# Supplementary material for: The hibernation-derived compound SUL-138 shifts the mitochondrial proteome towards fatty acid metabolism and prevents cognitive decline and amyloid plaque formation in an Alzheimer’s disease mouse model
Source: Alzheimers Res Ther. 2022 Dec 9;14:183. doi: 10.1186/s13195-022-01127-z (PMC9733344; doi:10.1186/s13195-022-01127-z)
Supplement: Supplementary file 12 — Additional file 12: Supplementary dataset 1. differential expression analysis (DEA). [file 13195_2022_1127_MOESM12_ESM.xlsx]

## Sheet: legend
Legend
This data table contains the results from statistical analyses, each row describes one protein(group).
The first few columns describe the protein metadata; the protein accessions together with the respective descriptions and gene symbol(s) as listed in the provided fasta file. If no gene symbol is provided in the fasta file for a protein, the 'gene_symbols_or_id' column simply contains the value from 'protein_id'.
The next set of columns describe the results from each contrast (comparison of sample groups).
'peptides_used_for_dea' shows the number of peptides that pass the filter rules within some contrast (eg; comparing WT vs KO, how many peptides for protein P could be used for statistical analysis?).
For each statistical model applied (eBayes, MSqRob, etc.), the log2 foldchange, pvalue and qvalue (adjusted pvalue) are provided.
If multiple DEA models were applied, the column signif_count_<contrast> shows how many algorithms deemed each protein significant.
If you choose to post-hoc combine results from multiple DEA models, we recommend selecting proteins significant in at least 2 of these algorithms as a compromise between using multiple algorithms to maximize your search for proteins-of-interest and robustness against false positives (eg; proteins uniquely scoring well in one statistical model and not the others).
Note; if you apply multiple DEA algorithms but don't follow this selection rule (eg; protein found in N+ DEA algorithms), you should apply some form of multiple-testing-correction to compensate for running multiple hypotheses tests. Consult your local statistician.
After the differential expression analysis results, qualitative data shows in how many replicates within each group peptides were identified (MS/MS for DDA, identification confidence < x for DIA).
'count_peptides_detected_within_group_<sample group>' shows how many time a peptide for the protein on this row was detected over all replicates within a group (for each sample, count unique detected peptides, then sum for all replicates within group). So if a protein has 3 peptides in total and there are 4 replicates in a group, this is at most 12.
This is pseudo-count data, intended to be used for qualitative analysis when peptide abundances for a protein are absent in one sample group (or quantified in too few replicates to use for differential expression analysis).
For instance, in a 'WT vs KO' comparison one should see no (or very few) such peptide detections in the KO for the target protein and many more in the WT sample group.
Differential Detection:
Compute a z-score for each protein based on the total number of detected peptides per sample group.
To easily prioritize proteins-of-interest, some which may not have sufficient abundance values for differential expression analysis but that do have many more detects in one sample group than the other, we provide a simple score based on identification count data.
This is a simplified approach that is intended to rank proteins for further qualitative analysis, be careful of over-interpretation and keep differences in sample group size (#replicates) and the absolute amount of peptides identified in a sample in mind !
columns that start with 'diff_detect_zscore_contrast:' contain the z-scores for each contrast (only for proteins observed in at least N samples samples in either group, to exclude one-hit-wonders)
Please refer to the online documentation for further details: https://github.com/ftwkoopmans/msdap

## Sheet: statistics
protein_id	accessions	fasta_headers	gene_symbols_or_id	unique_peptides	peptides_used_for_dea_contrast: t1_wt_control vs t1_app_control	peptides_used_for_dea_contrast: t1_wt_control vs t1_wt_sul	peptides_used_for_dea_contrast: t1_wt_control vs t1_app_sul	peptides_used_for_dea_contrast: t1_app_control vs t1_app_sul	peptides_used_for_dea_contrast: t1_wt_sul vs t1_app_sul	peptides_used_for_dea_contrast: t2_wt_control vs t2_app_control	peptides_used_for_dea_contrast: t2_wt_control vs t2_wt_sul	peptides_used_for_dea_contrast: t2_wt_control vs t2_app_sul	peptides_used_for_dea_contrast: t2_app_control vs t2_app_sul	peptides_used_for_dea_contrast: t2_wt_sul vs t2_app_sul	foldchange.log2_msempire_contrast: t1_wt_control vs t1_app_control	foldchange.log2_msempire_contrast: t1_wt_control vs t1_wt_sul	foldchange.log2_msempire_contrast: t1_wt_control vs t1_app_sul	foldchange.log2_msempire_contrast: t1_app_control vs t1_app_sul	foldchange.log2_msempire_contrast: t1_wt_sul vs t1_app_sul	foldchange.log2_msempire_contrast: t2_wt_control vs t2_app_control	foldchange.log2_msempire_contrast: t2_wt_control vs t2_wt_sul	foldchange.log2_msempire_contrast: t2_wt_control vs t2_app_sul	foldchange.log2_msempire_contrast: t2_app_control vs t2_app_sul	foldchange.log2_msempire_contrast: t2_wt_sul vs t2_app_sul	pvalue_msempire_contrast: t1_wt_control vs t1_app_control	pvalue_msempire_contrast: t1_wt_control vs t1_wt_sul	pvalue_msempire_contrast: t1_wt_control vs t1_app_sul	pvalue_msempire_contrast: t1_app_control vs t1_app_sul	pvalue_msempire_contrast: t1_wt_sul vs t1_app_sul	pvalue_msempire_contrast: t2_wt_control vs t2_app_control	pvalue_msempire_contrast: t2_wt_control vs t2_wt_sul	pvalue_msempire_contrast: t2_wt_control vs t2_app_sul	pvalue_msempire_contrast: t2_app_control vs t2_app_sul	pvalue_msempire_contrast: t2_wt_sul vs t2_app_sul	qvalue_msempire_contrast: t1_wt_control vs t1_app_control	qvalue_msempire_contrast: t1_wt_control vs t1_wt_sul	qvalue_msempire_contrast: t1_wt_control vs t1_app_sul	qvalue_msempire_contrast: t1_app_control vs t1_app_sul	qvalue_msempire_contrast: t1_wt_sul vs t1_app_sul	qvalue_msempire_contrast: t2_wt_control vs t2_app_control	qvalue_msempire_contrast: t2_wt_control vs t2_wt_sul	qvalue_msempire_contrast: t2_wt_control vs t2_app_sul	qvalue_msempire_contrast: t2_app_control vs t2_app_sul	qvalue_msempire_contrast: t2_wt_sul vs t2_app_sul	signif_msempire_contrast: t1_wt_control vs t1_app_control	signif_msempire_contrast: t1_wt_control vs t1_wt_sul	signif_msempire_contrast: t1_wt_control vs t1_app_sul	signif_msempire_contrast: t1_app_control vs t1_app_sul	signif_msempire_contrast: t1_wt_sul vs t1_app_sul
Q9QXS1;Q9QXS1-2;Q9QXS1-6;Q9QXS1-7;Q9QXS1-8	Q9QXS1;Q9QXS1-2;Q9QXS1-6;Q9QXS1-7;Q9QXS1-8	>sp|Q9QXS1|PLEC_MOUSE Plectin OS=Mus musculus OX=10090 GN=Plec PE=1 SV=3;>sp|Q9QXS1-2|PLEC_MOUSE Isoform PLEC-1 of Plectin OS=Mus musculus OX=10090 GN=Plec;>sp|Q9QXS1-6|PLEC_MOUSE Isoform PLEC-0,1C of Plectin OS=Mus musculus OX=10090 GN=Plec;>sp|Q9QXS1-7|PLEC_MOUSE Isoform PLEC-0,1C,2A of Plectin OS=Mus musculus OX=10090 GN=Plec;>sp|Q9QXS1-8|PLEC_MOUSE Isoform PLEC-0,1C,2A,3A of Plectin OS=Mus mu…	PLEC	189	183	184	181	181	183	172	172	169	170	170	-0.18019	0.0796007	-0.0894201	0.0759704	-0.161586	0.168676	-0.167801	-0.027393	-0.188566	0.12652	0	0	0	0	0	0	0	0.0469574	0	0	0	0	0	0	0	0	0	0.38623	0	0	TRUE	FALSE	FALSE	FALSE	FALSE
P55012	P55012	>sp|P55012|S12A2_MOUSE Solute carrier family 12 member 2 OS=Mus musculus OX=10090 GN=Slc12a2 PE=1 SV=2	SLC12A2	30	27	26	27	27	27	30	30	30	30	30	-0.0931717	0.321156	0.106435	0.191401	-0.196653	0.0477296	0.0873229	0.0855959	0.0648816	0.00352175	3.06494e-05	0	2.05197e-07	0	2.88658e-15	0.360867	0.000129427	0.00277205	0.0295472	0.653183	0.00102697	0	9.20886e-06	0	8.43483e-13	0.725797	0.00947448	0.0670508	0.265469	1	FALSE	TRUE	FALSE	TRUE	TRUE
P09470	P09470	>sp|P09470|ACE_MOUSE Angiotensin-converting enzyme OS=Mus musculus OX=10090 GN=Ace PE=1 SV=3	ACE	13	8	9	9	10	11	10	10	10	11	12	0.00977789	1.02714	0.421508	0.337564	-0.501808	-0.0753008	0.0781932	0.192063	0.350473	0.172693	0.945453	0	1.08831e-10	5.08393e-09	3.4861e-14	0.118727	0.490012	0.0481263	8.45589e-08	0.0740745	1	0	9.89518e-09	1.26626e-06	8.14934e-12	0.425379	0.91846	0.390682	5.27059e-06	0.687765	FALSE	TRUE	TRUE	TRUE	TRUE
Q8BHB9	Q8BHB9	>sp|Q8BHB9|CLIC6_MOUSE Chloride intracellular channel protein 6 OS=Mus musculus OX=10090 GN=Clic6 PE=1 SV=1	CLIC6	8	1	4	4	1	5	5	6	6	6	7	-0.510373	0.95231	0.353997	1.05159	-0.560087	0.0710534	0.146716	0.448472	0.491452	0.397929	0.104379	8.65974e-15	0.048455	0.00399996	1.61299e-06	0.647204	0.0977297	0.000433288	9.30105e-09	9.49066e-05	0.410424	1.51784e-11	0.21566	0.122889	8.31758e-05	0.900291	0.598126	0.0169256	6.90751e-07	0.0066563	FALSE	TRUE	FALSE	FALSE	TRUE
Q7TSJ2	Q7TSJ2	>sp|Q7TSJ2|MAP6_MOUSE Microtubule-associated protein 6 OS=Mus musculus OX=10090 GN=Map6 PE=1 SV=2	MAP6	58	56	57	57	56	57	54	54	54	54	56	-0.00912812	0.0906212	0.0159002	0.0121517	-0.0588204	0.0889252	-0.00828624	0.018731	-0.0811741	0.0221827	0.462295	3.64153e-14	0.121128	0.205922	3.0654e-06	6.03961e-14	0.529317	0.16405	4.16578e-12	0.0305698	0.815104	5.10616e-11	0.372869	0.788111	0.000142368	1.1685e-11	0.933884	0.663655	5.10198e-10	0.461392	FALSE	FALSE	FALSE	FALSE	FALSE
Q8BWT1	Q8BWT1	>sp|Q8BWT1|THIM_MOUSE 3-ketoacyl-CoA thiolase, mitochondrial OS=Mus musculus OX=10090 GN=Acaa2 PE=1 SV=3	ACAA2	16	15	15	15	15	15	14	15	15	14	15	0.035583	0.235805	0.160987	0.123994	-0.025629	0.0448483	0.0447664	0.0201764	-0.0281431	-0.0373155	0.0712454	1.07248e-13	1.03063e-10	8.01526e-07	0.754002	0.240004	0.138231	0.57875	0.229781	0.183594	0.330857	1.25319e-10	9.49399e-09	0.000133092	0.962165	0.604017	0.671105	0.93987	0.742196	0.898688	FALSE	TRUE	FALSE	FALSE	FALSE
Q8CI94	Q8CI94	>sp|Q8CI94|PYGB_MOUSE Glycogen phosphorylase, brain form OS=Mus musculus OX=10090 GN=Pygb PE=1 SV=3	PYGB	37	35	34	35	35	34	30	30	30	30	30	-0.000657927	-0.129673	-0.00752875	-0.0280311	0.139521	-0.0408021	0.0209648	0.0148359	0.0493329	-0.0174378	0.915027	2.82885e-13	0.937441	0.120741	2.22045e-16	0.0240282	0.0900162	0.50279	0.0018355	0.199017	1	2.83329e-10	1	0.675644	7.41523e-14	0.169471	0.587176	0.919248	0.0338091	0.911194	FALSE	FALSE	FALSE	FALSE	FALSE
P07309	P07309	>sp|P07309|TTHY_MOUSE Transthyretin OS=Mus musculus OX=10090 GN=Ttr PE=1 SV=1	TTR	4	3	3	3	3	3	3	4	4	3	4	-0.2504	1.00699	0.430338	0.590163	-0.532321	-0.356047	-0.140444	0.0299151	0.493594	0.147215	0.348551	2.51799e-12	0.000453086	3.95111e-06	1.29117e-05	0.230143	0.316635	0.930177	6.34736e-05	0.28157	0.735695	2.2067e-09	0.00695627	0.000599023	0.000474084	0.592368	0.844998	1	0.00206097	0.982476	FALSE	TRUE	TRUE	TRUE	TRUE
P26040	P26040	>sp|P26040|EZRI_MOUSE Ezrin OS=Mus musculus OX=10090 GN=Ezr PE=1 SV=3	EZR	21	16	17	16	16	16	17	16	16	16	16	-0.131607	0.170075	0.0214673	0.145747	-0.134006	0.0326504	0.082054	0.0666483	0.028978	-0.0227679	2.71838e-06	5.16678e-10	0.243407	4.61214e-10	8.35499e-06	0.370398	0.00137646	0.0618193	0.317	0.354064	0.000127601	4.02492e-07	0.551664	1.39848e-07	0.000334939	0.733112	0.0584686	0.451261	0.825494	1	FALSE	FALSE	FALSE	FALSE	FALSE
Q9R1E6;Q9R1E6-3	Q9R1E6;Q9R1E6-3	>sp|Q9R1E6|ENPP2_MOUSE Ectonucleotide pyrophosphatase/phosphodiesterase family member 2 OS=Mus musculus OX=10090 GN=Enpp2 PE=1 SV=3;>sp|Q9R1E6-3|ENPP2_MOUSE Isoform 3 of Ectonucleotide pyrophosphatase/phosphodiesterase family member 2 OS=Mus musculus OX=10090 GN=Enpp2	ENPP2	5	4	4	4	4	4	5	5	5	5	5	-0.0902687	0.574045	-0.0128868	0.0686105	-0.474608	-0.0328594	0.116758	0.132212	0.205788	0.107325	0.236021	9.95514e-10	0.92325	0.214825	2.74078e-06	0.589658	0.274399	0.123842	0.0141658	0.568252	0.610777	6.97955e-07	1	0.789815	0.000131275	0.873432	0.821936	0.591539	0.15906	1	FALSE	TRUE	FALSE	FALSE	TRUE
Q8CGB9	Q8CGB9	>tr|Q8CGB9|Q8CGB9_MOUSE Insulin-degrading enzyme OS=Mus musculus OX=10090 GN=Ide PE=1 SV=1	IDE	23	22	22	22	22	22	22	22	22	21	21	-0.159648	-0.186263	0.157429	0.298306	0.357802	-0.108412	-0.196269	-0.000840944	0.102173	0.189015	6.70905e-10	1.79333e-09	1.27911e-11	0	0	0.0285795	6.26961e-07	0.642555	0.000111885	3.39477e-11	7.34117e-08	1.14301e-06	1.44436e-09	0	0	0.187039	9.48892e-05	0.959984	0.00339594	1.24588e-08	TRUE	TRUE	FALSE	TRUE	TRUE
P47738	P47738	>sp|P47738|ALDH2_MOUSE Aldehyde dehydrogenase, mitochondrial OS=Mus musculus OX=10090 GN=Aldh2 PE=1 SV=1	ALDH2	15	14	14	14	14	15	14	14	14	14	14	0.0777341	0.163135	0.185329	0.104192	0.0525062	-0.00605553	0.00633468	-0.0264625	-0.0292839	-0.0411159	5.03478e-05	2.14428e-09	2.26485e-14	0.000107775	0.0486656	0.74631	0.62332	0.238416	0.158828	0.0537293	0.00152635	1.2528e-06	3.6875e-12	0.00897691	0.257773	0.947441	0.970818	0.747322	0.649549	0.600709	FALSE	FALSE	TRUE	FALSE	FALSE
Q02013	Q02013	>sp|Q02013|AQP1_MOUSE Aquaporin-1 OS=Mus musculus OX=10090 GN=Aqp1 PE=1 SV=3	AQP1	2	1	2	2	1	2	2	2	2	2	2	-0.0686076	1.1587	0.597247	0.575646	-0.566978	-0.380461	-0.249589	-0.120549	0.238684	0.184272	0.689913	3.21622e-09	0.00158057	0.000719993	0.000571501	0.0935005	0.534375	0.59357	0.139757	0.842487	0.927424	1.73453e-06	0.0190426	0.0386347	0.0103032	0.377088	0.936555	0.947338	0.619456	1	FALSE	TRUE	FALSE	FALSE	FALSE
Q9QYX7	Q9QYX7	>sp|Q9QYX7|PCLO_MOUSE Protein piccolo OS=Mus musculus OX=10090 GN=Pclo PE=1 SV=4	PCLO	136	131	132	130	130	132	119	117	117	118	116	0.00432955	0.0529424	0.000465509	-0.0201698	-0.0342846	-0.0155068	-0.0185954	0.028379	0.0395803	0.0379432	0.414131	6.04345e-09	0.657171	0.0361054	0.00046421	0.170079	0.121622	0.00131273	4.11425e-06	1.43902e-05	0.782274	3.02647e-06	0.892048	0.417257	0.00865827	0.513257	0.647195	0.0379706	0.000191477	0.00143347	FALSE	FALSE	FALSE	FALSE	FALSE
Q6ZWR6;Q6ZWR6-4	Q6ZWR6;Q6ZWR6-4	>sp|Q6ZWR6|SYNE1_MOUSE Nesprin-1 OS=Mus musculus OX=10090 GN=Syne1 PE=1 SV=2;>sp|Q6ZWR6-4|SYNE1_MOUSE Isoform 4 of Nesprin-1 OS=Mus musculus OX=10090 GN=Syne1	SYNE1	108	91	97	93	90	95	79	77	73	76	76	-0.110952	0.0767839	-0.0456108	0.0507553	-0.108662	0.0328335	-0.0492677	-0.0409365	-0.0894554	0.000393499	2.22045e-15	1.59496e-08	0.00261294	1.64198e-05	3.29092e-12	0.0132429	0.00289201	0.00234685	3.62388e-09	0.882902	4.4428e-13	7.45487e-06	0.0277591	0.00208203	5.62908e-10	0.111574	0.0996512	0.0592431	3.12325e-07	1	FALSE	FALSE	FALSE	FALSE	FALSE
A0A1D5RM83;E9PUA3	A0A1D5RM83;E9PUA3	>tr|A0A1D5RM83|A0A1D5RM83_MOUSE IQ motif and SEC7 domain-containing protein 1 OS=Mus musculus OX=10090 GN=Iqsec1 PE=1 SV=1;>tr|E9PUA3|E9PUA3_MOUSE IQ motif and SEC7 domain-containing protein 1 OS=Mus musculus OX=10090 GN=Iqsec1 PE=1 SV=1	IQSEC1	26	24	24	24	25	25	23	23	23	23	23	0.0357978	0.112764	0.0498585	-0.000570065	-0.0509668	0.010307	-0.0102018	0.0191068	0.00185756	0.0203247	0.0296605	3.27812e-08	0.00580528	0.948684	0.0316617	0.415554	0.690198	0.261272	0.946593	0.2139	0.197258	1.43643e-05	0.0484419	1	0.196847	0.771616	0.987497	0.759316	1	0.937144	FALSE	FALSE	FALSE	FALSE	FALSE
Q80Z38	Q80Z38	>sp|Q80Z38|SHAN2_MOUSE SH3 and multiple ankyrin repeat domains protein 2 OS=Mus musculus OX=10090 GN=Shank2 PE=1 SV=2	SHANK2	45	43	42	44	43	42	40	41	41	40	41	-0.0279288	0.089174	-0.0153519	-0.00486542	-0.0880648	-0.0201501	0.0125447	0.0172117	0.0330307	-0.00265139	0.126737	5.04774e-08	0.343195	0.734002	1.4733e-07	0.329188	0.292947	0.264406	0.0532217	0.831093	0.453055	2.08175e-05	0.662816	1	9.14358e-06	0.696616	0.834149	0.763522	0.376435	1	FALSE	FALSE	FALSE	FALSE	FALSE
Q3UHL1	Q3UHL1	>sp|Q3UHL1|CAMKV_MOUSE CaM kinase-like vesicle-associated protein OS=Mus musculus OX=10090 GN=Camkv PE=1 SV=2	CAMKV	14	12	12	12	12	12	13	12	13	13	12	-0.0172037	-0.143146	-0.0415622	-0.0487692	0.109588	0.0393122	-0.0384211	0.0752966	0.034139	0.10122	0.523085	1.07279e-07	0.0905035	0.0370903	2.16663e-05	0.0973746	0.0903895	0.00383858	0.151011	0.000589092	0.846398	4.17852e-05	0.31586	0.42266	0.000710451	0.387773	0.587176	0.0825668	0.637961	0.0297662	FALSE	FALSE	FALSE	FALSE	FALSE
Q3UTJ2	Q3UTJ2	>sp|Q3UTJ2|SRBS2_MOUSE Sorbin and SH3 domain-containing protein 2 OS=Mus musculus OX=10090 GN=Sorbs2 PE=1 SV=2	SORBS2	25	24	24	24	24	24	22	22	23	23	23	-0.119936	0.128338	-0.0563292	0.0533674	-0.171488	0.263767	-0.11327	0.0589927	-0.212915	0.149472	5.55241e-05	2.03686e-07	0.0251803	0.106248	2.2444e-11	0	0.0026439	0.0295846	8.57003e-12	1.81791e-06	0.00167601	7.51602e-05	0.141869	0.650548	3.27917e-09	0	0.0953721	0.302023	9.97123e-10	0.000239176	FALSE	FALSE	FALSE	FALSE	FALSE
P48678	P48678	>sp|P48678|LMNA_MOUSE Prelamin-A/C OS=Mus musculus OX=10090 GN=Lmna PE=1 SV=2	LMNA	38	21	24	24	21	25	24	24	24	29	26	-0.265836	0.236364	0.0644137	0.328829	-0.163536	0.712763	-0.0482316	0.0677958	-0.698252	0.0673705	6.21725e-15	2.38601e-07	0.00751923	0	0.000647476	0	0.513863	0.95708	0	0.926941	1.20943e-12	8.36416e-05	0.0593485	0	0.0112954	0	0.930699	1	0	1	TRUE	TRUE	FALSE	TRUE	FALSE
Q9D7B6	Q9D7B6	>sp|Q9D7B6|ACAD8_MOUSE Isobutyryl-CoA dehydrogenase, mitochondrial OS=Mus musculus OX=10090 GN=Acad8 PE=1 SV=2	ACAD8	10	9	9	9	9	9	10	10	10	10	10	0.0469031	0.223384	0.156742	0.097658	-0.0355331	-0.0129529	0.0132693	-0.0271216	-0.0160731	-0.0426219	0.0941036	3.68147e-07	1.25005e-06	0.00230786	0.566745	0.58128	0.87984	0.328508	0.565022	0.163078	0.386742	0.000122908	4.4651e-05	0.0856116	0.864455	0.868225	1	0.815087	0.958274	0.880084	FALSE	TRUE	FALSE	FALSE	FALSE
P21619	P21619	>sp|P21619|LMNB2_MOUSE Lamin-B2 OS=Mus musculus OX=10090 GN=Lmnb2 PE=1 SV=2	LMNB2	27	22	23	22	22	24	24	23	23	23	23	-0.24449	0.180855	0.0793555	0.328452	-0.0973041	0.553144	-0.0878541	0.0332004	-0.531455	0.0860948	5.01821e-14	4.31144e-07	0.001847	0	0.00221964	0	0.00974895	0.478863	0	0.436649	9.24803e-12	0.000137398	0.0214086	0	0.0289337	0	0.200213	0.909	0	1	TRUE	TRUE	FALSE	TRUE	FALSE
Q9R112	Q9R112	>sp|Q9R112|SQOR_MOUSE Sulfide:quinone oxidoreductase, mitochondrial OS=Mus musculus OX=10090 GN=Sqor PE=1 SV=3	SQOR	10	10	10	9	9	9	9	9	9	9	9	0.0015925	0.199457	0.0901009	0.0621486	-0.0935322	0.0259691	0.0275157	0.00453582	-0.0211232	-0.0280029	0.984255	7.37699e-07	0.00379202	0.0601251	0.0366458	0.571366	0.398981	0.993351	0.52723	0.264928	1	0.00022487	0.0359241	0.521533	0.215421	0.865148	0.888401	1	0.943699	0.970682	FALSE	TRUE	FALSE	FALSE	FALSE
P50544	P50544	>sp|P50544|ACADV_MOUSE Very long-chain specific acyl-CoA dehydrogenase, mitochondrial OS=Mus musculus OX=10090 GN=Acadvl PE=1 SV=3	ACADVL	24	22	23	23	22	23	23	23	23	23	23	0.0193526	0.117409	0.0836763	0.0473323	-0.0234302	-0.0436702	0.00890274	-0.0225437	0.0150191	-0.0355893	0.196541	1.09893e-06	9.28704e-05	0.0299192	0.47782	0.0382102	0.717158	0.228106	0.46024	0.0727936	0.559686	0.000321026	0.00191795	0.38362	0.816708	0.224586	0.995665	0.737374	0.915959	0.683637	FALSE	FALSE	FALSE	FALSE	FALSE
Q8BMS1	Q8BMS1	>sp|Q8BMS1|ECHA_MOUSE Trifunctional enzyme subunit alpha, mitochondrial OS=Mus musculus OX=10090 GN=Hadha PE=1 SV=1	HADHA	23	22	22	22	22	22	21	21	21	21	21	-0.00358309	0.0907327	0.0470571	0.0369091	-0.0254416	-0.0445327	-0.0131726	-0.0305262	0.00998579	-0.020076	0.927854	2.74837e-06	0.0047868	0.0305461	0.290784	0.0175352	0.373505	0.173249	0.866701	0.228105	1	0.000770752	0.0424745	0.385812	0.665991	0.135703	0.88339	0.678624	1	0.945084	FALSE	FALSE	FALSE	FALSE	FALSE
P08226	P08226	>sp|P08226|APOE_MOUSE Apolipoprotein E OS=Mus musculus OX=10090 GN=Apoe PE=1 SV=2	APOE	18	15	15	15	16	15	17	17	17	17	17	0.287883	-0.124594	0.271733	-0.0370114	0.413447	0.256844	-0.0222427	0.233584	-0.0301376	0.244773	0	3.46856e-06	0	0.145154	0	0	0.467843	0	0.154105	0	0	0.000913112	0	0.710983	0	0	0.912795	0	0.64399	0	TRUE	FALSE	TRUE	FALSE	TRUE
Q3UHD9	Q3UHD9	>sp|Q3UHD9|AGAP2_MOUSE Arf-GAP with GTPase, ANK repeat and PH domain-containing protein 2 OS=Mus musculus OX=10090 GN=Agap2 PE=1 SV=1	AGAP2	22	22	22	21	21	21	19	19	19	20	19	-0.0791899	0.095616	-0.0390091	0.0217915	-0.116446	0.00461529	-0.0268255	-0.0295623	-0.0462305	-0.012503	0.000157009	3.6161e-06	0.0182387	0.226041	1.33e-07	0.816213	0.250761	0.106728	0.0138462	0.517651	0.00394097	0.000913112	0.114212	0.796428	8.32791e-06	0.977172	0.806586	0.560711	0.156156	1	FALSE	FALSE	FALSE	FALSE	FALSE
Q9DB16	Q9DB16	>sp|Q9DB16|CB39L_MOUSE Calcium-binding protein 39-like OS=Mus musculus OX=10090 GN=Cab39l PE=1 SV=3	CAB39L	6	5	5	5	5	5	5	5	5	5	5	-0.0563076	0.368829	0.0911494	0.115204	-0.236922	0.0463226	0.10652	0.128705	0.119407	0.0425008	0.506151	3.64672e-06	0.0923488	0.0222846	0.0048986	0.631573	0.0540312	0.0487015	0.0576538	0.7248	0.83796	0.000913112	0.319908	0.33933	0.0530153	0.891188	0.468561	0.392211	0.396709	1	FALSE	TRUE	FALSE	FALSE	FALSE
Q9D379	Q9D379	>sp|Q9D379|HYEP_MOUSE Epoxide hydrolase 1 OS=Mus musculus OX=10090 GN=Ephx1 PE=1 SV=2	EPHX1	18	13	14	13	14	14	15	15	15	15	15	-0.0405907	0.163022	0.0661108	0.103623	-0.0814776	0.00835234	-0.0479138	-0.0315861	-0.0524111	0.00231523	0.248134	5.33599e-06	0.0209405	0.00104972	0.0362893	0.723172	0.146767	0.337298	0.142552	0.668265	0.622602	0.00129002	0.124991	0.0491324	0.213863	0.936956	0.686036	0.823288	0.627118	1	FALSE	FALSE	FALSE	FALSE	FALSE
O55042;O55042-2	O55042;O55042-2	>sp|O55042|SYUA_MOUSE Alpha-synuclein OS=Mus musculus OX=10090 GN=Snca PE=1 SV=2;>sp|O55042-2|SYUA_MOUSE Isoform 2 of Alpha-synuclein OS=Mus musculus OX=10090 GN=Snca	SNCA	5	5	5	5	5	5	5	5	5	5	5	0.223071	0.251998	0.255695	0.0594815	0.0149617	-0.180822	-0.0679269	0.0166731	0.172625	0.0775981	0.00667013	6.178e-06	1.35867e-06	0.350349	0.692776	0.000977306	0.11511	0.956078	0.000620811	0.101505	0.0731	0.0014438	4.74851e-05	0.885576	0.936476	0.0160537	0.63731	1	0.0137148	0.777793	FALSE	TRUE	TRUE	FALSE	FALSE
A0A286YCB8	A0A286YCB8	>tr|A0A286YCB8|A0A286YCB8_MOUSE Calcium/calmodulin-dependent protein kinase type II subunit gamma (Fragment) OS=Mus musculus OX=10090 GN=Camk2g PE=1 SV=1	CAMK2G	9	9	9	9	9	9	9	9	9	9	9	0.0428644	0.160379	0.107125	0.0490252	-0.0360174	-0.000549019	0.0147357	0.0945587	0.0922671	0.0732536	0.122404	6.98309e-06	0.00011609	0.260167	0.378839	0.86441	0.616595	0.00171941	0.00583694	0.0162799	0.445423	0.0015793	0.00230239	0.833923	0.73759	0.993736	0.968475	0.0474725	0.0850682	0.333882	FALSE	FALSE	FALSE	FALSE	FALSE
Q8BL66	Q8BL66	>sp|Q8BL66|EEA1_MOUSE Early endosome antigen 1 OS=Mus musculus OX=10090 GN=Eea1 PE=1 SV=2	EEA1	46	45	43	45	45	43	43	43	41	41	41	0.0989822	-0.0949041	0.0440669	-0.0687435	0.161595	0.0725424	-0.0201128	0.0050908	-0.0681098	0.0175945	3.31108e-09	7.21938e-06	0.00890981	0.00014982	8.88178e-16	2.92845e-05	0.818918	0.955435	6.24427e-05	0.638337	3.13345e-07	0.00158172	0.0670006	0.0114818	2.70817e-13	0.000864264	1	1	0.00204811	1	FALSE	FALSE	FALSE	FALSE	FALSE
O88737	O88737	>sp|O88737|BSN_MOUSE Protein bassoon OS=Mus musculus OX=10090 GN=Bsn PE=1 SV=4	BSN	111	108	107	109	108	107	99	101	99	99	100	-0.0070148	0.0417544	-0.0097575	-0.0176991	-0.0338996	0.0230791	0.019924	0.0559821	0.025885	0.0274817	0.66616	9.28581e-06	0.322981	0.0452124	0.00036024	0.00471413	0.00787244	1.20555e-09	0.00302659	0.00052869	0.917969	0.00197281	0.6435	0.469766	0.00709652	0.0533203	0.180289	3.0996e-07	0.0497144	0.0273078	FALSE	FALSE	FALSE	FALSE	FALSE
P18242	P18242	>sp|P18242|CATD_MOUSE Cathepsin D OS=Mus musculus OX=10090 GN=Ctsd PE=1 SV=1	CTSD	7	7	7	7	7	7	7	7	7	7	7	0.13021	0.169302	0.160016	0.0132813	0.0107179	-0.0569395	0.0233704	0.0243102	0.0794398	-0.00679415	1.20013e-05	1.2905e-05	3.31008e-06	0.552728	0.718939	0.231823	0.553494	0.508405	0.070755	0.588106	0.000472165	0.00266109	0.000106229	0.962679	0.949201	0.594495	0.944236	0.919248	0.439058	1	FALSE	FALSE	FALSE	FALSE	FALSE
Q8R071	Q8R071	>sp|Q8R071|IP3KA_MOUSE Inositol-trisphosphate 3-kinase A OS=Mus musculus OX=10090 GN=Itpka PE=1 SV=1	ITPKA	12	11	11	11	11	11	12	12	12	12	12	-0.15004	-0.134983	-0.217023	-0.0847265	-0.0643388	-0.153167	-0.0609281	-0.127907	0.0230282	-0.0772099	6.44626e-08	1.43274e-05	3.22631e-13	0.00176019	0.0671815	1.50491e-07	0.0181957	1.49568e-06	0.446256	0.00497066	4.65393e-06	0.00286998	4.9103e-11	0.071787	0.314809	8.45298e-06	0.276591	0.000152692	0.907358	0.150045	FALSE	FALSE	TRUE	FALSE	FALSE
Q9QYJ0	Q9QYJ0	>sp|Q9QYJ0|DNJA2_MOUSE DnaJ homolog subfamily A member 2 OS=Mus musculus OX=10090 GN=Dnaja2 PE=1 SV=1	DNAJA2	10	9	9	9	9	9	8	8	8	8	8	0.13496	0.186148	0.198636	0.0474881	0.0313055	0.0463924	0.0480417	0.0671211	0.0128387	0.0100174	6.39092e-05	1.6434e-05	2.78467e-09	0.221712	0.2612	0.265884	0.121999	0.120776	0.881096	0.929398	0.00188049	0.00320052	1.87456e-07	0.795012	0.62862	0.63789	0.647377	0.584877	1	1	FALSE	TRUE	TRUE	FALSE	FALSE
D3Z781	D3Z781	>tr|D3Z781|D3Z781_MOUSE Enhancer trap locus 4 OS=Mus musculus OX=10090 GN=Etl4 PE=1 SV=2	ETL4	26	26	26	26	26	26	23	23	23	23	23	0.057441	0.0981521	0.0568116	-0.0184321	-0.0229595	0.0329986	-0.0502311	0.00904574	-0.0309602	0.0482689	0.00418276	1.89683e-05	0.00598339	0.355835	0.385846	0.077535	0.0301728	0.740228	0.162078	0.0109601	0.0524943	0.00359424	0.0491663	0.888914	0.744974	0.341763	0.356039	0.978909	0.650698	0.26173	FALSE	FALSE	FALSE	FALSE	FALSE
P86046	P86046	>sp|P86046|KCJ13_MOUSE Inward rectifier potassium channel 13 OS=Mus musculus OX=10090 GN=Kcnj13 PE=3 SV=1	KCNJ13	5	0	1	1	0	2	3	4	4	3	4		1.37109	0.567099		-0.753228	-0.165496	0.223663	0.419257	0.565378	0.258294		1.99998e-05	0.0358196		1.80027e-05	0.20089	0.0687507	0.0104278	0.000335523	0.217109		0.00368996	0.176615		0.000621934	0.553311	0.525403	0.164897	0.00818981	0.939269		TRUE	FALSE		TRUE
F8VPN4	F8VPN4	>tr|F8VPN4|F8VPN4_MOUSE 4-alpha-glucanotransferase OS=Mus musculus OX=10090 GN=Agl PE=1 SV=1	AGL	36	33	33	33	33	33	31	32	32	32	33	-0.0222963	-0.0901563	-0.0435471	-0.0331748	0.0650696	-0.0379187	-0.0179641	-0.0302384	0.00424701	-0.0207556	0.215655	2.26001e-05	0.0217033	0.113273	0.0018279	0.0795824	0.575689	0.157906	0.578012	0.181223	0.586725	0.0040628	0.128105	0.664207	0.0249274	0.347083	0.953365	0.653222	0.960281	0.898357	FALSE	FALSE	FALSE	FALSE	FALSE
P45952	P45952	>sp|P45952|ACADM_MOUSE Medium-chain specific acyl-CoA dehydrogenase, mitochondrial OS=Mus musculus OX=10090 GN=Acadm PE=1 SV=1	ACADM	12	12	12	12	12	12	12	12	12	12	12	0.0696552	0.137446	0.200766	0.104877	0.0715888	-0.0246256	-0.0312104	-0.0268516	-0.0110811	-0.00562591	0.0177438	2.5837e-05	6.39311e-12	0.000283119	0.0140015	0.398982	0.316785	0.276245	0.743213	0.790058	0.141778	0.00452858	7.71746e-10	0.0197447	0.112995	0.755559	0.844998	0.772329	1	1	FALSE	FALSE	TRUE	FALSE	FALSE
E9PX29;Q91ZE6	E9PX29;Q91ZE6	>tr|E9PX29|E9PX29_MOUSE Spectrin beta chain OS=Mus musculus OX=10090 GN=Sptbn4 PE=1 SV=1;>tr|Q91ZE6|Q91ZE6_MOUSE Spectrin beta chain OS=Mus musculus OX=10090 GN=Sptbn4 PE=1 SV=1	SPTBN4	69	63	65	64	61	63	59	56	56	56	56	-0.23949	0.0684335	-0.17596	0.0464303	-0.233185	-0.0511191	-0.184519	-0.153195	-0.10031	0.0265336	0	3.1917e-05	0	0.000422511	0	0.00168536	0	0	9.33617e-07	0.164641	0	0.00532785	0	0.0263088	0	0.0241208	0	0	4.79234e-05	0.880402	TRUE	FALSE	TRUE	FALSE	TRUE
Q8BNW9	Q8BNW9	>sp|Q8BNW9|KBTBB_MOUSE Kelch repeat and BTB domain-containing protein 11 OS=Mus musculus OX=10090 GN=Kbtbd11 PE=1 SV=3	KBTBD11	12	12	12	12	12	12	11	11	11	11	11	-0.019726	-0.117661	-0.0121179	-0.00699775	0.115419	-0.0718426	-0.0452191	-0.01846	0.0410278	0.0107601	0.338723	3.15191e-05	0.655421	0.691422	0.000106997	0.00867533	0.0642579	0.49453	0.144548	0.645042	0.725879	0.00532785	0.891164	0.99874	0.00263926	0.083343	0.507918	0.913974	0.629501	1	FALSE	FALSE	FALSE	FALSE	FALSE
Q9WUB3	Q9WUB3	>sp|Q9WUB3|PYGM_MOUSE Glycogen phosphorylase, muscle form OS=Mus musculus OX=10090 GN=Pygm PE=1 SV=3	PYGM	29	27	27	27	26	26	24	24	24	24	25	-0.0564975	-0.105266	0.0227378	0.0597239	0.144782	-0.0447726	-0.0056292	-0.0336885	0.00136547	-0.042773	0.00496318	3.37002e-05	0.223519	0.00155558	1.71539e-09	0.0819796	0.854524	0.108102	0.82711	0.045101	0.0592116	0.0054947	0.524065	0.0647753	1.67084e-07	0.352669	1	0.56129	1	0.555172	FALSE	FALSE	FALSE	FALSE	FALSE
Q923T9	Q923T9	>sp|Q923T9|KCC2G_MOUSE Calcium/calmodulin-dependent protein kinase type II subunit gamma OS=Mus musculus OX=10090 GN=Camk2g PE=1 SV=1	CAMK2G	5	5	5	5	5	5	4	4	4	4	5	0.107369	0.205026	0.131336	0.0179638	-0.0485926	0.094783	0.0338205	0.106004	0.00501119	0.0749749	0.00469018	4.19063e-05	0.000787867	0.683965	0.343652	0.0267011	0.45748	0.0235997	0.793379	0.157926	0.0567964	0.00667739	0.010858	0.995321	0.716028	0.179858	0.908495	0.270792	1	0.873417	FALSE	TRUE	FALSE	FALSE	FALSE
O54865	O54865	>sp|O54865|GCYB1_MOUSE Guanylate cyclase soluble subunit beta-1 OS=Mus musculus OX=10090 GN=Gucy1b1 PE=1 SV=1	GUCY1B1	20	19	18	18	18	18	17	18	16	17	17	-0.12134	-0.114568	-0.108691	0.000879918	0.0258874	0.0715703	0.0342486	-0.0110907	-0.0957273	-0.0535551	2.73314e-06	5.15264e-05	6.90233e-05	0.795696	0.257406	0.00319529	0.109162	0.663931	0.00446743	0.0908803	0.000127601	0.00785329	0.00149146	1	0.624444	0.0394595	0.627156	0.963998	0.0679458	0.748554	FALSE	FALSE	FALSE	FALSE	FALSE
P42125	P42125	>sp|P42125|ECI1_MOUSE Enoyl-CoA delta isomerase 1, mitochondrial OS=Mus musculus OX=10090 GN=Eci1 PE=1 SV=2	ECI1	10	9	10	10	9	10	10	10	10	10	10	0.0561593	0.159444	0.247819	0.168252	0.0984825	-0.0156524	-0.00300585	-0.0536637	-0.0374693	-0.0547464	0.133185	5.11227e-05	3.12104e-10	8.44555e-06	0.0252692	0.599902	0.703465	0.0662829	0.264217	0.122167	0.465616	0.00785329	2.63258e-08	0.00120203	0.168935	0.877024	0.993167	0.462496	0.782229	0.819105	FALSE	FALSE	TRUE	TRUE	FALSE
Q9QWI6	Q9QWI6	>sp|Q9QWI6|SRCN1_MOUSE SRC kinase signaling inhibitor 1 OS=Mus musculus OX=10090 GN=Srcin1 PE=1 SV=2	SRCIN1	46	46	45	46	46	45	42	42	43	42	42	0.0312843	0.0633399	0.0275981	-0.0205608	-0.0184101	0.0316698	-0.0333045	0.00997637	-0.022613	0.0324893	0.0106316	5.30459e-05	0.0329117	0.193962	0.359098	0.027562	0.0212236	0.434929	0.145213	0.0183121	0.100395	0.00791286	0.167818	0.773377	0.72405	0.183306	0.304669	0.885938	0.629944	0.352993	FALSE	FALSE	FALSE	FALSE	FALSE
Q8R4N0	Q8R4N0	>sp|Q8R4N0|CLYBL_MOUSE Citramalyl-CoA lyase, mitochondrial OS=Mus musculus OX=10090 GN=Clybl PE=1 SV=2	CLYBL	11	11	11	11	11	11	10	10	11	10	10	0.0881273	0.119013	0.157284	0.0464013	0.0492319	-0.04138	-0.0285724	-0.016183	0.0177922	0.00617872	0.00130742	6.16253e-05	3.60383e-09	0.142386	0.368376	0.14735	0.442627	0.573821	0.412666	0.727837	0.0218865	0.00900114	2.33615e-07	0.708425	0.729748	0.475614	0.899786	0.938833	0.893278	1	FALSE	FALSE	FALSE	FALSE	FALSE
Q9QXS6	Q9QXS6	>sp|Q9QXS6|DREB_MOUSE Drebrin OS=Mus musculus OX=10090 GN=Dbn1 PE=1 SV=4	DBN1	18	17	17	17	17	17	15	15	15	15	15	-0.0800858	-0.100201	-0.120181	-0.0537844	-0.00434498	-0.0977579	-0.0723564	-0.0941912	-0.00323985	-0.0321152	0.000133251	7.52274e-05	1.13701e-07	0.0164454	0.791862	0.000249756	0.00495279	0.000423306	0.92473	0.152862	0.00348192	0.0107637	5.4898e-06	0.283185	0.980634	0.00527688	0.138149	0.0167596	1	0.863782	FALSE	FALSE	FALSE	FALSE	FALSE
Q8C3Q5-2	Q8C3Q5-2	>sp|Q8C3Q5-2|SHSA7_MOUSE Isoform 2 of Protein shisa-7 OS=Mus musculus OX=10090 GN=Shisa7	SHISA7	12	12	12	12	12	12	12	11	12	12	11	0.0284872	0.127132	0.0685669	0.0128398	-0.0439396	0.0510441	0.0181496	0.0494674	-0.00758153	0.014801	0.180329	7.68807e-05	0.00850429	0.550237	0.154044	0.206159	0.434458	0.0842548	0.897058	0.631644	0.538292	0.0107802	0.0648627	0.962394	0.490098	0.561295	0.89734	0.510381	1	1	FALSE	FALSE	FALSE	FALSE	FALSE
Q61361	Q61361	>sp|Q61361|PGCB_MOUSE Brevican core protein OS=Mus musculus OX=10090 GN=Bcan PE=1 SV=2	BCAN	15	13	14	14	13	14	12	10	11	11	10	-0.127413	-0.124347	-0.199639	-0.0896441	-0.0628699	-0.10921	-0.0892113	-0.017761	0.085642	0.056097	2.75329e-07	8.85556e-05	7.6994e-12	0.00349012	0.0483068	0.000187519	0.00417898	0.68194	0.00446042	0.107098	1.66218e-05	0.0121738	8.98391e-10	0.112166	0.256327	0.00413314	0.125405	0.96972	0.0679458	0.793477	FALSE	FALSE	TRUE	FALSE	FALSE
P12787	P12787	>sp|P12787|COX5A_MOUSE Cytochrome c oxidase subunit 5A, mitochondrial OS=Mus musculus OX=10090 GN=Cox5a PE=1 SV=2	COX5A	7	7	7	7	7	7	7	7	7	7	7	0.0880151	0.187525	0.122449	0.017201	-0.0478453	-0.124034	0.0835906	0.113123	0.216706	0.0195283	0.0328047	9.4796e-05	0.00308029	0.579084	0.668879	0.00149054	0.010182	0.00376741	3.25566e-08	0.586249	0.209992	0.0127811	0.0310736	0.967475	0.922102	0.0220886	0.204876	0.0817928	2.16099e-06	1	FALSE	FALSE	FALSE	FALSE	FALSE
A2A690;A2A690-2	A2A690;A2A690-2	>sp|A2A690|TANC2_MOUSE Protein TANC2 OS=Mus musculus OX=10090 GN=Tanc2 PE=1 SV=1;>sp|A2A690-2|TANC2_MOUSE Isoform 2 of Protein TANC2 OS=Mus musculus OX=10090 GN=Tanc2	TANC2	28	26	27	26	26	26	22	22	22	24	23	0.0492157	0.104599	0.076734	0.00917417	-0.00163752	0.0666127	0.018276	0.0731789	-0.00182698	0.0451483	0.0728843	0.000122093	0.00101708	0.742357	0.99981	0.0037559	0.414124	0.00374884	0.795446	0.1183	0.334475	0.0161509	0.0133344	1	1	0.0442853	0.892691	0.0817928	1	0.812717	FALSE	FALSE	FALSE	FALSE	FALSE
Q9ET22	Q9ET22	>sp|Q9ET22|DPP2_MOUSE Dipeptidyl peptidase 2 OS=Mus musculus OX=10090 GN=Dpp7 PE=1 SV=2	DPP7	4	4	4	4	4	4	3	4	4	3	4	0.0867857	0.310695	0.203199	0.0918278	-0.0297405	0.0203134	0.0682629	0.0665039	0.07607	0.00226827	0.104589	0.000132892	0.00140927	0.13773	0.920586	0.769852	0.52148	0.280128	0.325255	0.846217	0.41079	0.0172538	0.0174009	0.703904	1	0.95971	0.931191	0.773685	0.832153	1	FALSE	FALSE	FALSE	FALSE	FALSE
Q91ZU6;Q91ZU6-3;Q91ZU6-4	Q91ZU6;Q91ZU6-3;Q91ZU6-4	>sp|Q91ZU6|DYST_MOUSE Dystonin OS=Mus musculus OX=10090 GN=Dst PE=1 SV=2;>sp|Q91ZU6-3|DYST_MOUSE Isoform 3 of Dystonin OS=Mus musculus OX=10090 GN=Dst;>sp|Q91ZU6-4|DYST_MOUSE Isoform 4 of Dystonin OS=Mus musculus OX=10090 GN=Dst	DST	53	48	50	46	46	46	43	42	42	43	42	-0.136133	0.0729873	-0.0656517	0.0571982	-0.123038	0.0502771	-0.0911884	-0.0261505	-0.0811579	0.0572641	3.64819e-13	0.000153627	0.000234956	0.002143	2.74342e-09	0.011556	5.41825e-06	0.196986	0.000393452	0.00135104	6.38707e-11	0.0195832	0.00413298	0.080351	2.56528e-07	0.100988	0.000711733	0.704073	0.00937436	0.057023	FALSE	FALSE	FALSE	FALSE	FALSE
Q99JY0	Q99JY0	>sp|Q99JY0|ECHB_MOUSE Trifunctional enzyme subunit beta, mitochondrial OS=Mus musculus OX=10090 GN=Hadhb PE=1 SV=1	HADHB	18	18	18	18	18	18	17	17	17	17	17	-0.0164559	0.0861637	0.0180202	0.0194435	-0.0467223	-0.0541347	-0.0356807	-0.0392146	0.0133517	-0.0155752	0.528785	0.000167523	0.330348	0.305385	0.143621	0.0258553	0.236559	0.232742	0.6122	0.66778	0.851218	0.0209733	0.648379	0.864528	0.475225	0.176764	0.792986	0.741387	0.972637	1	FALSE	FALSE	FALSE	FALSE	FALSE
Q9JLB0-2	Q9JLB0-2	>sp|Q9JLB0-2|PALS2_MOUSE Isoform Alpha of Protein PALS2 OS=Mus musculus OX=10090 GN=Pals2	PALS2	24	23	23	22	22	22	22	22	22	22	22	-0.0778775	-0.0967163	-0.0867147	-0.0283792	0.0244254	-0.0559252	-0.0424539	-0.0460677	0.004361	-0.0130965	4.56593e-05	0.000189659	2.01747e-05	0.261786	0.398246	0.00502671	0.0452926	0.0185823	0.822591	0.386297	0.0014086	0.023328	0.000519275	0.834561	0.754274	0.0560177	0.436137	0.235828	1	1	FALSE	FALSE	FALSE	FALSE	FALSE
Q9DCW4	Q9DCW4	>sp|Q9DCW4|ETFB_MOUSE Electron transfer flavoprotein subunit beta OS=Mus musculus OX=10090 GN=Etfb PE=1 SV=3	ETFB	10	10	10	10	10	10	10	10	10	10	10	0.0377378	0.105139	0.127201	0.0788936	0.0444012	-0.0304691	0.0133141	-0.0142221	0.0137081	-0.0347156	0.13661	0.000195841	1.9299e-07	0.00079619	0.105388	0.205396	0.600113	0.516876	0.674731	0.17582	0.469829	0.0236732	8.71694e-06	0.0414375	0.408517	0.559695	0.962365	0.919569	0.98769	0.889288	FALSE	FALSE	FALSE	FALSE	FALSE
Q8C166	Q8C166	>sp|Q8C166|CPNE1_MOUSE Copine-1 OS=Mus musculus OX=10090 GN=Cpne1 PE=1 SV=1	CPNE1	4	4	4	4	4	4	4	4	4	4	4	-0.126036	-0.187224	-0.324909	-0.207647	-0.108405	0.102142	0.0602935	0.0520237	-0.0360089	-0.0243643	0.00318223	0.00019967	1.04447e-09	0.000106781	0.0652588	0.062285	0.176198	0.468195	0.337025	0.444767	0.0426919	0.0237269	7.8627e-08	0.00897691	0.308812	0.305288	0.7237	0.902304	0.839105	1	FALSE	FALSE	TRUE	TRUE	FALSE
F7ACR9	F7ACR9	>tr|F7ACR9|F7ACR9_MOUSE Microtubule-actin cross-linking factor 1 (Fragment) OS=Mus musculus OX=10090 GN=Macf1 PE=1 SV=1	MACF1	139	136	135	134	134	134	125	124	126	125	124	-0.0841429	0.0350858	-0.0210853	0.049619	-0.0403505	0.058265	-0.0992128	-0.00242078	-0.0668435	0.0876293	0	0.000212489	0.0199292	3.37515e-08	5.46368e-05	6.01533e-10	0	0.695999	9.29386e-09	0	0	0.0248294	0.120905	7.593e-06	0.0015145	5.90096e-08	0	0.973484	6.90751e-07	0	FALSE	FALSE	FALSE	FALSE	FALSE
Q9JHU4	Q9JHU4	>sp|Q9JHU4|DYHC1_MOUSE Cytoplasmic dynein 1 heavy chain 1 OS=Mus musculus OX=10090 GN=Dync1h1 PE=1 SV=2	DYNC1H1	188	173	175	174	173	174	175	176	176	174	177	0.0347748	0.0266038	0.0706223	0.0194405	0.0584305	0.111005	-0.00215942	0.0918648	-0.0276802	0.0870839	2.24462e-08	0.000218307	0	0.000821954	2.22045e-16	0	0.80643	0	5.46526e-05	0	1.76619e-06	0.0248775	0	0.0424615	7.41523e-14	0	1	0	0.00186112	0	FALSE	FALSE	FALSE	FALSE	FALSE
P13808;P13808-2;P13808-3	P13808;P13808-2;P13808-3	>sp|P13808|B3A2_MOUSE Anion exchange protein 2 OS=Mus musculus OX=10090 GN=Slc4a2 PE=1 SV=1;>sp|P13808-2|B3A2_MOUSE Isoform B1 of Anion exchange protein 2 OS=Mus musculus OX=10090 GN=Slc4a2;>sp|P13808-3|B3A2_MOUSE Isoform B2 of Anion exchange protein 2 OS=Mus musculus OX=10090 GN=Slc4a2	SLC4A2	2	0	1	1	0	2	2	2	2	2	2		0.825418	0.0676368		-0.560444	0.120014	-0.232905	0.194981	0.0937487	0.415233		0.000219998	0.793492		0.000127454	0.464357	0.0883869	0.313429	0.598161	0.00300463		0.0248775	0.959454		0.00295157	0.802066	0.583534	0.802887	0.968023	0.102702		FALSE	FALSE		TRUE
Q9WTP7	Q9WTP7	>sp|Q9WTP7|KAD3_MOUSE GTP:AMP phosphotransferase AK3, mitochondrial OS=Mus musculus OX=10090 GN=Ak3 PE=1 SV=3	AK3	16	16	16	16	16	16	16	16	16	16	16	0.105277	0.091538	0.167065	0.0482199	0.0823726	0.034878	0.0116327	0.0251952	-0.0178959	0.00575533	2.89538e-06	0.000252681	9.41691e-13	0.0235272	0.000940977	0.0929954	0.537502	0.368614	0.526037	0.82544	0.000134281	0.0281198	1.40272e-10	0.346494	0.01493	0.376215	0.937631	0.844082	0.942916	1	FALSE	FALSE	TRUE	FALSE	FALSE
Q8K4G5;Q8K4G5-2	Q8K4G5;Q8K4G5-2	>sp|Q8K4G5|ABLM1_MOUSE Actin-binding LIM protein 1 OS=Mus musculus OX=10090 GN=Ablim1 PE=1 SV=1;>sp|Q8K4G5-2|ABLM1_MOUSE Isoform 2 of Actin-binding LIM protein 1 OS=Mus musculus OX=10090 GN=Ablim1	ABLIM1	20	18	18	18	18	18	16	16	16	18	16	-0.05318	0.0969931	0.00789262	0.0411896	-0.0805098	0.153015	-0.0302271	0.0815079	-0.0825761	0.105336	0.0340224	0.000281349	0.804496	0.0783219	0.00755505	2.32401e-07	0.302358	0.00479907	0.00335908	0.000637304	0.214647	0.0308209	0.96366	0.579848	0.0722831	1.22627e-05	0.840163	0.0968464	0.0539074	0.0312952	FALSE	FALSE	FALSE	FALSE	FALSE
Q9QZQ1	Q9QZQ1	>sp|Q9QZQ1|AFAD_MOUSE Afadin OS=Mus musculus OX=10090 GN=Afdn PE=1 SV=3	AFDN	39	37	37	37	38	38	34	34	34	34	34	0.0281591	0.0676205	0.0501322	0.00489264	-0.0043101	0.0689738	-0.0218173	0.0391888	-0.0374933	0.0537834	0.0709673	0.000301302	0.00340576	0.825548	0.785881	0.000517416	0.39104	0.033934	0.139947	0.0067536	0.330003	0.0324989	0.0335459	1	0.977023	0.00966166	0.886799	0.325139	0.619904	0.189891	FALSE	FALSE	FALSE	FALSE	FALSE
Q91YJ2	Q91YJ2	>sp|Q91YJ2|SNX4_MOUSE Sorting nexin-4 OS=Mus musculus OX=10090 GN=Snx4 PE=1 SV=1	SNX4	13	12	13	12	12	12	12	12	12	12	13	0.0260632	-0.1189	0.0188295	-0.0151381	0.150778	-0.00725952	0.0168327	0.0157789	0.0144971	0.00438345	0.386308	0.000342537	0.604241	0.580725	1.93693e-06	0.972484	0.523272	0.46764	0.604767	0.70166	0.765943	0.0363868	0.860626	0.967475	9.84327e-05	1	0.931191	0.901793	0.970324	1	FALSE	FALSE	FALSE	FALSE	FALSE
P17047;P17047-2;P17047-3	P17047;P17047-2;P17047-3	>sp|P17047|LAMP2_MOUSE Lysosome-associated membrane glycoprotein 2 OS=Mus musculus OX=10090 GN=Lamp2 PE=1 SV=2;>sp|P17047-2|LAMP2_MOUSE Isoform LAMP-2B of Lysosome-associated membrane glycoprotein 2 OS=Mus musculus OX=10090 GN=Lamp2;>sp|P17047-3|LAMP2_MOUSE Isoform LAMP-2C of Lysosome-associated membrane glycoprotein 2 OS=Mus musculus OX=10090 GN=Lamp2	LAMP2	5	5	5	5	5	5	5	5	5	5	5	0.0661818	0.177894	0.0937873	0.0238399	-0.0477232	-0.0493131	0.0216663	0.012118	0.0680864	-0.0159305	0.0482748	0.000357302	0.0141949	0.408096	0.333668	0.342184	0.662223	0.764401	0.238948	0.755166	0.264045	0.0373887	0.0951903	0.914299	0.707381	0.704912	0.97823	0.986293	0.752029	1	FALSE	FALSE	FALSE	FALSE	FALSE
Q61102	Q61102	>sp|Q61102|ABCB7_MOUSE Iron-sulfur clusters transporter ABCB7, mitochondrial OS=Mus musculus OX=10090 GN=Abcb7 PE=1 SV=3	ABCB7	20	20	20	20	20	20	17	19	18	17	18	0.0339769	0.088288	0.0362723	-0.0141935	-0.0268972	-0.0974747	-0.0404779	-0.0297872	0.0763584	0.00973201	0.0812984	0.000377039	0.0676514	0.432836	0.289959	0.00207828	0.225631	0.177153	0.0194697	0.817003	0.357712	0.0388738	0.264892	0.927188	0.664753	0.0274672	0.779724	0.679373	0.20136	1	FALSE	FALSE	FALSE	FALSE	FALSE
Q8BUY8	Q8BUY8	>sp|Q8BUY8|GASP2_MOUSE G-protein coupled receptor-associated sorting protein 2 OS=Mus musculus OX=10090 GN=Gprasp2 PE=1 SV=2	GPRASP2	1	1	1	1	1	1	0	0	0	0	0	0.514142	0.893211	0.467063	-0.0611252	-0.404175						0.00539995	0.000399996	0.0124999	0.845872	0.0775192						0.062609	0.0400625	0.0861858	1	0.343563						FALSE	FALSE	FALSE	FALSE	FALSE
Q6PHZ2	Q6PHZ2	>sp|Q6PHZ2|KCC2D_MOUSE Calcium/calmodulin-dependent protein kinase type II subunit delta OS=Mus musculus OX=10090 GN=Camk2d PE=1 SV=1	CAMK2D	9	8	8	8	8	8	8	8	8	9	9	0.0491712	0.158765	0.0781382	0.00806806	-0.0683877	0.0525879	-0.0260491	0.0457244	-0.0105269	0.0638979	0.183011	0.000398407	0.0545136	0.853407	0.137376	0.0713223	0.650943	0.137662	0.638194	0.0686943	0.542143	0.0400625	0.230883	1	0.4668	0.327678	0.978168	0.616365	0.98109	0.662097	FALSE	FALSE	FALSE	FALSE	FALSE
Q05920	Q05920	>sp|Q05920|PYC_MOUSE Pyruvate carboxylase, mitochondrial OS=Mus musculus OX=10090 GN=Pc PE=1 SV=1	PC	31	28	29	29	29	29	29	29	29	29	29	0.0599749	0.0649606	0.0910906	0.0217436	0.0438823	-0.0574994	-0.0167794	-0.0242643	0.0289371	-0.0135458	0.000123529	0.00042145	1.33179e-07	0.307169	0.0521421	0.00180021	0.471514	0.182341	0.118465	0.414274	0.00326443	0.0416167	6.25761e-06	0.864528	0.267736	0.0251514	0.913378	0.68794	0.574308	1	FALSE	FALSE	FALSE	FALSE	FALSE
Q8BFR5	Q8BFR5	>sp|Q8BFR5|EFTU_MOUSE Elongation factor Tu, mitochondrial OS=Mus musculus OX=10090 GN=Tufm PE=1 SV=1	TUFM	20	19	19	20	19	19	19	19	19	19	19	0.0893519	0.0688546	0.0867117	-0.010049	0.0407348	0.0127143	0.00251683	0.0130925	-0.00948467	-0.00120713	8.07214e-08	0.000438112	7.60859e-07	0.558516	0.0373448	0.506501	0.668314	0.402645	0.776985	0.994789	5.71002e-06	0.0421887	2.95932e-05	0.963603	0.218068	0.829675	0.980127	0.867706	1	1	FALSE	FALSE	FALSE	FALSE	FALSE
Q99LC5	Q99LC5	>sp|Q99LC5|ETFA_MOUSE Electron transfer flavoprotein subunit alpha, mitochondrial OS=Mus musculus OX=10090 GN=Etfa PE=1 SV=2	ETFA	10	10	10	10	10	10	9	9	9	9	9	0.058514	0.124584	0.145122	0.0758273	0.0397192	-0.0354267	-0.00725702	-0.0202223	0.00845098	-0.0239323	0.0560203	0.000439278	1.08985e-06	0.00941095	0.256323	0.258266	0.964334	0.329705	0.800708	0.371795	0.288676	0.0421887	4.03705e-05	0.207696	0.623732	0.625677	1	0.815146	1	1	FALSE	FALSE	FALSE	FALSE	FALSE
P08553	P08553	>sp|P08553|NFM_MOUSE Neurofilament medium polypeptide OS=Mus musculus OX=10090 GN=Nefm PE=1 SV=4	NEFM	39	32	34	34	32	33	31	29	29	29	28	-0.384974	0.126745	-0.164183	0.215346	-0.28082	0.309174	-0.297527	-0.0781762	-0.350756	0.190521	0	0.000511655	0	0	6.63913e-14	2.44249e-15	0	0.123893	0	8.38511e-09	0	0.0479856	0	0	1.41092e-11	5.67065e-13	0	0.591539	0	1.82717e-06	TRUE	FALSE	TRUE	TRUE	TRUE
Q9Z0E0;Q9Z0E0-2	Q9Z0E0;Q9Z0E0-2	>sp|Q9Z0E0|NCDN_MOUSE Neurochondrin OS=Mus musculus OX=10090 GN=Ncdn PE=1 SV=1;>sp|Q9Z0E0-2|NCDN_MOUSE Isoform 2 of Neurochondrin OS=Mus musculus OX=10090 GN=Ncdn	NCDN	16	16	15	15	15	15	15	15	15	15	15	0.0299906	-0.0852791	0.00820905	-0.0413392	0.0976362	-0.0720936	0.0300599	0.0176495	0.0846606	-0.020056	0.323373	0.000518142	0.829549	0.0265802	9.26944e-06	0.00219768	0.118529	0.672882	0.00132739	0.26338	0.71108	0.0479856	0.9777	0.36707	0.000357179	0.0286645	0.641859	0.965113	0.0258841	0.970172	FALSE	FALSE	FALSE	FALSE	FALSE
P63328	P63328	>sp|P63328|PP2BA_MOUSE Serine/threonine-protein phosphatase 2B catalytic subunit alpha isoform OS=Mus musculus OX=10090 GN=Ppp3ca PE=1 SV=1	PPP3CA	24	22	22	22	22	22	22	22	22	22	22	-0.0135722	-0.0675664	-0.0073655	-0.00697781	0.0780311	-0.0521418	0.0129968	0.00502495	0.0496526	-0.0179211	0.503389	0.00052017	0.602444	0.740631	3.45492e-05	0.00544381	0.403334	0.893886	0.0368377	0.342088	0.83576	0.0479856	0.859719	1	0.00103989	0.0596165	0.889011	1	0.308081	1	FALSE	FALSE	FALSE	FALSE	FALSE
Q4VAE3	Q4VAE3	>sp|Q4VAE3|TMM65_MOUSE Transmembrane protein 65 OS=Mus musculus OX=10090 GN=Tmem65 PE=1 SV=1	TMEM65	8	8	8	8	8	8	7	7	7	7	7	0.0551221	0.149487	0.0835374	0.0124359	-0.0426408	0.0459628	-0.0267175	0.0321762	-0.0186135	0.0470766	0.109314	0.000530616	0.013323	0.607076	0.47663	0.175983	0.384055	0.329406	0.671057	0.168709	0.419009	0.0483136	0.0904699	0.9735	0.815848	0.522044	0.883671	0.815146	0.987659	0.882575	FALSE	FALSE	FALSE	FALSE	FALSE
P14873	P14873	>sp|P14873|MAP1B_MOUSE Microtubule-associated protein 1B OS=Mus musculus OX=10090 GN=Map1b PE=1 SV=2	MAP1B	64	55	57	57	57	59	55	54	55	55	54	-0.0633794	0.0485802	-0.00872267	0.0398919	-0.0407707	0.0169704	-0.0709214	-0.0247437	-0.0559063	0.0358104	7.87221e-08	0.000651771	0.47036	0.00106002	0.00927242	0.283223	3.7692e-07	0.0773123	0.000140086	0.00788661	5.62542e-06	0.0578426	0.764035	0.0492838	0.0844245	0.654977	6.40029e-05	0.490649	0.00407475	0.210702	FALSE	FALSE	FALSE	FALSE	FALSE
Q9QXX4	Q9QXX4	>sp|Q9QXX4|CMC2_MOUSE Calcium-binding mitochondrial carrier protein Aralar2 OS=Mus musculus OX=10090 GN=Slc25a13 PE=1 SV=1	SLC25A13	11	7	9	8	6	8	5	5	6	6	6	0.0335131	0.184603	0.114165	0.0910763	-0.0789206	-0.0292006	0.0122695	0.135595	0.176784	0.115157	0.446486	0.000644621	0.0281395	0.0789748	0.121053	0.500867	0.851498	0.0537878	0.00339968	0.0279298	0.805031	0.0578426	0.151515	0.584062	0.438311	0.827296	1	0.416735	0.0544339	0.436669	FALSE	FALSE	FALSE	FALSE	FALSE
Q9CRC3	Q9CRC3	>sp|Q9CRC3|CO040_MOUSE UPF0235 protein C15orf40 homolog OS=Mus musculus OX=10090 PE=1 SV=1	sp|Q9CRC3|CO040_MOUSE	2	2	2	2	2	2	2	2	2	2	2	0.170351	0.394945	0.460661	0.267674	0.0730651	0.0839022	0.104719	0.0884888	0.00699383	-0.0215104	0.0747152	0.00079837	4.15212e-05	0.0143185	0.447505	0.371231	0.215127	0.384731	0.875484	0.844635	0.339223	0.0699671	0.00095161	0.259369	0.793894	0.733459	0.772193	0.857588	1	1	FALSE	FALSE	TRUE	FALSE	FALSE
P07901	P07901	>sp|P07901|HS90A_MOUSE Heat shock protein HSP 90-alpha OS=Mus musculus OX=10090 GN=Hsp90aa1 PE=1 SV=4	HSP90AA1	23	21	21	21	22	22	21	21	20	21	21	0.0965012	-0.0694828	0.112112	-0.00265161	0.19516	0.0304036	0.0368368	0.0897595	0.047896	0.0430352	3.6686e-07	0.000827198	1.57503e-09	0.90007	0	0.13602	0.0584933	6.7895e-06	0.0437305	0.0315483	2.17722e-05	0.0715986	1.10268e-07	1	0	0.457503	0.480767	0.000554502	0.336957	0.469054	FALSE	FALSE	FALSE	FALSE	TRUE
P30875	P30875	>sp|P30875|SSR2_MOUSE Somatostatin receptor type 2 OS=Mus musculus OX=10090 GN=Sstr2 PE=2 SV=1	SSTR2	1	1	1	1	1	1	0	0	0	0	0	0.203734	0.76303	0.417077	0.204593	-0.411574						0.246518	0.000859991	0.0104599	0.207458	0.131659						0.62259	0.0735293	0.0751074	0.788148	0.457729						FALSE	FALSE	FALSE	FALSE	FALSE
O54983	O54983	>sp|O54983|CRYM_MOUSE Ketimine reductase mu-crystallin OS=Mus musculus OX=10090 GN=Crym PE=1 SV=1	CRYM	15	14	14	14	14	14	14	14	14	14	14	0.0876913	-0.0935427	0.0400938	-0.0588555	0.14235	-0.0416502	0.0533144	-0.0379157	-0.00341336	-0.0990657	0.0013335	0.000887679	0.109189	0.0130449	1.59994e-07	0.199962	0.00490851	0.150636	0.954686	4.79067e-06	0.0220768	0.0749822	0.352111	0.247216	9.84242e-06	0.552014	0.137795	0.640578	1	0.00053316	FALSE	FALSE	FALSE	FALSE	FALSE
P09242	P09242	>sp|P09242|PPBT_MOUSE Alkaline phosphatase, tissue-nonspecific isozyme OS=Mus musculus OX=10090 GN=Alpl PE=1 SV=2	ALPL	7	3	3	3	3	3	6	6	4	5	4	-0.0798662	0.270493	-0.106549	-0.0282589	-0.341248	0.167007	-0.0427269	-0.154058	-0.298311	-0.085612	0.38215	0.000920745	0.28466	0.735718	0.000112656	0.0160895	0.805429	0.106918	0.00202738	0.174131	0.762278	0.0768494	0.59991	1	0.00273375	0.128219	1	0.560972	0.0362901	0.889288	FALSE	FALSE	FALSE	FALSE	TRUE
Q4VA93	Q4VA93	>tr|Q4VA93|Q4VA93_MOUSE Protein kinase C OS=Mus musculus OX=10090 GN=Prkca PE=1 SV=1	PRKCA	10	10	10	10	10	10	10	10	10	10	10	-0.0732231	-0.110945	-0.18534	-0.125478	-0.0495193	-0.140059	-0.0104169	-0.0751963	0.093239	-0.0688351	0.013356	0.000934627	1.37876e-09	1.72816e-05	0.252087	0.00210385	0.588884	0.0422083	0.0622856	0.121706	0.117811	0.0770902	9.84971e-08	0.00215218	0.619866	0.0277001	0.957513	0.365349	0.409662	0.819105	FALSE	FALSE	TRUE	FALSE	FALSE
Q6PFD5	Q6PFD5	>sp|Q6PFD5|DLGP3_MOUSE Disks large-associated protein 3 OS=Mus musculus OX=10090 GN=Dlgap3 PE=1 SV=1	DLGAP3	20	19	20	20	19	20	19	19	19	20	19	0.0447925	0.0728374	0.0376987	-0.0256616	-0.0192754	0.0974848	-0.0202796	0.100459	-0.0083327	0.102726	0.0130304	0.00094864	0.0766194	0.220803	0.537927	0.000660129	0.463717	2.54774e-05	0.929077	1.29178e-05	0.115802	0.0773362	0.286851	0.794497	0.852538	0.0119114	0.911978	0.00157914	1	0.00132464	FALSE	FALSE	FALSE	FALSE	FALSE
B1AZP2-2	B1AZP2-2	>sp|B1AZP2-2|DLGP4_MOUSE Isoform 2 of Disks large-associated protein 4 OS=Mus musculus OX=10090 GN=Dlgap4	DLGAP4	23	21	21	21	21	21	19	19	19	19	19	0.0272945	0.0811307	0.0140667	-0.0264808	-0.0530445	0.0298775	-0.0289826	0.0242716	-0.0125811	0.042403	0.188391	0.000970007	0.557505	0.232915	0.0162946	0.164821	0.406963	0.198077	0.858335	0.0523019	0.550626	0.0781692	0.831975	0.805657	0.12596	0.505879	0.889011	0.705354	1	0.595917	FALSE	FALSE	FALSE	FALSE	FALSE
P10605	P10605	>sp|P10605|CATB_MOUSE Cathepsin B OS=Mus musculus OX=10090 GN=Ctsb PE=1 SV=2	CTSB	6	5	5	5	5	5	4	4	4	5	5	0.158795	0.200405	0.216113	0.0355145	0.0266238	-0.0779769	-0.0317072	-0.00418083	0.0851519	0.0323558	0.00779135	0.00104413	0.000107769	0.551815	0.799857	0.436815	0.920893	0.947777	0.161729	0.406025	0.0816809	0.0787141	0.00217433	0.962394	0.984968	0.785342	1	1	0.650698	1	FALSE	FALSE	TRUE	FALSE	FALSE
P48428	P48428	>sp|P48428|TBCA_MOUSE Tubulin-specific chaperone A OS=Mus musculus OX=10090 GN=Tbca PE=1 SV=3	TBCA	3	3	3	3	3	3	3	3	3	3	3	0.251476	0.452569	0.192689	-0.0654818	-0.284596	0.0175681	0.0377877	-0.00315475	-0.0334529	-0.0897162	0.054142	0.00103248	0.0692157	0.572798	0.0712279	0.927712	0.980482	0.838152	0.84491	0.494944	0.282434	0.0787141	0.268763	0.966536	0.325795	1	1	1	1	1	FALSE	FALSE	FALSE	FALSE	FALSE
Q9QY81	Q9QY81	>sp|Q9QY81|PO210_MOUSE Nuclear pore membrane glycoprotein 210 OS=Mus musculus OX=10090 GN=Nup210 PE=1 SV=2	NUP210	11	2	2	2	3	4	6	6	5	6	5	-0.180707	0.678002	0.182427	0.233722	-0.419653	0.300989	-0.00289765	-0.0214191	-0.446413	-0.0444838	0.217231	0.00102255	0.228421	0.0497367	0.000268777	0.0311697	0.775029	0.483138	9.8012e-08	0.304671	0.588499	0.0787141	0.530758	0.489936	0.00556027	0.19772	1	0.911945	6.00194e-06	0.987667	FALSE	FALSE	FALSE	FALSE	TRUE
Q9Z0X1	Q9Z0X1	>sp|Q9Z0X1|AIFM1_MOUSE Apoptosis-inducing factor 1, mitochondrial OS=Mus musculus OX=10090 GN=Aifm1 PE=1 SV=1	AIFM1	21	20	20	20	20	20	17	17	17	17	17	0.0169629	0.077508	0.0536977	0.0149735	-0.00592394	-0.000120953	0.0126972	0.0494434	0.0482077	0.0306843	0.482752	0.0010012	0.00855794	0.467786	0.752141	0.847763	0.490029	0.0316757	0.0773198	0.159667	0.826377	0.0787141	0.0651241	0.936067	0.961496	0.990831	0.91846	0.314582	0.460554	0.874915	FALSE	FALSE	FALSE	FALSE	FALSE
Q9R226	Q9R226	>sp|Q9R226|KHDR3_MOUSE KH domain-containing, RNA-binding, signal transduction-associated protein 3 OS=Mus musculus OX=10090 GN=Khdrbs3 PE=1 SV=1	KHDRBS3	5	4	4	4	4	4	4	4	4	5	5	-0.0455094	0.281148	-0.0306438	0.0105821	-0.327244	0.364288	-0.281198	-0.225772	-0.569486	0.119603	0.53089	0.00101068	0.897197	0.604368	0.000837741	0.00831631	0.0109326	0.233874	1.6098e-08	0.553829	0.85232	0.0787141	1	0.972431	0.0136948	0.0807853	0.209619	0.743112	1.13838e-06	1	FALSE	FALSE	FALSE	FALSE	FALSE
Q9D8E6	Q9D8E6	>sp|Q9D8E6|RL4_MOUSE 60S ribosomal protein L4 OS=Mus musculus OX=10090 GN=Rpl4 PE=1 SV=3	RPL4	9	9	9	9	9	9	7	7	7	8	8	-0.0111828	0.121997	-0.0514754	-0.0530648	-0.160698	0.0565816	-0.121442	-0.09839	-0.197361	0.0511057	0.703809	0.00104028	0.354449	0.374428	0.000413892	0.278104	0.00274612	0.0217041	0.00011288	0.493595	0.93279	0.0787141	0.672311	0.897717	0.00790286	0.65109	0.0980266	0.259505	0.00340005	1	FALSE	FALSE	FALSE	FALSE	FALSE
Q9CZP5	Q9CZP5	>sp|Q9CZP5|BCS1_MOUSE Mitochondrial chaperone BCS1 OS=Mus musculus OX=10090 GN=Bcs1l PE=1 SV=1	BCS1L	15	14	14	13	13	13	12	12	12	13	13	0.0580656	0.0834952	0.0385686	-0.04138	-0.0234834	0.00232549	-0.0260927	0.00247849	-0.00369064	0.0236807	0.0178113	0.00108351	0.121397	0.0826158	0.534749	0.818984	0.27337	0.979069	0.950265	0.399907	0.142009	0.0791298	0.373253	0.593982	0.851154	0.978726	0.821574	1	1	1	FALSE	FALSE	FALSE	FALSE	FALSE
P56480	P56480	>sp|P56480|ATPB_MOUSE ATP synthase subunit beta, mitochondrial OS=Mus musculus OX=10090 GN=Atp5f1b PE=1 SV=2	ATP5F1B	43	38	39	39	38	39	39	39	39	39	39	-0.0352788	0.0481459	-0.0113261	0.0119773	-0.0366198	-0.0522019	-0.000275822	-0.00264494	0.048404	-0.0069813	0.0658992	0.00106555	0.327041	0.521271	0.0357135	0.00498226	0.66801	0.944199	0.00269193	0.577967	0.315869	0.0791298	0.645882	0.954925	0.211452	0.0556112	0.980127	1	0.0454181	1	FALSE	FALSE	FALSE	FALSE	FALSE
Q62394	Q62394	>sp|Q62394|ZN185_MOUSE Zinc finger protein 185 OS=Mus musculus OX=10090 GN=Znf185 PE=1 SV=1	ZNF185	1	0	1	1	0	1	0	0	0	1	1		0.807262	0.232995		-0.56559				0.0531374	0.474483		0.00107999	0.236638		0.00695993				0.95207	0.0358396		0.0791298	0.541582		0.0683982				1	0.492435		FALSE	FALSE		FALSE
P11798;P28652;Q6PHZ2	P11798;P28652;Q6PHZ2	>sp|P11798|KCC2A_MOUSE Calcium/calmodulin-dependent protein kinase type II subunit alpha OS=Mus musculus OX=10090 GN=Camk2a PE=1 SV=2;>sp|P28652|KCC2B_MOUSE Calcium/calmodulin-dependent protein kinase type II subunit beta OS=Mus musculus OX=10090 GN=Camk2b PE=1 SV=2;>sp|Q6PHZ2|KCC2D_MOUSE Calcium/calmodulin-dependent protein kinase type II subunit delta OS=Mus musculus OX=10090 GN=Camk2d PE=1 SV=1	CAMK2A;CAMK2B;CAMK2D	2	2	2	2	2	2	2	2	2	2	2	0.0409039	0.227266	0.109762	0.0483031	-0.117339	-0.02785	-0.0673415	0.0033743	0.0248069	0.0629721	0.392974	0.00116459	0.0562941	0.643023	0.0868223	0.870634	0.167249	0.965674	0.87695	0.213064	0.770244	0.0841743	0.234787	0.983533	0.367462	0.995954	0.709244	1	1	0.936314	FALSE	FALSE	FALSE	FALSE	FALSE
Q9D6S7	Q9D6S7	>sp|Q9D6S7|RRFM_MOUSE Ribosome-recycling factor, mitochondrial OS=Mus musculus OX=10090 GN=Mrrf PE=1 SV=1	MRRF	6	6	6	6	6	6	5	5	5	5	5	0.183278	0.142881	0.156966	-0.0463936	0.0270258	0.0793563	-0.0519393	0.00949952	-0.0760496	0.0530961	1.79564e-05	0.00119333	0.000111446	0.242996	0.56215	0.206775	0.25848	0.989948	0.0943464	0.217284	0.000661837	0.0853721	0.00223563	0.816093	0.861905	0.562134	0.815746	1	0.51222	0.939321	TRUE	FALSE	FALSE	FALSE	FALSE
P01872;P01872-2	P01872;P01872-2	>sp|P01872|IGHM_MOUSE Immunoglobulin heavy constant mu OS=Mus musculus OX=10090 GN=Ighm PE=1 SV=2;>sp|P01872-2|IGHM_MOUSE Isoform 2 of Immunoglobulin heavy constant mu OS=Mus musculus OX=10090 GN=Ighm	IGHM	2	2	2	2	2	2	2	2	2	2	2	0.417948	0.333035	0.323488	-0.11943	-0.00719364	-0.266704	-0.515475	-0.608487	-0.343881	-0.11611	7.43893e-06	0.00133486	0.00570049	0.210653	1	0.244793	0.000157994	9.93188e-05	0.00921689	0.516361	0.00030644	0.0935869	0.0477382	0.788282	1	0.611324	0.0107839	0.0050671	0.118496	1	TRUE	FALSE	FALSE	FALSE	FALSE
Q91ZJ5;Q91ZJ5-2	Q91ZJ5;Q91ZJ5-2	>sp|Q91ZJ5|UGPA_MOUSE UTP--glucose-1-phosphate uridylyltransferase OS=Mus musculus OX=10090 GN=Ugp2 PE=1 SV=3;>sp|Q91ZJ5-2|UGPA_MOUSE Isoform 2 of UTP--glucose-1-phosphate uridylyltransferase OS=Mus musculus OX=10090 GN=Ugp2	UGP2	16	15	15	15	15	15	16	16	16	16	16	-0.0350458	-0.0813002	-0.0295591	-0.0100476	0.0665617	-0.0297121	0.0163772	0.0281452	0.049604	0.00137406	0.114252	0.00132584	0.14791	0.540359	0.010649	0.302329	0.304549	0.221442	0.077246	0.999507	0.429479	0.0935869	0.417146	0.960796	0.092437	0.675561	0.84098	0.729117	0.460508	1	FALSE	FALSE	FALSE	FALSE	FALSE
Q80YA9-2	Q80YA9-2	>sp|Q80YA9-2|CNKR2_MOUSE Isoform 2 of Connector enhancer of kinase suppressor of ras 2 OS=Mus musculus OX=10090 GN=Cnksr2	CNKSR2	22	22	22	22	22	22	21	21	21	21	21	0.0213827	0.0800246	0.0183676	-0.0172668	-0.0470034	-0.0395068	-0.00819469	-0.0202011	0.00683606	-0.0248251	0.394725	0.00142637	0.514176	0.219432	0.062698	0.0611384	0.788563	0.351588	0.740625	0.243854	0.771319	0.0990126	0.798979	0.793027	0.299939	0.302011	1	0.835293	1	0.96086	FALSE	FALSE	FALSE	FALSE	FALSE
P19246	P19246	>sp|P19246|NFH_MOUSE Neurofilament heavy polypeptide OS=Mus musculus OX=10090 GN=Nefh PE=1 SV=3	NEFH	23	21	22	22	21	22	20	20	20	20	20	-0.366445	0.124426	-0.122139	0.22311	-0.271301	0.296291	-0.312875	-0.0093838	-0.296835	0.28621	0	0.00157862	9.02782e-07	1.70974e-13	2.79505e-09	5.13196e-11	3.19744e-13	0.547242	1.75239e-08	3.3229e-12	0	0.108428	3.41642e-05	7.01397e-11	2.57917e-07	6.66084e-09	1.2367e-10	0.933869	1.18771e-06	1.28725e-09	TRUE	FALSE	FALSE	TRUE	TRUE
O89001	O89001	>sp|O89001|CBPD_MOUSE Carboxypeptidase D OS=Mus musculus OX=10090 GN=Cpd PE=1 SV=2	CPD	14	12	13	12	12	12	14	14	14	14	14	-0.018199	0.105372	-0.0213717	-0.0218693	-0.102217	-0.0061535	0.00156403	-0.0146683	-0.0046304	-0.0240524	0.637846	0.00159294	0.589097	0.711665	0.00992076	0.755357	0.777943	0.832662	0.743255	0.75214	0.906661	0.108428	0.852996	1	0.0878463	0.952475	1	1	1	1	FALSE	FALSE	FALSE	FALSE	FALSE
O08709	O08709	>sp|O08709|PRDX6_MOUSE Peroxiredoxin-6 OS=Mus musculus OX=10090 GN=Prdx6 PE=1 SV=3	PRDX6	17	17	17	16	16	16	17	17	17	17	17	-0.0552826	-0.0899541	-0.0166057	0.0237233	0.0937183	-0.056079	0.0822541	-0.0121162	0.0371793	-0.0928325	0.00980065	0.00180739	0.56812	0.295016	0.000499332	0.00906494	0.000280938	0.420215	0.153236	1.51162e-05	0.0948766	0.121842	0.839934	0.856553	0.00923962	0.0855519	0.0171569	0.876614	0.641332	0.00148458	FALSE	FALSE	FALSE	FALSE	FALSE
P16054	P16054	>sp|P16054|KPCE_MOUSE Protein kinase C epsilon type OS=Mus musculus OX=10090 GN=Prkce PE=1 SV=1	PRKCE	17	15	15	15	15	15	15	16	16	15	16	0.00696158	-0.0815457	0.000576511	-0.0232508	0.0962645	-0.0715623	-0.00894961	-0.0338871	0.0267178	-0.0329977	0.671687	0.00182964	0.855803	0.272559	0.000149708	0.0115385	0.629683	0.168999	0.508228	0.288565	0.920453	0.122168	0.989688	0.841026	0.00336508	0.100962	0.972707	0.673135	0.938478	0.982476	FALSE	FALSE	FALSE	FALSE	FALSE
Q9D2V7	Q9D2V7	>sp|Q9D2V7|CORO7_MOUSE Coronin-7 OS=Mus musculus OX=10090 GN=Coro7 PE=1 SV=2	CORO7	11	9	10	10	9	10	10	10	10	10	10	-0.129343	-0.132408	-0.146483	-0.0330247	-0.0109494	-0.073376	0.00416366	-0.0404207	0.020303	-0.0476756	0.00108701	0.00194282	3.87279e-05	0.29702	0.89089	0.115741	0.671328	0.214462	0.538182	0.186104	0.0189615	0.128501	0.000900778	0.858258	1	0.421238	0.981277	0.723066	0.946966	0.898688	FALSE	FALSE	FALSE	FALSE	FALSE
Q8C0T5;Q8C0T5-2	Q8C0T5;Q8C0T5-2	>sp|Q8C0T5|SI1L1_MOUSE Signal-induced proliferation-associated 1-like protein 1 OS=Mus musculus OX=10090 GN=Sipa1l1 PE=1 SV=2;>sp|Q8C0T5-2|SI1L1_MOUSE Isoform 2 of Signal-induced proliferation-associated 1-like protein 1 OS=Mus musculus OX=10090 GN=Sipa1l1	SIPA1L1	35	30	30	30	31	30	27	28	29	27	28	-0.0846154	0.0705414	0.00110995	0.0777414	-0.0495807	0.0602534	-0.0244876	0.031492	-0.0275441	0.0382863	0.000134836	0.00198598	0.906697	0.000263825	0.0274403	0.00970076	0.278736	0.216204	0.412057	0.0853678	0.00350345	0.130128	1	0.0189682	0.178184	0.0894911	0.824718	0.724313	0.892847	0.728129	FALSE	FALSE	FALSE	FALSE	FALSE
O08539	O08539	>sp|O08539|BIN1_MOUSE Myc box-dependent-interacting protein 1 OS=Mus musculus OX=10090 GN=Bin1 PE=1 SV=1	BIN1	21	20	19	19	19	19	18	18	18	18	18	0.0500559	0.0696724	0.0919528	0.0286479	0.0418656	0.0325783	0.0662729	0.0539884	0.00924221	-0.0200682	0.00359031	0.002043	4.82149e-07	0.144401	0.0614601	0.0773292	0.000327537	0.00929787	0.780521	0.324427	0.0466474	0.131928	1.9856e-05	0.710983	0.296641	0.34175	0.0198288	0.152952	1	0.996138	FALSE	FALSE	FALSE	FALSE	FALSE
Q62407	Q62407	>sp|Q62407|SPEG_MOUSE Striated muscle-specific serine/threonine-protein kinase OS=Mus musculus OX=10090 GN=Speg PE=1 SV=2	SPEG	6	6	6	6	6	6	5	5	5	5	5	-0.0514778	0.238972	0.027292	0.0730388	-0.199851	-0.0293506	-0.118589	-0.0190897	-0.00256558	0.0770355	0.470371	0.00205108	0.862803	0.343089	0.00377728	0.883436	0.192544	0.747776	0.958495	0.252059	0.820445	0.131928	0.993174	0.879423	0.043672	1	0.743978	0.9807	1	0.963958	FALSE	FALSE	FALSE	FALSE	FALSE
Q3U3J1	Q3U3J1	>tr|Q3U3J1|Q3U3J1_MOUSE 2-oxoisovalerate dehydrogenase subunit alpha OS=Mus musculus OX=10090 GN=Bckdha PE=1 SV=1	BCKDHA	13	13	13	13	13	13	10	11	11	10	11	0.0266367	0.0913442	0.0761624	0.0316936	-0.00298649	-0.0449036	-0.0326303	-0.0469059	-0.012396	-0.0227644	0.307118	0.00211249	0.00534451	0.2742	0.907729	0.103254	0.19817	0.103943	0.723057	0.606659	0.695698	0.134642	0.0458345	0.841783	1	0.39733	0.750094	0.553014	1	1	FALSE	FALSE	FALSE	FALSE	FALSE
Q8JZP2	Q8JZP2	>sp|Q8JZP2|SYN3_MOUSE Synapsin-3 OS=Mus musculus OX=10090 GN=Syn3 PE=1 SV=2	SYN3	14	13	13	13	13	13	11	11	10	12	12	0.106876	0.119004	0.170161	0.043434	0.0617322	0.0971545	0.00871207	0.106081	0.00534155	0.0804244	0.00239515	0.00221691	6.4867e-07	0.153462	0.0874801	0.00607377	0.657219	0.0013538	0.789783	0.0244533	0.0347972	0.137546	2.60997e-05	0.723807	0.369007	0.0643909	0.97823	0.0386751	1	0.405983	FALSE	FALSE	TRUE	FALSE	FALSE
P37804	P37804	>sp|P37804|TAGL_MOUSE Transgelin OS=Mus musculus OX=10090 GN=Tagln PE=1 SV=3	TAGLN	9	7	6	7	8	6	5	5	5	6	5	0.171386	-0.249906	0.31679	0.115707	0.552017	0.119012	0.00948348	-0.0215974	-0.138695	-0.057163	0.00459746	0.00220366	1.10267e-06	0.225103	4.67493e-12	0.324945	0.808855	0.622114	0.107327	0.654916	0.0561884	0.137546	4.06303e-05	0.796255	7.4512e-10	0.693722	1	0.956504	0.542887	1	FALSE	FALSE	TRUE	FALSE	TRUE
Q9QUR6	Q9QUR6	>sp|Q9QUR6|PPCE_MOUSE Prolyl endopeptidase OS=Mus musculus OX=10090 GN=Prep PE=1 SV=1	PREP	19	18	18	18	18	18	16	16	16	16	16	-0.0272611	-0.104939	0.0312271	0.0474043	0.147712	-0.0325113	0.0394409	0.0265361	0.0524492	-0.0165749	0.309176	0.00219832	0.146868	0.0494315	2.44255e-06	0.254082	0.219874	0.286426	0.104667	0.691641	0.697314	0.137546	0.4156	0.489936	0.000119387	0.621594	0.776753	0.780978	0.536743	1	FALSE	FALSE	FALSE	FALSE	FALSE
P56399	P56399	>sp|P56399|UBP5_MOUSE Ubiquitin carboxyl-terminal hydrolase 5 OS=Mus musculus OX=10090 GN=Usp5 PE=1 SV=1	USP5	28	28	28	28	28	28	26	26	26	26	26	0.0313487	-0.0592838	0.05131	0.0049278	0.12446	0.0238061	0.0467965	0.0470356	0.0172287	-0.00772587	0.127212	0.0024723	0.0109978	0.859758	6.5027e-10	0.133436	0.00701676	0.047657	0.452811	0.396404	0.453597	0.152047	0.0777731	1	6.70638e-08	0.453111	0.169779	0.389676	0.91176	1	FALSE	FALSE	FALSE	FALSE	FALSE
P48774	P48774	>sp|P48774|GSTM5_MOUSE Glutathione S-transferase Mu 5 OS=Mus musculus OX=10090 GN=Gstm5 PE=1 SV=1	GSTM5	12	12	11	11	11	11	12	12	11	11	11	-0.132187	-0.104576	-0.0865582	0.0348738	0.0345807	-0.0852241	0.025829	-0.074154	0.00137396	-0.116743	3.64913e-05	0.00258379	0.00670334	0.242015	0.323486	0.00152026	0.392645	0.0212647	0.929965	4.81702e-06	0.00121113	0.157521	0.0540047	0.816079	0.697447	0.0224811	0.888108	0.255839	1	0.00053316	FALSE	FALSE	FALSE	FALSE	FALSE
Q8BYI9	Q8BYI9	>sp|Q8BYI9|TENR_MOUSE Tenascin-R OS=Mus musculus OX=10090 GN=Tnr PE=1 SV=2	TNR	28	28	27	28	28	27	26	26	26	26	26	-0.096393	-0.0534749	-0.0751995	0.00707996	-0.00768807	0.0779966	0.00404274	0.0857679	0.00342558	0.0733143	3.20612e-10	0.0026373	8.27173e-08	0.804445	0.627139	1.19727e-06	0.751708	1.9787e-07	0.639535	3.523e-06	3.62136e-08	0.159397	4.10712e-06	1	0.897237	5.21186e-05	1	2.64156e-05	0.98109	0.000416371	FALSE	FALSE	FALSE	FALSE	FALSE
P43006	P43006	>sp|P43006|EAA2_MOUSE Excitatory amino acid transporter 2 OS=Mus musculus OX=10090 GN=Slc1a2 PE=1 SV=1	SLC1A2	15	10	10	10	11	10	11	10	10	10	10	-0.106164	-0.102297	-0.103284	-0.0227958	-0.00235463	-0.126182	-0.0870819	-0.100736	0.0263934	-0.0574638	0.000203034	0.00276868	0.000660911	0.818512	0.805266	0.000433926	0.102409	0.0198187	0.647952	0.0425332	0.00488607	0.163608	0.00938238	1	0.986823	0.00837202	0.610943	0.246562	0.981969	0.53961	FALSE	FALSE	FALSE	FALSE	FALSE
P63037	P63037	>sp|P63037|DNJA1_MOUSE DnaJ homolog subfamily A member 1 OS=Mus musculus OX=10090 GN=Dnaja1 PE=1 SV=1	DNAJA1	7	7	7	6	6	6	6	6	6	6	6	0.128045	0.163238	0.111532	-0.00286818	-0.0311863	0.0679186	0.073741	0.0636378	0.00719969	-0.0143615	0.000870828	0.00280031	0.00371223	0.925388	0.912068	0.107474	0.0711359	0.206273	0.932123	0.789077	0.0160413	0.163608	0.0354078	1	1	0.404842	0.531382	0.715974	1	1	FALSE	FALSE	FALSE	FALSE	FALSE
P97333	P97333	>sp|P97333|NRP1_MOUSE Neuropilin-1 OS=Mus musculus OX=10090 GN=Nrp1 PE=1 SV=2	NRP1	13	12	12	12	12	12	10	9	10	10	9	-0.0470879	-0.099639	-0.0795806	-0.0481109	0.0400645	-0.166878	-0.0573406	-0.0724338	0.0905392	-0.0213154	0.190903	0.00279208	0.0169793	0.0781351	0.175773	8.24051e-06	0.147942	0.0273154	0.130546	0.318192	0.553052	0.163608	0.109057	0.579413	0.520564	0.000278617	0.686036	0.289502	0.599231	0.990442	FALSE	FALSE	FALSE	FALSE	FALSE
P52825	P52825	>sp|P52825|CPT2_MOUSE Carnitine O-palmitoyltransferase 2, mitochondrial OS=Mus musculus OX=10090 GN=Cpt2 PE=1 SV=2	CPT2	12	10	10	10	10	10	10	10	10	10	10	0.0249939	0.12857	0.159499	0.130869	0.0590322	0.0149889	-0.0535004	-0.0269348	-0.0426094	0.0236784	0.43344	0.00274098	3.66951e-05	0.000460761	0.198639	0.522632	0.100715	0.360001	0.175719	0.592597	0.79509	0.163608	0.00086209	0.0274645	0.555123	0.840872	0.606031	0.839403	0.669228	1	FALSE	FALSE	FALSE	FALSE	FALSE
Q9JMC3	Q9JMC3	>sp|Q9JMC3|DNJA4_MOUSE DnaJ homolog subfamily A member 4 OS=Mus musculus OX=10090 GN=Dnaja4 PE=1 SV=1	DNAJA4	8	7	7	7	7	7	7	7	7	7	7	0.0927642	0.138972	0.137541	0.0346211	-0.00120417	0.0318685	0.0604456	0.087778	0.0569272	0.016767	0.0175212	0.00295719	0.000578037	0.406592	0.975944	0.441781	0.110043	0.0284305	0.134649	0.616925	0.141036	0.171346	0.00843091	0.914299	1	0.78881	0.630035	0.295014	0.608348	1	FALSE	FALSE	FALSE	FALSE	FALSE
Q9Z2I8	Q9Z2I8	>sp|Q9Z2I8|SUCB2_MOUSE Succinate--CoA ligase [GDP-forming] subunit beta, mitochondrial OS=Mus musculus OX=10090 GN=Suclg2 PE=1 SV=3	SUCLG2	11	11	11	11	11	11	10	10	10	10	10	0.0423575	0.115868	0.246541	0.180995	0.143528	-0.0313948	-0.0131212	-0.0383897	-0.0159719	-0.0332063	0.165334	0.00299119	5.3535e-12	2.07543e-07	0.000125746	0.557214	0.825599	0.23025	0.685398	0.242499	0.51551	0.171895	6.81451e-10	4.02057e-05	0.00295157	0.860049	1	0.739035	0.989922	0.960393	FALSE	FALSE	TRUE	TRUE	FALSE
Q8C1A5	Q8C1A5	>sp|Q8C1A5|THOP1_MOUSE Thimet oligopeptidase OS=Mus musculus OX=10090 GN=Thop1 PE=1 SV=1	THOP1	16	13	14	14	13	14	15	15	14	14	14	-0.00117192	-0.0898375	0.027008	0.00757297	0.125565	0.0361802	0.0299129	0.0230373	-0.018423	-0.0214881	0.833439	0.00304536	0.224684	0.533474	1.27356e-05	0.177338	0.204614	0.477723	0.480042	0.534484	0.991968	0.173585	0.526091	0.957152	0.000471997	0.52269	0.762422	0.908901	0.9204	1	FALSE	FALSE	FALSE	FALSE	FALSE
Q924D1	Q924D1	>tr|Q924D1|Q924D1_MOUSE Cytochrome P450 CYP2J9 OS=Mus musculus OX=10090 GN=Cyp2j9 PE=1 SV=1	CYP2J9	5	5	5	5	5	5	4	4	4	4	4	-0.221754	-0.184324	-0.101906	0.104672	0.0973236	-0.192655	-0.127088	-0.144146	0.0212721	-0.0253434	0.000152326	0.00310546	0.145695	0.0411633	0.0815816	0.0427793	0.0287766	0.0614766	0.895888	0.805551	0.00385105	0.175584	0.413296	0.449958	0.356027	0.24185	0.347855	0.45018	1	1	TRUE	FALSE	FALSE	FALSE	FALSE
Q8VDN2	Q8VDN2	>sp|Q8VDN2|AT1A1_MOUSE Sodium/potassium-transporting ATPase subunit alpha-1 OS=Mus musculus OX=10090 GN=Atp1a1 PE=1 SV=1	ATP1A1	31	27	27	28	27	28	24	24	24	24	24	-0.145386	0.0507975	-0.0651204	0.0758088	-0.0883238	0.074302	0.0305627	0.0179727	-0.0660517	-0.0136079	2.22045e-16	0.00329704	0.000408751	2.44588e-07	5.30286e-06	1.12932e-05	0.0643855	0.328144	0.00146046	0.559838	4.85931e-14	0.182012	0.00640193	4.61016e-05	0.000232431	0.000365847	0.507918	0.815018	0.0280868	1	FALSE	FALSE	FALSE	FALSE	FALSE
Q8BMJ2	Q8BMJ2	>sp|Q8BMJ2|SYLC_MOUSE Leucine--tRNA ligase, cytoplasmic OS=Mus musculus OX=10090 GN=Lars1 PE=1 SV=2	LARS1	17	16	16	16	17	17	14	13	14	14	13	-0.103006	-0.0928217	-0.0823592	0.00869395	0.0290594	-0.0391415	-0.0522724	-0.0164468	0.0168602	0.0302714	0.00087273	0.00327282	0.00556216	0.736294	0.330416	0.27258	0.13382	0.72245	0.538944	0.338267	0.0160413	0.182012	0.0470706	1	0.70429	0.645141	0.664521	0.978909	0.947046	1	FALSE	FALSE	FALSE	FALSE	FALSE
Q99MN9	Q99MN9	>sp|Q99MN9|PCCB_MOUSE Propionyl-CoA carboxylase beta chain, mitochondrial OS=Mus musculus OX=10090 GN=Pccb PE=1 SV=2	PCCB	20	18	18	18	18	18	16	16	16	16	16	0.0681979	0.0773541	0.08068	0.00135426	0.0217382	-0.0283767	-0.00268226	-0.00980137	0.0142484	-0.0137002	0.00197455	0.00328911	0.000191671	0.787071	0.250628	0.281765	0.846715	0.661682	0.466563	0.731681	0.0302577	0.182012	0.00351279	1	0.618416	0.65339	1	0.963062	0.91828	1	FALSE	FALSE	FALSE	FALSE	FALSE
Q925I1	Q925I1	>sp|Q925I1|ATAD3_MOUSE ATPase family AAA domain-containing protein 3 OS=Mus musculus OX=10090 GN=Atad3 PE=1 SV=1	ATAD3	22	21	21	21	21	21	21	21	21	21	21	0.0630616	0.0655754	0.0520892	-0.027548	0.00930333	0.0593782	-0.0114564	0.0772276	0.0170083	0.0871332	0.00144566	0.00336133	0.00539807	0.264127	0.519176	0.00575394	0.6551	0.00204712	0.618711	0.000287759	0.0236541	0.184112	0.0461784	0.83605	0.841456	0.0620375	0.978194	0.0540347	0.974774	0.0164471	FALSE	FALSE	FALSE	FALSE	FALSE
Q9WV34;Q9WV34-2	Q9WV34;Q9WV34-2	>sp|Q9WV34|MPP2_MOUSE MAGUK p55 subfamily member 2 OS=Mus musculus OX=10090 GN=Mpp2 PE=1 SV=1;>sp|Q9WV34-2|MPP2_MOUSE Isoform 2 of MAGUK p55 subfamily member 2 OS=Mus musculus OX=10090 GN=Mpp2	MPP2	21	21	21	21	21	21	19	19	19	19	19	-0.212867	-0.067736	-0.176982	0.0220911	-0.0884116	-0.00918688	-0.0470829	-0.0852611	-0.0841889	-0.0451477	0	0.00358809	0	0.165456	8.13245e-05	0.740358	0.0245887	0.000142492	0.000206715	0.0490373	0	0.194346	0	0.740812	0.00212018	0.945813	0.322385	0.00691734	0.0055503	0.572188	TRUE	FALSE	TRUE	FALSE	FALSE
Q8BJ64	Q8BJ64	>sp|Q8BJ64|CHDH_MOUSE Choline dehydrogenase, mitochondrial OS=Mus musculus OX=10090 GN=Chdh PE=1 SV=1	CHDH	3	3	3	2	2	2	3	3	3	3	3	-0.0964536	0.275848	-0.0309426	0.0401858	-0.292947	-0.0761944	0.109708	0.148037	0.215696	0.0304931	0.170237	0.00360362	0.685911	0.63678	0.00598997	0.538906	0.173359	0.115113	0.0172381	0.773634	0.521053	0.194346	0.905863	0.983533	0.060969	0.850988	0.719297	0.577395	0.184005	1	FALSE	FALSE	FALSE	FALSE	FALSE
Q8C8R3-2;Q8C8R3-4	Q8C8R3-2;Q8C8R3-4	>sp|Q8C8R3-2|ANK2_MOUSE Isoform 2 of Ankyrin-2 OS=Mus musculus OX=10090 GN=Ank2;>sp|Q8C8R3-4|ANK2_MOUSE Isoform 4 of Ankyrin-2 OS=Mus musculus OX=10090 GN=Ank2	ANK2	94	88	88	88	89	89	80	81	82	80	81	-0.0950832	0.0299992	-0.0640286	0.0143701	-0.0810899	0.0061313	-0.0706175	-0.0205522	-0.0327021	0.0364814	0	0.00390311	4.61349e-11	0.112396	4.14513e-12	0.274701	9.06097e-12	0.254581	0.0137626	0.000133891	0	0.202681	4.65752e-09	0.663155	6.92138e-10	0.647296	3.15413e-09	0.756856	0.155932	0.00856535	FALSE	FALSE	FALSE	FALSE	FALSE
E9PYF4	E9PYF4	>tr|E9PYF4|E9PYF4_MOUSE LIM domain only 7 OS=Mus musculus OX=10090 GN=Lmo7 PE=1 SV=1	LMO7	15	11	12	11	9	9	13	13	13	13	13	-0.202904	0.11355	-0.152492	0.0325738	-0.264663	0.11156	-0.157299	0.0386734	-0.0786316	0.175119	7.07721e-05	0.00380892	0.000187542	0.262521	9.64982e-08	0.0102557	0.00137731	0.344231	0.0787794	2.67167e-05	0.00203958	0.202681	0.00345522	0.835228	6.09677e-06	0.0936184	0.0584686	0.828877	0.465139	0.00224452	TRUE	FALSE	FALSE	FALSE	TRUE
A0A1Y7VIR0	A0A1Y7VIR0	>tr|A0A1Y7VIR0|A0A1Y7VIR0_MOUSE Serine/threonine-protein phosphatase 2A 56 kDa regulatory subunit gamma isoform (Fragment) OS=Mus musculus OX=10090 GN=Ppp2r5c PE=1 SV=1	PPP2R5C	10	7	7	6	6	6	9	9	9	9	9	0.123069	0.121091	0.129378	0.0093417	0.0325984	0.027186	-0.0238816	0.0417125	0.00954235	0.0545477	0.00204577	0.00389286	0.00121109	0.600844	0.386146	0.496702	0.589845	0.274307	0.934418	0.116608	0.0310098	0.202681	0.0155006	0.972431	0.744974	0.824217	0.957896	0.771172	1	0.808475	FALSE	FALSE	FALSE	FALSE	FALSE
P54071	P54071	>sp|P54071|IDHP_MOUSE Isocitrate dehydrogenase [NADP], mitochondrial OS=Mus musculus OX=10090 GN=Idh2 PE=1 SV=3	IDH2	15	14	14	14	14	15	15	15	15	15	15	-0.0198688	0.0676479	0.0452746	0.0569296	-0.0126571	-0.032199	0.019597	-0.055401	-0.0295707	-0.0787547	0.566485	0.00391961	0.0222521	0.0248608	0.823865	0.137205	0.399368	0.00707627	0.115862	0.000111784	0.871319	0.202681	0.129822	0.355721	0.992531	0.460363	0.888401	0.12826	0.567084	0.00749487	FALSE	FALSE	FALSE	FALSE	FALSE
Q8BFZ9	Q8BFZ9	>sp|Q8BFZ9|ERLN2_MOUSE Erlin-2 OS=Mus musculus OX=10090 GN=Erlin2 PE=1 SV=1	ERLIN2	10	10	10	10	10	10	9	9	9	9	9	0.00989696	0.0992385	0.09779	0.0709766	0.0181202	0.0708446	-0.0881417	0.0431887	-0.0472023	0.109658	0.795753	0.00393162	0.000641571	0.016791	0.635696	0.0499128	0.0187764	0.368772	0.259208	0.0020196	0.975434	0.202681	0.00918535	0.286959	0.901544	0.265579	0.282946	0.844082	0.777618	0.0773772	FALSE	FALSE	FALSE	FALSE	FALSE
P59281-2	P59281-2	>sp|P59281-2|RHG39_MOUSE Isoform 2 of Rho GTPase-activating protein 39 OS=Mus musculus OX=10090 GN=Arhgap39	ARHGAP39	22	22	22	22	22	22	17	16	18	17	16	-0.000897765	0.0756285	0.0336378	0.0205067	-0.0330769	-0.0724593	-0.0489043	-0.0274898	0.0324737	0.0128871	0.981206	0.00391363	0.11515	0.323072	0.297537	0.0058396	0.0402131	0.188099	0.189839	0.775958	1	0.202681	0.361787	0.876276	0.672888	0.06267	0.405157	0.692722	0.688689	1	FALSE	FALSE	FALSE	FALSE	FALSE
Q922U2	Q922U2	>sp|Q922U2|K2C5_MOUSE Keratin, type II cytoskeletal 5 OS=Mus musculus OX=10090 GN=Krt5 PE=1 SV=1	KRT5	14	8	8	6	6	6	8	8	8	8	10	-0.51767	-0.297804	-0.364257	0.136713	-0.0447542	0.104329	0.141217	1.82888	1.81921	1.54143	2.69353e-11	0.00399286	0.0567983	0.0191865	0.564953	0.990551	0.27619	0	0	0	3.84956e-09	0.204335	0.236553	0.30831	0.864377	1	0.823466	0	0	0	TRUE	FALSE	FALSE	FALSE	FALSE
P54728	P54728	>sp|P54728|RD23B_MOUSE UV excision repair protein RAD23 homolog B OS=Mus musculus OX=10090 GN=Rad23b PE=1 SV=2	RAD23B	10	10	10	10	10	10	10	10	10	10	10	0.142955	0.107149	0.212701	0.067892	0.121981	-0.114922	-0.00384047	0.00792319	0.13678	0.00778713	5.7365e-05	0.00410463	4.07735e-08	0.125067	0.0037311	0.00625946	0.981262	0.774152	0.00123308	0.921883	0.00172415	0.207877	2.13026e-06	0.689398	0.0432711	0.0656583	1	0.990473	0.0243856	1	FALSE	FALSE	TRUE	FALSE	FALSE
Q99LP6	Q99LP6	>sp|Q99LP6|GRPE1_MOUSE GrpE protein homolog 1, mitochondrial OS=Mus musculus OX=10090 GN=Grpel1 PE=1 SV=1	GRPEL1	8	8	8	8	8	8	7	8	8	7	8	0.0592203	0.136287	0.124789	0.051041	-0.00102316	-0.0911642	0.0626979	0.0337105	0.108699	-0.0220533	0.164173	0.00419942	0.00465182	0.237696	0.880012	0.0408863	0.0518512	0.317686	0.0025348	0.723826	0.514027	0.207877	0.0416463	0.811401	1	0.235544	0.462393	0.807238	0.0434777	1	FALSE	FALSE	FALSE	FALSE	FALSE
P52482;P52483;Q91W82	P52482;P52483;Q91W82	>sp|P52482|UB2E1_MOUSE Ubiquitin-conjugating enzyme E2 E1 OS=Mus musculus OX=10090 GN=Ube2e1 PE=1 SV=1;>sp|P52483|UB2E3_MOUSE Ubiquitin-conjugating enzyme E2 E3 OS=Mus musculus OX=10090 GN=Ube2e3 PE=1 SV=2;>sp|Q91W82|UB2E2_MOUSE Ubiquitin-conjugating enzyme E2 E2 OS=Mus musculus OX=10090 GN=Ube2e2 PE=2 SV=1	UBE2E1;UBE2E3;UBE2E2	1	1	1	1	1	1	1	1	1	1	1	-0.129896	-0.340784	0.00795167	0.124277	0.35752	-0.0331675	-0.121168	-0.0406326	-0.0161351	0.0605882	0.179518	0.00423996	1	0.211978	0.00275997	1	0.539675	1	1	0.531295	0.536334	0.207877	1	0.788865	0.0339573	1	0.939297	1	1	1	FALSE	FALSE	FALSE	FALSE	FALSE
Q91WL8	Q91WL8	>sp|Q91WL8|WWOX_MOUSE WW domain-containing oxidoreductase OS=Mus musculus OX=10090 GN=Wwox PE=1 SV=1	WWOX	5	5	5	5	5	5	5	5	5	5	5	0.0566709	0.158637	0.123429	0.0534747	-0.0223046	0.0850508	-0.0375786	-0.0207871	-0.116516	0.0102734	0.219614	0.00423865	0.0216234	0.342271	0.578155	0.104004	0.711138	0.725091	0.0313258	0.934926	0.59312	0.207877	0.127757	0.879423	0.870382	0.399111	0.994183	0.978909	0.275601	1	FALSE	FALSE	FALSE	FALSE	FALSE
P55012;P55014;P55014-3;P55014-4	P55012;P55014;P55014-3;P55014-4	>sp|P55012|S12A2_MOUSE Solute carrier family 12 member 2 OS=Mus musculus OX=10090 GN=Slc12a2 PE=1 SV=2;>sp|P55014|S12A1_MOUSE Solute carrier family 12 member 1 OS=Mus musculus OX=10090 GN=Slc12a1 PE=1 SV=2;>sp|P55014-3|S12A1_MOUSE Isoform B of Solute carrier family 12 member 1 OS=Mus musculus OX=10090 GN=Slc12a1;>sp|P55014-4|S12A1_MOUSE Isoform F of Solute carrier family 12 member 1 OS=Mus muscul…	SLC12A2;SLC12A1	1	1	1	1	1	1	1	1	1	1	1	-0.0251325	0.419233	0.108275	0.119931	-0.300169	0.131618	0.00795039	0.159754	-0.149208	0.114569	0.867111	0.00423996	0.187118	0.133399	0.0608394	0.514695	1	0.741473	0.852511	0.260537	1	0.207877	0.474815	0.69844	0.294945	0.83443	1	0.978909	1	0.96914	FALSE	FALSE	FALSE	FALSE	FALSE
P03987;P03987-2	P03987;P03987-2	>sp|P03987|IGHG3_MOUSE Ig gamma-3 chain C region OS=Mus musculus OX=10090 PE=1 SV=2;>sp|P03987-2|IGHG3_MOUSE Isoform 2 of Ig gamma-3 chain C region OS=Mus musculus OX=10090	sp|P03987|IGHG3_MOUSE;sp|P03987-2|IGHG3_MOUSE	4	0	1	1	0	2	4	4	3	3	3		0.717882	0.937544		0.219706	-0.100651	-0.209492	-0.338616	-0.136403	-0.129909		0.00419996	1.99998e-05		0.10775	0.124772	0.135316	0.0219152	0.222685	0.368778		0.207877	0.000516674		0.41068	0.437434	0.666396	0.260953	0.731131	1		FALSE	TRUE		FALSE
P49025;P49025-5	P49025;P49025-5	>sp|P49025|CTRO_MOUSE Citron Rho-interacting kinase OS=Mus musculus OX=10090 GN=Cit PE=1 SV=3;>sp|P49025-5|CTRO_MOUSE Isoform 5 of Citron Rho-interacting kinase OS=Mus musculus OX=10090 GN=Cit	CIT	35	34	33	34	34	33	27	27	27	27	27	-0.0316871	0.0691678	-0.01181	0.0100397	-0.0632092	0.106528	-0.00285092	0.0456408	-0.0642492	0.0421149	0.0925036	0.0044079	0.557884	0.522239	0.0107621	2.16425e-05	0.868731	0.0998527	0.0307222	0.0892744	0.382862	0.213571	0.831975	0.954925	0.0930639	0.000661141	1	0.543513	0.271483	0.74589	FALSE	FALSE	FALSE	FALSE	FALSE
P20029	P20029	>sp|P20029|BIP_MOUSE Endoplasmic reticulum chaperone BiP OS=Mus musculus OX=10090 GN=Hspa5 PE=1 SV=3	HSPA5	31	28	29	29	29	29	30	30	29	29	29	-0.0176003	0.0556662	-0.00153955	0.00156746	-0.0381326	-0.0588107	-0.0606274	-0.0157215	0.0365179	0.0380442	0.492499	0.00441703	0.848673	0.897563	0.0651633	0.000508751	5.54947e-05	0.294452	0.069823	0.0279229	0.830824	0.213571	0.98543	1	0.308569	0.00952655	0.00508059	0.78709	0.436378	0.436669	FALSE	FALSE	FALSE	FALSE	FALSE
Q9D0S9	Q9D0S9	>sp|Q9D0S9|HINT2_MOUSE Histidine triad nucleotide-binding protein 2, mitochondrial OS=Mus musculus OX=10090 GN=Hint2 PE=1 SV=1	HINT2	3	3	3	3	3	3	3	3	3	3	3	0.102185	0.171596	0.16329	0.0511519	0.0153001	-0.00146162	-0.0374013	-0.0145773	-0.0179403	0.0188535	0.0238946	0.00463822	0.0018739	0.273388	0.859561	0.916944	0.406212	0.71091	0.636033	0.642355	0.172865	0.221214	0.0216128	0.841026	1	1	0.889011	0.976481	0.98109	1	FALSE	FALSE	FALSE	FALSE	FALSE
Q9DB15	Q9DB15	>sp|Q9DB15|RM12_MOUSE 39S ribosomal protein L12, mitochondrial OS=Mus musculus OX=10090 GN=Mrpl12 PE=1 SV=2	MRPL12	5	5	5	5	5	5	5	5	5	5	5	0.0674917	0.127828	0.0381471	-0.0442883	-0.0799231	-0.090502	0.0193702	0.00664817	0.0939713	-0.0262057	0.139428	0.0046125	0.366685	0.388899	0.0849624	0.037389	0.703308	0.963895	0.022108	0.604028	0.475868	0.221214	0.681007	0.907388	0.363097	0.222577	0.993167	1	0.217374	1	FALSE	FALSE	FALSE	FALSE	FALSE
P11798	P11798	>sp|P11798|KCC2A_MOUSE Calcium/calmodulin-dependent protein kinase type II subunit alpha OS=Mus musculus OX=10090 GN=Camk2a PE=1 SV=2	CAMK2A	18	17	17	17	17	17	13	13	13	13	13	0.00334135	0.0987648	0.0374896	0.0243921	-0.0563944	-0.0555897	0.0392027	0.0387626	0.0824811	-0.00767051	0.738445	0.00469682	0.0967852	0.428873	0.221286	0.0211213	0.0508749	0.0759097	0.000896125	0.674774	0.949914	0.222496	0.327973	0.925292	0.585174	0.155179	0.459988	0.485874	0.0185084	1	FALSE	FALSE	FALSE	FALSE	FALSE
P05202	P05202	>sp|P05202|AATM_MOUSE Aspartate aminotransferase, mitochondrial OS=Mus musculus OX=10090 GN=Got2 PE=1 SV=1	GOT2	27	23	23	23	23	24	23	23	23	23	23	0.0620573	0.0516993	0.0630159	-0.0119378	0.0277546	0.0105437	-0.000731928	0.0145984	0.000329193	0.00538292	0.000183836	0.00473856	5.20498e-05	0.701382	0.131205	0.464519	0.984439	0.309795	0.988801	0.740247	0.00448572	0.222967	0.00116795	1	0.457101	0.802066	1	0.800372	1	1	FALSE	FALSE	FALSE	FALSE	FALSE
Q8CCB4	Q8CCB4	>sp|Q8CCB4|VPS53_MOUSE Vacuolar protein sorting-associated protein 53 homolog OS=Mus musculus OX=10090 GN=Vps53 PE=1 SV=1	VPS53	15	14	14	13	13	13	15	14	15	15	14	-0.0317971	-0.0918431	-0.0445862	-0.0341922	0.0671258	-0.0411079	-0.0212472	0.0163735	0.0318985	0.0278029	0.230641	0.00477497	0.149462	0.219432	0.0638842	0.174529	0.576587	0.689863	0.208395	0.231386	0.604482	0.223182	0.420065	0.793027	0.304017	0.521369	0.953684	0.971099	0.713141	0.94919	FALSE	FALSE	FALSE	FALSE	FALSE
P17710;P17710-3;P17710-4	P17710;P17710-3;P17710-4	>sp|P17710|HXK1_MOUSE Hexokinase-1 OS=Mus musculus OX=10090 GN=Hk1 PE=1 SV=3;>sp|P17710-3|HXK1_MOUSE Isoform HK1 of Hexokinase-1 OS=Mus musculus OX=10090 GN=Hk1;>sp|P17710-4|HXK1_MOUSE Isoform HK1-SC of Hexokinase-1 OS=Mus musculus OX=10090 GN=Hk1	HK1	37	33	33	33	34	34	32	32	32	33	33	0.0780801	0.0391607	0.0386805	-0.0526263	0.0188947	0.0257613	0.00605079	0.061799	0.0294602	0.0481714	4.98517e-11	0.00497381	0.00144889	0.00020893	0.204757	0.0689826	0.634897	2.63284e-05	0.0470111	0.0013575	6.80773e-09	0.227999	0.0178402	0.0155169	0.563341	0.322766	0.973597	0.00161745	0.352507	0.057023	FALSE	FALSE	FALSE	FALSE	FALSE
Q6IRU5;Q6IRU5-2	Q6IRU5;Q6IRU5-2	>sp|Q6IRU5|CLCB_MOUSE Clathrin light chain B OS=Mus musculus OX=10090 GN=Cltb PE=1 SV=1;>sp|Q6IRU5-2|CLCB_MOUSE Isoform 2 of Clathrin light chain B OS=Mus musculus OX=10090 GN=Cltb	CLTB	9	8	9	8	8	8	9	9	9	9	9	0.202149	0.115174	0.191574	-0.0192427	0.0873195	-0.140606	0.0201689	3.6613e-06	0.135719	-0.0101947	2.83694e-08	0.00497559	5.15986e-07	0.448538	0.034579	9.36657e-05	0.310429	0.702229	1.91055e-05	0.512648	2.20746e-06	0.227999	2.10024e-05	0.930253	0.208336	0.00231341	0.841165	0.97523	0.000757816	1	TRUE	FALSE	TRUE	FALSE	FALSE
P26040;P26041	P26040;P26041	>sp|P26040|EZRI_MOUSE Ezrin OS=Mus musculus OX=10090 GN=Ezr PE=1 SV=3;>sp|P26041|MOES_MOUSE Moesin OS=Mus musculus OX=10090 GN=Msn PE=1 SV=3	EZR;MSN	6	5	5	5	5	5	6	6	6	6	6	-0.109075	0.12065	0.0274614	0.12869	-0.0743455	0.0336165	0.0335767	0.0192607	-0.0195957	-0.0194304	0.00315042	0.00495492	0.409998	0.000336776	0.152208	0.519302	0.301501	0.609891	0.730691	0.564026	0.0426739	0.227999	0.718739	0.0219502	0.488528	0.837404	0.840163	0.955014	1	1	FALSE	FALSE	FALSE	FALSE	FALSE
P70206	P70206	>sp|P70206|PLXA1_MOUSE Plexin-A1 OS=Mus musculus OX=10090 GN=Plxna1 PE=1 SV=1	PLXNA1	42	39	39	39	39	39	33	34	34	33	35	-0.0884198	-0.0521746	-0.113064	-0.0389835	-0.0402922	-0.0955292	-0.0372453	-0.0617114	0.027121	-0.0337645	1.6294e-08	0.00509522	7.52598e-12	0.0345288	0.0258501	2.86512e-07	0.0473206	0.000379988	0.123	0.07016	1.29789e-06	0.231089	8.9304e-10	0.411153	0.171812	1.47819e-05	0.445676	0.0152478	0.582933	0.668341	FALSE	FALSE	FALSE	FALSE	FALSE
P23780	P23780	>sp|P23780|BGAL_MOUSE Beta-galactosidase OS=Mus musculus OX=10090 GN=Glb1 PE=1 SV=1	GLB1	6	4	4	4	4	4	6	6	6	6	6	0.142897	0.195434	0.10182	-0.0518346	-0.0700017	0.0102784	0.0628669	0.00600248	-0.018443	-0.0647094	0.0272433	0.00510895	0.0527572	0.557696	0.52829	0.8989	0.282029	0.98349	0.840403	0.210329	0.187412	0.231089	0.227951	0.963603	0.847661	1	0.825689	1	1	0.934532	FALSE	FALSE	FALSE	FALSE	FALSE
E9Q806	E9Q806	>tr|E9Q806|E9Q806_MOUSE Copine-1 OS=Mus musculus OX=10090 GN=Cpne1 PE=1 SV=1	CPNE1	4	4	4	4	4	4	4	4	4	4	4	-0.0768135	-0.161477	-0.259926	-0.195064	-0.0887605	0.067243	0.0134819	0.0774667	0.00164128	0.0572552	0.0844186	0.00518049	3.21269e-07	0.00116375	0.149668	0.180326	0.858981	0.093455	0.978218	0.188477	0.365042	0.232823	1.37147e-05	0.0523612	0.484125	0.525385	1	0.530036	1	0.902026	FALSE	FALSE	TRUE	FALSE	FALSE
B9EKR1	B9EKR1	>sp|B9EKR1|PTPRZ_MOUSE Receptor-type tyrosine-protein phosphatase zeta OS=Mus musculus OX=10090 GN=Ptprz1 PE=1 SV=1	PTPRZ1	25	24	24	24	24	24	22	22	22	22	22	-0.0941423	-0.0600403	-0.107595	-0.0324358	-0.0380627	-0.020193	-0.0345777	0.0493181	0.0480008	0.0704049	7.17054e-07	0.00530298	4.02e-09	0.0875696	0.130799	0.780523	0.121487	0.00828054	0.036793	0.000920699	3.89266e-05	0.233831	2.58202e-07	0.604949	0.456138	0.965488	0.647195	0.144431	0.308081	0.041961	FALSE	FALSE	FALSE	FALSE	FALSE
Q8CJH3	Q8CJH3	>sp|Q8CJH3|PLXB1_MOUSE Plexin-B1 OS=Mus musculus OX=10090 GN=Plxnb1 PE=1 SV=2	PLXNB1	26	25	25	24	24	24	22	22	22	23	23	-0.0880169	-0.0708037	-0.0835106	-0.00819782	0.00630377	-0.0506446	-0.0259106	-0.0384954	0.00861543	-0.0139705	6.59618e-05	0.0052598	0.000317379	0.504752	0.696569	0.0297888	0.382544	0.0690538	0.788318	0.460672	0.00192471	0.233831	0.00520367	0.954925	0.938488	0.191954	0.883671	0.46896	1	1	FALSE	FALSE	FALSE	FALSE	FALSE
Q3TES0	Q3TES0	>sp|Q3TES0|IQEC3_MOUSE IQ motif and SEC7 domain-containing protein 3 OS=Mus musculus OX=10090 GN=Iqsec3 PE=1 SV=1	IQSEC3	20	17	17	17	18	19	19	19	19	19	18	-0.0196577	0.0738693	0.0624524	0.0586102	0.00539022	-0.0138547	-0.0350317	0.0136304	0.0199774	0.0309945	0.594049	0.00529207	0.00375065	0.00685171	0.379728	0.642967	0.123018	0.932592	0.414428	0.307782	0.88556	0.233831	0.0356604	0.172142	0.738296	0.897269	0.648826	1	0.894411	0.987667	FALSE	FALSE	FALSE	FALSE	FALSE
P15105	P15105	>sp|P15105|GLNA_MOUSE Glutamine synthetase OS=Mus musculus OX=10090 GN=Glul PE=1 SV=6	GLUL	9	9	9	9	9	9	9	9	9	9	9	-0.119311	-0.0850055	-0.0691407	0.03408	0.0261238	-0.061993	0.0478275	-0.0376151	0.0162533	-0.0962666	1.72193e-06	0.00549664	0.00266466	0.195347	0.332916	0.0687435	0.0472677	0.290172	0.670001	0.000118915	8.55223e-05	0.234982	0.0280953	0.773377	0.706462	0.322206	0.445676	0.783119	0.987659	0.0077477	FALSE	FALSE	FALSE	FALSE	FALSE
E9Q0F0	E9Q0F0	>tr|E9Q0F0|E9Q0F0_MOUSE Keratin 78 OS=Mus musculus OX=10090 GN=Krt78 PE=1 SV=1	KRT78	2	2	2	2	2	2	2	2	2	2	2	-0.506536	-0.525044	-0.242149	0.0236641	0.0502428	0.217142	-0.00252416	1.36264	1.39099	1.29922	0.00980875	0.00548974	0.245435	0.563966	0.602864	0.645081	0.676885	0.000659745	0.000157471	4.27332e-06	0.0948766	0.234982	0.554028	0.964701	0.887522	0.898778	0.982472	0.0237303	0.00445063	0.00048849	FALSE	FALSE	FALSE	FALSE	FALSE
Q924Z4	Q924Z4	>sp|Q924Z4|CERS2_MOUSE Ceramide synthase 2 OS=Mus musculus OX=10090 GN=Cers2 PE=1 SV=1	CERS2	2	2	2	2	2	2	1	2	1	1	1	-0.0225201	0.305476	-0.0890506	-0.0707715	-0.355044	-0.263962	-0.049675	0.0890495	0.349502	0.133107	0.861066	0.00546289	0.718427	0.953269	0.0058862	0.0416396	0.942481	0.462995	0.0192598	0.395076	0.998207	0.234982	0.920686	1	0.0604192	0.237058	1	0.899632	0.200525	1	FALSE	FALSE	FALSE	FALSE	FALSE
O08529	O08529	>sp|O08529|CAN2_MOUSE Calpain-2 catalytic subunit OS=Mus musculus OX=10090 GN=Capn2 PE=1 SV=4	CAPN2	11	10	10	10	10	10	10	10	10	10	10	-0.00456272	-0.106386	0.0147338	0.00615163	0.143757	-0.0106872	0.0276682	-0.00525569	-0.00483203	-0.0380233	0.924193	0.00542082	0.673766	0.75469	0.000208652	0.915642	0.35676	0.819337	0.892039	0.222121	1	0.234982	0.899247	1	0.00448858	1	0.872545	1	1	0.942657	FALSE	FALSE	FALSE	FALSE	FALSE
Q8BIF0;Q8BIF0-2	Q8BIF0;Q8BIF0-2	>sp|Q8BIF0|C99L2_MOUSE CD99 antigen-like protein 2 OS=Mus musculus OX=10090 GN=Cd99l2 PE=1 SV=1;>sp|Q8BIF0-2|C99L2_MOUSE Isoform 2 of CD99 antigen-like protein 2 OS=Mus musculus OX=10090 GN=Cd99l2	CD99L2	1	0	1	1	0	1	1	1	1	1	1		0.684203	-0.26897		-0.909031	-0.130016	-0.0237666	0.00301233	0.12576	0.0152176		0.00547995	0.183518		0.00409996	0.440816	1	1	0.652453	1		0.234982	0.470405		0.0468058	0.78851	1	1	0.982065	1		FALSE	FALSE		FALSE
Q64727	Q64727	>sp|Q64727|VINC_MOUSE Vinculin OS=Mus musculus OX=10090 GN=Vcl PE=1 SV=4	VCL	38	36	36	36	36	36	36	36	35	35	35	-0.0554581	-0.05542	0.056409	0.094165	0.124124	0.112866	-0.0535147	-0.0289939	-0.156336	0.00600021	0.0003821	0.00570902	0.0022521	2.29573e-09	4.52666e-10	7.81836e-08	0.00891995	0.0713679	5.77316e-15	0.905503	0.00803557	0.236909	0.0247131	5.92978e-07	4.88392e-08	4.53791e-06	0.190956	0.475923	1.0334e-12	1	FALSE	FALSE	FALSE	FALSE	FALSE
Q5SWZ5	Q5SWZ5	>tr|Q5SWZ5|Q5SWZ5_MOUSE Myosin phosphatase Rho-interacting protein OS=Mus musculus OX=10090 GN=Mprip PE=1 SV=1	MPRIP	33	26	28	27	26	27	29	31	31	29	31	-0.0797681	0.073792	-0.0216475	0.0465759	-0.0843644	0.0348954	-0.136193	-0.0444267	-0.0819494	0.0801094	0.00187479	0.00570205	0.406527	0.0467066	0.00453537	0.224646	7.40203e-08	0.100044	0.00666991	0.000491543	0.0289826	0.236909	0.716198	0.476913	0.0504866	0.586491	1.5585e-05	0.543513	0.093312	0.0255786	FALSE	FALSE	FALSE	FALSE	FALSE
P47757	P47757	>sp|P47757|CAPZB_MOUSE F-actin-capping protein subunit beta OS=Mus musculus OX=10090 GN=Capzb PE=1 SV=3	CAPZB	14	12	12	12	12	12	13	13	13	13	13	-0.0657717	-0.0858489	-0.0756727	-0.0233525	0.0232005	-0.0412892	0.000354013	2.52592e-05	0.0388494	-0.00897962	0.00411794	0.00571068	0.00150131	0.256159	0.330656	0.0526808	0.866281	0.800452	0.078264	0.817438	0.0519603	0.236909	0.0183113	0.83025	0.704402	0.273715	1	0.997978	0.463829	1	FALSE	FALSE	FALSE	FALSE	FALSE
P40630;P40630-2	P40630;P40630-2	>sp|P40630|TFAM_MOUSE Transcription factor A, mitochondrial OS=Mus musculus OX=10090 GN=Tfam PE=1 SV=2;>sp|P40630-2|TFAM_MOUSE Isoform Nuclear of Transcription factor A, mitochondrial OS=Mus musculus OX=10090 GN=Tfam	TFAM	7	6	6	6	6	6	7	7	7	7	7	0.0771117	0.103176	0.0466932	-0.0423358	-0.0325929	0.0290188	-0.0175108	-0.0261322	-0.0681291	0.00168969	0.0167296	0.00559479	0.113932	0.222276	0.398987	0.610456	0.5072	0.514276	0.0771988	0.864046	0.136071	0.236909	0.35974	0.795012	0.754274	0.881067	0.928816	0.919569	0.460508	1	FALSE	FALSE	FALSE	FALSE	FALSE
Q9D0J8	Q9D0J8	>sp|Q9D0J8|PTMS_MOUSE Parathymosin OS=Mus musculus OX=10090 GN=Ptms PE=1 SV=3	PTMS	4	4	4	4	4	4	1	1	1	1	1	-0.0166397	-0.201106	-0.0515249	-0.0367408	0.116972	0.00193293	0.188301	0.125145	0.125307	-0.0775091	0.713804	0.00565841	0.399131	0.5042	0.0690501	1	0.0109799	0.099599	0.182058	0.466875	0.937152	0.236909	0.710361	0.954925	0.319992	1	0.209619	0.543513	0.680678	1	FALSE	FALSE	FALSE	FALSE	FALSE
B1AXV0	B1AXV0	>sp|B1AXV0|FRS1L_MOUSE DOMON domain-containing protein FRRS1L OS=Mus musculus OX=10090 GN=Frrs1l PE=1 SV=1	FRRS1L	7	7	7	7	7	7	7	7	7	7	7	-0.142952	-0.106247	-0.203299	-0.073289	-0.0800634	-0.112016	-0.0655806	-0.112473	-0.0137652	-0.0560621	4.15745e-05	0.00577596	1.15789e-08	0.0303917	0.0444884	0.00756689	0.107367	0.00354206	0.833437	0.205531	0.00129976	0.238046	6.86984e-07	0.385468	0.244512	0.0749693	0.624469	0.0793193	1	0.924626	FALSE	FALSE	TRUE	FALSE	FALSE
Q3UXZ6	Q3UXZ6	>sp|Q3UXZ6|FA81A_MOUSE Protein FAM81A OS=Mus musculus OX=10090 GN=Fam81a PE=1 SV=2	FAM81A	15	11	12	12	11	12	12	12	9	9	9	-0.0518994	0.10041	-0.0390036	-0.00211448	-0.130356	0.111922	-0.00918182	0.0219747	-0.0979423	-0.00705088	0.217224	0.00582236	0.235605	0.984832	0.00041088	0.00404315	0.655633	0.543429	0.0727065	0.809821	0.588499	0.238046	0.540608	1	0.00787998	0.04717	0.978218	0.93286	0.445232	1	FALSE	FALSE	FALSE	FALSE	FALSE
Q03391	Q03391	>sp|Q03391|NMDE4_MOUSE Glutamate receptor ionotropic, NMDA 2D OS=Mus musculus OX=10090 GN=Grin2d PE=1 SV=3	GRIN2D	2	0	1	0	0	0	1	1	1	1	1		-0.527256				-0.0634885	0.0518715	0.0301887	0.0864679	-0.0307989		0.00583994				0.393516	0.724093	0.667753	0.228518	1		0.238046				0.751327	0.998411	0.964332	0.739927	1		FALSE
Q8R0Y6	Q8R0Y6	>sp|Q8R0Y6|AL1L1_MOUSE Cytosolic 10-formyltetrahydrofolate dehydrogenase OS=Mus musculus OX=10090 GN=Aldh1l1 PE=1 SV=1	ALDH1L1	31	30	30	30	30	30	29	29	27	27	27	-0.0904886	-0.0503301	-0.00361203	0.0655422	0.0579502	-0.0429653	0.0375134	-0.0454248	-0.0122045	-0.0903263	1.78008e-09	0.00598888	0.576151	4.50203e-05	0.00180489	0.0230003	0.012593	0.00605436	0.60246	1.42978e-08	1.80665e-07	0.242706	0.84368	0.00475714	0.0248015	0.164308	0.224058	0.113901	0.969295	2.86206e-06	FALSE	FALSE	FALSE	FALSE	FALSE
A0A5F8MQ17	A0A5F8MQ17	>tr|A0A5F8MQ17|A0A5F8MQ17_MOUSE Aquaporin-4 OS=Mus musculus OX=10090 GN=Aqp4 PE=1 SV=1	AQP4	5	5	5	5	5	5	5	5	5	5	5	-0.146247	-0.148634	-0.156882	-0.0389414	-0.0102182	-0.0972755	-0.0664516	-0.085703	0.00226355	-0.0284969	0.0120059	0.00604135	0.00341161	0.525749	0.693335	0.0522163	0.130719	0.0421506	0.979244	0.571499	0.110193	0.243425	0.0335459	0.954925	0.93669	0.273715	0.662436	0.365349	1	1	FALSE	FALSE	FALSE	FALSE	FALSE
Q96DY5;Q96DY5-2;Q96DY5-3	Q96DY5;Q96DY5-2;Q96DY5-3	>sp|Q96DY5|RN112_MOUSE RING finger protein 112 OS=Mus musculus OX=10090 GN=Rnf112 PE=1 SV=1;>sp|Q96DY5-2|RN112_MOUSE Isoform 2 of RING finger protein 112 OS=Mus musculus OX=10090 GN=Rnf112;>sp|Q96DY5-3|RN112_MOUSE Isoform 3 of RING finger protein 112 OS=Mus musculus OX=10090 GN=Rnf112	RNF112	2	1	1	2	1	1	2	2	2	2	2	-0.35964	-0.406082	-0.112397	0.139814	0.231709	-0.0536127	0.0679924	-0.0038087	0.0784721	-0.0511559	0.0151998	0.00609994	0.445037	0.368816	0.139779	0.533515	0.522157	0.88255	0.515243	0.621406	0.127812	0.244381	0.743582	0.895899	0.470186	0.847772	0.931191	1	0.940861	1	FALSE	FALSE	FALSE	FALSE	FALSE
Q99L13	Q99L13	>sp|Q99L13|3HIDH_MOUSE 3-hydroxyisobutyrate dehydrogenase, mitochondrial OS=Mus musculus OX=10090 GN=Hibadh PE=1 SV=1	HIBADH	8	8	8	8	8	8	7	7	7	7	7	0.106535	0.105035	0.219459	0.0970053	0.134369	0.022373	-0.00490197	-0.00922908	-0.0322025	-0.00985883	0.00134768	0.00622426	1.75759e-09	0.00411718	0.000207777	0.458294	0.963844	0.498587	0.274637	0.627757	0.0222066	0.247945	1.21831e-07	0.125826	0.00448351	0.798045	1	0.915834	0.789819	1	FALSE	FALSE	TRUE	FALSE	FALSE
B9EJA2;B9EJA2-4;B9EJA2-5	B9EJA2;B9EJA2-4;B9EJA2-5	>sp|B9EJA2|CTTB2_MOUSE Cortactin-binding protein 2 OS=Mus musculus OX=10090 GN=Cttnbp2 PE=1 SV=2;>sp|B9EJA2-4|CTTB2_MOUSE Isoform 4 of Cortactin-binding protein 2 OS=Mus musculus OX=10090 GN=Cttnbp2;>sp|B9EJA2-5|CTTB2_MOUSE Isoform 5 of Cortactin-binding protein 2 OS=Mus musculus OX=10090 GN=Cttnbp2	CTTNBP2	26	25	25	25	25	25	24	24	24	24	25	-0.0937314	-0.0555976	-0.136246	-0.0510779	-0.0616908	-0.101053	-0.0612509	-0.0937339	0.00562395	-0.0418367	1.44976e-06	0.00640447	2.54619e-11	0.0187017	0.0113913	1.22777e-05	0.00436006	1.06478e-05	0.756853	0.0900395	7.41073e-05	0.249829	2.66057e-09	0.304022	0.0969502	0.000394074	0.128622	0.000812279	1	0.746546	FALSE	FALSE	FALSE	FALSE	FALSE
Q8BL65;Q8BL65-3	Q8BL65;Q8BL65-3	>sp|Q8BL65|ABLM2_MOUSE Actin-binding LIM protein 2 OS=Mus musculus OX=10090 GN=Ablim2 PE=1 SV=1;>sp|Q8BL65-3|ABLM2_MOUSE Isoform 3 of Actin-binding LIM protein 2 OS=Mus musculus OX=10090 GN=Ablim2	ABLIM2	10	9	10	9	9	9	10	10	10	10	10	-0.113481	0.0995924	-0.0140548	0.0868822	-0.104252	0.146603	-0.103373	0.00065501	-0.151977	0.102805	0.000555266	0.00633134	0.60057	0.00913923	0.00522052	1.95002e-05	0.00681235	0.795913	0.000466548	0.00335358	0.0111419	0.249829	0.859496	0.204942	0.0552209	0.000609052	0.168718	0.996974	0.0106088	0.110827	FALSE	FALSE	FALSE	FALSE	FALSE
A0A3B2WCD2	A0A3B2WCD2	>tr|A0A3B2WCD2|A0A3B2WCD2_MOUSE Serine/threonine-protein kinase LMTK3 OS=Mus musculus OX=10090 GN=Lmtk3 PE=1 SV=1	LMTK3	11	9	9	9	9	9	10	8	9	9	8	-0.118373	0.114375	-0.133199	-0.0334378	-0.238644	-0.101879	-0.113926	-0.166224	-0.0705961	-0.0566393	0.00609491	0.0064141	0.000643909	0.407693	5.34027e-08	0.0374995	0.0167985	0.000181167	0.109809	0.177252	0.0686216	0.249829	0.00920001	0.914299	3.63605e-06	0.222766	0.265217	0.00811906	0.551493	0.890019	FALSE	FALSE	FALSE	FALSE	TRUE
Q9QXV0	Q9QXV0	>sp|Q9QXV0|PCS1N_MOUSE ProSAAS OS=Mus musculus OX=10090 GN=Pcsk1n PE=1 SV=2	PCSK1N	9	9	9	9	9	9	9	9	9	9	9	0.0734744	0.0920307	0.0412416	-0.0476296	-0.0364552	-0.17244	-0.0137331	-0.054924	0.090098	-0.0471484	0.0349385	0.00640179	0.179574	0.202356	0.428561	3.49547e-05	0.746049	0.236528	0.0101236	0.43051	0.217773	0.249829	0.464763	0.782097	0.77894	0.00100189	1	0.746591	0.128263	1	FALSE	FALSE	FALSE	FALSE	FALSE
Q9JKL4	Q9JKL4	>sp|Q9JKL4|NDUF3_MOUSE NADH dehydrogenase [ubiquinone] 1 alpha subcomplex assembly factor 3 OS=Mus musculus OX=10090 GN=Ndufaf3 PE=1 SV=1	NDUFAF3	4	4	4	4	4	4	3	3	3	3	3	0.0967905	0.137878	0.128134	0.016527	-0.00258654	-0.0849185	0.0101803	0.00200267	0.0871346	-0.0237905	0.0326106	0.00646597	0.0044771	0.702634	0.933357	0.177229	0.744882	0.977158	0.128395	0.561948	0.209418	0.250458	0.04034	1	1	0.52269	1	1	0.597094	1	FALSE	FALSE	FALSE	FALSE	FALSE
P42932	P42932	>sp|P42932|TCPQ_MOUSE T-complex protein 1 subunit theta OS=Mus musculus OX=10090 GN=Cct8 PE=1 SV=3	CCT8	29	28	28	28	28	28	27	27	27	27	27	0.0966122	-0.059221	0.0586962	-0.0506534	0.134545	0.123948	0.0213375	0.116167	-0.0169687	0.0850015	5.055e-11	0.0065919	7.58554e-05	0.000974037	1.76015e-12	4.4631e-14	0.140439	1.54321e-13	0.438183	2.34529e-08	6.80773e-09	0.253933	0.0016191	0.0474065	3.08598e-10	8.88156e-12	0.674426	5.95165e-11	0.90582	4.3036e-06	FALSE	FALSE	FALSE	FALSE	FALSE
E9PV44	E9PV44	>tr|E9PV44|E9PV44_MOUSE ATP synthase F1 subunit epsilon OS=Mus musculus OX=10090 GN=Atpif1 PE=1 SV=1	ATPIF1	5	4	4	4	5	5	3	3	3	3	3	0.177235	0.238088	0.229547	0.101021	-0.0146381	-0.283429	-0.130261	0.00617577	0.28594	0.0980258	0.0163736	0.00669802	0.00157913	0.181151	0.981932	0.00120169	0.297693	0.907705	0.000408321	0.169698	0.133797	0.256611	0.0190426	0.762651	1	0.0188509	0.838233	1	0.00964297	0.882829	FALSE	FALSE	FALSE	FALSE	FALSE
Q9WV69	Q9WV69	>sp|Q9WV69|DEMA_MOUSE Dematin OS=Mus musculus OX=10090 GN=Dmtn PE=1 SV=1	DMTN	14	14	14	14	14	14	14	14	14	14	14	-0.101048	0.0685615	-0.0303171	0.061439	-0.0868365	0.0281135	-0.0874899	0.0179631	-0.0211039	0.0931568	6.24837e-05	0.00683964	0.223702	0.0317638	0.00242936	0.252479	0.00185997	0.655365	0.35152	0.00102013	0.00185412	0.258415	0.524318	0.393909	0.0309203	0.61965	0.0739951	0.963062	0.851479	0.0455985	FALSE	FALSE	FALSE	FALSE	FALSE
Q91VA6	Q91VA6	>sp|Q91VA6|PDIP2_MOUSE Polymerase delta-interacting protein 2 OS=Mus musculus OX=10090 GN=Poldip2 PE=1 SV=1	POLDIP2	10	9	9	9	9	9	9	9	8	8	8	0.120683	0.114348	0.132015	0.00154122	0.0297889	0.0145454	-0.00119972	-0.0414111	-0.067633	-0.0412434	0.000891651	0.00692417	0.000198752	0.664913	0.492779	0.618108	0.667417	0.331508	0.0957382	0.254077	0.0163035	0.258415	0.00360483	0.987691	0.828942	0.884893	0.980127	0.816959	0.51433	0.963958	FALSE	FALSE	FALSE	FALSE	FALSE
Q99KI0	Q99KI0	>sp|Q99KI0|ACON_MOUSE Aconitate hydratase, mitochondrial OS=Mus musculus OX=10090 GN=Aco2 PE=1 SV=1	ACO2	36	31	32	33	31	32	32	32	32	33	33	0.0371165	0.0453627	0.0652528	0.0208847	0.0380227	-0.0465435	-0.00327195	-0.0227025	0.0176687	-0.0285409	0.0172757	0.00692939	4.18482e-06	0.170289	0.0150556	0.00562966	0.907675	0.197743	0.266639	0.140221	0.139666	0.258415	0.000127382	0.74504	0.118902	0.0610757	1	0.705354	0.784296	0.848886	FALSE	FALSE	FALSE	FALSE	FALSE
D3YUS5;E9PW37	D3YUS5;E9PW37	>tr|D3YUS5|D3YUS5_MOUSE RAS protein activator-like 2 OS=Mus musculus OX=10090 GN=Rasal2 PE=1 SV=1;>tr|E9PW37|E9PW37_MOUSE RAS protein activator-like 2 OS=Mus musculus OX=10090 GN=Rasal2 PE=1 SV=1	RASAL2	13	12	12	13	12	12	10	11	10	9	11	-0.0782887	0.102836	-0.0361348	0.0326771	-0.123515	-0.00108083	-0.0977641	0.000939014	-0.0302067	0.067395	0.0577667	0.00692199	0.332909	0.477985	0.00411127	0.798109	0.0268352	0.964114	0.592935	0.0907502	0.294425	0.258415	0.651943	0.942956	0.0468058	0.971823	0.336019	1	0.967823	0.748554	FALSE	FALSE	FALSE	FALSE	FALSE
E9Q0N0;E9Q3I5;E9Q3I9	E9Q0N0;E9Q3I5;E9Q3I9	>tr|E9Q0N0|E9Q0N0_MOUSE Intersectin-1 OS=Mus musculus OX=10090 GN=Itsn1 PE=1 SV=1;>tr|E9Q3I5|E9Q3I5_MOUSE Intersectin-1 OS=Mus musculus OX=10090 GN=Itsn1 PE=1 SV=1;>tr|E9Q3I9|E9Q3I9_MOUSE Intersectin-1 OS=Mus musculus OX=10090 GN=Itsn1 PE=1 SV=1	ITSN1	2	2	2	2	2	2	1	1	1	2	2	0.0626178	0.21034	0.103525	0.0278602	-0.0944146	-0.00851379	-0.00801242	0.0551853	0.0708629	0.0814653	0.360582	0.00678344	0.124051	0.721901	0.301369	1	1	0.497855	0.284114	0.171787	0.744884	0.258415	0.378087	1	0.677741	1	1	0.915834	0.799435	0.886	FALSE	FALSE	FALSE	FALSE	FALSE
Q80U49	Q80U49	>sp|Q80U49|C170B_MOUSE Centrosomal protein of 170 kDa protein B OS=Mus musculus OX=10090 GN=Cep170b PE=1 SV=2	CEP170B	27	25	27	25	25	25	21	20	21	23	21	0.00177231	0.0741042	0.0587871	0.040279	0.0033081	0.0730061	-0.0583928	-0.00668237	-0.0809759	0.0408336	0.602075	0.00704897	0.0231301	0.129142	0.860988	0.00826761	0.0303617	0.539716	0.00313365	0.131222	0.890457	0.261483	0.133508	0.690895	1	0.0804245	0.357058	0.929286	0.0511122	0.840232	FALSE	FALSE	FALSE	FALSE	FALSE
Q7TNB5	Q7TNB5	>tr|Q7TNB5|Q7TNB5_MOUSE Glutamate receptor OS=Mus musculus OX=10090 GN=Gria1 PE=1 SV=1	GRIA1	22	21	21	21	21	21	21	21	21	21	21	-0.152451	-0.0634911	-0.174495	-0.0322618	-0.08931	-0.224221	-0.10831	-0.128047	0.0953744	-0.0254004	1.33227e-15	0.00720358	0	0.026367	5.17942e-06	0	7.1976e-09	3.00532e-09	0.000111688	0.152173	2.74408e-13	0.265812	0	0.36707	0.000228448	0	1.85592e-06	5.79526e-07	0.00339594	0.862384	FALSE	FALSE	TRUE	FALSE	FALSE
O70318	O70318	>sp|O70318|E41L2_MOUSE Band 4.1-like protein 2 OS=Mus musculus OX=10090 GN=Epb41l2 PE=1 SV=2	EPB41L2	23	22	22	22	22	22	21	21	21	21	21	-0.122254	-0.0662563	-0.0718247	0.0355579	0.0101557	-0.0333334	-0.0370525	-0.0482312	-0.0262549	-0.021768	2.66631e-11	0.00739045	9.38559e-05	0.0316382	0.559227	0.0732349	0.0839707	0.00903279	0.168281	0.2234	3.84956e-09	0.267085	0.0019326	0.393909	0.860906	0.332892	0.575038	0.150811	0.658213	0.942657	FALSE	FALSE	FALSE	FALSE	FALSE
Q9D6R2	Q9D6R2	>sp|Q9D6R2|IDH3A_MOUSE Isocitrate dehydrogenase [NAD] subunit alpha, mitochondrial OS=Mus musculus OX=10090 GN=Idh3a PE=1 SV=1	IDH3A	20	18	18	17	18	17	17	18	18	17	18	0.0826039	0.0595752	0.0724646	-0.0163871	0.0295352	-0.0311631	0.00761269	-0.0246569	0.00068118	-0.0392541	1.25475e-05	0.00738236	0.000267705	0.608309	0.115436	0.0785296	0.628497	0.293171	0.873186	0.0690817	0.000490894	0.267085	0.0045911	0.973565	0.428119	0.343783	0.972311	0.78709	1	0.664423	FALSE	FALSE	FALSE	FALSE	FALSE
Q6PFX7;Q6PFX7-2	Q6PFX7;Q6PFX7-2	>sp|Q6PFX7|NYAP1_MOUSE Neuronal tyrosine-phosphorylated phosphoinositide-3-kinase adapter 1 OS=Mus musculus OX=10090 GN=Nyap1 PE=1 SV=1;>sp|Q6PFX7-2|NYAP1_MOUSE Isoform 2 of Neuronal tyrosine-phosphorylated phosphoinositide-3-kinase adapter 1 OS=Mus musculus OX=10090 GN=Nyap1	NYAP1	3	2	2	2	2	2	0	0	0	1	1	0.250252	0.290135	0.284297	0.0278445	0.0134633				0.0695096	-0.0104755	0.0279058	0.00738558	0.0180224	0.784782	0.8964				0.810332	1	0.190393	0.267085	0.113498	1	1				1	1	FALSE	FALSE	FALSE	FALSE	FALSE
Q9WVJ3	Q9WVJ3	>sp|Q9WVJ3|CBPQ_MOUSE Carboxypeptidase Q OS=Mus musculus OX=10090 GN=Cpq PE=1 SV=1	CPQ	1	1	1	1	1	1	0	0	0	0	1	-0.0304775	0.394093	0.104457	0.0752693	-0.212208					0.0964154	1	0.00727993	0.356476	0.485775	0.137699					0.633694	1	0.267085	0.673207	0.945822	0.4668					1	FALSE	FALSE	FALSE	FALSE	FALSE
Q8BLY2	Q8BLY2	>sp|Q8BLY2|SYTC2_MOUSE Threonine--tRNA ligase 2, cytoplasmic OS=Mus musculus OX=10090 GN=Tars3 PE=1 SV=1	TARS3	8	8	8	7	7	7	7	6	7	8	7	-0.141274	-0.1224	-0.117711	-0.0043789	0.0207396	0.00731906	-0.0389898	-0.0454778	-0.0649172	-0.00523997	0.000771738	0.0074625	0.00829172	0.931393	0.652397	0.750632	0.403573	0.330352	0.168007	0.928654	0.0144892	0.268306	0.063534	1	0.912232	0.949192	0.889011	0.815541	0.658213	1	FALSE	FALSE	FALSE	FALSE	FALSE
A0A5F8MPJ2	A0A5F8MPJ2	>tr|A0A5F8MPJ2|A0A5F8MPJ2_MOUSE Sorbin and SH3 domain-containing protein 1 OS=Mus musculus OX=10090 GN=Sorbs1 PE=1 SV=1	SORBS1	16	16	16	16	16	16	15	14	15	16	15	-0.041961	0.077003	-0.0152897	0.00260778	-0.076314	0.0384136	-0.0817057	-0.0688378	-0.119445	0.00611372	0.140562	0.00754863	0.518844	0.822743	0.0133878	0.159158	0.0371043	0.0182365	0.000249619	0.996361	0.476687	0.270017	0.803101	1	0.1093	0.496212	0.394429	0.233145	0.00643022	1	FALSE	FALSE	FALSE	FALSE	FALSE
Q9R1T2	Q9R1T2	>sp|Q9R1T2|SAE1_MOUSE SUMO-activating enzyme subunit 1 OS=Mus musculus OX=10090 GN=Sae1 PE=1 SV=1	SAE1	5	5	5	5	5	5	4	4	4	4	4	-0.0543378	-0.196181	-0.10406	-0.0378394	0.112044	-0.0573918	-0.0242298	0.0093534	0.0488794	0.00721396	0.595795	0.00767751	0.134845	0.268844	0.0633527	0.425406	0.679492	0.800235	0.334783	0.741669	0.886507	0.271854	0.395829	0.839551	0.302375	0.776658	0.982472	0.997978	0.837678	1	FALSE	FALSE	FALSE	FALSE	FALSE
Q505D1	Q505D1	>sp|Q505D1|ANR28_MOUSE Serine/threonine-protein phosphatase 6 regulatory ankyrin repeat subunit A OS=Mus musculus OX=10090 GN=Ankrd28 PE=1 SV=1	ANKRD28	5	5	5	5	5	5	4	4	4	4	4	-0.000669391	0.147944	0.116161	0.112189	-0.00433066	0.0412852	0.0271018	0.0434303	-0.0229676	-0.00984946	0.710989	0.00764527	0.0551434	0.0897427	0.865812	0.460272	0.52291	0.385407	0.841943	0.977902	0.935561	0.271854	0.232146	0.609191	1	0.798853	0.931191	0.857588	1	1	FALSE	FALSE	FALSE	FALSE	FALSE
P11499	P11499	>sp|P11499|HS90B_MOUSE Heat shock protein HSP 90-beta OS=Mus musculus OX=10090 GN=Hsp90ab1 PE=1 SV=3	HSP90AB1	24	21	21	21	21	21	20	20	20	20	20	0.0722449	-0.0653667	0.0806676	-0.00932235	0.156343	0.0574919	0.0726052	0.0832241	0.0145215	0.00515724	0.00223353	0.00805502	0.000321933	0.910191	1.19926e-12	0.00110974	3.05165e-05	5.03819e-06	0.566702	0.719738	0.0332797	0.283787	0.005266	1	2.21327e-10	0.0178506	0.00326855	0.000437189	0.958877	1	FALSE	FALSE	FALSE	FALSE	FALSE
Q5SYD0	Q5SYD0	>sp|Q5SYD0|MYO1D_MOUSE Unconventional myosin-Id OS=Mus musculus OX=10090 GN=Myo1d PE=1 SV=1	MYO1D	36	33	32	33	34	32	31	31	30	29	30	-0.152853	0.0709724	-0.0252825	0.106252	-0.0859344	0.0455165	0.068383	-0.0289807	-0.103239	-0.101795	1.09751e-10	0.00822345	0.317683	4.60973e-07	0.00964613	0.113318	0.0244776	0.317397	0.00200522	9.50124e-05	1.37248e-08	0.28658	0.638694	8.24314e-05	0.0867286	0.416277	0.321535	0.806799	0.0360784	0.0066563	FALSE	FALSE	FALSE	FALSE	FALSE
Q8CGC7	Q8CGC7	>sp|Q8CGC7|SYEP_MOUSE Bifunctional glutamate/proline--tRNA ligase OS=Mus musculus OX=10090 GN=Eprs1 PE=1 SV=4	EPRS1	25	24	24	24	24	24	23	22	23	23	22	-0.0970537	-0.0616548	-0.0536638	0.0272975	0.0248389	-0.0366844	-0.034758	0.00911777	0.0396522	0.0395033	2.69483e-05	0.00827404	0.0178442	0.20257	0.234839	0.122586	0.166967	0.795225	0.0823454	0.0705874	0.000920582	0.28658	0.112852	0.782097	0.600912	0.432092	0.709244	0.996974	0.476299	0.67058	FALSE	FALSE	FALSE	FALSE	FALSE
Q80YX1;Q80YX1-2	Q80YX1;Q80YX1-2	>sp|Q80YX1|TENA_MOUSE Tenascin OS=Mus musculus OX=10090 GN=Tnc PE=1 SV=1;>sp|Q80YX1-2|TENA_MOUSE Isoform 2 of Tenascin OS=Mus musculus OX=10090 GN=Tnc	TNC	22	21	20	20	20	20	20	19	19	19	19	0.0826705	-0.0812934	-0.0681821	-0.169298	0.0344062	0.151395	-0.0448992	0.146833	-0.0067231	0.178413	0.000494685	0.0082155	0.0310301	1.1576e-09	0.281648	2.18026e-09	0.125691	5.06621e-08	0.863126	2.31104e-12	0.0100999	0.28658	0.16092	3.16907e-07	0.652957	1.78653e-07	0.653093	7.32701e-06	1	9.47934e-10	FALSE	FALSE	FALSE	TRUE	FALSE
P84084	P84084	>sp|P84084|ARF5_MOUSE ADP-ribosylation factor 5 OS=Mus musculus OX=10090 GN=Arf5 PE=1 SV=2	ARF5	10	9	9	9	9	9	9	9	9	9	9	0.0940341	-0.101536	0.0970351	-0.0200566	0.233136	0.0416555	0.0150716	0.0362488	0.0149799	0.0179666	0.00467898	0.00829778	0.00461008	0.774972	2.29339e-08	0.163926	0.505774	0.141636	0.783632	0.948826	0.0567884	0.28658	0.0413254	1	1.69301e-06	0.504304	0.928342	0.623149	1	1	FALSE	FALSE	FALSE	FALSE	TRUE
Q9CZU6	Q9CZU6	>sp|Q9CZU6|CISY_MOUSE Citrate synthase, mitochondrial OS=Mus musculus OX=10090 GN=Cs PE=1 SV=1	CS	24	21	21	21	21	21	20	21	21	20	21	0.071178	0.0496096	0.0809481	-0.0075806	0.0486746	-0.00979162	0.00584913	-0.00734694	0.00447427	-0.0223259	1.69185e-05	0.00846735	1.2494e-06	0.841805	0.0139986	0.621625	0.653087	0.962206	0.810608	0.26799	0.000630214	0.291003	4.4651e-05	1	0.112995	0.885583	0.978168	1	1	0.972772	FALSE	FALSE	FALSE	FALSE	FALSE
P12382	P12382	>sp|P12382|PFKAL_MOUSE ATP-dependent 6-phosphofructokinase, liver type OS=Mus musculus OX=10090 GN=Pfkl PE=1 SV=4	PFKL	22	20	21	20	20	20	21	21	21	21	21	0.0906158	-0.0548118	0.0717455	-0.0376443	0.1413	0.00852763	0.0310901	0.0840578	0.070905	0.0445529	2.57756e-07	0.00855962	0.00014652	0.0155502	2.09783e-11	0.771779	0.0715205	0.00011762	0.000468056	0.0460015	1.58339e-05	0.291975	0.00277568	0.27455	3.13023e-09	0.960414	0.532541	0.00579091	0.0106088	0.557834	FALSE	FALSE	FALSE	FALSE	FALSE
P63318	P63318	>sp|P63318|KPCG_MOUSE Protein kinase C gamma type OS=Mus musculus OX=10090 GN=Prkcg PE=1 SV=1	PRKCG	20	18	18	18	18	18	18	18	18	18	18	-0.078233	-0.0602199	-0.23524	-0.178384	-0.156164	-0.0846669	-0.00225292	-0.0657254	0.0177601	-0.0602017	7.39039e-06	0.00857892	0	1.5854e-13	2.47197e-08	0.000931563	0.404838	0.00200979	0.588887	0.00303624	0.000306242	0.291975	0	6.91036e-11	1.80583e-06	0.0157047	0.889011	0.0534558	0.967386	0.103277	FALSE	FALSE	TRUE	TRUE	FALSE
Q62261	Q62261	>sp|Q62261|SPTB2_MOUSE Spectrin beta chain, non-erythrocytic 1 OS=Mus musculus OX=10090 GN=Sptbn1 PE=1 SV=2	SPTBN1	150	137	140	139	137	139	135	133	133	134	133	-0.181122	0.0176692	-0.103668	0.0595981	-0.105907	0.0324799	-0.099335	-0.0446224	-0.0796705	0.0395206	0	0.00870299	0	2.22045e-16	0	3.96133e-05	0	0.000892736	5.55112e-14	2.72093e-06	0	0.293349	0	1.03236e-13	0	0.00111253	0	0.0293714	8.42442e-12	0.000338804	TRUE	FALSE	FALSE	FALSE	FALSE
P42567	P42567	>sp|P42567|EPS15_MOUSE Epidermal growth factor receptor substrate 15 OS=Mus musculus OX=10090 GN=Eps15 PE=1 SV=1	EPS15	13	12	12	13	12	12	13	13	13	13	13	-0.0935091	-0.0893043	-0.024248	0.0604629	0.080767	-0.0463862	-0.00177212	-0.0399071	-0.00594594	-0.0477035	0.0021669	0.00869253	0.39253	0.0419842	0.0102873	0.237104	0.907644	0.169143	0.906236	0.109083	0.0324942	0.293349	0.705874	0.453247	0.0901806	0.601395	1	0.673135	1	0.79634	FALSE	FALSE	FALSE	FALSE	FALSE
P50446	P50446	>sp|P50446|K2C6A_MOUSE Keratin, type II cytoskeletal 6A OS=Mus musculus OX=10090 GN=Krt6a PE=1 SV=3	KRT6A	10	2	1	1	1	1	5	5	5	6	6	-0.677104	-0.792474	-0.812434	-0.400865	0.0422603	0.158313	0.316179	2.47531	2.14472	2.18584	0.000105487	0.00921991	0.00203998	0.509535	1	0.325392	0.120755	0	0	0	0.00287442	0.309286	0.0230353	0.954925	1	0.693722	0.644942	0	0	0	TRUE	FALSE	FALSE	FALSE	FALSE
O89023	O89023	>sp|O89023|TPP1_MOUSE Tripeptidyl-peptidase 1 OS=Mus musculus OX=10090 GN=Tpp1 PE=1 SV=2	TPP1	2	2	2	2	2	2	1	1	1	1	1	0.0955569	0.196891	0.141885	0.0300762	-0.0415754	0.128831	0.0696052	0.00628451	-0.124709	-0.0718806	0.118613	0.00927872	0.0292064	0.626972	0.59725	0.129619	0.333217	0.99619	0.142899	0.333557	0.436723	0.309777	0.154553	0.980038	0.883281	0.444486	0.858432	1	0.627118	1	FALSE	FALSE	FALSE	FALSE	FALSE
Q2M3X8;Q2M3X8-4	Q2M3X8;Q2M3X8-4	>sp|Q2M3X8|PHAR1_MOUSE Phosphatase and actin regulator 1 OS=Mus musculus OX=10090 GN=Phactr1 PE=1 SV=1;>sp|Q2M3X8-4|PHAR1_MOUSE Isoform 4 of Phosphatase and actin regulator 1 OS=Mus musculus OX=10090 GN=Phactr1	PHACTR1	11	10	10	10	11	11	10	10	10	10	10	0.0393543	0.0906215	0.0441321	-0.00350312	-0.0320552	0.116359	0.0431747	0.0339568	-0.0881028	-0.0160127	0.130484	0.00942812	0.140057	0.927781	0.345771	7.4448e-05	0.0934496	0.228638	0.00802332	0.550402	0.458958	0.313273	0.403015	1	0.717636	0.00194206	0.593136	0.737549	0.107814	1	FALSE	FALSE	FALSE	FALSE	FALSE
Q80TL1	Q80TL1	>sp|Q80TL1|ADCY2_MOUSE Adenylate cyclase type 2 OS=Mus musculus OX=10090 GN=Adcy2 PE=1 SV=2	ADCY2	18	17	17	17	17	17	15	15	15	15	16	-0.143705	-0.0822693	-0.158056	-0.0353454	-0.0668381	-0.0867398	-0.0458765	-0.0625188	0.00859076	-0.0205157	3.09311e-07	0.00953222	9.81463e-09	0.245024	0.0354526	0.00672275	0.220934	0.0380421	0.681797	0.501848	1.85137e-05	0.315238	5.97498e-07	0.816971	0.210587	0.0692662	0.776909	0.350715	0.989922	1	FALSE	FALSE	FALSE	FALSE	FALSE
P97300;P97300-3	P97300;P97300-3	>sp|P97300|NPTN_MOUSE Neuroplastin OS=Mus musculus OX=10090 GN=Nptn PE=1 SV=3;>sp|P97300-3|NPTN_MOUSE Isoform 3 of Neuroplastin OS=Mus musculus OX=10090 GN=Nptn	NPTN	6	6	6	6	6	6	4	4	4	4	4	-0.16711	-0.105495	-0.155792	-0.00338759	-0.0290823	-0.0645834	-0.0783047	-0.0527548	0.0082225	0.0160623	1.46432e-06	0.00958552	3.7248e-06	0.887287	0.624227	0.0739963	0.021312	0.243599	0.918365	0.797608	7.43091e-05	0.315512	0.000115899	1	0.897237	0.333957	0.304669	0.752557	1	1	TRUE	FALSE	FALSE	FALSE	FALSE
P62900	P62900	>sp|P62900|RL31_MOUSE 60S ribosomal protein L31 OS=Mus musculus OX=10090 GN=Rpl31 PE=1 SV=1	RPL31	4	4	4	4	4	4	4	4	4	4	4	-0.0492314	0.132876	-0.0422073	-0.00734146	-0.165112	0.010238	-0.0457331	-0.0932712	-0.103541	-0.0106634	0.371708	0.00970452	0.461392	0.986224	0.0026445	0.936767	0.406392	0.133103	0.090802	0.637573	0.754789	0.317536	0.757269	1	0.0328827	1	0.889011	0.608535	0.501348	1	FALSE	FALSE	FALSE	FALSE	FALSE
Q9DB20	Q9DB20	>sp|Q9DB20|ATPO_MOUSE ATP synthase subunit O, mitochondrial OS=Mus musculus OX=10090 GN=Atp5po PE=1 SV=1	ATP5PO	19	14	15	16	14	15	13	13	13	13	13	-0.0110206	0.0657413	-0.00360191	0.000796965	-0.0368819	0.000895344	0.0207949	0.0418806	0.030974	0.0165967	0.972018	0.00973759	0.834043	0.865794	0.200228	0.762692	0.499636	0.0959577	0.320291	0.624857	1	0.317536	0.978722	1	0.556781	0.957231	0.923633	0.535051	0.828108	1	FALSE	FALSE	FALSE	FALSE	FALSE
P04104;P11679;P50446;Q3TTY5;Q6IFZ6;Q8VED5;Q922U2	P04104;P11679;P50446;Q3TTY5;Q6IFZ6;Q8VED5;Q922U2	>sp|P04104|K2C1_MOUSE Keratin, type II cytoskeletal 1 OS=Mus musculus OX=10090 GN=Krt1 PE=1 SV=4;>sp|P11679|K2C8_MOUSE Keratin, type II cytoskeletal 8 OS=Mus musculus OX=10090 GN=Krt8 PE=1 SV=4;>sp|P50446|K2C6A_MOUSE Keratin, type II cytoskeletal 6A OS=Mus musculus OX=10090 GN=Krt6a PE=1 SV=3;>sp|Q3TTY5|K22E_MOUSE Keratin, type II cytoskeletal 2 epidermal OS=Mus musculus OX=10090 GN=Krt2 PE=1 SV=…	KRT1;KRT8;KRT6A;KRT2;KRT77;KRT79;KRT5	2	2	2	2	2	2	1	2	2	1	2	-0.684793	-0.452528	-0.342972	0.172749	0.0299808	0.0783522	0.300227	1.31558	1.43467	1.00333	4.76107e-06	0.00985044	0.0362261	0.182676	0.938421	0.796332	0.132621	8.55763e-07	1.99998e-05	4.87189e-05	0.000205813	0.319729	0.177905	0.765534	1	0.971374	0.662628	9.42969e-05	0.000775659	0.00369257	TRUE	FALSE	FALSE	FALSE	FALSE
P08551	P08551	>sp|P08551|NFL_MOUSE Neurofilament light polypeptide OS=Mus musculus OX=10090 GN=Nefl PE=1 SV=5	NEFL	26	21	22	22	21	22	19	19	19	19	19	-0.389301	0.11788	-0.165117	0.234887	-0.283635	0.29283	-0.32012	-0.0710817	-0.348001	0.239883	0	0.0101642	1.41112e-11	2.22045e-16	3.0987e-09	1.93793e-09	2.22045e-16	0.216396	1.28786e-14	1.47762e-08	0	0.327314	1.54363e-09	1.03236e-13	2.78605e-07	1.64606e-07	1.1042e-13	0.724313	2.19282e-12	2.86206e-06	TRUE	FALSE	TRUE	TRUE	TRUE
Q8CC35;Q8CC35-2;Q8CC35-3	Q8CC35;Q8CC35-2;Q8CC35-3	>sp|Q8CC35|SYNPO_MOUSE Synaptopodin OS=Mus musculus OX=10090 GN=Synpo PE=1 SV=2;>sp|Q8CC35-2|SYNPO_MOUSE Isoform 2 of Synaptopodin OS=Mus musculus OX=10090 GN=Synpo;>sp|Q8CC35-3|SYNPO_MOUSE Isoform 3 of Synaptopodin OS=Mus musculus OX=10090 GN=Synpo	SYNPO	19	18	18	17	17	17	17	17	17	18	18	-0.0909934	0.0612051	-0.0589975	0.0220188	-0.102544	0.214658	-0.100273	0.0432591	-0.155057	0.145955	0.00125191	0.010507	0.0305351	0.467338	0.00021827	1.82743e-13	0.000121155	0.0983094	1.49448e-06	1.07139e-06	0.0213833	0.327314	0.159456	0.936067	0.00463857	3.44001e-11	0.0090697	0.540779	7.29579e-05	0.000149417	FALSE	FALSE	FALSE	FALSE	FALSE
Q8QZY1	Q8QZY1	>sp|Q8QZY1|EIF3L_MOUSE Eukaryotic translation initiation factor 3 subunit L OS=Mus musculus OX=10090 GN=Eif3l PE=1 SV=1	EIF3L	10	9	9	9	9	9	8	9	9	8	9	-0.0754578	-0.105375	-0.0997962	-0.0433339	0.0230753	-0.0256526	0.0025044	-0.0335613	-0.0284078	-0.0538999	0.0247331	0.0103213	0.00366236	0.193836	0.611877	0.64486	0.8193	0.347728	0.482583	0.197255	0.177283	0.327314	0.0350534	0.773377	0.891454	0.89865	1	0.834403	0.920659	0.911179	FALSE	FALSE	FALSE	FALSE	FALSE
Q99N87	Q99N87	>sp|Q99N87|RT05_MOUSE 28S ribosomal protein S5, mitochondrial OS=Mus musculus OX=10090 GN=Mrps5 PE=1 SV=1	MRPS5	6	6	6	6	6	6	6	6	6	6	6	0.0361372	0.129267	0.0350264	-0.0155379	-0.0646316	-0.000233376	-0.102251	-0.0918522	-0.120831	-0.00822132	0.3367	0.0104239	0.34491	0.711502	0.205428	0.893252	0.0241541	0.0282356	0.020789	0.998852	0.724271	0.327314	0.664158	1	0.563656	1	0.317885	0.29387	0.208818	1	FALSE	FALSE	FALSE	FALSE	FALSE
O09167	O09167	>sp|O09167|RL21_MOUSE 60S ribosomal protein L21 OS=Mus musculus OX=10090 GN=Rpl21 PE=1 SV=3	RPL21	2	2	2	2	2	2	2	2	2	2	2	0.0692597	0.194433	0.00729442	-0.0693482	-0.172627	-0.0343297	-0.209047	-0.135201	-0.101143	0.075739	0.375384	0.0104273	1	0.359458	0.0320728	0.692313	0.0143051	0.0570523	0.143741	0.540723	0.757802	0.327314	1	0.889924	0.198173	0.921143	0.240403	0.431905	0.62834	1	FALSE	FALSE	FALSE	FALSE	FALSE
Q7TSY6;Q7TSY6-2;Q7TSY6-3;Q7TSY6-4;Q7TSY6-5;Q7TSY6-6	Q7TSY6;Q7TSY6-2;Q7TSY6-3;Q7TSY6-4;Q7TSY6-5;Q7TSY6-6	>sp|Q7TSY6|CELF4_MOUSE CUGBP Elav-like family member 4 OS=Mus musculus OX=10090 GN=Celf4 PE=1 SV=2;>sp|Q7TSY6-2|CELF4_MOUSE Isoform 2 of CUGBP Elav-like family member 4 OS=Mus musculus OX=10090 GN=Celf4;>sp|Q7TSY6-3|CELF4_MOUSE Isoform 3 of CUGBP Elav-like family member 4 OS=Mus musculus OX=10090 GN=Celf4;>sp|Q7TSY6-4|CELF4_MOUSE Isoform 4 of CUGBP Elav-like family member 4 OS=Mus musculus OX=100…	CELF4	4	4	4	4	4	4	4	4	4	4	4	0.0416532	0.147302	0.0360275	-0.0194227	-0.105239	0.19345	0.0070727	0.00248033	-0.214355	-0.0144165	0.430357	0.0105024	0.570425	0.794644	0.102583	0.00200983	0.792099	0.697603	0.000343514	0.629337	0.793039	0.327314	0.841188	1	0.401933	0.0268685	1	0.973484	0.00834747	1	FALSE	FALSE	FALSE	FALSE	FALSE
Q8C845	Q8C845	>tr|Q8C845|Q8C845_MOUSE EF-hand domain-containing protein D2 OS=Mus musculus OX=10090 GN=Efhd2 PE=1 SV=1	EFHD2	14	13	13	13	13	13	14	13	14	14	13	0.00988876	0.0703956	0.149806	0.102987	0.0925933	-0.0203054	0.0424134	0.053516	0.0756002	0.0118189	0.437692	0.0104531	7.74952e-07	0.000459779	0.00961524	0.627193	0.112303	0.0760796	0.0164855	0.743068	0.798843	0.327314	2.99748e-05	0.0274645	0.0865618	0.889152	0.632409	0.485874	0.177876	1	FALSE	FALSE	FALSE	FALSE	FALSE
P27659	P27659	>sp|P27659|RL3_MOUSE 60S ribosomal protein L3 OS=Mus musculus OX=10090 GN=Rpl3 PE=1 SV=3	RPL3	6	6	6	6	6	6	5	5	5	5	5	-0.0334886	0.113145	-0.0540142	-0.048262	-0.162227	0.0391105	-0.0914507	-0.140106	-0.188857	-0.0589584	0.529193	0.0105682	0.127558	0.248	0.000842009	0.430138	0.0519412	0.00344101	5.03989e-05	0.131737	0.851548	0.327314	0.38351	0.819599	0.0137007	0.780755	0.462423	0.0775973	0.00174175	0.840412	FALSE	FALSE	FALSE	FALSE	FALSE
Q91WG7	Q91WG7	>sp|Q91WG7|DGKG_MOUSE Diacylglycerol kinase gamma OS=Mus musculus OX=10090 GN=Dgkg PE=1 SV=1	DGKG	10	9	9	9	9	9	9	9	9	9	9	-0.0175957	-0.13347	-0.0435751	-0.0520305	0.102205	-0.050154	0.0713924	-0.0697862	-0.0315183	-0.1481	0.656748	0.0101871	0.239444	0.271285	0.0513943	0.200987	0.0431577	0.0915965	0.38283	4.10344e-05	0.914764	0.327314	0.545352	0.841026	0.265021	0.553311	0.42387	0.522914	0.875381	0.00328888	FALSE	FALSE	FALSE	FALSE	FALSE
Q8VHR5	Q8VHR5	>sp|Q8VHR5|P66B_MOUSE Transcriptional repressor p66-beta OS=Mus musculus OX=10090 GN=Gatad2b PE=1 SV=1	GATAD2B	7	1	3	3	1	3	5	4	5	6	4	0.0948786	0.368477	-0.0873897	-0.0962915	-0.413856	0.480698	-0.179291	0.242769	-0.387712	0.387265	0.692133	0.0105458	0.559649	0.759272	0.00429034	0.00314193	0.437457	0.456382	3.20932e-05	0.318311	0.927732	0.327314	0.833639	1	0.0484511	0.0389387	0.898009	0.897021	0.00117917	0.990442	FALSE	FALSE	FALSE	FALSE	FALSE
Q9DCX2	Q9DCX2	>sp|Q9DCX2|ATP5H_MOUSE ATP synthase subunit d, mitochondrial OS=Mus musculus OX=10090 GN=Atp5pd PE=1 SV=3	ATP5PD	12	10	11	11	10	11	9	9	9	9	9	-0.00172155	0.0935907	0.0271966	0.0126406	-0.05947	-0.103011	0.0548807	0.0620498	0.17505	0.000910638	0.83152	0.0105977	0.44513	0.330406	0.13842	0.00471577	0.101427	0.0394416	7.23962e-08	0.891574	0.991413	0.327314	0.743582	0.876276	0.467825	0.0533203	0.607167	0.357446	4.55313e-06	1	FALSE	FALSE	FALSE	FALSE	FALSE
Q5HZI2	Q5HZI2	>sp|Q5HZI2|C2C4C_MOUSE C2 calcium-dependent domain-containing protein 4C OS=Mus musculus OX=10090 GN=C2cd4c PE=1 SV=1	C2CD4C	9	9	9	9	9	9	7	6	7	7	6	0.125534	0.114813	0.139684	-0.0111569	0.0304343	0.320174	0.000926095	0.0215548	-0.300833	0.0106339	0.000505823	0.0107409	0.000362664	0.770056	0.489107	1.98612e-09	0.932362	0.659367	3.25581e-07	0.676338	0.0102973	0.330284	0.00581009	1	0.825339	1.66666e-07	1	0.963062	1.83297e-05	1	FALSE	FALSE	FALSE	FALSE	FALSE
Q62433	Q62433	>sp|Q62433|NDRG1_MOUSE Protein NDRG1 OS=Mus musculus OX=10090 GN=Ndrg1 PE=1 SV=1	NDRG1	9	8	8	8	8	8	8	8	8	8	8	0.0414059	0.108871	0.0930732	0.0270243	-0.00851174	0.0612007	0.0682854	0.00383719	-0.105041	-0.0642707	0.268592	0.010854	0.00783927	0.418477	0.867023	0.110388	0.06442	0.766969	0.0405251	0.0604889	0.647682	0.332302	0.061234	0.919996	1	0.410129	0.507918	0.987261	0.322951	0.632367	FALSE	FALSE	FALSE	FALSE	FALSE
Q6A065	Q6A065	>sp|Q6A065|CE170_MOUSE Centrosomal protein of 170 kDa OS=Mus musculus OX=10090 GN=Cep170 PE=1 SV=2	CEP170	25	23	23	23	23	23	22	21	21	21	21	0.0520484	0.0630875	0.129106	0.0592237	0.0835797	0.120724	-0.0212966	0.038811	-0.0937002	0.0490418	0.015346	0.0110065	8.84261e-09	0.00721428	0.00217185	8.57612e-06	0.326716	0.247534	0.000450734	0.037293	0.128551	0.334056	5.43045e-07	0.175917	0.0284695	0.000288564	0.853103	0.75302	0.0103847	0.50494	FALSE	FALSE	FALSE	FALSE	FALSE
F2Z3U3	F2Z3U3	>tr|F2Z3U3|F2Z3U3_MOUSE Ras association (RalGDS/AF-6) and pleckstrin homology domains 1 OS=Mus musculus OX=10090 GN=Raph1 PE=1 SV=2	RAPH1	13	13	13	13	13	13	13	12	13	13	12	0.0228773	0.0797827	0.0406647	0.00413061	-0.0187834	0.113468	-0.0369665	-0.0011844	-0.126576	0.0220147	0.515434	0.0110023	0.23827	0.867232	0.568303	0.00108164	0.341582	0.908967	0.000460841	0.58626	0.842769	0.334056	0.543473	1	0.865597	0.0175608	0.862252	1	0.0105342	1	FALSE	FALSE	FALSE	FALSE	FALSE
E9Q828;F7AAP4	E9Q828;F7AAP4	>tr|E9Q828|E9Q828_MOUSE Calcium-transporting ATPase OS=Mus musculus OX=10090 GN=Atp2b4 PE=1 SV=1;>tr|F7AAP4|F7AAP4_MOUSE Calcium-transporting ATPase OS=Mus musculus OX=10090 GN=Atp2b4 PE=1 SV=1	ATP2B4	6	6	6	6	6	6	6	6	6	6	6	0.0402324	0.128217	0.0520778	0.00358139	-0.0645265	0.320618	-0.0269295	0.124761	-0.227509	0.106612	0.240954	0.0114678	0.249875	0.944589	0.162375	1.87721e-11	0.973091	0.0128169	6.20098e-06	0.0272626	0.61674	0.346555	0.560697	1	0.50117	2.61495e-09	1	0.188506	0.000282935	0.43205	FALSE	FALSE	FALSE	FALSE	FALSE
Q8CC88	Q8CC88	>sp|Q8CC88|VWA8_MOUSE von Willebrand factor A domain-containing protein 8 OS=Mus musculus OX=10090 GN=Vwa8 PE=1 SV=2	VWA8	37	33	34	35	33	34	34	34	32	32	32	-0.00918938	0.057251	0.0693277	0.0588255	0.0295034	-0.0524658	-0.0339326	-0.0657838	-0.0203295	-0.0364572	0.930699	0.0116096	0.00097919	0.00194881	0.128753	0.0220153	0.136169	0.00203013	0.469758	0.103249	1	0.349334	0.0130082	0.0767852	0.451699	0.15927	0.666673	0.0537907	0.918498	0.784341	FALSE	FALSE	FALSE	FALSE	FALSE
Q80Y24	Q80Y24	>sp|Q80Y24|PRIC2_MOUSE Prickle-like protein 2 OS=Mus musculus OX=10090 GN=Prickle2 PE=1 SV=3	PRICKLE2	17	16	16	16	16	16	14	15	15	14	15	0.0416287	0.0748757	0.0377651	-0.01471	-0.0249251	0.0135251	0.0162114	0.0173036	-0.00658941	-0.00477693	0.091052	0.0117964	0.103723	0.65596	0.607143	0.527531	0.727887	0.59552	0.854699	0.963203	0.379165	0.353439	0.341361	0.987691	0.890073	0.844074	0.998411	0.947338	1	1	FALSE	FALSE	FALSE	FALSE	FALSE
Q68FL6	Q68FL6	>sp|Q68FL6|SYMC_MOUSE Methionine--tRNA ligase, cytoplasmic OS=Mus musculus OX=10090 GN=Mars1 PE=1 SV=1	MARS1	11	11	11	10	10	10	8	8	8	8	8	-0.0785954	-0.0920321	-0.0475811	0.0109491	0.0560005	-0.0256513	-0.0582659	0.0276949	0.0537436	0.0687786	0.0207349	0.0119272	0.120413	0.779489	0.133604	0.6694	0.286826	0.489517	0.175547	0.167128	0.157833	0.35433	0.371902	1	0.461182	0.910115	0.827894	0.913974	0.669228	0.882575	FALSE	FALSE	FALSE	FALSE	FALSE
O70435	O70435	>sp|O70435|PSA3_MOUSE Proteasome subunit alpha type-3 OS=Mus musculus OX=10090 GN=Psma3 PE=1 SV=3	PSMA3	10	10	10	10	10	10	8	8	8	8	8	0.0124689	-0.0818689	0.0558224	0.0222909	0.142263	0.0406373	0.00369815	0.0421477	-0.0108747	0.0256087	0.90188	0.0118839	0.069649	0.255626	6.88752e-06	0.173359	0.996751	0.102379	0.572795	0.678966	1	0.35433	0.269697	0.829507	0.000284131	0.519332	1	0.549289	0.959442	1	FALSE	FALSE	FALSE	FALSE	FALSE
Q99MR8	Q99MR8	>sp|Q99MR8|MCCA_MOUSE Methylcrotonoyl-CoA carboxylase subunit alpha, mitochondrial OS=Mus musculus OX=10090 GN=Mccc1 PE=1 SV=2	MCCC1	19	16	16	16	16	16	17	17	17	17	17	0.0917787	0.0667976	0.119751	0.0153486	0.069153	-0.00880044	0.000561436	-0.0243167	-0.0162849	-0.0334509	0.000112542	0.0120712	2.04731e-06	0.499904	0.00865755	0.860655	0.746694	0.313387	0.593208	0.163312	0.00300813	0.355593	6.89867e-05	0.951828	0.0802053	0.99328	1	0.802887	0.967823	0.880084	FALSE	FALSE	FALSE	FALSE	FALSE
Q8CAQ8-2;Q8CAQ8-3	Q8CAQ8-2;Q8CAQ8-3	>sp|Q8CAQ8-2|MIC60_MOUSE Isoform 2 of MICOS complex subunit Mic60 OS=Mus musculus OX=10090 GN=Immt;>sp|Q8CAQ8-3|MIC60_MOUSE Isoform 3 of MICOS complex subunit Mic60 OS=Mus musculus OX=10090 GN=Immt	IMMT	43	40	40	40	40	41	39	40	39	39	39	0.00189464	0.0399518	0.00497353	-0.0160441	-0.015006	-0.0151602	-0.00047656	0.0227137	0.0319931	0.0178476	0.69793	0.0120414	0.563978	0.26862	0.425994	0.325034	0.834026	0.220483	0.0632418	0.315939	0.931845	0.355593	0.837238	0.839551	0.777016	0.693722	1	0.728507	0.413769	0.987667	FALSE	FALSE	FALSE	FALSE	FALSE
P62274	P62274	>sp|P62274|RS29_MOUSE 40S ribosomal protein S29 OS=Mus musculus OX=10090 GN=Rps29 PE=1 SV=2	RPS29	1	1	1	1	1	1	1	1	1	1	1	0.406415	0.409306	0.285427	-0.150772	-0.179257	-0.136966	-0.0290263	0.0934238	0.171357	0.119794	0.0297397	0.0122599	0.110559	0.389956	0.376936	0.696993	0.918831	0.847732	0.364476	0.466955	0.19741	0.35964	0.353597	0.908023	0.735519	0.924325	1	1	0.862219	1	FALSE	FALSE	FALSE	FALSE	FALSE
Q9Z0R4;Q9Z0R6	Q9Z0R4;Q9Z0R6	>sp|Q9Z0R4|ITSN1_MOUSE Intersectin-1 OS=Mus musculus OX=10090 GN=Itsn1 PE=1 SV=2;>sp|Q9Z0R6|ITSN2_MOUSE Intersectin-2 OS=Mus musculus OX=10090 GN=Itsn2 PE=1 SV=2	ITSN1;ITSN2	3	3	3	3	3	3	3	3	3	3	3	0.14034	0.149181	0.142262	-0.00252741	0.0161075	0.0482722	0.00557559	0.0499931	-0.00702521	0.0360699	0.0106373	0.0124276	0.00502195	0.837978	0.817205	0.424909	0.726894	0.439169	0.963545	0.572047	0.100395	0.361938	0.0440585	1	0.990193	0.776318	0.998411	0.888954	1	1	FALSE	FALSE	FALSE	FALSE	FALSE
Q9WVK8	Q9WVK8	>sp|Q9WVK8|CP46A_MOUSE Cholesterol 24-hydroxylase OS=Mus musculus OX=10090 GN=Cyp46a1 PE=1 SV=1	CYP46A1	15	15	15	15	15	15	14	14	14	14	14	0.0441205	0.0606667	0.0205755	-0.0403139	-0.0257772	0.0813648	-0.103827	0.0262921	-0.0663712	0.122777	0.0582687	0.0124415	0.270135	0.0791646	0.374791	0.00161758	0.000106441	0.468221	0.0256424	8.32338e-06	0.295907	0.361938	0.583562	0.584226	0.73317	0.0234717	0.00851774	0.902304	0.242714	0.000887017	FALSE	FALSE	FALSE	FALSE	FALSE
P62075	P62075	>sp|P62075|TIM13_MOUSE Mitochondrial import inner membrane translocase subunit Tim13 OS=Mus musculus OX=10090 GN=Timm13 PE=1 SV=1	TIMM13	4	4	4	4	4	4	4	4	4	4	4	0.113623	0.106075	0.0877897	-0.0454973	-0.00343264	-0.0588694	0.00828658	0.0345612	0.0841981	0.0184219	0.00523729	0.0126669	0.0314124	0.516825	0.86418	0.310205	0.816543	0.397991	0.0535505	0.650027	0.0612786	0.364661	0.162541	0.954925	1	0.679427	1	0.864841	0.378193	1	FALSE	FALSE	FALSE	FALSE	FALSE
Q8BYL4	Q8BYL4	>sp|Q8BYL4|SYYM_MOUSE Tyrosine--tRNA ligase, mitochondrial OS=Mus musculus OX=10090 GN=Yars2 PE=1 SV=2	YARS2	12	12	12	12	12	12	11	10	11	11	10	0.0640006	0.0904681	0.0745937	-0.00568839	0.00389875	0.0436492	0.00211576	0.0608568	0.0161409	0.0426405	0.0426829	0.0126317	0.0300734	0.874432	0.982839	0.176104	0.762382	0.0693802	0.629331	0.231331	0.244806	0.364661	0.157475	1	1	0.522044	1	0.469249	0.980657	0.94919	FALSE	FALSE	FALSE	FALSE	FALSE
P83093	P83093	>sp|P83093|STIM2_MOUSE Stromal interaction molecule 2 OS=Mus musculus OX=10090 GN=Stim2 PE=1 SV=2	STIM2	13	10	10	10	11	12	12	11	12	12	11	-0.0684862	0.0971176	-0.0813157	-0.0363289	-0.146028	-0.118278	-0.151375	-0.109413	0.0114222	0.0473961	0.0875472	0.0126911	0.0380072	0.581266	0.000382597	0.00435685	0.000233083	0.0055919	0.811326	0.175067	0.370566	0.364661	0.183256	0.967475	0.00745321	0.0501578	0.0148874	0.108029	1	0.889288	FALSE	FALSE	FALSE	FALSE	FALSE
Q93092	Q93092	>sp|Q93092|TALDO_MOUSE Transaldolase OS=Mus musculus OX=10090 GN=Taldo1 PE=1 SV=2	TALDO1	8	8	8	8	8	8	8	8	8	8	8	0.0209879	-0.0984449	-0.0232233	-0.0566054	0.0940069	0.0327048	0.0980657	0.0916474	0.0502795	-0.0169049	0.649569	0.0128106	0.383527	0.118043	0.0148723	0.228919	0.00165586	0.0199259	0.170759	0.590735	0.912342	0.366594	0.697421	0.671475	0.117587	0.590746	0.0674156	0.246686	0.660792	1	FALSE	FALSE	FALSE	FALSE	FALSE
Q9ER72	Q9ER72	>sp|Q9ER72|SYCC_MOUSE Cysteine--tRNA ligase, cytoplasmic OS=Mus musculus OX=10090 GN=Cars1 PE=1 SV=2	CARS1	18	17	15	17	17	15	11	12	11	13	13	-0.000984953	-0.0857977	-0.032663	-0.0460152	0.0700461	0.0051772	-0.0183806	0.0335021	0.00772678	0.0486382	0.780733	0.0132146	0.201658	0.0779247	0.0502446	0.944339	0.409281	0.457946	0.988425	0.254012	0.969582	0.376615	0.495976	0.579368	0.262187	1	0.889862	0.897204	1	0.963958	FALSE	FALSE	FALSE	FALSE	FALSE
Q6PHS9;Q6PHS9-2;Q6PHS9-3;Q6PHS9-4;Q6PHS9-5;Q6PHS9-6	Q6PHS9;Q6PHS9-2;Q6PHS9-3;Q6PHS9-4;Q6PHS9-5;Q6PHS9-6	>sp|Q6PHS9|CA2D2_MOUSE Voltage-dependent calcium channel subunit alpha-2/delta-2 OS=Mus musculus OX=10090 GN=Cacna2d2 PE=1 SV=1;>sp|Q6PHS9-2|CA2D2_MOUSE Isoform 2 of Voltage-dependent calcium channel subunit alpha-2/delta-2 OS=Mus musculus OX=10090 GN=Cacna2d2;>sp|Q6PHS9-3|CA2D2_MOUSE Isoform 3 of Voltage-dependent calcium channel subunit alpha-2/delta-2 OS=Mus musculus OX=10090 GN=Cacna2d2;>sp|Q…	CACNA2D2	15	13	13	14	13	13	13	12	13	13	12	-0.107825	-0.0866774	-0.0927428	0.00346365	0.00412205	-0.0468833	0.00866936	-0.0134384	0.0358942	-0.0332361	0.00108442	0.0133802	0.00287251	0.747976	0.861143	0.0763385	0.545477	0.880994	0.187478	0.217758	0.0189615	0.379792	0.0297052	1	1	0.338877	0.941544	1	0.686644	0.939581	FALSE	FALSE	FALSE	FALSE	FALSE
Q45VK7;Q45VK7-2	Q45VK7;Q45VK7-2	>sp|Q45VK7|DYHC2_MOUSE Cytoplasmic dynein 2 heavy chain 1 OS=Mus musculus OX=10090 GN=Dync2h1 PE=1 SV=1;>sp|Q45VK7-2|DYHC2_MOUSE Isoform 2 of Cytoplasmic dynein 2 heavy chain 1 OS=Mus musculus OX=10090 GN=Dync2h1	DYNC2H1	2	1	1	1	1	1	1	1	1	1	1	-0.488919	-0.499071	-0.697557	-0.199867	-0.162711	0.0915237	-0.046508	0.067872	-0.0361048	0.101628	0.00919991	0.0135999	0.000239998	0.785452	0.554574	0.708093	0.890111	0.925071	1	0.681973	0.0911272	0.383331	0.00420056	1	0.859169	0.930892	1	1	1	1	FALSE	FALSE	TRUE	FALSE	FALSE
Q8CH77;Q8CH77-2	Q8CH77;Q8CH77-2	>sp|Q8CH77|NAV1_MOUSE Neuron navigator 1 OS=Mus musculus OX=10090 GN=Nav1 PE=1 SV=2;>sp|Q8CH77-2|NAV1_MOUSE Isoform 2 of Neuron navigator 1 OS=Mus musculus OX=10090 GN=Nav1	NAV1	15	10	10	10	13	12	8	8	9	8	8	0.0327434	0.112844	0.124225	0.0615885	0.0159947	0.0972598	-0.0229436	0.0522798	-0.0557756	0.0632579	0.244113	0.0136143	0.00472156	0.0838664	0.44309	0.0210937	0.672181	0.285525	0.182562	0.148087	0.619532	0.383331	0.0420555	0.595605	0.791197	0.15514	0.981601	0.780721	0.681533	0.860206	FALSE	FALSE	FALSE	FALSE	FALSE
A2AKV0;A2AKV1;A2AKV2;A2AKV3;Q8C2Q8	A2AKV0;A2AKV1;A2AKV2;A2AKV3;Q8C2Q8	>tr|A2AKV0|A2AKV0_MOUSE ATP synthase, H+-transporting, mitochondrial F1 complex, gamma polypeptide 1 (Fragment) OS=Mus musculus OX=10090 GN=Atp5c1 PE=1 SV=1;>tr|A2AKV1|A2AKV1_MOUSE ATP synthase, H+-transporting, mitochondrial F1 complex, gamma polypeptide 1 (Fragment) OS=Mus musculus OX=10090 GN=Atp5c1 PE=1 SV=1;>tr|A2AKV2|A2AKV2_MOUSE ATP synthase, H+-transporting, mitochondrial F1 complex, gamm…	ATP5C1	1	0	1	1	0	1	0	0	0	0	0		-0.862554	-1.40352		0.232513							0.0137199	0.0322197		1							0.38476	0.165253		1							FALSE	FALSE		FALSE
Q9QZW0;Q9QZW0-2	Q9QZW0;Q9QZW0-2	>sp|Q9QZW0|AT11C_MOUSE Phospholipid-transporting ATPase 11C OS=Mus musculus OX=10090 GN=Atp11c PE=1 SV=2;>sp|Q9QZW0-2|AT11C_MOUSE Isoform 2 of Phospholipid-transporting ATPase 11C OS=Mus musculus OX=10090 GN=Atp11c	ATP11C	2	2	2	2	2	2	2	2	2	2	2	-0.137247	0.266059	-0.0378855	0.112112	-0.273363	0.0478379	-0.185184	0.0447194	0.00327975	0.215284	0.161745	0.0139762	0.672045	0.285267	0.023366	0.90184	0.0436982	0.671945	0.990291	0.0500979	0.511387	0.390386	0.898385	0.847656	0.160496	1	0.426296	0.965113	1	0.580287	FALSE	FALSE	FALSE	FALSE	FALSE
Q8BWG8	Q8BWG8	>sp|Q8BWG8|ARRB1_MOUSE Beta-arrestin-1 OS=Mus musculus OX=10090 GN=Arrb1 PE=1 SV=1	ARRB1	7	6	6	6	6	6	7	7	7	7	7	-0.124561	-0.104283	-0.0582155	0.0471428	0.0565217	-0.0468876	-0.0237895	-0.0349658	0.0067781	-0.0297165	0.00101572	0.0141748	0.191795	0.184999	0.150512	0.375448	0.491322	0.269184	0.750851	0.395894	0.0180995	0.394363	0.482649	0.767496	0.485305	0.735135	0.918907	0.76815	1	1	FALSE	FALSE	FALSE	FALSE	FALSE
Q9D7M1	Q9D7M1	>sp|Q9D7M1|GID8_MOUSE Glucose-induced degradation protein 8 homolog OS=Mus musculus OX=10090 GN=Gid8 PE=1 SV=1	GID8	3	3	3	3	3	3	3	3	3	3	3	-0.0574928	-0.175609	-0.0244019	0.0237706	0.154541	0.0653615	-0.0507122	0.0131645	-0.0612644	0.0675157	0.366538	0.0142888	0.432343	0.569351	0.0147061	0.329593	0.570953	0.728509	0.335659	0.212926	0.752034	0.395963	0.73556	0.965839	0.116631	0.696616	0.95209	0.978909	0.838361	0.936314	FALSE	FALSE	FALSE	FALSE	FALSE
Q8R4U7	Q8R4U7	>sp|Q8R4U7|LUZP1_MOUSE Leucine zipper protein 1 OS=Mus musculus OX=10090 GN=Luzp1 PE=1 SV=2	LUZP1	13	9	10	10	11	12	13	11	11	11	11	-0.136983	0.106161	-0.0149997	0.12315	-0.133418	0.103682	-0.0301987	0.00929555	-0.0865671	0.0556794	0.00289028	0.0145042	0.648597	0.00717886	0.00156431	0.0164395	0.507803	0.963263	0.111835	0.32731	0.0399224	0.397367	0.887227	0.175668	0.0222526	0.129526	0.928816	1	0.556863	1	FALSE	FALSE	FALSE	FALSE	FALSE
O35381	O35381	>sp|O35381|AN32A_MOUSE Acidic leucine-rich nuclear phosphoprotein 32 family member A OS=Mus musculus OX=10090 GN=Anp32a PE=1 SV=1	ANP32A	5	5	5	5	5	5	5	5	5	5	5	-0.153176	-0.117105	-0.113815	0.0318613	0.0153491	0.0761775	0.0256887	0.094049	0.00989819	0.0615509	0.0100927	0.0145233	0.00822873	0.88608	0.614651	0.125291	0.618417	0.0572159	0.826632	0.138807	0.096821	0.397367	0.0632375	1	0.892744	0.438297	0.968475	0.432672	1	0.848171	FALSE	FALSE	FALSE	FALSE	FALSE
Q3ULF4	Q3ULF4	>sp|Q3ULF4|SPG7_MOUSE Paraplegin OS=Mus musculus OX=10090 GN=Spg7 PE=1 SV=1	SPG7	18	17	17	17	17	17	15	15	14	15	15	0.0521179	0.073748	0.0425445	-0.0215117	-0.019124	0.0308736	-0.0151605	0.0736824	0.0349563	0.0830465	0.0406523	0.0145179	0.134044	0.466063	0.75185	0.336048	0.582233	0.0200758	0.254559	0.00966106	0.23724	0.397367	0.394522	0.936067	0.961299	0.701822	0.955913	0.246715	0.77365	0.242326	FALSE	FALSE	FALSE	FALSE	FALSE
Q71LX4	Q71LX4	>sp|Q71LX4|TLN2_MOUSE Talin-2 OS=Mus musculus OX=10090 GN=Tln2 PE=1 SV=3	TLN2	55	54	53	53	53	52	52	53	53	52	53	0.0249332	0.0340775	0.072112	0.0305687	0.0509165	0.0163732	-0.00852576	-0.0202608	-0.0420319	-0.0133173	0.0426735	0.0145661	2.63002e-08	0.0182127	0.000543677	0.234881	0.66579	0.137466	0.00809522	0.369008	0.244806	0.397367	1.44983e-06	0.300272	0.00990339	0.598153	0.980127	0.616365	0.108262	1	FALSE	FALSE	FALSE	FALSE	FALSE
Q62318	Q62318	>sp|Q62318|TIF1B_MOUSE Transcription intermediary factor 1-beta OS=Mus musculus OX=10090 GN=Trim28 PE=1 SV=3	TRIM28	7	6	6	6	6	6	6	5	6	7	6	-0.100302	-0.153757	-0.0450912	0.069838	0.0920787	0.329619	-0.0880247	0.0150903	-0.427184	0.0307235	0.0442002	0.0148983	0.200365	0.194663	0.153434	6.60843e-06	0.246266	0.996834	1.53433e-09	0.950395	0.249826	0.403398	0.495048	0.773377	0.490098	0.000232463	0.804671	1	1.37323e-07	1	FALSE	FALSE	FALSE	FALSE	FALSE
Q9D8B1;Q9D8B1-1	Q9D8B1;Q9D8B1-1	>sp|Q9D8B1|AIG1_MOUSE Androgen-induced gene 1 protein OS=Mus musculus OX=10090 GN=Aig1 PE=2 SV=2;>sp|Q9D8B1-1|AIG1_MOUSE Isoform 2 of Androgen-induced gene 1 protein OS=Mus musculus OX=10090 GN=Aig1	AIG1	1	1	1	1	1	1	1	1	1	1	1	0.225787	0.343525	0.308069	0.0696426	-0.0131468	0.0932954	-0.160406	-0.187091	-0.34288	-0.0568676	0.0717193	0.0149199	0.0149799	0.520635	0.96073	0.638454	0.499815	0.366056	0.0746193	0.835732	0.331518	0.403398	0.0995954	0.954925	1	0.895816	0.923633	0.8434	0.451967	1	FALSE	FALSE	FALSE	FALSE	FALSE
P54869;Q8JZK9	P54869;Q8JZK9	>sp|P54869|HMCS2_MOUSE Hydroxymethylglutaryl-CoA synthase, mitochondrial OS=Mus musculus OX=10090 GN=Hmgcs2 PE=1 SV=2;>sp|Q8JZK9|HMCS1_MOUSE Hydroxymethylglutaryl-CoA synthase, cytoplasmic OS=Mus musculus OX=10090 GN=Hmgcs1 PE=1 SV=1	HMGCS2;HMGCS1	1	1	1	1	1	1	0	0	0	0	0	0.20308	0.381024	0.511697	0.25307	0.149412						0.189018	0.0149599	0.00283997	0.137859	0.470435						0.551009	0.403398	0.0294122	0.703904	0.812002						FALSE	FALSE	FALSE	FALSE	FALSE
Q8K0D5	Q8K0D5	>sp|Q8K0D5|EFGM_MOUSE Elongation factor G, mitochondrial OS=Mus musculus OX=10090 GN=Gfm1 PE=1 SV=1	GFM1	16	14	14	15	14	14	15	16	16	15	16	0.0914441	0.0705309	0.0801485	-0.0254909	0.0249165	-0.0201362	-0.0113308	-0.0353092	-0.0234218	-0.0307476	0.000564488	0.0153883	0.00264994	0.372416	0.281258	0.462924	0.673896	0.164325	0.574755	0.316002	0.0112946	0.411784	0.0280953	0.897025	0.6527	0.801656	0.982003	0.664381	0.959442	0.987667	FALSE	FALSE	FALSE	FALSE	FALSE
Q9DCM2	Q9DCM2	>sp|Q9DCM2|GSTK1_MOUSE Glutathione S-transferase kappa 1 OS=Mus musculus OX=10090 GN=Gstk1 PE=1 SV=3	GSTK1	13	10	10	10	11	11	13	13	12	12	12	-0.0301775	0.0868915	0.0901133	0.0957652	0.0271309	-0.0620629	-0.0121985	-0.0523228	0.00239202	-0.0628005	0.444845	0.0153696	0.00265873	0.00128071	0.378759	0.155206	0.953765	0.159776	0.958553	0.112629	0.803107	0.411784	0.0280953	0.0572543	0.73759	0.49003	1	0.656312	1	0.800185	FALSE	FALSE	FALSE	FALSE	FALSE
P46660	P46660	>sp|P46660|AINX_MOUSE Alpha-internexin OS=Mus musculus OX=10090 GN=Ina PE=1 SV=3	INA	25	24	23	24	24	23	20	20	20	20	20	-0.41658	0.112188	-0.173512	0.225425	-0.302552	0.271423	-0.281233	-0.0442125	-0.259969	0.237809	0	0.0155179	8.88178e-16	0	3.97897e-10	3.86904e-08	7.54952e-15	0.893283	2.11931e-10	2.40765e-10	0	0.413673	1.94317e-13	0	4.36008e-08	2.38477e-06	3.28498e-12	1	2.05484e-08	7.99456e-08	TRUE	FALSE	TRUE	TRUE	TRUE
A0A087WR56;E9PW06	A0A087WR56;E9PW06	>tr|A0A087WR56|A0A087WR56_MOUSE Neurofascin (Fragment) OS=Mus musculus OX=10090 GN=Nfasc PE=1 SV=1;>tr|E9PW06|E9PW06_MOUSE Neurofascin OS=Mus musculus OX=10090 GN=Nfasc PE=1 SV=1	NFASC	6	6	6	6	6	6	6	6	6	6	6	-0.24387	0.153966	-0.129374	0.104302	-0.274931	0.0648067	-0.0160118	-0.0410606	-0.120927	-0.040557	1.50503e-08	0.0162666	0.00182832	0.0190034	1.61489e-05	0.637137	0.593779	0.343443	0.0678777	0.596304	1.27594e-06	0.415449	0.0213654	0.306781	0.000569107	0.89505	0.959647	0.828128	0.429605	1	TRUE	FALSE	FALSE	FALSE	TRUE
Q8BIJ6	Q8BIJ6	>sp|Q8BIJ6|SYIM_MOUSE Isoleucine--tRNA ligase, mitochondrial OS=Mus musculus OX=10090 GN=Iars2 PE=1 SV=1	IARS2	23	22	22	22	23	23	22	22	22	22	22	0.0911349	0.0547199	0.0671383	-0.0371698	0.0315159	0.0044618	0.00549973	-0.0195645	-0.0338382	-0.0331396	3.69989e-07	0.0156744	0.000517525	0.0544201	0.125258	0.924078	0.696894	0.218048	0.13435	0.0979585	2.17734e-05	0.415449	0.00769255	0.499594	0.445453	1	0.991108	0.725826	0.607839	0.767735	FALSE	FALSE	FALSE	FALSE	FALSE
Q9JKY7	Q9JKY7	>tr|Q9JKY7|Q9JKY7_MOUSE Cytochrome P450 CYP2D22 OS=Mus musculus OX=10090 GN=Cyp2d22 PE=1 SV=1	CYP2D22	11	10	11	11	10	11	9	9	9	10	9	-0.146512	-0.084734	-0.132591	0.00368878	-0.02841	-0.109465	-0.10512	-0.129381	-0.0300897	-0.0400294	2.50811e-05	0.0161812	9.9815e-05	0.706669	0.522738	0.0158628	0.0157992	0.00283954	0.657984	0.294672	0.000865237	0.415449	0.00203141	1	0.843458	0.126702	0.254027	0.0679728	0.984648	0.987667	FALSE	FALSE	FALSE	FALSE	FALSE
Q52KF3-2	Q52KF3-2	>sp|Q52KF3-2|SPIR1_MOUSE Isoform 2 of Protein spire homolog 1 OS=Mus musculus OX=10090 GN=Spire1	SPIRE1	8	8	8	7	7	7	4	4	4	4	4	0.126257	0.125489	0.186855	0.0350127	0.0794937	0.0111643	0.0251292	0.0114138	-0.0135186	-0.023715	0.0050533	0.0160122	2.98302e-05	0.295541	0.183603	0.820098	0.755755	0.805597	0.82518	0.867137	0.0598342	0.415449	0.000732776	0.856781	0.532511	0.978726	1	0.99954	1	1	FALSE	FALSE	TRUE	FALSE	FALSE
Q01853	Q01853	>sp|Q01853|TERA_MOUSE Transitional endoplasmic reticulum ATPase OS=Mus musculus OX=10090 GN=Vcp PE=1 SV=4	VCP	39	36	35	35	36	34	35	35	35	35	36	0.0427481	-0.0425111	0.0798068	0.0145936	0.128645	0.0568092	0.0386564	0.0924485	0.0218437	0.043433	0.00987893	0.0159467	3.32299e-06	0.30723	5.97522e-13	8.748e-05	0.00448939	8.06632e-08	0.182786	0.01685	0.0952922	0.415449	0.000106229	0.864528	1.16401e-10	0.00218387	0.131406	1.14278e-05	0.681634	0.342796	FALSE	FALSE	FALSE	FALSE	FALSE
Q8BGT5	Q8BGT5	>sp|Q8BGT5|ALAT2_MOUSE Alanine aminotransferase 2 OS=Mus musculus OX=10090 GN=Gpt2 PE=1 SV=1	GPT2	7	7	7	7	7	7	6	7	7	6	7	0.0876	0.108953	0.128604	0.0125828	0.0373783	-0.121003	-0.0620705	-0.111372	-0.0056772	-0.0604894	0.0579054	0.0158079	0.00199221	0.55264	0.444986	0.0138188	0.132243	0.0121211	0.80053	0.270253	0.294703	0.415449	0.0226788	0.962679	0.791851	0.114992	0.662628	0.182115	1	0.975503	FALSE	FALSE	FALSE	FALSE	FALSE
Q3UTY6	Q3UTY6	>sp|Q3UTY6|THSD4_MOUSE Thrombospondin type-1 domain-containing protein 4 OS=Mus musculus OX=10090 GN=Thsd4 PE=1 SV=2	THSD4	1	1	1	1	1	1	1	1	1	1	1	0.378299	0.511633	0.758744	0.32787	0.226639	0.188569	0.0299803	-0.0198495	-0.223828	-0.0715425	0.0634794	0.0161598	0.230378	0.855051	1	0.492315	1	1	0.520315	0.797852	0.309572	0.415449	0.533182	1	1	0.821458	1	1	0.941049	1	FALSE	FALSE	FALSE	FALSE	FALSE
Q8BKX1-4	Q8BKX1-4	>sp|Q8BKX1-4|BAIP2_MOUSE Isoform 4 of Brain-specific angiogenesis inhibitor 1-associated protein 2 OS=Mus musculus OX=10090 GN=Baiap2	BAIAP2	30	29	29	29	29	29	26	26	26	26	26	-0.0283791	0.0456281	-0.0290279	-0.0156319	-0.0586694	0.0236886	0.00101256	0.017274	-0.0148996	0.00399854	0.143786	0.0161775	0.0884798	0.2447	0.00225401	0.138431	0.76303	0.285626	0.474325	0.633323	0.482292	0.415449	0.312064	0.816971	0.0292188	0.463092	1	0.780721	0.919454	1	FALSE	FALSE	FALSE	FALSE	FALSE
Q9ERF3	Q9ERF3	>sp|Q9ERF3|WDR61_MOUSE WD repeat-containing protein 61 OS=Mus musculus OX=10090 GN=Wdr61 PE=1 SV=1	WDR61	3	3	3	3	3	3	3	3	3	3	3	-0.0961351	-0.19446	0.0264832	0.0947721	0.221405	-0.106103	-0.0551087	-0.0891966	0.0307524	-0.0206159	0.197108	0.0157379	0.764912	0.271633	0.0107931	0.116869	0.409841	0.26922	0.78734	0.730889	0.560064	0.415449	0.946058	0.841026	0.0932165	0.423174	0.889862	0.76815	1	1	FALSE	FALSE	FALSE	FALSE	FALSE
D3YZU5	D3YZU5	>tr|D3YZU5|D3YZU5_MOUSE SH3 and multiple ankyrin repeat domains protein 1 OS=Mus musculus OX=10090 GN=Shank1 PE=1 SV=1	SHANK1	52	48	48	48	48	50	42	43	43	43	44	0.00547106	0.0371344	-0.0116711	-0.0317597	-0.0317348	-0.00778579	-0.00598058	0.0527813	0.0560579	0.0501071	0.703995	0.0162956	0.337511	0.0445445	0.0426261	0.852204	0.915233	0.000285347	0.000179527	0.000347959	0.93279	0.415449	0.656183	0.46801	0.236876	0.991944	1	0.0116522	0.0049148	0.0194106	FALSE	FALSE	FALSE	FALSE	FALSE
Q3UUF8	Q3UUF8	>sp|Q3UUF8|AN34B_MOUSE Ankyrin repeat domain-containing protein 34B OS=Mus musculus OX=10090 GN=Ankrd34b PE=1 SV=1	ANKRD34B	1	1	1	1	1	1	1	1	1	1	1	0.0416683	0.426885	0.0326778	-0.0415005	-0.379946	0.20197	0.188322	0.136837	-0.0621761	-0.0585727	0.806972	0.0159398	1	0.778472	0.0341397	0.252037	0.236958	0.452615	0.756332	0.745553	0.980754	0.415449	1	1	0.206914	0.61965	0.792986	0.894953	1	1	FALSE	FALSE	FALSE	FALSE	FALSE
Q3UHF7	Q3UHF7	>sp|Q3UHF7|ZEP2_MOUSE Transcription factor HIVEP2 OS=Mus musculus OX=10090 GN=Hivep2 PE=1 SV=1	HIVEP2	2	1	1	1	1	1	0	1	2	0	1	-0.157412	0.523356	-0.0717124	0.0838648	-0.580542		0.0221549	0.0476818		0.0288838	1	0.0159598	1	0.748773	0.0238598		1	0.877437		1	1	0.415449	1	1	0.162613		1	1		1	FALSE	FALSE	FALSE	FALSE	FALSE
Q9D1H6	Q9D1H6	>sp|Q9D1H6|NDUF4_MOUSE NADH dehydrogenase [ubiquinone] 1 alpha subcomplex assembly factor 4 OS=Mus musculus OX=10090 GN=Ndufaf4 PE=1 SV=1	NDUFAF4	8	7	7	7	7	8	8	8	8	8	8	0.0662083	0.0951258	0.013127	-0.0692588	-0.0708483	-0.0616878	-0.0235661	0.0047922	0.0581007	0.0270742	0.0907283	0.0166247	0.67283	0.088469	0.0675513	0.147396	0.583729	0.86382	0.192553	0.648094	0.378652	0.422303	0.898776	0.607486	0.315404	0.475614	0.955913	1	0.69111	1	FALSE	FALSE	FALSE	FALSE	FALSE
Q9QZR5;Q9QZR5-2;Q9QZR5-4	Q9QZR5;Q9QZR5-2;Q9QZR5-4	>sp|Q9QZR5|HIPK2_MOUSE Homeodomain-interacting protein kinase 2 OS=Mus musculus OX=10090 GN=Hipk2 PE=1 SV=2;>sp|Q9QZR5-2|HIPK2_MOUSE Isoform 2 of Homeodomain-interacting protein kinase 2 OS=Mus musculus OX=10090 GN=Hipk2;>sp|Q9QZR5-4|HIPK2_MOUSE Isoform 4 of Homeodomain-interacting protein kinase 2 OS=Mus musculus OX=10090 GN=Hipk2	HIPK2	1	1	1	1	1	1	1	1	1	1	1	0.354966	0.28675	0.245445	-0.127254	-0.0335655	-0.0187939	0.0192963	0.0532993	0.0493424	0.0052547	0.000599994	0.0168998	0.0148599	0.144479	0.924571	1	0.901211	0.655953	0.661973	1	0.0117696	0.423904	0.0989856	0.710983	1	1	1	0.963062	0.985445	1	FALSE	FALSE	FALSE	FALSE	FALSE
P29758	P29758	>sp|P29758|OAT_MOUSE Ornithine aminotransferase, mitochondrial OS=Mus musculus OX=10090 GN=Oat PE=1 SV=1	OAT	12	12	11	12	12	11	12	11	12	12	11	0.0764593	0.107971	0.175928	0.0791119	0.0970773	-0.0304929	-0.0276075	-0.0684023	-0.0411949	-0.0447683	0.00508529	0.0168217	1.90045e-08	0.0105503	0.00872145	0.312239	0.377441	0.0193483	0.187414	0.161084	0.05995	0.423904	1.08171e-06	0.219636	0.0805843	0.681952	0.88339	0.242886	0.686644	0.875476	FALSE	FALSE	TRUE	FALSE	FALSE
P70372	P70372	>sp|P70372|ELAV1_MOUSE ELAV-like protein 1 OS=Mus musculus OX=10090 GN=Elavl1 PE=1 SV=2	ELAVL1	9	7	8	7	7	7	8	8	8	8	8	-0.12737	0.128406	-0.0663996	0.0355679	-0.140992	0.442142	0.0245814	0.0331784	-0.508309	0.00600256	0.0196016	0.0168941	0.179866	0.446849	0.0141379	2.19956e-10	0.734175	0.898688	5.37348e-14	0.73679	0.151831	0.423904	0.465009	0.929794	0.113833	2.39375e-08	1	1	8.33606e-12	1	FALSE	FALSE	FALSE	FALSE	FALSE
Q8C2Q3	Q8C2Q3	>sp|Q8C2Q3|RBM14_MOUSE RNA-binding protein 14 OS=Mus musculus OX=10090 GN=Rbm14 PE=1 SV=1	RBM14	13	7	7	7	8	8	11	10	10	10	9	-0.0303018	0.14349	0.0264678	0.0675359	-0.0805393	0.390506	-0.104678	0.101216	-0.417111	0.118249	0.865041	0.0169295	0.569247	0.159731	0.121153	3.08655e-08	0.0687184	0.960638	8.64258e-11	0.735595	0.999997	0.423904	0.840553	0.735773	0.438311	1.97228e-06	0.525403	1	9.00505e-09	1	FALSE	FALSE	FALSE	FALSE	FALSE
Q8K596	Q8K596	>sp|Q8K596|NAC2_MOUSE Sodium/calcium exchanger 2 OS=Mus musculus OX=10090 GN=Slc8a2 PE=1 SV=1	SLC8A2	25	25	25	25	25	25	23	23	23	23	23	-0.139189	-0.0517013	-0.183409	-0.0609618	-0.112416	-0.133505	-0.0383663	-0.0809622	0.0435909	-0.0514804	1.15741e-11	0.0172078	0	0.00131248	5.44351e-06	9.85747e-11	0.0548714	4.034e-05	0.0368938	0.00276795	1.76203e-09	0.427815	0	0.058186	0.000237114	1.14429e-08	0.471623	0.00237322	0.308081	0.0965045	FALSE	FALSE	TRUE	FALSE	FALSE
P46735;P46735-2	P46735;P46735-2	>sp|P46735|MYO1B_MOUSE Unconventional myosin-Ib OS=Mus musculus OX=10090 GN=Myo1b PE=1 SV=3;>sp|P46735-2|MYO1B_MOUSE Isoform 2 of Unconventional myosin-Ib OS=Mus musculus OX=10090 GN=Myo1b	MYO1B	5	1	1	1	2	2	4	4	3	4	4	-0.165654	-0.372103	-0.401782	-0.165076	-0.0600264	0.250616	-0.105995	-0.0610679	-0.329116	0.0517897	0.200978	0.0171598	0.0106399	0.261662	0.860348	0.000680537	0.258086	0.665482	0.000310139	0.370453	0.565657	0.427815	0.0760497	0.834561	1	0.0122019	0.814873	0.963998	0.00770491	1	FALSE	FALSE	FALSE	FALSE	FALSE
A0A087WPR7	A0A087WPR7	>tr|A0A087WPR7|A0A087WPR7_MOUSE Dystonin (Fragment) OS=Mus musculus OX=10090 GN=Dst PE=1 SV=1	DST	15	15	15	15	15	15	12	13	13	12	13	-0.0986196	0.0828759	-0.0320252	0.0507471	-0.0904213	0.0630536	-0.0863551	-0.0244235	-0.097428	0.0501676	0.000982635	0.017696	0.485039	0.0276919	0.01397	0.0894127	0.0298996	0.311435	0.00822008	0.257495	0.01769	0.434375	0.776226	0.37427	0.112995	0.368252	0.354059	0.801865	0.109096	0.967128	FALSE	FALSE	FALSE	FALSE	FALSE
Q8QZT1	Q8QZT1	>sp|Q8QZT1|THIL_MOUSE Acetyl-CoA acetyltransferase, mitochondrial OS=Mus musculus OX=10090 GN=Acat1 PE=1 SV=1	ACAT1	18	16	16	16	16	16	17	17	17	17	16	0.0429835	0.0568584	0.0569427	-0.00235685	0.0128452	-0.00473528	-4.59104e-05	0.0078498	0.00666507	-0.00545305	0.0123626	0.0177477	0.00289891	0.755678	0.619011	0.703602	0.947917	0.55594	0.445433	0.89349	0.112288	0.434375	0.029934	1	0.894668	0.92779	1	0.938577	0.907358	1	FALSE	FALSE	FALSE	FALSE	FALSE
Q91WK2	Q91WK2	>sp|Q91WK2|EIF3H_MOUSE Eukaryotic translation initiation factor 3 subunit H OS=Mus musculus OX=10090 GN=Eif3h PE=1 SV=1	EIF3H	9	8	8	7	7	7	8	8	8	8	8	-0.0621409	-0.12713	-0.071756	-0.0331857	0.0774314	-0.00637188	0.0576	0.0155794	0.00502827	-0.0654669	0.154702	0.0178434	0.0711032	0.381703	0.170605	0.902643	0.138533	0.889548	0.921957	0.165836	0.498334	0.434375	0.273513	0.904395	0.513721	1	0.671168	1	1	0.882575	FALSE	FALSE	FALSE	FALSE	FALSE
Q99NB8;Q9QZM0	Q99NB8;Q9QZM0	>sp|Q99NB8|UBQL4_MOUSE Ubiquilin-4 OS=Mus musculus OX=10090 GN=Ubqln4 PE=1 SV=1;>sp|Q9QZM0|UBQL2_MOUSE Ubiquilin-2 OS=Mus musculus OX=10090 GN=Ubqln2 PE=1 SV=2	UBQLN4;UBQLN2	1	1	1	1	1	1	1	1	1	1	1	0.103467	0.210794	0.228959	0.10795	0.0391132	-0.0119631	0.0161831	0.0930857	0.0976241	0.0646891	0.165758	0.0175998	0.00223998	0.141219	0.750552	0.913391	0.842532	0.246978	0.209118	0.443396	0.515914	0.434375	0.0246187	0.706273	0.961042	1	1	0.75302	0.715246	1	FALSE	FALSE	FALSE	FALSE	FALSE
Q9R257	Q9R257	>sp|Q9R257|HEBP1_MOUSE Heme-binding protein 1 OS=Mus musculus OX=10090 GN=Hebp1 PE=1 SV=2	HEBP1	6	6	6	6	6	6	6	6	6	6	6	0.0674254	0.13569	0.119087	0.0485825	0.0134854	-0.122954	0.0226521	0.100091	0.221078	0.0688668	0.295259	0.0176781	0.0248451	0.143226	0.702835	0.0578079	0.561593	0.0326176	9.0372e-05	0.10685	0.68188	0.434375	0.140729	0.70965	0.940713	0.291609	0.947903	0.318468	0.00281646	0.793477	FALSE	FALSE	FALSE	FALSE	FALSE
Q9JK30;Q9JK30-2	Q9JK30;Q9JK30-2	>sp|Q9JK30|ORC3_MOUSE Origin recognition complex subunit 3 OS=Mus musculus OX=10090 GN=Orc3 PE=1 SV=1;>sp|Q9JK30-2|ORC3_MOUSE Isoform 2 of Origin recognition complex subunit 3 OS=Mus musculus OX=10090 GN=Orc3	ORC3	1	1	1	1	1	1	1	1	1	1	1	-0.126438	-0.612623	-0.149627	-0.0448998	0.473502	-0.214842	-0.0426762	-0.194748	0.0255661	-0.165733	0.574454	0.0178198	0.407836	0.927451	0.0571194	0.316957	1	0.382216	1	0.446136	0.875175	0.434375	0.717361	1	0.285109	0.686444	1	0.855889	1	1	FALSE	FALSE	FALSE	FALSE	FALSE
O89084	O89084	>sp|O89084|PDE4A_MOUSE cAMP-specific 3',5'-cyclic phosphodiesterase 4A OS=Mus musculus OX=10090 GN=Pde4a PE=1 SV=2	PDE4A	8	7	8	7	7	7	6	7	6	6	6	0.0645165	0.132561	0.0876131	0.0161293	-0.016259	-0.0191764	-0.0320759	-0.0496993	-0.0303414	-0.0247206	0.178937	0.0179797	0.0312321	0.333759	0.972487	0.743754	0.373536	0.390228	0.54579	0.724557	0.53596	0.436179	0.161728	0.878319	1	0.946611	0.88339	0.859884	0.951447	1	FALSE	FALSE	FALSE	FALSE	FALSE
Q59J78	Q59J78	>sp|Q59J78|NDUF2_MOUSE NADH dehydrogenase [ubiquinone] 1 alpha subcomplex assembly factor 2 OS=Mus musculus OX=10090 GN=Ndufaf2 PE=1 SV=1	NDUFAF2	10	9	9	9	9	9	7	7	7	7	7	0.100875	0.0791752	0.0610808	-0.0498391	0.000883979	-0.0429243	-0.026798	-0.066736	-0.0312857	-0.0489709	0.0005493	0.0183118	0.00996096	0.128572	0.825267	0.292421	0.566072	0.0996797	0.436	0.116117	0.0110539	0.437012	0.072266	0.690895	0.992755	0.665158	0.949179	0.543513	0.904791	0.808071	FALSE	FALSE	FALSE	FALSE	FALSE
Q6PEV3	Q6PEV3	>sp|Q6PEV3|WIPF2_MOUSE WAS/WASL-interacting protein family member 2 OS=Mus musculus OX=10090 GN=Wipf2 PE=1 SV=1	WIPF2	12	10	10	10	10	10	11	11	11	11	11	0.0848467	0.111789	0.0924698	-0.0159903	0.00020118	0.103688	0.0449354	0.0661607	-0.0353797	0.0176186	0.0124062	0.0183257	0.00850929	0.878219	0.953555	0.00335484	0.167241	0.075306	0.341675	0.730927	0.112288	0.437012	0.0648627	1	1	0.0409046	0.709244	0.485546	0.843512	1	FALSE	FALSE	FALSE	FALSE	FALSE
A8DUK4	A8DUK4	>tr|A8DUK4|A8DUK4_MOUSE Beta-globin OS=Mus musculus OX=10090 GN=Hbb-bs PE=1 SV=1	HBB-BS	12	11	11	11	11	11	11	10	10	10	10	0.0813562	-0.0926389	0.10028	0.0830307	0.199839	-0.0865861	-0.25369	0.00143123	0.112313	0.236776	0.139981	0.0182583	0.0059241	0.263776	8.29026e-11	0.22246	0.00486537	0.885285	0.156481	0.000262132	0.475868	0.437012	0.0490244	0.83605	1.05313e-08	0.583151	0.137634	1	0.645807	0.015232	FALSE	FALSE	FALSE	FALSE	TRUE
O35900	O35900	>sp|O35900|LSM2_MOUSE U6 snRNA-associated Sm-like protein LSm2 OS=Mus musculus OX=10090 GN=Lsm2 PE=1 SV=1	LSM2	2	1	1	1	1	1	1	0	1	1	0	-0.159876	-0.395454	-0.238495	-0.118231	0.162003	-0.139567		0.00786329	0.119053		0.399776	0.0181398	0.134059	0.490895	0.251817	0.342817		1	0.489715		0.774256	0.437012	0.394522	0.947408	0.619866	0.705021		1	0.925224		FALSE	FALSE	FALSE	FALSE	FALSE
J3QK54	J3QK54	>tr|J3QK54|J3QK54_MOUSE Fidgetin-like 2 OS=Mus musculus OX=10090 GN=Fignl2 PE=4 SV=1	FIGNL2	1	1	1	1	1	1	1	1	1	1	1	0.104323	-0.39444	-0.0496732	-0.162514	0.350026	0.342959	-0.112509	0.286842	-0.0568082	0.40749	0.527155	0.0182798	0.790352	0.254697	0.0153398	0.098679	0.874791	0.136539	0.885051	0.114979	0.850292	0.437012	0.957897	0.828093	0.120473	0.389534	1	0.615488	1	0.806587	FALSE	FALSE	FALSE	FALSE	FALSE
P56392	P56392	>sp|P56392|CX7A1_MOUSE Cytochrome c oxidase subunit 7A1, mitochondrial OS=Mus musculus OX=10090 GN=Cox7a1 PE=1 SV=1	COX7A1	2	2	2	2	2	2	1	1	1	1	1	0.143451	0.229109	0.197661	0.0569079	-0.0141828	0.153919	0.131745	0.184537	0.0327236	0.0552721	0.303782	0.0186265	0.0363571	0.47973	0.943377	0.176678	0.283737	0.213898	1	1	0.691119	0.442679	0.178246	0.943117	1	0.52246	0.826296	0.723066	1	1	FALSE	FALSE	FALSE	FALSE	FALSE
P51830	P51830	>sp|P51830|ADCY9_MOUSE Adenylate cyclase type 9 OS=Mus musculus OX=10090 GN=Adcy9 PE=1 SV=1	ADCY9	26	26	25	26	26	25	19	21	21	19	21	-0.123267	-0.0560903	-0.135926	-0.0256173	-0.0732928	-0.175131	-0.0462943	-0.0796812	0.0886705	-0.038362	1.6246e-08	0.0188284	1.40573e-10	0.25754	0.00230092	7.59837e-13	0.0577973	0.000224776	0.000487081	0.0956931	1.29789e-06	0.444464	1.24576e-08	0.831136	0.0296624	1.35699e-10	0.47846	0.00981382	0.0109335	0.762592	FALSE	FALSE	FALSE	FALSE	FALSE
Q9Z0J4;Q9Z0J4-5	Q9Z0J4;Q9Z0J4-5	>sp|Q9Z0J4|NOS1_MOUSE Nitric oxide synthase, brain OS=Mus musculus OX=10090 GN=Nos1 PE=1 SV=1;>sp|Q9Z0J4-5|NOS1_MOUSE Isoform NNOS Mu of Nitric oxide synthase, brain OS=Mus musculus OX=10090 GN=Nos1	NOS1	33	32	32	32	33	32	30	30	30	31	31	-0.00639657	-0.0511347	-0.0370323	-0.0466777	0.032412	-0.0841468	-0.0857709	-0.110908	-0.030265	-0.0333683	0.893988	0.0188063	0.134457	0.0437909	0.113633	4.3834e-05	5.41403e-05	4.44189e-08	0.1622	0.0950861	1	0.444464	0.395331	0.465229	0.425246	0.00121635	0.00502567	6.70339e-06	0.650698	0.762592	FALSE	FALSE	FALSE	FALSE	FALSE
Q922B2	Q922B2	>sp|Q922B2|SYDC_MOUSE Aspartate--tRNA ligase, cytoplasmic OS=Mus musculus OX=10090 GN=Dars1 PE=1 SV=2	DARS1	20	18	18	19	18	18	20	20	20	20	20	-0.0347	-0.0566048	0.00363508	0.0166111	0.0729287	0.00455868	-0.0263547	-0.0126428	-0.0308374	0.00119338	0.114254	0.0188987	0.704937	0.370894	0.00121525	0.790707	0.268169	0.445912	0.199502	0.921595	0.429479	0.444626	0.914336	0.897025	0.0183676	0.970375	0.82063	0.890492	0.703024	1	FALSE	FALSE	FALSE	FALSE	FALSE
Q8VHL0;Q8VHL0-2	Q8VHL0;Q8VHL0-2	>sp|Q8VHL0|UT1_MOUSE Urea transporter 1 OS=Mus musculus OX=10090 GN=Slc14a1 PE=1 SV=2;>sp|Q8VHL0-2|UT1_MOUSE Isoform 2 of Urea transporter 1 OS=Mus musculus OX=10090 GN=Slc14a1	SLC14A1	5	4	4	4	4	4	4	4	4	4	4	-0.0790866	-0.113225	-0.125166	-0.0657735	-0.0109659	-0.212981	-0.0959929	-0.0831547	0.142389	0.0160005	0.0727758	0.0190852	0.00512387	0.175973	0.954288	7.59085e-05	0.0304847	0.171034	0.0290521	0.511127	0.334475	0.44683	0.0447285	0.757369	1	0.00197277	0.3579	0.677305	0.263052	1	FALSE	FALSE	FALSE	FALSE	FALSE
Q8VCE2	Q8VCE2	>sp|Q8VCE2|GPN1_MOUSE GPN-loop GTPase 1 OS=Mus musculus OX=10090 GN=Gpn1 PE=1 SV=1	GPN1	1	1	1	1	1	1	0	0	0	0	0	0.181885	0.364661	0.176132	-0.0308701	-0.179117						0.191578	0.0191198	0.277997	0.881071	0.192458						0.553246	0.44683	0.592197	1	0.54694						FALSE	FALSE	FALSE	FALSE	FALSE
Q9WUM5	Q9WUM5	>sp|Q9WUM5|SUCA_MOUSE Succinate--CoA ligase [ADP/GDP-forming] subunit alpha, mitochondrial OS=Mus musculus OX=10090 GN=Suclg1 PE=1 SV=4	SUCLG1	9	9	9	9	9	9	6	6	6	6	6	0.128057	0.0847233	0.12206	-0.0193093	0.0501735	0.0402503	-0.0104794	0.0322342	-0.0188277	0.0291659	7.90953e-05	0.0192797	9.65177e-05	0.82044	0.107551	0.290873	0.679658	0.52989	0.578681	0.509229	0.00222451	0.449069	0.00197003	1	0.41068	0.664457	0.982472	0.927509	0.960641	1	FALSE	FALSE	FALSE	FALSE	FALSE
P04919;P04919-2	P04919;P04919-2	>sp|P04919|B3AT_MOUSE Band 3 anion transport protein OS=Mus musculus OX=10090 GN=Slc4a1 PE=1 SV=1;>sp|P04919-2|B3AT_MOUSE Isoform 2 of Band 3 anion transport protein OS=Mus musculus OX=10090 GN=Slc4a1	SLC4A1	17	9	9	9	11	11	16	15	14	14	14	-0.0899676	0.145541	0.265099	0.342766	0.142526	-0.342455	-0.434636	-0.291756	-0.128487	-0.154083	0.116127	0.0193674	4.55467e-06	1.18147e-09	0.00283288	4.46033e-05	1.65308e-10	2.38946e-07	0.393974	0.368273	0.432804	0.449619	0.000137445	3.16907e-07	0.0346719	0.00123279	5.23125e-08	3.12974e-05	0.884162	1	FALSE	FALSE	TRUE	TRUE	FALSE
Q3U214	Q3U214	>sp|Q3U214|MAST3_MOUSE Microtubule-associated serine/threonine-protein kinase 3 OS=Mus musculus OX=10090 GN=Mast3 PE=1 SV=3	MAST3	10	6	6	6	7	7	5	6	6	6	7	-0.00920059	0.1248	0.0456305	0.0312612	-0.0826064	-0.0115254	-0.0790045	-0.0186192	0.00237675	0.0536615	0.975422	0.0196259	0.461113	0.66358	0.0272626	0.418082	0.10918	0.440526	0.765511	0.327353	1	0.454115	0.757269	0.987691	0.17802	0.772453	0.627156	0.889509	1	1	FALSE	FALSE	FALSE	FALSE	FALSE
Q7TPR4	Q7TPR4	>sp|Q7TPR4|ACTN1_MOUSE Alpha-actinin-1 OS=Mus musculus OX=10090 GN=Actn1 PE=1 SV=1	ACTN1	27	25	25	25	25	25	25	25	24	24	24	-0.0614263	0.0402389	-0.0599216	-0.0065505	-0.0782383	0.179793	-0.0476256	0.0656509	-0.125593	0.0952583	0.00410013	0.0197586	0.00720558	0.987276	0.000493525	1.55431e-15	0.127307	0.00145308	1.66137e-07	1.35722e-05	0.0518289	0.454363	0.0576359	1	0.00918061	3.86635e-13	0.656101	0.0411724	9.74623e-06	0.00137158	FALSE	FALSE	FALSE	FALSE	FALSE
Q5SW19;Q5SW19-3	Q5SW19;Q5SW19-3	>sp|Q5SW19|CLU_MOUSE Clustered mitochondria protein homolog OS=Mus musculus OX=10090 GN=Cluh PE=1 SV=2;>sp|Q5SW19-3|CLU_MOUSE Isoform 3 of Clustered mitochondria protein homolog OS=Mus musculus OX=10090 GN=Cluh	CLUH	6	5	5	5	5	5	5	5	5	6	5	0.0107853	-0.149521	0.0304188	-0.00609276	0.184632	-0.03268	-0.0514663	-0.02661	-0.00804197	0.00599155	0.707438	0.0197662	0.656762	0.95581	0.00238077	0.846611	0.584916	0.977478	0.990405	0.877572	0.93413	0.454363	0.891832	1	0.0304123	0.990815	0.955913	1	1	1	FALSE	FALSE	FALSE	FALSE	FALSE
A0A087WNU5;S4R2K9	A0A087WNU5;S4R2K9	>tr|A0A087WNU5|A0A087WNU5_MOUSE Ankyrin-3 (Fragment) OS=Mus musculus OX=10090 GN=Ank3 PE=1 SV=1;>tr|S4R2K9|S4R2K9_MOUSE Ankyrin-3 (Fragment) OS=Mus musculus OX=10090 GN=Ank3 PE=1 SV=1	ANK3	25	24	25	25	24	25	23	23	23	23	23	-0.26459	0.052304	-0.179999	0.0677167	-0.212479	-0.0441176	-0.241697	-0.117001	-0.0781052	0.119605	0	0.020121	4.21885e-15	0.00355093	5.9952e-15	0.0775346	0	9.5712e-06	0.038734	5.57081e-05	0	0.458749	8.95035e-13	0.113548	1.5572e-12	0.341763	0	0.000755273	0.316259	0.00417691	TRUE	FALSE	TRUE	FALSE	TRUE
V9GX34	V9GX34	>tr|V9GX34|V9GX34_MOUSE CUB and Sushi multiple domains 2 OS=Mus musculus OX=10090 GN=Csmd2 PE=1 SV=2	CSMD2	9	9	9	8	8	8	8	7	8	8	7	0.0554323	0.0987026	0.0200757	-0.0425254	-0.0618793	0.0311722	-0.0595472	-0.0167164	-0.0672832	0.0266618	0.0906843	0.0200258	0.447416	0.450775	0.398612	0.460217	0.177452	0.959383	0.322155	0.450566	0.378652	0.458749	0.745611	0.930253	0.754274	0.798853	0.724776	1	0.830393	1	FALSE	FALSE	FALSE	FALSE	FALSE
Q9D1I5	Q9D1I5	>sp|Q9D1I5|MCEE_MOUSE Methylmalonyl-CoA epimerase, mitochondrial OS=Mus musculus OX=10090 GN=Mcee PE=1 SV=1	MCEE	2	2	2	2	2	2	2	2	2	2	2	0.0707099	0.166148	0.154451	0.0687291	0.018668	-0.0233037	0.0220519	0.0707915	0.0963434	0.0374341	0.28038	0.0201533	0.0122425	0.255727	0.991564	0.782574	0.628102	0.240572	0.0908542	0.55466	0.663344	0.458749	0.0846937	0.829507	1	0.966595	0.972287	0.749458	0.501348	1	FALSE	FALSE	FALSE	FALSE	FALSE
Q8BW96-2	Q8BW96-2	>sp|Q8BW96-2|KCC1D_MOUSE Isoform 2 of Calcium/calmodulin-dependent protein kinase type 1D OS=Mus musculus OX=10090 GN=Camk1d	CAMK1D	8	8	8	8	8	8	7	7	7	7	7	0.104507	-0.0986356	0.0810847	-0.0388765	0.191425	-0.0668339	0.0176523	0.0493071	0.108649	0.0279392	0.00403317	0.0203517	0.0340428	0.294711	3.77017e-06	0.0879791	0.731558	0.359519	0.0219132	0.825733	0.0511673	0.461767	0.171626	0.856553	0.00017169	0.365399	0.999925	0.839403	0.215763	1	FALSE	FALSE	FALSE	FALSE	TRUE
P0C1Q2	P0C1Q2	>sp|P0C1Q2|PDE11_MOUSE Dual 3',5'-cyclic-AMP and -GMP phosphodiesterase 11A OS=Mus musculus OX=10090 GN=Pde11a PE=1 SV=1	PDE11A	1	1	1	1	1	1	0	0	0	0	0	-0.0887513	-0.371184	0.017931	0.106478	0.408847						0.592374	0.0204998	1	0.601414	0.0286797						0.884331	0.463626	1	0.972431	0.183339						FALSE	FALSE	FALSE	FALSE	FALSE
Q9CZ44;Q9CZ44-3	Q9CZ44;Q9CZ44-3	>sp|Q9CZ44|NSF1C_MOUSE NSFL1 cofactor p47 OS=Mus musculus OX=10090 GN=Nsfl1c PE=1 SV=1;>sp|Q9CZ44-3|NSF1C_MOUSE Isoform 3 of NSFL1 cofactor p47 OS=Mus musculus OX=10090 GN=Nsfl1c	NSFL1C	11	11	11	11	11	11	11	11	11	11	11	0.148126	0.107608	0.224704	0.0693704	0.139574	-0.0408822	-0.00738242	0.0531737	0.100975	0.0529445	0.000206665	0.0214646	1.00993e-09	0.0705698	0.00032422	0.200089	0.916473	0.0870616	0.00270681	0.0886228	0.00495643	0.472215	7.68538e-08	0.557996	0.00651505	0.552074	1	0.512146	0.0454237	0.742748	FALSE	FALSE	TRUE	FALSE	FALSE
Q6PB66	Q6PB66	>sp|Q6PB66|LPPRC_MOUSE Leucine-rich PPR motif-containing protein, mitochondrial OS=Mus musculus OX=10090 GN=Lrpprc PE=1 SV=2	LRPPRC	51	47	46	47	48	47	50	50	50	50	50	0.0440141	0.0335926	0.0238642	-0.0359073	0.00618925	-0.030837	-0.00841242	-0.0222786	0.00184538	-0.0214734	0.000751676	0.0216806	0.0678111	0.0121637	0.781892	0.0601074	0.510297	0.090633	0.72698	0.153555	0.0141887	0.472215	0.265369	0.239524	0.974309	0.299034	0.92884	0.520524	1	0.865591	FALSE	FALSE	FALSE	FALSE	FALSE
Q9D3D9	Q9D3D9	>sp|Q9D3D9|ATPD_MOUSE ATP synthase subunit delta, mitochondrial OS=Mus musculus OX=10090 GN=Atp5f1d PE=1 SV=1	ATP5F1D	4	3	3	3	3	3	4	4	4	4	4	0.184729	0.202034	0.132811	-0.0542011	-0.0243554	-0.188512	0.159943	0.0754478	0.253458	-0.0475228	0.000925739	0.0212759	0.0085084	0.467865	0.819931	0.00332211	0.00704771	0.131463	2.64556e-05	0.746779	0.0168827	0.472215	0.0648627	0.936067	0.991342	0.0407121	0.169779	0.605583	0.000992939	1	FALSE	FALSE	FALSE	FALSE	FALSE
Q8R164	Q8R164	>sp|Q8R164|BPHL_MOUSE Valacyclovir hydrolase OS=Mus musculus OX=10090 GN=Bphl PE=1 SV=1	BPHL	9	8	8	8	8	8	8	9	9	8	9	0.0893416	0.0919517	0.106642	0.00166325	0.0301024	-0.0729345	-0.0283891	-0.030779	0.0411948	-0.0138097	0.00339043	0.021928	0.000662033	0.934701	0.22911	0.0339802	0.333154	0.224184	0.520009	0.658427	0.0445462	0.472215	0.00938238	1	0.593732	0.208362	0.858432	0.73237	0.941049	1	FALSE	FALSE	FALSE	FALSE	FALSE
Q04735	Q04735	>sp|Q04735|CDK16_MOUSE Cyclin-dependent kinase 16 OS=Mus musculus OX=10090 GN=Cdk16 PE=1 SV=1	CDK16	4	4	4	4	4	4	2	2	2	2	2	0.189673	0.18206	0.134201	-0.0720598	-0.0144576	0.0392619	-0.0458549	0.06726	0.0128094	0.0876412	0.00647437	0.0211789	0.0258396	0.37422	0.961495	0.717928	0.817396	0.396793	0.962314	0.222631	0.0718391	0.472215	0.143802	0.897717	1	0.935084	1	0.863611	1	0.942657	FALSE	FALSE	FALSE	FALSE	FALSE
Q5H8C4	Q5H8C4	>sp|Q5H8C4|VP13A_MOUSE Vacuolar protein sorting-associated protein 13A OS=Mus musculus OX=10090 GN=Vps13a PE=1 SV=1	VPS13A	42	38	38	38	39	40	37	36	36	36	35	0.0426022	0.0407959	-0.00132381	-0.0614934	-0.0301535	0.0338339	-0.0253484	0.0288068	-0.0170213	0.039733	0.0225481	0.0212789	0.720176	0.000334932	0.107247	0.112449	0.296175	0.17187	0.606276	0.0358308	0.16604	0.472215	0.921747	0.0219502	0.410546	0.413738	0.836898	0.677909	0.970948	0.492435	FALSE	FALSE	FALSE	FALSE	FALSE
Q61074	Q61074	>sp|Q61074|PPM1G_MOUSE Protein phosphatase 1G OS=Mus musculus OX=10090 GN=Ppm1g PE=1 SV=3	PPM1G	1	1	1	0	0	0	0	0	0	1	0	-0.295904	-0.449565							0.130283		0.0505395	0.0214398							0.665933		0.271002	0.472215							0.987151		FALSE	FALSE
B1AS29;P39087	B1AS29;P39087	>sp|B1AS29|GRIK3_MOUSE Glutamate receptor ionotropic, kainate 3 OS=Mus musculus OX=10090 GN=Grik3 PE=1 SV=1;>sp|P39087|GRIK2_MOUSE Glutamate receptor ionotropic, kainate 2 OS=Mus musculus OX=10090 GN=Grik2 PE=1 SV=4	GRIK3;GRIK2	1	1	1	1	1	1	1	1	1	1	1	-0.193955	-0.271981	-0.183842	-0.00613445	0.101886	-0.0483466	-0.076242	-0.0343036	0.00321468	0.029848	0.0637194	0.0214198	0.0623194	1	0.326777	0.633814	0.452055	0.776992	1	0.759712	0.310095	0.472215	0.251379	1	0.700234	0.893264	0.904631	0.990976	1	1	FALSE	FALSE	FALSE	FALSE	FALSE
E9Q3L2	E9Q3L2	>sp|E9Q3L2|PI4KA_MOUSE Phosphatidylinositol 4-kinase alpha OS=Mus musculus OX=10090 GN=Pi4ka PE=1 SV=2	PI4KA	65	61	61	61	62	61	59	60	59	59	59	0.0184664	0.0280583	0.000450184	-0.0379007	-0.0109794	0.0178825	-0.0101997	0.0263952	-0.000830553	0.0270071	0.0687743	0.0224942	0.707617	0.00170746	0.349593	0.130925	0.420357	0.107774	0.862652	0.0337358	0.323482	0.472215	0.915313	0.0704606	0.71986	0.446788	0.894667	0.560972	1	0.48941	FALSE	FALSE	FALSE	FALSE	FALSE
O88986	O88986	>sp|O88986|KBL_MOUSE 2-amino-3-ketobutyrate coenzyme A ligase, mitochondrial OS=Mus musculus OX=10090 GN=Gcat PE=1 SV=2	GCAT	6	6	6	6	6	6	4	5	5	5	6	0.0786963	0.111025	0.166803	0.0669392	0.0492858	-0.00707914	-0.0670346	-0.0692743	-0.0307439	0.00311248	0.0875056	0.0217602	0.000934216	0.112251	0.239944	0.759358	0.215232	0.15575	0.82101	0.905031	0.370566	0.472215	0.012458	0.663155	0.606413	0.955724	0.772193	0.650912	1	1	FALSE	FALSE	FALSE	FALSE	FALSE
O88342	O88342	>sp|O88342|WDR1_MOUSE WD repeat-containing protein 1 OS=Mus musculus OX=10090 GN=Wdr1 PE=1 SV=3	WDR1	17	17	17	17	17	17	17	17	17	17	17	0.0353421	-0.0519781	0.0525896	-0.0140066	0.111105	-0.0426455	-0.0142082	-0.0123788	0.023874	-0.00450027	0.0930568	0.0217585	0.0201353	0.717443	7.66779e-07	0.0597361	0.426909	0.513986	0.466053	0.792655	0.384166	0.472215	0.121701	1	4.23419e-05	0.297825	0.895858	0.919569	0.91828	1	FALSE	FALSE	FALSE	FALSE	FALSE
P46471	P46471	>sp|P46471|PRS7_MOUSE 26S proteasome regulatory subunit 7 OS=Mus musculus OX=10090 GN=Psmc2 PE=1 SV=5	PSMC2	16	16	16	16	16	16	16	16	16	16	16	0.0272734	-0.0588367	0.0323875	-0.0155019	0.105693	0.0926296	0.0519874	0.0833122	-0.0157496	0.0238939	0.200233	0.0220711	0.162837	0.504492	3.4083e-05	0.000140114	0.0228612	0.000459843	0.531425	0.301555	0.564506	0.472215	0.439482	0.954925	0.00103474	0.00326917	0.313561	0.0178337	0.945541	0.987667	FALSE	FALSE	FALSE	FALSE	FALSE
Q9D8S4	Q9D8S4	>sp|Q9D8S4|ORN_MOUSE Oligoribonuclease, mitochondrial OS=Mus musculus OX=10090 GN=Rexo2 PE=1 SV=2	REXO2	3	3	3	3	3	3	2	2	2	2	2	0.0815119	0.143681	0.212341	0.0934903	0.0887473	-0.0873971	-0.0681141	-0.0323711	0.0470413	0.0310748	0.26609	0.0221692	0.00167369	0.162738	0.458097	0.262793	0.30626	0.578102	0.721147	0.667979	0.644454	0.472215	0.0199957	0.739855	0.800756	0.633122	0.84098	0.939639	1	1	FALSE	FALSE	FALSE	FALSE	FALSE
Q8BHZ0	Q8BHZ0	>sp|Q8BHZ0|CYRIA_MOUSE CYFIP-related Rac1 interactor A OS=Mus musculus OX=10090 GN=Cyria PE=1 SV=1	CYRIA	7	6	7	7	6	7	6	6	6	7	7	-0.0339639	-0.111836	-0.0649589	-0.047877	0.0619204	-0.0256965	0.0383592	0.0145818	0.0143512	-0.0320345	0.342548	0.0214376	0.154538	0.503797	0.107734	0.995468	0.234805	0.683657	0.760627	0.504142	0.7288	0.472215	0.430359	0.954676	0.41068	1	0.790563	0.969781	1	1	FALSE	FALSE	FALSE	FALSE	FALSE
Q60631	Q60631	>sp|Q60631|GRB2_MOUSE Growth factor receptor-bound protein 2 OS=Mus musculus OX=10090 GN=Grb2 PE=1 SV=1	GRB2	10	9	9	9	9	9	9	9	9	9	9	-0.0363366	-0.0729155	-0.0104045	0.00124513	0.0772313	-0.0585382	0.0260207	-0.0291794	0.0204827	-0.0611915	0.382063	0.0220262	0.854263	0.965733	0.00989349	0.0401854	0.367858	0.236079	0.586833	0.0228007	0.762278	0.472215	0.988986	1	0.0877392	0.233243	0.88038	0.746576	0.966427	0.394514	FALSE	FALSE	FALSE	FALSE	FALSE
Q99JI4	Q99JI4	>sp|Q99JI4|PSMD6_MOUSE 26S proteasome non-ATPase regulatory subunit 6 OS=Mus musculus OX=10090 GN=Psmd6 PE=1 SV=1	PSMD6	10	10	10	10	10	10	10	10	10	10	10	0.0224195	-0.0771274	0.0498603	0.0113614	0.140099	0.0379037	0.0213008	0.0460389	0.00336794	0.0165672	0.390096	0.0224837	0.0844444	0.599376	1.0452e-05	0.155594	0.43416	0.136132	0.995348	0.606476	0.767803	0.472215	0.302526	0.972168	0.000398371	0.490591	0.89734	0.614453	1	1	FALSE	FALSE	FALSE	FALSE	FALSE
Q9DCB8	Q9DCB8	>sp|Q9DCB8|ISCA2_MOUSE Iron-sulfur cluster assembly 2 homolog, mitochondrial OS=Mus musculus OX=10090 GN=Isca2 PE=1 SV=2	ISCA2	5	3	3	3	3	4	5	5	4	4	4	0.0682573	0.146964	0.202893	0.124599	0.0569695	-0.0908461	-0.0119094	-0.03227	0.0480327	-0.064523	0.456001	0.0225634	0.00808516	0.040161	0.694101	0.120309	0.709978	0.515066	0.366262	0.254613	0.811763	0.472215	0.0625461	0.442469	0.936716	0.427238	0.994183	0.919569	0.863582	0.963958	FALSE	FALSE	FALSE	FALSE	FALSE
Q8BK03-2	Q8BK03-2	>sp|Q8BK03-2|MIGA2_MOUSE Isoform 2 of Mitoguardin 2 OS=Mus musculus OX=10090 GN=Miga2	MIGA2	6	5	6	6	5	6	4	4	4	4	4	0.0208226	0.093454	0.0320316	-0.0113051	-0.0456271	-0.0395902	-0.0725595	-0.05594	-0.0223641	0.000193306	0.600996	0.0218612	0.365116	0.798362	0.306161	0.408531	0.226985	0.214068	0.616169	0.763891	0.88924	0.472215	0.679995	1	0.682134	0.764486	0.780196	0.723066	0.973255	1	FALSE	FALSE	FALSE	FALSE	FALSE
Q8R326	Q8R326	>sp|Q8R326|PSPC1_MOUSE Paraspeckle component 1 OS=Mus musculus OX=10090 GN=Pspc1 PE=1 SV=1	PSPC1	11	7	7	7	7	7	6	5	6	9	7	-0.0368302	0.137447	0.0662794	0.0731403	-0.0483917	0.386593	-0.0272101	-0.0462355	-0.475988	0.00317493	0.60386	0.0223785	0.264145	0.0937457	0.553527	7.02837e-05	0.646022	0.545013	3.35314e-11	0.565766	0.890816	0.472215	0.577588	0.623839	0.859169	0.00186132	0.978052	0.93327	3.7156e-09	1	FALSE	FALSE	FALSE	FALSE	FALSE
A0A1D5RM83	A0A1D5RM83	>tr|A0A1D5RM83|A0A1D5RM83_MOUSE IQ motif and SEC7 domain-containing protein 1 OS=Mus musculus OX=10090 GN=Iqsec1 PE=1 SV=1	IQSEC1	3	3	3	3	3	3	3	3	3	3	3	0.0289323	0.15052	-0.031992	-0.0819151	-0.170056	-0.0252742	-0.0220817	-0.0214026	-0.0123825	-0.00538228	0.629516	0.0221903	0.491667	0.14049	0.0142433	0.777926	0.679776	0.694519	0.888768	0.859993	0.901736	0.472215	0.781554	0.70616	0.11442	0.964446	0.982472	0.973224	1	1	FALSE	FALSE	FALSE	FALSE	FALSE
Q8CIQ7	Q8CIQ7	>sp|Q8CIQ7|DOCK3_MOUSE Dedicator of cytokinesis protein 3 OS=Mus musculus OX=10090 GN=Dock3 PE=1 SV=1	DOCK3	22	19	18	19	19	18	19	18	18	19	19	0.00427568	0.0712565	-0.00244233	-0.0333961	-0.0489949	0.00108381	-0.0260337	-0.0197271	-0.0334664	-0.00805801	0.727669	0.0223461	0.958892	0.261259	0.0914296	0.992996	0.43963	0.494411	0.48867	0.83867	0.944425	0.472215	1	0.834561	0.379406	1	0.898951	0.913974	0.923988	1	FALSE	FALSE	FALSE	FALSE	FALSE
P55264;P55264-2	P55264;P55264-2	>sp|P55264|ADK_MOUSE Adenosine kinase OS=Mus musculus OX=10090 GN=Adk PE=1 SV=2;>sp|P55264-2|ADK_MOUSE Isoform Short of Adenosine kinase OS=Mus musculus OX=10090 GN=Adk	ADK	6	5	5	5	5	5	6	6	6	6	6	-0.00181736	-0.103161	0.0249657	0.0131114	0.140424	0.0381753	0.0913696	0.0129414	-0.0279808	-0.0850154	0.733773	0.0221685	0.831085	0.830243	0.00423454	0.320566	0.00715941	0.735062	0.450704	0.0212608	0.947558	0.472215	0.978448	1	0.0480531	0.689543	0.171586	0.978909	0.910933	0.380132	FALSE	FALSE	FALSE	FALSE	FALSE
P19253	P19253	>sp|P19253|RL13A_MOUSE 60S ribosomal protein L13a OS=Mus musculus OX=10090 GN=Rpl13a PE=1 SV=4	RPL13A	2	2	2	2	2	2	2	2	2	2	2	0.00157276	0.171991	-0.0663853	-0.0846315	-0.209153	-0.0353469	-0.104029	-0.084802	-0.0722009	0.0217142	0.756445	0.021333	0.443692	0.199076	0.00512002	0.546007	0.0854779	0.151273	0.252421	0.917042	0.957144	0.472215	0.743582	0.777484	0.0544791	0.852564	0.578786	0.642285	0.769163	1	FALSE	FALSE	FALSE	FALSE	FALSE
Q9ESJ4	Q9ESJ4	>sp|Q9ESJ4|SPN90_MOUSE NCK-interacting protein with SH3 domain OS=Mus musculus OX=10090 GN=Nckipsd PE=1 SV=2	NCKIPSD	21	21	21	21	21	21	19	19	19	19	19	-0.0034354	-0.0575812	0.000628773	-0.0109894	0.079774	-0.0491689	-0.0200406	-0.0101398	0.027037	-0.00392121	0.840893	0.0221888	0.856185	0.862726	0.00172976	0.0692295	0.368371	0.639962	0.235086	0.842562	0.99355	0.472215	0.989688	1	0.0242616	0.322766	0.881304	0.959872	0.747669	1	FALSE	FALSE	FALSE	FALSE	FALSE
P55014;P55014-3;P55014-4	P55014;P55014-3;P55014-4	>sp|P55014|S12A1_MOUSE Solute carrier family 12 member 1 OS=Mus musculus OX=10090 GN=Slc12a1 PE=1 SV=2;>sp|P55014-3|S12A1_MOUSE Isoform B of Solute carrier family 12 member 1 OS=Mus musculus OX=10090 GN=Slc12a1;>sp|P55014-4|S12A1_MOUSE Isoform F of Solute carrier family 12 member 1 OS=Mus musculus OX=10090 GN=Slc12a1	SLC12A1	1	1	1	1	1	1	0	1	0	0	0	-0.0536094	0.262201	0.169728	0.201016	-0.0798549		-0.113779				0.99511	0.0225398	0.0663193	0.0242998	0.501915		0.319837				1	0.472215	0.261284	0.351787	0.833646		0.848214				FALSE	FALSE	FALSE	FALSE	FALSE
Q3TUH1	Q3TUH1	>sp|Q3TUH1|TAM41_MOUSE Phosphatidate cytidylyltransferase, mitochondrial OS=Mus musculus OX=10090 GN=Tamm41 PE=1 SV=2	TAMM41	6	6	5	6	6	5	5	5	5	5	5	0.0461531	0.103701	0.0244479	-0.034552	-0.0397108	0.083202	-0.0180973	0.056429	-0.0377743	0.0649986	0.150667	0.0228804	0.453678	0.271118	0.480731	0.0870604	0.657328	0.240751	0.517029	0.129238	0.491438	0.476007	0.750342	0.841026	0.818889	0.363899	0.97823	0.749458	0.941049	0.834171	FALSE	FALSE	FALSE	FALSE	FALSE
Q9WV54	Q9WV54	>sp|Q9WV54|ASAH1_MOUSE Acid ceramidase OS=Mus musculus OX=10090 GN=Asah1 PE=1 SV=1	ASAH1	14	13	13	13	13	13	12	13	13	13	14	0.0342686	0.0687053	0.0489103	-0.00187865	-0.0113152	0.030867	-0.0451351	-0.00275922	-0.0438449	0.0306502	0.196845	0.0228302	0.0952807	0.96708	0.901269	0.322974	0.108457	0.656005	0.0950579	0.440966	0.559686	0.476007	0.325872	1	1	0.692796	0.627143	0.963062	0.513225	1	FALSE	FALSE	FALSE	FALSE	FALSE
Q8R570	Q8R570	>sp|Q8R570|SNP47_MOUSE Synaptosomal-associated protein 47 OS=Mus musculus OX=10090 GN=Snap47 PE=1 SV=1	SNAP47	18	18	18	18	18	18	16	16	16	17	17	0.118251	0.0580935	0.0604416	-0.0770433	0.0150285	0.059296	-0.0240449	0.0529763	-0.0116758	0.0756866	4.77505e-07	0.0233083	0.035459	0.00144748	0.847361	0.00820881	0.409327	0.0439482	0.457509	0.00149716	2.74096e-05	0.479221	0.175813	0.0619306	1	0.0799641	0.889862	0.372969	0.915784	0.0616869	FALSE	FALSE	FALSE	FALSE	FALSE
Q6NXH9;Q9DCV7;Q9Z2T6	Q6NXH9;Q9DCV7;Q9Z2T6	>sp|Q6NXH9|K2C73_MOUSE Keratin, type II cytoskeletal 73 OS=Mus musculus OX=10090 GN=Krt73 PE=1 SV=1;>sp|Q9DCV7|K2C7_MOUSE Keratin, type II cytoskeletal 7 OS=Mus musculus OX=10090 GN=Krt7 PE=1 SV=1;>sp|Q9Z2T6|KRT85_MOUSE Keratin, type II cuticular Hb5 OS=Mus musculus OX=10090 GN=Krt85 PE=1 SV=2	KRT73;KRT7;KRT85	1	1	1	1	1	1	1	1	1	1	1	-0.544205	-0.384264	-0.582587	0.00122843	-0.146245	0.0525144	0.200294	2.16764	1.85241	1.45819	0.000239998	0.0232598	0.00743993	1	0.578134	0.920891	0.544395	0.00169998	0.000619994	0.000419996	0.00562108	0.479221	0.0590555	1	0.870382	1	0.941542	0.0473947	0.0137148	0.0230601	TRUE	FALSE	FALSE	FALSE	FALSE
Q5RJI5	Q5RJI5	>sp|Q5RJI5|BRSK1_MOUSE Serine/threonine-protein kinase BRSK1 OS=Mus musculus OX=10090 GN=Brsk1 PE=1 SV=1	BRSK1	13	11	12	11	11	11	12	12	12	12	12	0.0461713	0.0813407	0.0600055	-0.00313504	-0.00799339	0.00787201	-0.00200806	-0.0136399	-0.0261036	-0.0293441	0.106934	0.0231807	0.0748693	0.837071	0.939831	0.635334	0.855438	0.710652	0.507872	0.288904	0.414422	0.479221	0.28211	1	1	0.894004	1	0.976481	0.938478	0.982476	FALSE	FALSE	FALSE	FALSE	FALSE
Q9CYN9	Q9CYN9	>sp|Q9CYN9|RENR_MOUSE Renin receptor OS=Mus musculus OX=10090 GN=Atp6ap2 PE=1 SV=2	ATP6AP2	8	7	8	8	7	8	8	7	8	8	7	-0.0577888	0.0848114	0.00481828	0.0268506	-0.0702209	0.0384832	-0.0105829	-0.0522281	-0.109955	-0.0646904	0.402991	0.0231693	0.637613	0.64813	0.159837	0.480032	0.996186	0.268838	0.0278353	0.175686	0.775061	0.479221	0.88074	0.985852	0.498704	0.814656	1	0.76815	0.254343	0.889288	FALSE	FALSE	FALSE	FALSE	FALSE
Q3U2A8	Q3U2A8	>sp|Q3U2A8|SYVM_MOUSE Valine--tRNA ligase, mitochondrial OS=Mus musculus OX=10090 GN=Vars2 PE=1 SV=2	VARS2	11	11	11	10	10	10	10	10	10	10	10	0.0726297	0.093343	0.0548906	-0.0480206	-0.0186119	-0.00362562	0.00629606	-0.0570043	-0.0711576	-0.0801106	0.0479722	0.0236853	0.0472636	0.173726	0.601825	0.970585	0.664642	0.106581	0.0906448	0.0490113	0.263283	0.484133	0.211704	0.753462	0.886867	1	0.979501	0.560707	0.501348	0.572188	FALSE	FALSE	FALSE	FALSE	FALSE
Q8VEE4	Q8VEE4	>sp|Q8VEE4|RFA1_MOUSE Replication protein A 70 kDa DNA-binding subunit OS=Mus musculus OX=10090 GN=Rpa1 PE=1 SV=1	RPA1	1	1	1	1	1	1	1	1	1	1	1	-0.149104	-0.463913	-0.347752	-0.206861	0.169726	0.212981	0.00593521	0.193835	-0.0243189	0.179569	0.292377	0.0236598	0.0266597	0.151938	0.550174	0.202278	1	0.190318	1	0.273597	0.677903	0.484133	0.146273	0.722796	0.857866	0.555493	1	0.69532	1	0.978356	FALSE	FALSE	FALSE	FALSE	FALSE
P62806	P62806	>sp|P62806|H4_MOUSE Histone H4 OS=Mus musculus OX=10090 GN=H4c1 PE=1 SV=2	H4C1	10	8	8	8	8	8	10	10	10	10	10	-0.107271	0.132922	0.0248796	0.124558	-0.0838617	0.628259	-0.174363	-0.224105	-0.993698	-0.000143741	0.0754972	0.0238685	0.323413	0.0184922	0.257529	1.10134e-12	0.0314666	0.087068	0	0.41903	0.340223	0.486459	0.643609	0.30132	0.624499	1.82639e-10	0.365118	0.512146	0	1	FALSE	FALSE	FALSE	FALSE	FALSE
P10649	P10649	>sp|P10649|GSTM1_MOUSE Glutathione S-transferase Mu 1 OS=Mus musculus OX=10090 GN=Gstm1 PE=1 SV=2	GSTM1	18	16	16	16	16	16	15	15	15	15	15	-0.0752527	-0.0650105	0.0126884	0.0798559	0.0966232	-0.0336222	0.074094	-0.0563673	-0.0322275	-0.129963	0.0101195	0.0243103	0.416607	0.000985653	0.000368424	0.304786	0.000245002	0.103595	0.300581	2.00277e-07	0.0969453	0.491865	0.723823	0.0474065	0.00723743	0.676492	0.0155064	0.552621	0.815122	3.17394e-05	FALSE	FALSE	FALSE	FALSE	FALSE
Q9CXJ4	Q9CXJ4	>sp|Q9CXJ4|MITOS_MOUSE Mitochondrial potassium channel ATP-binding subunit OS=Mus musculus OX=10090 GN=Abcb8 PE=1 SV=1	ABCB8	17	17	17	17	17	17	14	15	14	14	14	0.0558872	0.0619555	0.0533763	-0.0159094	0.0118017	0.0224429	-0.020448	0.0274393	-0.000611723	0.0333731	0.0158077	0.0243442	0.0197409	0.743665	0.724811	0.480798	0.519818	0.249622	0.982891	0.18586	0.130544	0.491865	0.119955	1	0.95029	0.814656	0.931191	0.75444	1	0.898688	FALSE	FALSE	FALSE	FALSE	FALSE
Q9Z1Q9	Q9Z1Q9	>sp|Q9Z1Q9|SYVC_MOUSE Valine--tRNA ligase OS=Mus musculus OX=10090 GN=Vars1 PE=1 SV=1	VARS1	29	24	23	24	24	23	26	26	27	26	26	-0.0318566	-0.0508792	-0.074238	-0.0550486	-0.00447741	-0.0599323	-0.063917	-0.0559557	-0.00246333	-0.00197756	0.217229	0.0242265	0.001508	0.00846481	0.963674	0.00751741	0.004883	0.0121611	0.805645	0.8648	0.588499	0.491865	0.0183609	0.19292	1	0.0747963	0.137634	0.182115	1	1	FALSE	FALSE	FALSE	FALSE	FALSE
P70699	P70699	>sp|P70699|LYAG_MOUSE Lysosomal alpha-glucosidase OS=Mus musculus OX=10090 GN=Gaa PE=1 SV=2	GAA	11	10	10	10	10	11	9	10	11	9	10	0.077388	0.0965206	0.0896371	-0.00465509	0.0155615	-0.030715	0.0136972	0.010542	0.011183	0.000203645	0.0292556	0.0247926	0.00822797	0.911576	0.444117	0.34607	0.564835	0.806095	0.741169	0.893638	0.195432	0.496159	0.0632375	1	0.791309	0.708518	0.948749	0.99954	1	1	FALSE	FALSE	FALSE	FALSE	FALSE
P08249	P08249	>sp|P08249|MDHM_MOUSE Malate dehydrogenase, mitochondrial OS=Mus musculus OX=10090 GN=Mdh2 PE=1 SV=3	MDH2	18	16	16	16	16	16	16	17	16	16	16	0.010371	0.038548	0.0497956	0.0269013	0.0266425	-0.0064798	-0.0150963	-0.0310838	-0.0278195	-0.0265787	0.12335	0.0248398	0.00635414	0.542369	0.448751	0.914139	0.500194	0.120675	0.14655	0.223105	0.446417	0.496159	0.0515473	0.961145	0.794239	1	0.923945	0.584877	0.631134	0.942657	FALSE	FALSE	FALSE	FALSE	FALSE
Q99NB1	Q99NB1	>sp|Q99NB1|ACS2L_MOUSE Acetyl-coenzyme A synthetase 2-like, mitochondrial OS=Mus musculus OX=10090 GN=Acss1 PE=1 SV=1	ACSS1	18	15	15	15	15	15	18	17	17	17	17	0.0327081	0.0758715	0.202063	0.155615	0.150207	-0.0847	-0.0356381	-0.0912107	0.000536849	-0.0651052	0.202661	0.024707	2.14606e-12	6.00421e-08	4.28402e-06	0.00921075	0.261344	0.00102175	0.930409	0.0186547	0.566941	0.496159	3.00491e-10	1.26889e-05	0.000192589	0.086343	0.817952	0.032095	1	0.352993	FALSE	FALSE	TRUE	FALSE	FALSE
Q8BFR4	Q8BFR4	>sp|Q8BFR4|GNS_MOUSE N-acetylglucosamine-6-sulfatase OS=Mus musculus OX=10090 GN=Gns PE=1 SV=1	GNS	5	5	5	5	5	5	4	5	5	4	5	0.00109352	0.137326	0.170781	0.135825	0.0289061	-0.0856502	0.0492954	-0.0260014	0.0582558	-0.0818709	0.868517	0.0247732	0.00246672	0.00456625	0.37616	0.144995	0.372563	0.559174	0.261716	0.109864	1	0.496159	0.0264869	0.13609	0.734413	0.471154	0.88339	0.938577	0.78012	0.79634	FALSE	FALSE	FALSE	FALSE	FALSE
Q8K370	Q8K370	>sp|Q8K370|ACD10_MOUSE Acyl-CoA dehydrogenase family member 10 OS=Mus musculus OX=10090 GN=Acad10 PE=1 SV=1	ACAD10	3	3	3	3	3	3	3	3	3	3	3	-0.0226264	0.168149	0.198436	0.20593	0.0484539	-0.0607393	-0.0636404	-0.0310462	0.0311202	0.0118855	0.946244	0.0250827	0.0247293	0.0283674	0.727918	0.433681	0.282628	0.711864	0.447568	0.981074	1	0.499587	0.140359	0.378888	0.951872	0.782993	0.826296	0.976744	0.909333	1	FALSE	FALSE	FALSE	FALSE	FALSE
Q9CR24	Q9CR24	>sp|Q9CR24|NUDT8_MOUSE Nucleoside diphosphate-linked moiety X motif 8 OS=Mus musculus OX=10090 GN=Nudt8 PE=1 SV=1	NUDT8	3	3	3	3	3	3	1	1	1	1	2	0.112908	0.263086	0.226371	0.132026	-0.0715731	-0.137045	-0.260834	-0.0365887	0.0801821	-0.0241978	0.210314	0.0252481	0.0189019	0.100733	0.470551	0.386116	0.105259	0.914271	1	0.946833	0.578342	0.501458	0.11649	0.640262	0.812002	0.745186	0.619301	1	1	1	FALSE	FALSE	FALSE	FALSE	FALSE
Q8C0Z1	Q8C0Z1	>sp|Q8C0Z1|F234A_MOUSE Protein FAM234A OS=Mus musculus OX=10090 GN=Fam234a PE=1 SV=1	FAM234A	6	6	5	6	6	5	6	6	5	5	5	-0.0810988	0.106884	0.0457965	0.0966681	-0.0425923	-0.00975027	-0.0107252	-0.0528138	-0.0508492	-0.046237	0.114403	0.0255465	0.165138	0.0203809	0.605558	0.888504	0.857994	0.207019	0.372461	0.35156	0.429712	0.504755	0.443813	0.321576	0.889608	1	1	0.717432	0.867956	1	FALSE	FALSE	FALSE	FALSE	FALSE
E9QK04;Q7TQG5	E9QK04;Q7TQG5	>tr|E9QK04|E9QK04_MOUSE Neogenin OS=Mus musculus OX=10090 GN=Neo1 PE=1 SV=1;>tr|Q7TQG5|Q7TQG5_MOUSE Neogenin OS=Mus musculus OX=10090 GN=Neo1 PE=1 SV=1	NEO1	2	2	2	2	2	2	2	2	2	2	2	-0.0987133	-0.1786	-0.174509	-0.0958426	0.020303	0.0282471	0.0108352	0.0333405	-0.0030546	0.0222279	0.166836	0.0255581	0.0170861	0.200885	0.753429	0.65926	0.880372	0.765865	0.996202	0.751485	0.517429	0.504755	0.109342	0.77996	0.962165	0.907635	1	0.987121	1	1	FALSE	FALSE	FALSE	FALSE	FALSE
P27612	P27612	>sp|P27612|PLAP_MOUSE Phospholipase A-2-activating protein OS=Mus musculus OX=10090 GN=Plaa PE=1 SV=4	PLAA	17	16	16	16	16	16	15	15	16	15	15	0.0385754	-0.0766144	0.0562776	-0.00356268	0.133237	0.0339681	0.0657338	0.0797472	0.0340647	0.0080906	0.223867	0.0257771	0.0418976	0.934828	1.57503e-05	0.285128	0.0214027	0.0026684	0.15606	0.75871	0.596688	0.504813	0.195811	1	0.000557863	0.656597	0.305339	0.0653565	0.645653	1	FALSE	FALSE	FALSE	FALSE	FALSE
Q99PG2	Q99PG2	>sp|Q99PG2|OGFR_MOUSE Opioid growth factor receptor OS=Mus musculus OX=10090 GN=Ogfr PE=1 SV=1	OGFR	5	4	4	4	4	4	4	4	4	4	4	0.0573785	-0.157042	0.00975693	-0.0433596	0.168374	-0.0140307	-0.0176346	-0.00375341	0.0334224	0.00467057	0.556117	0.0257685	0.700348	0.676857	0.0343885	0.780324	0.907008	0.692257	0.393064	0.967046	0.865827	0.504813	0.914019	0.992858	0.207886	0.965488	1	0.972348	0.883891	1	FALSE	FALSE	FALSE	FALSE	FALSE
Q9JLN9	Q9JLN9	>sp|Q9JLN9|MTOR_MOUSE Serine/threonine-protein kinase mTOR OS=Mus musculus OX=10090 GN=Mtor PE=1 SV=2	MTOR	40	33	36	35	33	35	33	35	35	33	34	-0.00762978	-0.0437869	0.0136548	-0.00274117	0.060972	0.0250869	0.0135841	0.0150044	-0.0267354	-0.00684782	0.75341	0.025664	0.463414	0.993087	0.00250396	0.278	0.567731	0.465617	0.148272	0.860561	0.955443	0.504813	0.758561	1	0.0313577	0.651066	0.950359	0.900116	0.634631	1	FALSE	FALSE	FALSE	FALSE	FALSE
P20357	P20357	>sp|P20357|MTAP2_MOUSE Microtubule-associated protein 2 OS=Mus musculus OX=10090 GN=Map2 PE=1 SV=2	MAP2	66	61	62	61	60	61	61	62	62	61	62	0.0753582	0.0321694	0.014834	-0.0785578	-0.00289473	0.0801075	-0.029853	0.0356088	-0.0498063	0.0651981	2.98062e-10	0.0262725	0.305034	2.54667e-11	0.762221	2.36324e-10	0.0126581	0.00374809	0.000180691	3.5761e-08	3.42185e-08	0.507075	0.624314	8.45738e-09	0.964361	2.53231e-08	0.224058	0.0817928	0.00492735	6.39388e-06	FALSE	FALSE	FALSE	FALSE	FALSE
Q9WVA2	Q9WVA2	>sp|Q9WVA2|TIM8A_MOUSE Mitochondrial import inner membrane translocase subunit Tim8 A OS=Mus musculus OX=10090 GN=Timm8a1 PE=1 SV=1	TIMM8A1	2	2	2	2	2	2	2	2	2	2	2	0.178204	0.152367	0.19135	0.00394565	0.0548279	-0.188843	-0.0307342	-0.0209879	0.160468	-0.00597473	0.00217377	0.0260305	0.00215632	0.661511	0.426419	0.0114215	0.843857	0.784781	0.0158899	0.762782	0.0325276	0.507075	0.0240006	0.987691	0.777016	0.100064	1	0.994672	0.172892	1	FALSE	FALSE	FALSE	FALSE	FALSE
Q6P542	Q6P542	>sp|Q6P542|ABCF1_MOUSE ATP-binding cassette sub-family F member 1 OS=Mus musculus OX=10090 GN=Abcf1 PE=1 SV=1	ABCF1	8	5	5	5	7	8	7	8	7	7	7	-0.124453	-0.149268	-0.136282	-0.0137421	0.0150677	0.0736631	0.00141471	-0.0751232	-0.164238	-0.090193	0.0714235	0.0260955	0.107197	0.729065	0.735038	0.329428	0.740295	0.17524	0.00827919	0.0720017	0.33117	0.507075	0.348417	1	0.952642	0.696616	1	0.67888	0.109464	0.680309	FALSE	FALSE	FALSE	FALSE	FALSE
Q9WUZ9	Q9WUZ9	>sp|Q9WUZ9|ENTP5_MOUSE Ectonucleoside triphosphate diphosphohydrolase 5 OS=Mus musculus OX=10090 GN=Entpd5 PE=1 SV=1	ENTPD5	2	1	1	0	0	0	2	2	2	2	2	0.163534	0.424179				-0.218052	-0.214815	-0.264764	-0.0787301	-0.0681627	0.238958	0.0261397				0.0958876	0.103703	0.0237504	0.636697	0.614213	0.614726	0.507075				0.384047	0.612889	0.271421	0.98109	1	FALSE	FALSE
Q3UHJ0;Q3UHJ0-2	Q3UHJ0;Q3UHJ0-2	>sp|Q3UHJ0|AAK1_MOUSE AP2-associated protein kinase 1 OS=Mus musculus OX=10090 GN=Aak1 PE=1 SV=2;>sp|Q3UHJ0-2|AAK1_MOUSE Isoform 2 of AP2-associated protein kinase 1 OS=Mus musculus OX=10090 GN=Aak1	AAK1	23	20	21	21	20	21	20	20	20	20	20	-0.0133374	0.0505885	0.0351832	0.0317432	0.000949343	-0.0352734	0.0266495	-0.0129172	0.0195657	-0.0427155	0.395236	0.026259	0.0345902	0.0356888	0.561302	0.0672836	0.0848053	0.725296	0.327001	0.0240268	0.771339	0.507075	0.172729	0.416908	0.861736	0.319448	0.577705	0.978909	0.832778	0.400811	FALSE	FALSE	FALSE	FALSE	FALSE
P62855	P62855	>sp|P62855|RS26_MOUSE 40S ribosomal protein S26 OS=Mus musculus OX=10090 GN=Rps26 PE=1 SV=3	RPS26	2	1	2	1	1	1	1	2	2	1	2	-0.0428576	0.202511	-0.042347	-0.010848	-0.145673	0.0613138	-0.115665	-0.132573	-0.235404	0.0152346	0.560334	0.0263265	0.595534	0.920611	0.160378	0.609014	0.192299	0.208122	0.0825592	1	0.8693	0.507075	0.857006	1	0.499094	0.880668	0.743771	0.718641	0.476713	1	FALSE	FALSE	FALSE	FALSE	FALSE
Q9CQZ1	Q9CQZ1	>sp|Q9CQZ1|HSBP1_MOUSE Heat shock factor-binding protein 1 OS=Mus musculus OX=10090 GN=Hsbp1 PE=1 SV=1	HSBP1	4	3	3	3	3	3	4	4	4	4	4	0.346833	0.169178	0.284269	-0.0913203	0.143794	-0.0825947	-0.0170007	0.0353035	0.11602	0.0829598	2.14565e-07	0.0265771	2.32862e-05	0.484566	0.0605544	0.338153	0.845982	0.715736	0.0994552	0.543888	1.35369e-05	0.509104	0.000592823	0.945503	0.294945	0.703385	1	0.978457	0.524486	1	TRUE	FALSE	TRUE	FALSE	FALSE
Q9WU28	Q9WU28	>sp|Q9WU28|PFD5_MOUSE Prefoldin subunit 5 OS=Mus musculus OX=10090 GN=Pfdn5 PE=1 SV=1	PFDN5	3	3	3	3	3	3	3	3	3	3	3	0.103401	0.177021	0.224315	0.109063	0.0599342	-0.128352	-0.0481121	0.0053263	0.144379	0.0453148	0.202793	0.0265727	0.0056366	0.104194	0.529417	0.116897	0.632441	0.743903	0.0622207	0.704943	0.566941	0.509104	0.0474301	0.64937	0.847661	0.423174	0.972707	0.979152	0.409662	1	FALSE	FALSE	FALSE	FALSE	FALSE
Q01279	Q01279	>sp|Q01279|EGFR_MOUSE Epidermal growth factor receptor OS=Mus musculus OX=10090 GN=Egfr PE=1 SV=1	EGFR	11	10	10	10	11	11	8	7	7	7	7	-0.079869	-0.0849367	-0.131207	-0.0592817	-0.0177437	-0.111365	-0.064385	-0.0906831	-0.0210815	-0.0410098	0.0155125	0.0268995	0.000230294	0.0900028	0.715668	0.0103361	0.148464	0.127648	0.87831	0.479592	0.129234	0.512479	0.00407143	0.609191	0.94805	0.093976	0.686036	0.598528	1	1	FALSE	FALSE	FALSE	FALSE	FALSE
P25444	P25444	>sp|P25444|RS2_MOUSE 40S ribosomal protein S2 OS=Mus musculus OX=10090 GN=Rps2 PE=1 SV=3	RPS2	7	6	6	6	6	6	7	7	7	7	7	0.0228741	0.0974271	-0.0243133	-0.0649194	-0.113466	-0.0675162	-0.134939	-0.171628	-0.15779	-0.0330476	0.605763	0.0268745	0.629308	0.163187	0.0354631	0.261586	0.00652228	0.000707974	0.00398908	0.473529	0.891397	0.512479	0.875032	0.740446	0.210587	0.631524	0.16512	0.0249369	0.0618839	1	FALSE	FALSE	FALSE	FALSE	FALSE
Q9Z2K1	Q9Z2K1	>sp|Q9Z2K1|K1C16_MOUSE Keratin, type I cytoskeletal 16 OS=Mus musculus OX=10090 GN=Krt16 PE=1 SV=3	KRT16	13	1	1	1	1	1	4	3	4	5	4	-0.8081	-0.638741	-0.294949	0.252438	0.377133	-0.0865831	0.504638	2.59637	2.07224	2.2781	0.000279997	0.0276197	0.363676	0.157538	0.142479	0.859366	0.101315	0	0	2.08722e-14	0.00622483	0.524104	0.679088	0.729046	0.473745	0.99328	0.60702	0	0	1.03958e-11	TRUE	FALSE	FALSE	FALSE	FALSE
Q61753	Q61753	>sp|Q61753|SERA_MOUSE D-3-phosphoglycerate dehydrogenase OS=Mus musculus OX=10090 GN=Phgdh PE=1 SV=3	PHGDH	11	11	11	11	11	11	10	10	10	10	10	-0.0632225	-0.0582955	-0.0332081	0.0189841	0.0360291	-0.0119441	0.0486588	-0.0381629	-0.0342907	-0.0945692	0.00491933	0.0276592	0.2035	0.358634	0.107332	0.597751	0.0121636	0.0623054	0.165329	3.51875e-06	0.0587885	0.524104	0.497937	0.889924	0.41065	0.875993	0.220529	0.451503	0.65644	0.000416371	FALSE	FALSE	FALSE	FALSE	FALSE
Q6R6I7	Q6R6I7	>sp|Q6R6I7|RXFP1_MOUSE Relaxin receptor 1 OS=Mus musculus OX=10090 GN=Rxfp1 PE=2 SV=1	RXFP1	1	1	1	1	1	1	0	0	0	0	0	-0.0371209	0.294655	0.0839321	0.106621	-0.200497						0.844892	0.0277597	0.333137	0.298597	0.200498						0.994345	0.524591	0.652024	0.859885	0.55731						FALSE	FALSE	FALSE	FALSE	FALSE
Q8R146;Q8R146-2	Q8R146;Q8R146-2	>sp|Q8R146|APEH_MOUSE Acylamino-acid-releasing enzyme OS=Mus musculus OX=10090 GN=Apeh PE=1 SV=3;>sp|Q8R146-2|APEH_MOUSE Isoform 2 of Acylamino-acid-releasing enzyme OS=Mus musculus OX=10090 GN=Apeh	APEH	10	9	9	9	9	9	7	7	7	7	7	0.0140029	-0.0917231	0.0303477	-0.00246699	0.13152	0.0356044	-0.0279221	0.0202942	-0.0246326	0.0465589	0.610346	0.0278743	0.349446	0.998121	0.00229038	0.307293	0.365212	0.863045	0.586604	0.229412	0.892872	0.52534	0.666761	1	0.0295809	0.677953	0.878642	1	0.966427	0.947588	FALSE	FALSE	FALSE	FALSE	FALSE
Q99KJ8	Q99KJ8	>sp|Q99KJ8|DCTN2_MOUSE Dynactin subunit 2 OS=Mus musculus OX=10090 GN=Dctn2 PE=1 SV=3	DCTN2	17	17	17	17	17	17	16	16	16	16	16	0.0605708	0.0519736	0.10167	0.0200474	0.0557789	0.0284092	0.0243872	0.0773281	0.0507685	0.0489539	0.0188926	0.0279636	3.30778e-05	0.218259	0.0420809	0.251468	0.218774	0.001001	0.0487799	0.0356248	0.147622	0.52561	0.000787	0.792895	0.235526	0.619552	0.774515	0.0315861	0.359211	0.492435	FALSE	FALSE	FALSE	FALSE	FALSE
P97822;P97822-2	P97822;P97822-2	>sp|P97822|AN32E_MOUSE Acidic leucine-rich nuclear phosphoprotein 32 family member E OS=Mus musculus OX=10090 GN=Anp32e PE=1 SV=2;>sp|P97822-2|AN32E_MOUSE Isoform 2 of Acidic leucine-rich nuclear phosphoprotein 32 family member E OS=Mus musculus OX=10090 GN=Anp32e	ANP32E	2	2	2	2	2	2	1	1	1	1	1	-0.274257	-0.228828	-0.0684623	0.183119	0.180216	0.0943118	0.070579	0.066961	-0.0418534	-0.0151558	0.00986733	0.028112	0.478088	0.216156	0.102058	0.761232	0.99043	1	0.870251	1	0.0952922	0.526848	0.770609	0.790479	0.400771	0.956691	1	1	1	1	FALSE	FALSE	FALSE	FALSE	FALSE
Q60949;Q60949-2	Q60949;Q60949-2	>sp|Q60949|TBCD1_MOUSE TBC1 domain family member 1 OS=Mus musculus OX=10090 GN=Tbc1d1 PE=1 SV=3;>sp|Q60949-2|TBCD1_MOUSE Isoform 2 of TBC1 domain family member 1 OS=Mus musculus OX=10090 GN=Tbc1d1	TBC1D1	1	1	1	1	1	1	0	0	0	0	0	-0.16921	-0.613287	-0.133518	-0.0444715	0.54341						0.667153	0.0281797	0.604014	1	0.0448796						0.919157	0.526848	0.860626	1	0.245699						FALSE	FALSE	FALSE	FALSE	FALSE
Q9CQI6	Q9CQI6	>sp|Q9CQI6|COTL1_MOUSE Coactosin-like protein OS=Mus musculus OX=10090 GN=Cotl1 PE=1 SV=3	COTL1	9	6	6	6	7	6	8	8	8	8	8	-0.0585794	-0.0868226	-0.0164548	0.0252723	0.0883858	-0.0978578	-0.0108804	-0.0164468	0.0655047	-0.0120973	0.186878	0.028513	0.673081	0.57761	0.0426129	0.00856885	0.640284	0.629346	0.0539362	0.709043	0.548495	0.53025	0.898892	0.967475	0.236876	0.0828918	0.976581	0.957676	0.380332	1	FALSE	FALSE	FALSE	FALSE	FALSE
Q3UHH1;Q3UHH1-2;Q3UHH1-3	Q3UHH1;Q3UHH1-2;Q3UHH1-3	>sp|Q3UHH1|ZSWM8_MOUSE Zinc finger SWIM domain-containing protein 8 OS=Mus musculus OX=10090 GN=Zswim8 PE=1 SV=1;>sp|Q3UHH1-2|ZSWM8_MOUSE Isoform 2 of Zinc finger SWIM domain-containing protein 8 OS=Mus musculus OX=10090 GN=Zswim8;>sp|Q3UHH1-3|ZSWM8_MOUSE Isoform 3 of Zinc finger SWIM domain-containing protein 8 OS=Mus musculus OX=10090 GN=Zswim8	ZSWIM8	5	5	5	4	4	4	3	3	3	3	3	0.0290181	0.142512	0.0720009	0.0530871	-0.026862	-0.0962216	-0.0100689	0.017779	0.104813	0.0299673	0.644396	0.0284834	0.230206	0.424158	0.707513	0.331603	0.842019	0.656127	0.473366	0.900748	0.91045	0.53025	0.533026	0.923482	0.943908	0.697881	1	0.963062	0.919454	1	FALSE	FALSE	FALSE	FALSE	FALSE
Q9D880	Q9D880	>sp|Q9D880|TIM50_MOUSE Mitochondrial import inner membrane translocase subunit TIM50 OS=Mus musculus OX=10090 GN=Timm50 PE=1 SV=1	TIMM50	8	8	8	8	8	8	8	8	8	8	8	0.0104328	0.066585	0.0384791	0.00702769	-0.00712184	0.0315273	0.0103492	0.0169278	-0.0214853	0.000436559	0.499353	0.028739	0.168607	0.794715	0.850112	0.342018	0.663299	0.747597	0.547202	0.929384	0.833533	0.531633	0.447805	1	1	0.704912	0.979196	0.9807	0.951447	1	FALSE	FALSE	FALSE	FALSE	FALSE
P21447	P21447	>sp|P21447|MDR1A_MOUSE ATP-dependent translocase ABCB1 OS=Mus musculus OX=10090 GN=Abcb1a PE=1 SV=3	ABCB1A	9	3	4	4	3	4	6	6	6	6	6	-0.00851674	0.159903	0.117637	0.11834	-0.0410952	0.365327	0.00405229	0.0304727	-0.427546	0.00302334	0.919062	0.028723	0.0791006	0.18426	0.857871	3.75253e-06	0.963497	0.95329	4.24169e-07	0.58985	1	0.531633	0.291926	0.767496	1	0.000142045	1	1	2.33159e-05	1	FALSE	FALSE	FALSE	FALSE	FALSE
Q8K310	Q8K310	>sp|Q8K310|MATR3_MOUSE Matrin-3 OS=Mus musculus OX=10090 GN=Matr3 PE=1 SV=1	MATR3	22	14	14	15	15	15	16	15	16	18	17	-0.167093	0.109931	-0.0279506	0.117734	-0.0601988	0.718923	-0.0428731	0.126569	-0.677773	0.140055	0.000178123	0.0290146	0.349842	0.00268615	0.0769656	0	0.514801	0.256482	0	0.189091	0.00439406	0.535252	0.666761	0.0946926	0.34227	0	0.930699	0.756856	0	0.902153	TRUE	FALSE	FALSE	FALSE	FALSE
Q69Z38	Q69Z38	>sp|Q69Z38|PEAK1_MOUSE Inactive tyrosine-protein kinase PEAK1 OS=Mus musculus OX=10090 GN=Peak1 PE=1 SV=4	PEAK1	8	7	7	7	8	8	6	6	6	6	6	0.0998401	0.137119	0.0419626	-0.0369161	-0.0713876	-0.00227075	0.000450391	0.0811279	0.0481947	0.0754774	0.0759525	0.0290873	0.648469	0.549054	0.112127	0.865286	0.715281	0.14573	0.44728	0.192447	0.340989	0.535252	0.887226	0.962394	0.422312	0.993961	0.994569	0.630781	0.909013	0.904466	FALSE	FALSE	FALSE	FALSE	FALSE
Q9Z2I9	Q9Z2I9	>sp|Q9Z2I9|SUCB1_MOUSE Succinate--CoA ligase [ADP-forming] subunit beta, mitochondrial OS=Mus musculus OX=10090 GN=Sucla2 PE=1 SV=2	SUCLA2	22	18	18	18	18	18	19	19	19	19	19	0.0793113	0.0507796	0.0850314	-0.00916597	0.0558115	-0.0265012	0.0180327	0.0233255	0.0447263	-0.00185624	6.21074e-05	0.0294524	1.85219e-05	0.644102	0.00693854	0.250002	0.329822	0.260653	0.0474254	0.853752	0.0018508	0.536339	0.000494931	0.983533	0.0683662	0.618434	0.85648	0.759316	0.354093	1	FALSE	FALSE	FALSE	FALSE	FALSE
O35488	O35488	>sp|O35488|S27A2_MOUSE Very long-chain acyl-CoA synthetase OS=Mus musculus OX=10090 GN=Slc27a2 PE=1 SV=2	SLC27A2	5	5	5	5	5	5	3	2	3	3	3	0.139105	0.151884	0.193007	0.0510015	0.0576666	0.034384	-0.0738312	0.100579	0.0796449	0.0806489	0.0244376	0.0293845	0.00100539	0.335911	0.335611	0.498877	0.423957	0.095163	0.36602	0.360628	0.17569	0.536339	0.0132307	0.879423	0.709356	0.826188	0.895235	0.532778	0.863582	1	FALSE	FALSE	FALSE	FALSE	FALSE
Q6DFU8	Q6DFU8	>tr|Q6DFU8|Q6DFU8_MOUSE Zinc finger protein 948 OS=Mus musculus OX=10090 GN=Zfp948 PE=1 SV=1	ZFP948	1	1	1	1	1	1	1	1	1	1	1	-0.0609282	-0.346652	-0.0135701	0.0338203	0.327164	-0.147162	-0.0150074	-0.0258228	0.0960659	-0.0361139	0.421036	0.0293197	0.95627	1	0.0271997	0.165398	0.917311	0.830032	0.407276	0.832012	0.786029	0.536339	1	1	0.177774	0.507042	1	1	0.889509	1	FALSE	FALSE	FALSE	FALSE	FALSE
O55060	O55060	>sp|O55060|TPMT_MOUSE Thiopurine S-methyltransferase OS=Mus musculus OX=10090 GN=Tpmt PE=1 SV=1	TPMT	3	2	2	2	2	2	3	3	3	3	3	0.0287266	0.264805	0.0873556	0.0454284	-0.111013	-0.0642111	-0.0293317	-0.00889373	0.0730982	0.0140483	0.82295	0.0293156	0.441152	0.743902	0.300376	0.480517	0.717739	1	0.210628	0.810626	0.987511	0.536339	0.741799	1	0.677126	0.814656	0.995795	1	0.717494	1	FALSE	FALSE	FALSE	FALSE	FALSE
Q5SXY1	Q5SXY1	>sp|Q5SXY1|CYTSB_MOUSE Cytospin-B OS=Mus musculus OX=10090 GN=Specc1 PE=1 SV=2	SPECC1	3	3	3	3	3	3	3	3	3	3	3	-0.0302451	0.157855	-0.0981112	-0.0995886	-0.22521	0.0195359	-0.0212741	-0.000810354	-0.0169701	0.00645377	0.851215	0.0296218	0.17012	0.162968	0.00242926	0.811125	0.960104	0.900519	0.972999	0.953486	0.99622	0.536733	0.449499	0.740417	0.0309203	0.975836	1	1	1	1	FALSE	FALSE	FALSE	FALSE	FALSE
Q3U7R1	Q3U7R1	>sp|Q3U7R1|ESYT1_MOUSE Extended synaptotagmin-1 OS=Mus musculus OX=10090 GN=Esyt1 PE=1 SV=2	ESYT1	15	11	10	12	12	10	11	10	11	12	10	-0.00263729	0.0802852	0.0839694	0.0834237	0.0394372	0.147502	-0.030193	-0.0222592	-0.183669	0.00599202	0.854111	0.0296271	0.089804	0.0418551	0.592032	0.00373065	0.490325	0.237039	0.000211559	0.588122	0.996582	0.536733	0.314359	0.452554	0.880354	0.0441904	0.91846	0.747046	0.00565859	1	FALSE	FALSE	FALSE	FALSE	FALSE
Q9D1G3	Q9D1G3	>sp|Q9D1G3|HHATL_MOUSE Protein-cysteine N-palmitoyltransferase HHAT-like protein OS=Mus musculus OX=10090 GN=Hhatl PE=1 SV=2	HHATL	4	3	3	3	3	3	2	2	2	2	3	-0.234635	-0.195657	-0.265946	-0.021898	-0.0289893	-0.0512187	0.0541249	-0.0444919	-0.0293767	-0.107252	0.00145749	0.0298813	0.000921742	0.760542	0.583034	0.681675	0.380786	0.746719	0.867498	0.370007	0.0237921	0.53748	0.0123387	1	0.874613	0.914817	0.883671	0.980456	1	1	FALSE	FALSE	FALSE	FALSE	FALSE
P15331;P15331-3	P15331;P15331-3	>sp|P15331|PERI_MOUSE Peripherin OS=Mus musculus OX=10090 GN=Prph PE=1 SV=2;>sp|P15331-3|PERI_MOUSE Isoform 5b of Peripherin OS=Mus musculus OX=10090 GN=Prph	PRPH	2	2	2	2	2	2	2	1	1	1	0	-0.140957	0.193477	-0.159882	-0.0247385	-0.337447	-0.142222	-0.043683	-0.250829	-0.14788		0.107535	0.0297927	0.154375	0.916039	0.00136868	0.146406	0.99611	0.0886791	0.400196		0.416059	0.53748	0.43031	1	0.0201725	0.473921	1	0.51732	0.886067		FALSE	FALSE	FALSE	FALSE	FALSE
Q91WJ8	Q91WJ8	>sp|Q91WJ8|FUBP1_MOUSE Far upstream element-binding protein 1 OS=Mus musculus OX=10090 GN=Fubp1 PE=1 SV=1	FUBP1	14	6	7	7	6	8	12	12	12	13	13	-0.0375674	0.153153	0.0678278	0.0814101	-0.0528192	0.488778	-0.0370383	0.0455041	-0.506925	0.0742204	0.641272	0.0298983	0.214451	0.111397	0.272678	1.35447e-14	0.418525	0.914509	1.11022e-15	0.63421	0.907678	0.53748	0.512285	0.661733	0.643623	2.77468e-12	0.894202	1	2.34863e-13	1	FALSE	FALSE	FALSE	FALSE	FALSE
Q9Z275	Q9Z275	>sp|Q9Z275|RLBP1_MOUSE Retinaldehyde-binding protein 1 OS=Mus musculus OX=10090 GN=Rlbp1 PE=1 SV=3	RLBP1	5	5	5	5	5	5	5	5	5	5	5	-0.0877319	-0.103411	-0.151974	-0.0775434	-0.0315976	0.0168818	0.0537269	-0.0385787	-0.0642544	-0.099754	0.0238245	0.0304071	0.000231179	0.067075	0.571843	0.59516	0.194607	0.481411	0.180449	0.0368256	0.172542	0.539707	0.00407678	0.5452	0.868414	0.875258	0.745038	0.910622	0.679196	0.501533	FALSE	FALSE	FALSE	FALSE	FALSE
Q5F285	Q5F285	>sp|Q5F285|TM256_MOUSE Transmembrane protein 256 OS=Mus musculus OX=10090 GN=Tmem256 PE=1 SV=1	TMEM256	1	1	1	1	1	1	1	1	1	1	1	0.126973	0.241192	0.20622	0.0620503	-0.0189114	0.161535	0.0784324	0.117911	-0.0397038	0.0252885	0.202798	0.0303997	0.0356196	0.491915	0.941731	0.213118	0.515975	0.304937	0.788492	0.827432	0.566941	0.539707	0.176235	0.947408	1	0.571154	0.930867	0.79492	1	1	FALSE	FALSE	FALSE	FALSE	FALSE
P26041	P26041	>sp|P26041|MOES_MOUSE Moesin OS=Mus musculus OX=10090 GN=Msn PE=1 SV=3	MSN	18	15	15	15	15	16	17	18	18	17	18	-0.0281323	0.0653498	0.0692394	0.0862991	0.01778	0.100571	-0.00288614	-0.0181553	-0.145543	-0.0215006	0.280667	0.0301662	0.00341781	0.000223855	0.601209	0.00323074	0.758818	0.244505	1.1833e-06	0.395863	0.663352	0.539707	0.0335582	0.0164333	0.886477	0.0398268	1	0.752557	5.98597e-05	1	FALSE	FALSE	FALSE	FALSE	FALSE
P61211	P61211	>sp|P61211|ARL1_MOUSE ADP-ribosylation factor-like protein 1 OS=Mus musculus OX=10090 GN=Arl1 PE=1 SV=1	ARL1	4	3	3	4	3	3	3	3	3	3	4	-0.0299005	-0.178032	-0.00743858	0.025682	0.184301	0.01285	-0.00422041	0.0221877	0.00955546	0.00371937	0.566393	0.0302407	0.669685	0.886733	0.00511765	0.777834	0.805572	0.872694	0.68441	0.767738	0.871319	0.539707	0.897675	1	0.0544791	0.964446	1	1	0.989922	1	FALSE	FALSE	FALSE	FALSE	FALSE
Q8BW75	Q8BW75	>sp|Q8BW75|AOFB_MOUSE Amine oxidase [flavin-containing] B OS=Mus musculus OX=10090 GN=Maob PE=1 SV=4	MAOB	17	14	14	14	14	14	17	17	15	15	15	-0.00336836	0.0524793	0.0235083	0.0116041	-0.0109859	-0.0815151	-0.0804518	-0.0189768	0.0490337	0.0514808	0.960009	0.0303104	0.179591	0.502791	0.796295	0.00111915	0.000739134	0.393817	0.0374593	0.0194855	1	0.539707	0.464763	0.954381	0.982826	0.0179193	0.0362384	0.861193	0.310404	0.361363	FALSE	FALSE	FALSE	FALSE	FALSE
Q9Z2W8	Q9Z2W8	>sp|Q9Z2W8|GRIA4_MOUSE Glutamate receptor 4 OS=Mus musculus OX=10090 GN=Gria4 PE=1 SV=2	GRIA4	9	8	8	8	9	8	9	9	8	8	8	0.0522175	0.0921089	0.047307	-0.0136237	-0.0281721	0.0684089	-0.0410208	-0.0147841	-0.0802774	0.0177949	0.110775	0.0306245	0.176168	0.729463	0.546383	0.0659045	0.613411	0.696407	0.189277	0.51798	0.422294	0.541336	0.460033	1	0.856073	0.316086	0.965755	0.973484	0.688689	1	FALSE	FALSE	FALSE	FALSE	FALSE
Q99JB2	Q99JB2	>sp|Q99JB2|STML2_MOUSE Stomatin-like protein 2, mitochondrial OS=Mus musculus OX=10090 GN=Stoml2 PE=1 SV=1	STOML2	12	10	10	10	11	10	11	11	11	11	11	0.0166836	0.0718938	0.022405	-0.0103055	-0.0263133	0.0172258	0.0196346	0.0359443	0.00994903	0.0094288	0.401989	0.0306533	0.328739	0.817032	0.32886	0.626344	0.519829	0.223422	0.577862	0.710791	0.77445	0.541336	0.647255	1	0.703139	0.888671	0.931191	0.732243	0.960281	1	FALSE	FALSE	FALSE	FALSE	FALSE
A6H687	A6H687	>sp|A6H687|SAC31_MOUSE SAC3 domain-containing protein 1 OS=Mus musculus OX=10090 GN=Sac3d1 PE=1 SV=1	SAC3D1	1	1	1	1	1	1	0	0	0	0	0	0.0704416	0.38445	0.0487872	-0.0398209	-0.278744						0.682873	0.0308597	0.821592	0.874571	0.106379						0.923313	0.543611	0.973095	1	0.410235						FALSE	FALSE	FALSE	FALSE	FALSE
Q5S003	Q5S003	>sp|Q5S003|SPG17_MOUSE Sperm-associated antigen 17 OS=Mus musculus OX=10090 GN=Spag17 PE=1 SV=2	SPAG17	1	1	1	1	1	1	1	1	1	1	1	-0.247529	-0.324076	-0.312156	-0.0985033	0.0536643	-0.110662	-0.291745	-0.333924	-0.257755	-0.0886754	0.105759	0.0309797	0.0340997	0.538775	0.817132	0.516615	0.0356996	0.095879	0.95801	1	0.411918	0.544357	0.171626	0.959636	0.990193	0.835542	0.389563	0.535042	1	1	FALSE	FALSE	FALSE	FALSE	FALSE
Q8BLK3	Q8BLK3	>sp|Q8BLK3|LSAMP_MOUSE Limbic system-associated membrane protein OS=Mus musculus OX=10090 GN=Lsamp PE=1 SV=1	LSAMP	8	7	7	7	7	7	7	7	7	7	7	-0.0312007	-0.0842082	-0.118656	-0.0989413	-0.0156202	-0.0239274	-0.0561745	0.016956	0.0335786	0.0574126	0.225303	0.0321188	0.0003705	0.0015604	0.593468	0.488977	0.0527963	0.448259	0.474042	0.0781842	0.598558	0.562963	0.00589517	0.0647753	0.881029	0.819819	0.465991	0.891892	0.919454	0.699181	FALSE	FALSE	FALSE	FALSE	FALSE
Q5SQX6	Q5SQX6	>sp|Q5SQX6|CYFP2_MOUSE Cytoplasmic FMR1-interacting protein 2 OS=Mus musculus OX=10090 GN=Cyfip2 PE=1 SV=2	CYFIP2	51	43	43	42	42	42	45	44	45	46	45	0.00840461	-0.031649	0.0112049	-0.0133866	0.0590248	-0.00871765	-0.0108562	-0.0197478	-0.0152093	-0.0140887	0.454963	0.032384	0.410151	0.221126	2.65372e-05	0.618472	0.54146	0.142236	0.287773	0.273087	0.810762	0.566195	0.718739	0.794497	0.000842106	0.884893	0.939323	0.624028	0.802964	0.977533	FALSE	FALSE	FALSE	FALSE	FALSE
O54916;O54916-3;O54916-4;Q80XA6	O54916;O54916-3;O54916-4;Q80XA6	>sp|O54916|REPS1_MOUSE RalBP1-associated Eps domain-containing protein 1 OS=Mus musculus OX=10090 GN=Reps1 PE=1 SV=2;>sp|O54916-3|REPS1_MOUSE Isoform 3 of RalBP1-associated Eps domain-containing protein 1 OS=Mus musculus OX=10090 GN=Reps1;>sp|O54916-4|REPS1_MOUSE Isoform 4 of RalBP1-associated Eps domain-containing protein 1 OS=Mus musculus OX=10090 GN=Reps1;>sp|Q80XA6|REPS2_MOUSE RalBP1-associat…	REPS1;REPS2	1	1	1	1	1	1	1	1	1	1	1	0.181098	0.258874	0.27261	0.0744751	0.0317507	0.0711124	0.0501967	0.102049	0.0344276	0.0618178	0.0857991	0.0326197	0.0140999	0.543655	0.876971	0.504355	0.676893	0.334617	0.790152	0.611254	0.367943	0.567485	0.0946898	0.961145	1	0.827912	0.982472	0.820526	1	1	FALSE	FALSE	FALSE	FALSE	FALSE
P05532;P05532-2	P05532;P05532-2	>sp|P05532|KIT_MOUSE Mast/stem cell growth factor receptor Kit OS=Mus musculus OX=10090 GN=Kit PE=1 SV=3;>sp|P05532-2|KIT_MOUSE Isoform 2 of Mast/stem cell growth factor receptor Kit OS=Mus musculus OX=10090 GN=Kit	KIT	20	20	20	19	19	19	18	18	18	18	18	-0.00119242	-0.0608199	-0.0487051	-0.053307	0.0317035	-0.122912	-0.00232789	-0.0654545	0.0465463	-0.0713205	0.973912	0.0325921	0.0773862	0.0239402	0.16654	5.53381e-06	0.992399	0.0174083	0.120579	0.0134382	1	0.567485	0.288537	0.350019	0.50648	0.000197656	1	0.226733	0.57853	0.292826	FALSE	FALSE	FALSE	FALSE	FALSE
Q61029;Q61029-3	Q61029;Q61029-3	>sp|Q61029|LAP2B_MOUSE Lamina-associated polypeptide 2, isoforms beta/delta/epsilon/gamma OS=Mus musculus OX=10090 GN=Tmpo PE=1 SV=4;>sp|Q61029-3|LAP2B_MOUSE Isoform Epsilon of Lamina-associated polypeptide 2, isoforms beta/delta/epsilon/gamma OS=Mus musculus OX=10090 GN=Tmpo	TMPO	4	3	3	3	3	3	4	4	4	4	4	-0.327063	0.25575	0.0123425	0.312318	-0.250647	0.532164	0.00787354	0.118936	-0.482784	0.0796947	0.000306952	0.0329405	0.903866	0.000209147	0.0162612	9.45219e-07	0.647833	0.89789	2.35953e-07	0.954817	0.00678103	0.569629	1	0.0155169	0.12596	4.40637e-05	0.978052	1	1.37266e-05	1	TRUE	FALSE	FALSE	FALSE	FALSE
O70133;O70133-2	O70133;O70133-2	>sp|O70133|DHX9_MOUSE ATP-dependent RNA helicase A OS=Mus musculus OX=10090 GN=Dhx9 PE=1 SV=2;>sp|O70133-2|DHX9_MOUSE Isoform 2 of ATP-dependent RNA helicase A OS=Mus musculus OX=10090 GN=Dhx9	DHX9	28	14	15	15	12	14	20	18	19	21	18	-0.0737851	0.118215	0.0165582	0.0911591	-0.046291	0.445501	-0.0963902	-0.00499849	-0.596356	0.0794831	0.105399	0.0329501	0.628749	0.0112132	0.0921952	3.10862e-15	0.0386154	0.597579	0	0.521851	0.411661	0.569629	0.874428	0.226014	0.381229	6.76612e-13	0.397705	0.948204	0	1	FALSE	FALSE	FALSE	FALSE	FALSE
Q9CR64;Q9CR64-2	Q9CR64;Q9CR64-2	>sp|Q9CR64|KISHA_MOUSE Protein kish-A OS=Mus musculus OX=10090 GN=Tmem167a PE=1 SV=1;>sp|Q9CR64-2|KISHA_MOUSE Isoform 2 of Protein kish-A OS=Mus musculus OX=10090 GN=Tmem167a	TMEM167A	2	2	2	2	2	2	2	2	2	2	2	-0.0883729	-0.186276	-0.0807748	-0.0376081	0.135028	-0.0559143	-0.0419986	-0.0237606	0.0119077	0.0224676	0.385309	0.0329866	0.221728	0.523274	0.172795	0.470269	0.601941	0.737134	0.77317	0.787896	0.76483	0.569629	0.521437	0.954925	0.516015	0.80755	0.96271	0.978909	1	1	FALSE	FALSE	FALSE	FALSE	FALSE
P16546;P16546-2	P16546;P16546-2	>sp|P16546|SPTN1_MOUSE Spectrin alpha chain, non-erythrocytic 1 OS=Mus musculus OX=10090 GN=Sptan1 PE=1 SV=4;>sp|P16546-2|SPTN1_MOUSE Isoform 2 of Spectrin alpha chain, non-erythrocytic 1 OS=Mus musculus OX=10090 GN=Sptan1	SPTAN1	173	158	158	157	156	156	160	161	159	160	160	-0.212617	0.00965668	-0.137663	0.0603863	-0.132665	0.0393939	-0.104542	-0.0463186	-0.0868546	0.0492905	0	0.0335618	0	0	0	3.93777e-07	0	0.00017938	0	1.26181e-08	0	0.569737	0	0	0	1.98743e-05	0	0.00811906	0	2.66625e-06	TRUE	FALSE	FALSE	FALSE	FALSE
A2ASZ8-2;A2ASZ8-5	A2ASZ8-2;A2ASZ8-5	>sp|A2ASZ8-2|SCMC2_MOUSE Isoform 2 of Calcium-binding mitochondrial carrier protein SCaMC-2 OS=Mus musculus OX=10090 GN=Slc25a25;>sp|A2ASZ8-5|SCMC2_MOUSE Isoform 5 of Calcium-binding mitochondrial carrier protein SCaMC-2 OS=Mus musculus OX=10090 GN=Slc25a25	SLC25A25	10	10	9	10	10	9	10	10	10	10	10	0.0848089	0.0724075	0.0957768	-0.0123489	0.0307386	-0.0341065	-0.0701412	-0.0171712	0.0117405	0.0417262	0.00180835	0.0333189	0.000853433	0.822365	0.297442	0.33839	0.0352742	0.526052	0.710064	0.2095	0.0280795	0.569737	0.0115792	1	0.672888	0.703385	0.38796	0.924962	0.996974	0.93442	FALSE	FALSE	FALSE	FALSE	FALSE
Q9WVD5	Q9WVD5	>sp|Q9WVD5|ORNT1_MOUSE Mitochondrial ornithine transporter 1 OS=Mus musculus OX=10090 GN=Slc25a15 PE=1 SV=1	SLC25A15	6	6	6	6	6	6	4	5	5	5	6	0.0715362	0.123093	0.102194	0.0100427	-0.0248707	-0.0240026	-0.117109	0.0370157	0.0521165	0.171637	0.0985704	0.0335336	0.0296153	0.763533	0.85483	0.630997	0.0155033	0.606383	0.483472	0.00106567	0.398299	0.569737	0.155775	1	1	0.891188	0.250427	0.953457	0.921157	0.0470309	FALSE	FALSE	FALSE	FALSE	FALSE
Q3U2I3;Q3U2I3-3	Q3U2I3;Q3U2I3-3	>sp|Q3U2I3|FHI1B_MOUSE FHF complex subunit HOOK interacting protein 1B OS=Mus musculus OX=10090 GN=Fhip1b PE=1 SV=2;>sp|Q3U2I3-3|FHI1B_MOUSE Isoform 3 of FHF complex subunit HOOK interacting protein 1B OS=Mus musculus OX=10090 GN=Fhip1b	FHIP1B	1	1	1	1	1	1	0	0	0	0	0	-0.180576	-0.28115	-0.0931249	0.0760151	0.20218						0.104039	0.0330797	0.393576	0.471155	0.110979						0.409816	0.569737	0.706542	0.93667	0.419713						FALSE	FALSE	FALSE	FALSE	FALSE
Q99MN1	Q99MN1	>sp|Q99MN1|SYK_MOUSE Lysine--tRNA ligase OS=Mus musculus OX=10090 GN=Kars1 PE=1 SV=1	KARS1	13	11	12	12	11	11	11	11	11	11	12	-0.0425926	-0.0675775	-0.0236485	-0.00167581	0.0519957	-0.113402	-0.0531991	-0.0881277	0.0182226	-0.03158	0.212038	0.0335034	0.327046	0.965625	0.103123	0.00168655	0.11606	0.0141626	0.889271	0.434911	0.581175	0.569737	0.645882	1	0.403121	0.0241208	0.638782	0.199831	1	1	FALSE	FALSE	FALSE	FALSE	FALSE
P28652;Q923T9	P28652;Q923T9	>sp|P28652|KCC2B_MOUSE Calcium/calmodulin-dependent protein kinase type II subunit beta OS=Mus musculus OX=10090 GN=Camk2b PE=1 SV=2;>sp|Q923T9|KCC2G_MOUSE Calcium/calmodulin-dependent protein kinase type II subunit gamma OS=Mus musculus OX=10090 GN=Camk2g PE=1 SV=1	CAMK2B;CAMK2G	2	2	2	2	2	2	2	2	2	2	2	0.0611656	0.135069	0.125264	0.0457571	-0.00782223	-0.0157017	0.0241912	0.0569012	0.0624694	0.0176305	0.213394	0.0334897	0.0352248	0.560876	0.82535	0.711346	0.5795	0.297473	0.178444	0.665579	0.58439	0.569737	0.175148	0.963673	0.992755	0.932147	0.955811	0.788625	0.675187	1	FALSE	FALSE	FALSE	FALSE	FALSE
Q9D0K2	Q9D0K2	>sp|Q9D0K2|SCOT1_MOUSE Succinyl-CoA:3-ketoacid coenzyme A transferase 1, mitochondrial OS=Mus musculus OX=10090 GN=Oxct1 PE=1 SV=1	OXCT1	20	18	18	18	18	17	20	20	20	20	20	0.0108144	0.0519822	0.0252527	0.00213619	-0.0121942	-0.0332254	-0.0397983	-0.0598318	-0.0409245	-0.0350383	0.47537	0.0334784	0.193581	0.823538	0.734639	0.290364	0.198518	0.0278849	0.15537	0.0693669	0.822792	0.569737	0.484701	1	0.952642	0.664165	0.750094	0.291971	0.645653	0.665146	FALSE	FALSE	FALSE	FALSE	FALSE
E9PV14	E9PV14	>tr|E9PV14|E9PV14_MOUSE Band 4.1-like protein 1 OS=Mus musculus OX=10090 GN=Epb41l1 PE=1 SV=2	EPB41L1	39	38	38	38	38	38	36	37	37	37	38	-0.0815328	-0.0472792	-0.0385727	0.020932	0.018145	-0.040536	-0.0729759	-0.0545326	-0.0163097	0.00716566	2.27852e-06	0.0339956	0.0217592	0.167812	0.33028	0.0378253	0.000262678	0.00497616	0.311938	0.754821	0.000110045	0.571704	0.128229	0.742508	0.70429	0.223213	0.0164753	0.0984174	0.824196	1	FALSE	FALSE	FALSE	FALSE	FALSE
P46460	P46460	>sp|P46460|NSF_MOUSE Vesicle-fusing ATPase OS=Mus musculus OX=10090 GN=Nsf PE=1 SV=2	NSF	45	38	38	38	38	40	40	40	39	42	42	-0.0513076	-0.0369519	-0.0704557	-0.031965	-0.0163933	-0.0687239	-0.0189898	-0.0213782	0.0431801	-0.0103848	2.66222e-05	0.0344583	8.48581e-10	0.00282882	0.357701	1.42553e-06	0.142117	0.12515	0.00125493	0.351568	0.000913898	0.571704	6.67518e-08	0.0976642	0.723552	6.12891e-05	0.677799	0.592947	0.024678	1	FALSE	FALSE	FALSE	FALSE	FALSE
A0A0A6YY91;E9QB01	A0A0A6YY91;E9QB01	>tr|A0A0A6YY91|A0A0A6YY91_MOUSE Neural cell adhesion molecule 1 (Fragment) OS=Mus musculus OX=10090 GN=Ncam1 PE=1 SV=1;>tr|E9QB01|E9QB01_MOUSE Neural cell adhesion molecule 1 OS=Mus musculus OX=10090 GN=Ncam1 PE=1 SV=2	NCAM1	21	19	20	19	19	19	20	20	20	20	20	-0.0779678	-0.0501206	-0.0878685	-0.0290205	-0.0244388	-0.0370729	-0.0531985	-0.0340072	-0.00910482	0.00531815	3.95371e-05	0.0342821	3.67197e-07	0.0940154	0.305341	0.0616362	0.004856	0.140426	0.584544	0.931216	0.00126428	0.571704	1.5475e-05	0.624441	0.681234	0.303175	0.137634	0.621706	0.964249	1	FALSE	FALSE	FALSE	FALSE	FALSE
A0JP43-3	A0JP43-3	>sp|A0JP43-3|EFCB5_MOUSE Isoform 3 of EF-hand calcium-binding domain-containing protein 5 OS=Mus musculus OX=10090 GN=Efcab5	EFCAB5	1	1	1	1	1	1	0	0	0	0	0	-0.80061	-0.525906	-0.285721	0.482466	0.232304						3.99996e-05	0.0344197	0.0247398	0.000679993	0.323717						0.0012675	0.571704	0.140359	0.0376371	0.697672						TRUE	FALSE	FALSE	FALSE	FALSE
P52480	P52480	>sp|P52480|KPYM_MOUSE Pyruvate kinase PKM OS=Mus musculus OX=10090 GN=Pkm PE=1 SV=4	PKM	3	3	3	3	3	3	2	2	2	2	2	-0.210254	-0.169733	-0.201876	0.0200029	0.0226176	-0.328769	-0.177425	-0.127015	0.183871	0.0374803	0.00490457	0.0337808	0.0280704	0.621362	0.83851	0.00110035	0.0293409	0.139946	0.0725572	0.666782	0.0587123	0.571704	0.151515	0.979337	0.998837	0.0177817	0.351585	0.619979	0.445098	1	FALSE	FALSE	FALSE	FALSE	FALSE
Q7TT37	Q7TT37	>sp|Q7TT37|ELP1_MOUSE Elongator complex protein 1 OS=Mus musculus OX=10090 GN=Elp1 PE=1 SV=2	ELP1	11	10	11	10	9	10	10	10	10	10	10	-0.0751315	-0.0811066	-0.0413385	0.0287298	0.0393374	0.058975	0.0285881	0.0385012	-0.0257813	-0.00415981	0.0572494	0.0343757	0.290741	0.45165	0.340054	0.109685	0.423861	0.411218	0.379489	0.863092	0.292641	0.571704	0.606834	0.930253	0.713798	0.409408	0.895235	0.87562	0.873397	1	FALSE	FALSE	FALSE	FALSE	FALSE
E9Q137	E9Q137	>sp|E9Q137|TX264_MOUSE Testis-expressed protein 264 homolog OS=Mus musculus OX=10090 GN=Tex264 PE=2 SV=1	TEX264	2	2	2	2	2	2	2	2	2	2	2	0.106266	0.23508	0.185745	0.0602657	-0.0357341	-0.0175556	-0.0821797	-0.0756455	-0.0691908	-0.00539337	0.276071	0.0341462	0.0477563	0.340573	0.976768	0.877011	0.32183	0.459004	0.411729	0.929603	0.656777	0.571704	0.213364	0.879423	1	0.998074	0.848382	0.897832	0.892847	1	FALSE	FALSE	FALSE	FALSE	FALSE
O55028	O55028	>sp|O55028|BCKD_MOUSE [3-methyl-2-oxobutanoate dehydrogenase [lipoamide]] kinase, mitochondrial OS=Mus musculus OX=10090 GN=Bckdk PE=1 SV=1	BCKDK	7	6	6	6	6	6	5	6	6	6	6	0.0358956	0.103556	0.0233778	-0.0222487	-0.0601262	-0.0274445	-0.0233314	-0.0257158	-0.0158007	-0.0101527	0.309082	0.0345746	0.515803	0.508485	0.17938	0.631537	0.72048	0.832457	0.924112	0.917352	0.697314	0.571704	0.800163	0.954925	0.526138	0.891188	0.996578	1	1	1	FALSE	FALSE	FALSE	FALSE	FALSE
Q3U186	Q3U186	>sp|Q3U186|SYRM_MOUSE Probable arginine--tRNA ligase, mitochondrial OS=Mus musculus OX=10090 GN=Rars2 PE=1 SV=1	RARS2	13	12	11	11	12	12	10	10	10	10	10	0.0498195	0.0838819	0.0542435	-0.00667602	-0.0155286	-0.0548163	-0.0120437	-0.00609053	0.0543215	-0.000440761	0.337373	0.0341526	0.0724017	0.968218	0.750912	0.250187	0.967446	0.893867	0.117502	0.927282	0.72491	0.571704	0.27638	1	0.961062	0.618584	1	1	0.571623	1	FALSE	FALSE	FALSE	FALSE	FALSE
P61205;P84078	P61205;P84078	>sp|P61205|ARF3_MOUSE ADP-ribosylation factor 3 OS=Mus musculus OX=10090 GN=Arf3 PE=2 SV=2;>sp|P84078|ARF1_MOUSE ADP-ribosylation factor 1 OS=Mus musculus OX=10090 GN=Arf1 PE=1 SV=2	ARF3;ARF1	3	3	2	2	2	2	3	3	3	3	3	-0.0753878	-0.321886	-0.223988	-0.135635	0.0960519	-0.29894	-0.156182	-0.00235146	0.260059	0.13467	0.493985	0.0345615	0.043422	0.18518	0.446815	0.00885008	0.0275282	0.958618	0.049522	0.259429	0.830981	0.571704	0.199974	0.767496	0.793497	0.0842088	0.339206	1	0.362004	0.968933	FALSE	FALSE	FALSE	FALSE	FALSE
Q8CCJ3	Q8CCJ3	>sp|Q8CCJ3|UFL1_MOUSE E3 UFM1-protein ligase 1 OS=Mus musculus OX=10090 GN=Ufl1 PE=1 SV=2	UFL1	13	9	11	11	9	12	8	8	8	9	9	-0.000228598	0.0868722	0.0457688	0.046708	-0.0490929	-0.0504383	-0.115341	-0.0479066	-0.0119227	0.067649	0.878529	0.0340646	0.281326	0.276245	0.145256	0.308823	0.0153274	0.196497	0.777556	0.237065	1	0.571704	0.595909	0.842907	0.47803	0.678828	0.24932	0.703861	1	0.954418	FALSE	FALSE	FALSE	FALSE	FALSE
Q9WUR9	Q9WUR9	>sp|Q9WUR9|KAD4_MOUSE Adenylate kinase 4, mitochondrial OS=Mus musculus OX=10090 GN=Ak4 PE=1 SV=1	AK4	10	10	10	10	10	10	10	10	10	10	10	0.207076	0.0770848	0.154038	-0.0717799	0.0951094	0.0509961	-0.000875466	0.0107061	-0.0462304	0.0104426	5.95468e-11	0.0357101	1.29247e-08	0.055997	0.00461353	0.0328773	0.999022	0.491624	0.15106	0.675127	7.86804e-09	0.57288	7.60384e-07	0.505859	0.0510692	0.204822	1	0.913974	0.637961	1	TRUE	FALSE	FALSE	FALSE	FALSE
P14733	P14733	>sp|P14733|LMNB1_MOUSE Lamin-B1 OS=Mus musculus OX=10090 GN=Lmnb1 PE=1 SV=3	LMNB1	27	15	16	16	15	15	17	17	17	18	18	-0.236416	0.093792	0.116703	0.337059	-0.00108231	0.510535	-0.0428444	-0.0408223	-0.562859	-0.000822673	4.99209e-09	0.0350246	0.00011593	0	0.728211	1.33227e-15	0.450095	0.088456	0	0.312969	4.66128e-07	0.57288	0.00230239	0	0.951978	3.43676e-13	0.903303	0.516887	0	0.987667	TRUE	FALSE	FALSE	TRUE	FALSE
P58871	P58871	>sp|P58871|TB182_MOUSE 182 kDa tankyrase-1-binding protein OS=Mus musculus OX=10090 GN=Tnks1bp1 PE=1 SV=2	TNKS1BP1	24	21	21	22	22	22	19	20	19	19	19	-0.0907003	-0.0559932	-0.0809523	-0.0132975	-0.021611	-0.0489764	-0.0490468	-0.0249987	0.0173771	0.0155849	0.000492973	0.0357249	0.000879488	0.33621	0.489242	0.0709929	0.0576759	0.390444	0.437679	0.305698	0.0100944	0.57288	0.0118182	0.879423	0.825368	0.327244	0.47846	0.859884	0.905315	0.987667	FALSE	FALSE	FALSE	FALSE	FALSE
O70161-2	O70161-2	>sp|O70161-2|PI51C_MOUSE Isoform 2 of Phosphatidylinositol 4-phosphate 5-kinase type-1 gamma OS=Mus musculus OX=10090 GN=Pip5k1c	PIP5K1C	2	1	1	1	1	1	1	1	1	1	1	0.333434	0.282896	0.313645	-0.0363995	0.0439857	-0.151221	-0.195204	0.114737	0.252667	0.303209	0.00499995	0.0352996	0.00819992	0.837732	0.732293	0.404076	0.211758	0.553254	0.158338	0.0915591	0.0594476	0.57288	0.0632243	1	0.952321	0.759548	0.769516	0.938577	0.648305	0.748554	FALSE	FALSE	FALSE	FALSE	FALSE
Q8C7H1	Q8C7H1	>sp|Q8C7H1|MMAA_MOUSE Methylmalonic aciduria type A homolog, mitochondrial OS=Mus musculus OX=10090 GN=Mmaa PE=1 SV=1	MMAA	7	7	7	6	6	6	5	5	5	5	5	0.108829	0.102582	0.0727063	-0.0438731	-0.0150747	0.0883907	0.00842316	0.00776289	-0.0837603	0.0030261	0.0161625	0.0355611	0.0734218	0.350543	0.543642	0.0743412	0.662019	0.677606	0.104131	0.901871	0.132618	0.57288	0.278303	0.885576	0.854643	0.334487	0.97823	0.967512	0.536743	1	FALSE	FALSE	FALSE	FALSE	FALSE
P15379;P15379-10;P15379-11;P15379-2;P15379-3;P15379-4;P15379-5;P15379-6;P15379-7;P15379-8;P15379-9	P15379;P15379-10;P15379-11;P15379-2;P15379-3;P15379-4;P15379-5;P15379-6;P15379-7;P15379-8;P15379-9	>sp|P15379|CD44_MOUSE CD44 antigen OS=Mus musculus OX=10090 GN=Cd44 PE=1 SV=3;>sp|P15379-10|CD44_MOUSE Isoform 8 of CD44 antigen OS=Mus musculus OX=10090 GN=Cd44;>sp|P15379-11|CD44_MOUSE Isoform 9 of CD44 antigen OS=Mus musculus OX=10090 GN=Cd44;>sp|P15379-2|CD44_MOUSE Isoform 13 of CD44 antigen OS=Mus musculus OX=10090 GN=Cd44;>sp|P15379-3|CD44_MOUSE Isoform 12 of CD44 antigen OS=Mus musculus OX…	CD44	3	3	3	3	3	3	1	1	1	1	1	-0.117489	-0.144754	-0.155703	-0.0579911	-0.00101663	-0.178675	-0.0894471	-0.128953	0.0360037	-0.0501418	0.0212359	0.0357129	0.00419797	0.294906	0.890205	0.300257	0.672553	0.294417	1	0.594454	0.160253	0.57288	0.0388243	0.856553	1	0.673523	0.981601	0.78709	1	1	FALSE	FALSE	FALSE	FALSE	FALSE
Q8JZQ2	Q8JZQ2	>sp|Q8JZQ2|AFG32_MOUSE AFG3-like protein 2 OS=Mus musculus OX=10090 GN=Afg3l2 PE=1 SV=1	AFG3L2	25	24	24	24	24	24	21	21	21	21	21	0.0390982	0.0391698	0.0186459	-0.0367852	-0.00841194	0.0179826	-0.00750469	0.0415681	0.0115794	0.0396868	0.0214595	0.0348085	0.339581	0.0396712	0.640873	0.399945	0.773431	0.0398387	0.478309	0.0745839	0.161419	0.57288	0.658927	0.441901	0.904678	0.755934	1	0.358778	0.919888	0.689453	FALSE	FALSE	FALSE	FALSE	FALSE
Q811P8	Q811P8	>sp|Q811P8|RHG32_MOUSE Rho GTPase-activating protein 32 OS=Mus musculus OX=10090 GN=Arhgap32 PE=1 SV=2	ARHGAP32	33	30	30	30	32	32	28	27	28	30	29	-0.0497756	0.0442796	-0.059895	-0.0229914	-0.0876707	0.107723	-0.0451554	0.0333304	-0.0788615	0.0670988	0.0215254	0.0357897	0.00300657	0.256489	0.000107285	2.03244e-07	0.0426355	0.109952	0.000943267	0.00186639	0.161722	0.57288	0.0306864	0.830404	0.00263926	1.10593e-05	0.421631	0.567077	0.0193107	0.0735274	FALSE	FALSE	FALSE	FALSE	FALSE
A0A286YCC5	A0A286YCC5	>tr|A0A286YCC5|A0A286YCC5_MOUSE Pyruvate carboxylase (Fragment) OS=Mus musculus OX=10090 GN=Pcx PE=1 SV=1	PCX	5	4	4	4	4	4	5	5	5	5	5	0.084562	0.0819574	0.133164	0.0325655	0.0631056	-0.0364884	-0.00907673	-0.0111206	0.013931	-0.00591435	0.0359834	0.0357516	0.000295525	0.377907	0.113966	0.303947	0.861874	0.807356	0.735366	0.920661	0.222846	0.57288	0.00492613	0.90165	0.425822	0.675773	1	0.99954	1	1	FALSE	FALSE	FALSE	FALSE	FALSE
Q8R5H6;Q8VHI6	Q8R5H6;Q8VHI6	>sp|Q8R5H6|WASF1_MOUSE Wiskott-Aldrich syndrome protein family member 1 OS=Mus musculus OX=10090 GN=Wasf1 PE=1 SV=2;>sp|Q8VHI6|WASF3_MOUSE Wiskott-Aldrich syndrome protein family member 3 OS=Mus musculus OX=10090 GN=Wasf3 PE=1 SV=1	WASF1;WASF3	1	1	1	1	1	1	0	0	0	0	0	-0.118296	-0.382624	0.113283	0.0914611	0.351369						0.334077	0.0353996	0.783352	0.337177	0.0383396						0.722598	0.57288	0.954558	0.879423	0.221776						FALSE	FALSE	FALSE	FALSE	FALSE
Q9QYI5;Q9QYI5-1	Q9QYI5;Q9QYI5-1	>sp|Q9QYI5|DNJB2_MOUSE DnaJ homolog subfamily B member 2 OS=Mus musculus OX=10090 GN=Dnajb2 PE=1 SV=3;>sp|Q9QYI5-1|DNJB2_MOUSE Isoform 2 of DnaJ homolog subfamily B member 2 OS=Mus musculus OX=10090 GN=Dnajb2	DNAJB2	5	4	4	4	4	4	5	5	5	5	5	0.0207918	0.105921	0.0828946	0.0457071	-0.00673913	0.175904	0.0799074	0.0986086	-0.0783626	0.00796363	0.595299	0.0348368	0.0661905	0.272513	0.761845	0.000300495	0.0566089	0.0253323	0.100817	0.903039	0.886053	0.57288	0.260923	0.841026	0.964361	0.00613767	0.475817	0.277762	0.527588	1	FALSE	FALSE	FALSE	FALSE	FALSE
Q8BPU7	Q8BPU7	>sp|Q8BPU7|ELMO1_MOUSE Engulfment and cell motility protein 1 OS=Mus musculus OX=10090 GN=Elmo1 PE=1 SV=2	ELMO1	9	9	9	9	9	9	8	8	8	8	8	-0.0311773	0.0950234	0.00353179	0.0228328	-0.0813238	0.0483714	-0.040673	-0.022825	-0.0932138	-0.0223062	0.663784	0.0353788	0.759938	0.45601	0.0783504	0.365628	0.75844	0.430031	0.0518542	0.443464	0.916641	0.57288	0.943654	0.930314	0.345556	0.730978	1	0.882999	0.371276	1	FALSE	FALSE	FALSE	FALSE	FALSE
A2A5N3	A2A5N3	>tr|A2A5N3|A2A5N3_MOUSE Polyadenylate-binding protein OS=Mus musculus OX=10090 GN=Pabpc1l PE=2 SV=1	PABPC1L	2	2	2	2	2	2	2	2	2	2	2	0.0359899	0.193228	0.110304	0.051678	-0.0619946	-0.0197261	-0.0779072	0.0875733	0.0841446	0.16113	0.705149	0.0353162	0.152034	0.671686	0.506067	0.846832	0.275865	0.309078	0.211299	0.0287535	0.933257	0.57288	0.425576	0.990068	0.837632	0.990815	0.823466	0.799112	0.718148	0.446545	FALSE	FALSE	FALSE	FALSE	FALSE
Q8C015	Q8C015	>sp|Q8C015|PAK5_MOUSE Serine/threonine-protein kinase PAK 5 OS=Mus musculus OX=10090 GN=Pak5 PE=1 SV=1	PAK5	8	8	7	8	8	7	8	7	7	7	7	-0.0218711	0.102971	0.0729993	0.0728321	-0.00690387	0.171379	0.00514451	0.0834911	-0.105052	0.0610543	0.825832	0.0353862	0.0822689	0.0691845	0.952126	0.000658677	0.777411	0.0851509	0.0458542	0.230356	0.988042	0.57288	0.298118	0.553953	1	0.0119114	1	0.510964	0.346067	0.948773	FALSE	FALSE	FALSE	FALSE	FALSE
Q9CR68	Q9CR68	>sp|Q9CR68|UCRI_MOUSE Cytochrome b-c1 complex subunit Rieske, mitochondrial OS=Mus musculus OX=10090 GN=Uqcrfs1 PE=1 SV=1	UQCRFS1	15	14	14	14	14	15	12	12	12	13	13	0.0237665	0.04372	0.00171993	-0.0352339	-0.0165356	0.00538183	0.0542735	0.05479	0.0686276	-0.00939113	0.22015	0.0360086	0.607854	0.125492	0.294875	0.958185	0.0805035	0.0815737	0.039406	0.459404	0.593459	0.575072	0.862503	0.689398	0.669872	1	0.562047	0.503364	0.318828	1	FALSE	FALSE	FALSE	FALSE	FALSE
P60469	P60469	>sp|P60469|LIPA3_MOUSE Liprin-alpha-3 OS=Mus musculus OX=10090 GN=Ppfia3 PE=1 SV=2	PPFIA3	37	35	35	35	35	36	32	33	33	32	33	0.018868	0.0384297	0.025762	-0.009974	0.00272766	-0.00455346	-0.0110156	-0.013531	-0.0140039	-0.00998916	0.167671	0.0362587	0.167427	0.469038	0.967569	0.886527	0.657883	0.459928	0.317121	0.681942	0.51818	0.57775	0.446706	0.93667	1	1	0.97823	0.898031	0.825494	1	FALSE	FALSE	FALSE	FALSE	FALSE
Q9ET01	Q9ET01	>sp|Q9ET01|PYGL_MOUSE Glycogen phosphorylase, liver form OS=Mus musculus OX=10090 GN=Pygl PE=1 SV=4	PYGL	11	9	9	9	9	10	7	8	7	7	7	-0.0344752	-0.0944026	-0.0105929	0.0077765	0.106402	0.0365268	0.0132764	0.0132019	-0.0190478	0.00578792	0.493775	0.0363851	0.939502	0.866258	0.00362129	0.472786	0.852506	0.920302	0.566871	0.978333	0.83084	0.578449	1	1	0.0422564	0.809393	1	1	0.958877	1	FALSE	FALSE	FALSE	FALSE	FALSE
Q8CC27;Q8CC27-2;Q8CC27-3	Q8CC27;Q8CC27-2;Q8CC27-3	>sp|Q8CC27|CACB2_MOUSE Voltage-dependent L-type calcium channel subunit beta-2 OS=Mus musculus OX=10090 GN=Cacnb2 PE=1 SV=1;>sp|Q8CC27-2|CACB2_MOUSE Isoform 2 of Voltage-dependent L-type calcium channel subunit beta-2 OS=Mus musculus OX=10090 GN=Cacnb2;>sp|Q8CC27-3|CACB2_MOUSE Isoform 3 of Voltage-dependent L-type calcium channel subunit beta-2 OS=Mus musculus OX=10090 GN=Cacnb2	CACNB2	9	8	8	8	8	8	7	8	7	7	7	-0.0607236	-0.110346	-0.122394	-0.0975219	-0.00304547	-0.184513	-0.101517	-0.107741	0.0683536	-0.0385408	0.127057	0.0366027	0.00541196	0.0169114	0.722497	8.32852e-05	0.0173575	0.0144993	0.112931	0.433449	0.453326	0.580592	0.0462062	0.286959	0.949742	0.00212483	0.270948	0.202326	0.559127	1	FALSE	FALSE	FALSE	FALSE	FALSE
Q5KU39	Q5KU39	>sp|Q5KU39|VPS41_MOUSE Vacuolar protein sorting-associated protein 41 homolog OS=Mus musculus OX=10090 GN=Vps41 PE=1 SV=1	VPS41	7	6	6	6	7	7	6	6	5	5	5	0.0891225	0.110396	0.0754732	-0.0203082	-0.0223787	0.0508261	-0.00544187	0.0576067	0.0150512	0.0489597	0.15546	0.0367938	0.0928394	0.842193	0.532005	0.336033	0.891567	0.350748	0.713624	0.398396	0.499169	0.580994	0.320972	1	0.849639	0.701822	1	0.835293	0.998681	1	FALSE	FALSE	FALSE	FALSE	FALSE
Q91UZ5	Q91UZ5	>sp|Q91UZ5|IMPA2_MOUSE Inositol monophosphatase 2 OS=Mus musculus OX=10090 GN=Impa2 PE=1 SV=1	IMPA2	1	1	1	1	1	1	0	0	0	0	1	-0.109415	-0.344654	-0.22512	-0.12876	0.138275					0.381957	0.663753	0.0367396	0.175798	0.397156	0.386216					0.0472795	0.916641	0.580994	0.459412	0.909081	0.744974					0.562594	FALSE	FALSE	FALSE	FALSE	FALSE
Q62417	Q62417	>sp|Q62417|SRBS1_MOUSE Sorbin and SH3 domain-containing protein 1 OS=Mus musculus OX=10090 GN=Sorbs1 PE=1 SV=2	SORBS1	7	6	6	6	6	6	6	5	6	6	5	-0.0995433	0.122806	-0.0707734	0.0165432	-0.189091	-0.0233333	-0.183924	-0.102836	-0.0859422	0.0299673	0.0901752	0.0372554	0.164915	0.850053	0.0017451	0.853306	0.00619563	0.0630608	0.115304	0.620517	0.377916	0.586961	0.443384	1	0.0243309	0.992532	0.160349	0.453978	0.565663	1	FALSE	FALSE	FALSE	FALSE	FALSE
O88738;O88738-2;O88738-3	O88738;O88738-2;O88738-3	>sp|O88738|BIRC6_MOUSE Baculoviral IAP repeat-containing protein 6 OS=Mus musculus OX=10090 GN=Birc6 PE=1 SV=2;>sp|O88738-2|BIRC6_MOUSE Isoform 2 of Baculoviral IAP repeat-containing protein 6 OS=Mus musculus OX=10090 GN=Birc6;>sp|O88738-3|BIRC6_MOUSE Isoform 3 of Baculoviral IAP repeat-containing protein 6 OS=Mus musculus OX=10090 GN=Birc6	BIRC6	15	15	15	15	15	15	8	8	8	10	11	-0.128002	-0.0813552	-0.0282956	0.0647057	0.0655306	0.006434	-0.066527	0.0258049	0.0230734	0.0679486	0.00270595	0.0374686	0.693655	0.0453546	0.106647	0.753404	0.156531	0.669678	0.843923	0.0697896	0.038112	0.588055	0.910724	0.469766	0.410235	0.950627	0.698571	0.964657	1	0.665722	FALSE	FALSE	FALSE	FALSE	FALSE
Q9CVB6	Q9CVB6	>sp|Q9CVB6|ARPC2_MOUSE Actin-related protein 2/3 complex subunit 2 OS=Mus musculus OX=10090 GN=Arpc2 PE=1 SV=3	ARPC2	20	16	16	17	16	16	18	18	18	18	18	-0.0630624	-0.0569153	-0.0990617	-0.0557637	-0.0205319	-0.118857	-0.0268386	-0.0454597	0.0667182	-0.0358926	0.00344065	0.0376986	4.82931e-06	0.00802973	0.466522	6.39549e-06	0.205614	0.0696133	0.00354738	0.0682443	0.0450372	0.588055	0.000144487	0.187548	0.810217	0.000226115	0.764274	0.470093	0.056354	0.662097	FALSE	FALSE	FALSE	FALSE	FALSE
E9PV24;E9PV24-2	E9PV24;E9PV24-2	>sp|E9PV24|FIBA_MOUSE Fibrinogen alpha chain OS=Mus musculus OX=10090 GN=Fga PE=1 SV=1;>sp|E9PV24-2|FIBA_MOUSE Isoform 2 of Fibrinogen alpha chain OS=Mus musculus OX=10090 GN=Fga	FGA	9	4	4	4	4	4	9	8	7	7	7	-0.131829	0.150364	0.0273607	0.18206	-0.129224	0.122963	-0.347481	-0.213809	-0.294313	0.131954	0.0202046	0.0379878	0.811661	0.0265626	0.156703	0.0760072	7.04698e-08	0.000637422	1.23779e-05	0.0728441	0.154927	0.588055	0.966565	0.36707	0.494669	0.338052	1.53316e-05	0.0231674	0.000523697	0.683637	FALSE	FALSE	FALSE	FALSE	FALSE
O35129	O35129	>sp|O35129|PHB2_MOUSE Prohibitin-2 OS=Mus musculus OX=10090 GN=Phb2 PE=1 SV=1	PHB2	17	16	14	16	16	14	16	16	16	16	16	0.0295458	0.0465596	0.0288113	-0.0259446	0.00538533	-0.00548381	-0.0176103	0.0402983	0.0423141	0.0535634	0.0960298	0.0377956	0.130425	0.374923	0.710088	0.809291	0.373716	0.050555	0.125157	0.0342353	0.392355	0.588055	0.387666	0.898262	0.945376	0.975013	0.88339	0.402248	0.58876	0.491187	FALSE	FALSE	FALSE	FALSE	FALSE
Q0VE82	Q0VE82	>sp|Q0VE82|CPNE7_MOUSE Copine-7 OS=Mus musculus OX=10090 GN=Cpne7 PE=1 SV=1	CPNE7	10	10	10	10	10	10	8	8	8	9	9	-0.0735804	-0.0849366	-0.135205	-0.106604	-0.0414305	-0.167953	-0.0394576	-0.245785	-0.0926819	-0.21136	0.246928	0.0375239	0.000341486	0.0107168	0.349774	0.000219282	0.366756	4.22035e-07	0.0584242	2.135e-06	0.622602	0.588055	0.00550863	0.22047	0.71986	0.00469937	0.880235	5.13994e-05	0.398832	0.000275692	FALSE	FALSE	FALSE	FALSE	FALSE
Q7TSI3	Q7TSI3	>sp|Q7TSI3|PP6R1_MOUSE Serine/threonine-protein phosphatase 6 regulatory subunit 1 OS=Mus musculus OX=10090 GN=Ppp6r1 PE=1 SV=1	PPP6R1	10	8	8	8	9	8	7	7	7	8	8	-0.0376667	-0.0849665	-0.00771677	0.0210895	0.102709	0.016618	0.0748921	0.00938472	0.00404634	-0.068677	0.278692	0.0380797	0.908989	0.549641	0.0350501	0.795391	0.0584359	0.928758	0.736936	0.167047	0.660244	0.588055	1	0.962394	0.209911	0.971374	0.480767	1	1	0.882575	FALSE	FALSE	FALSE	FALSE	FALSE
P70296	P70296	>sp|P70296|PEBP1_MOUSE Phosphatidylethanolamine-binding protein 1 OS=Mus musculus OX=10090 GN=Pebp1 PE=1 SV=3	PEBP1	10	9	9	9	9	9	10	10	10	10	10	0.0413898	0.0987438	0.185825	0.146654	0.121138	-0.224702	0.053146	0.0128576	0.234408	-0.0408846	0.363653	0.0377186	1.65714e-05	0.000720176	0.0145594	4.97284e-08	0.0397945	0.634689	7.23357e-10	0.122868	0.748545	0.588055	0.000446218	0.0386347	0.115765	2.96033e-06	0.404452	0.959057	6.55812e-08	0.82234	FALSE	FALSE	TRUE	FALSE	FALSE
P56546;P56546-2	P56546;P56546-2	>sp|P56546|CTBP2_MOUSE C-terminal-binding protein 2 OS=Mus musculus OX=10090 GN=Ctbp2 PE=1 SV=2;>sp|P56546-2|CTBP2_MOUSE Isoform 2 of C-terminal-binding protein 2 OS=Mus musculus OX=10090 GN=Ctbp2	CTBP2	4	4	4	4	4	4	4	4	4	4	4	-0.0883752	-0.1745	-0.0402803	0.023644	0.135156	-0.0595151	-0.0786246	-0.0517802	0.00444364	0.021038	0.447347	0.0378514	0.709884	0.825096	0.0341956	0.420096	0.22984	0.503717	0.864556	0.832954	0.8057	0.588055	0.91665	1	0.206914	0.773767	0.783484	0.919248	1	1	FALSE	FALSE	FALSE	FALSE	FALSE
Q69ZX8	Q69ZX8	>sp|Q69ZX8|ABLM3_MOUSE Actin-binding LIM protein 3 OS=Mus musculus OX=10090 GN=Ablim3 PE=1 SV=2	ABLIM3	7	6	6	6	6	6	4	4	4	4	4	-0.0703106	0.108327	-0.00990426	0.0483006	-0.0685744	0.047807	0.0808184	0.12971	0.0914896	-0.044957	0.50824	0.0380115	0.918697	0.510773	0.220312	0.213932	0.184194	0.155898	0.206864	0.908273	0.838348	0.588055	1	0.954925	0.583256	0.572652	0.731481	0.650912	0.710339	1	FALSE	FALSE	FALSE	FALSE	FALSE
Q8K124	Q8K124	>sp|Q8K124|PKHO2_MOUSE Pleckstrin homology domain-containing family O member 2 OS=Mus musculus OX=10090 GN=Plekho2 PE=1 SV=1	PLEKHO2	3	3	3	3	3	3	3	3	3	3	3	-0.166025	-0.162356	-0.0760051	0.068406	0.102077	-0.0094978	0.0473101	0.060731	0.0891315	0.0216994	0.0326254	0.0382085	0.235362	0.351929	0.2507	0.786235	0.63779	0.528438	0.415257	0.888395	0.209418	0.588747	0.540343	0.886164	0.618416	0.9686	0.975246	0.926293	0.894411	1	FALSE	FALSE	FALSE	FALSE	FALSE
Q9EQ20	Q9EQ20	>sp|Q9EQ20|MMSA_MOUSE Methylmalonate-semialdehyde dehydrogenase [acylating], mitochondrial OS=Mus musculus OX=10090 GN=Aldh6a1 PE=1 SV=1	ALDH6A1	21	21	21	21	21	21	19	19	19	19	19	-0.0289088	0.0581176	0.137659	0.158086	0.100719	-0.0522518	-0.00122095	-0.0543355	-0.00976162	-0.0576156	0.195088	0.0382976	2.89014e-09	7.228e-12	0.000154306	0.0069801	0.753665	0.00377034	0.600644	0.00233924	0.557179	0.588825	1.92703e-07	2.61928e-09	0.00345735	0.0710766	1	0.0817928	0.969161	0.0854007	FALSE	FALSE	FALSE	FALSE	FALSE
Q9CQN1	Q9CQN1	>sp|Q9CQN1|TRAP1_MOUSE Heat shock protein 75 kDa, mitochondrial OS=Mus musculus OX=10090 GN=Trap1 PE=1 SV=1	TRAP1	19	17	17	17	17	17	18	18	18	18	18	0.116302	0.0684986	0.103827	-0.0251286	0.0498858	-0.00807568	0.0111593	-0.00787558	-0.00152759	-0.0266675	2.56902e-06	0.0386629	7.97996e-05	0.279418	0.0768833	0.905121	0.420004	0.868879	0.789207	0.261048	0.000123225	0.589273	0.00168785	0.842907	0.342121	1	0.894667	1	1	0.969269	FALSE	FALSE	FALSE	FALSE	FALSE
P70202	P70202	>sp|P70202|LXN_MOUSE Latexin OS=Mus musculus OX=10090 GN=Lxn PE=1 SV=2	LXN	3	3	3	3	3	3	3	3	3	3	3	-0.0733287	-0.102479	-0.0692621	-0.0109197	0.0471226	0.00841865	-0.00440104	-0.0588423	-0.0694475	-0.057136	0.0685161	0.0385467	0.0863459	0.777219	0.35288	0.864757	0.812151	0.23478	0.155985	0.258658	0.322675	0.589273	0.306546	1	0.72035	0.993736	1	0.743542	0.645653	0.968839	FALSE	FALSE	FALSE	FALSE	FALSE
Q61387	Q61387	>sp|Q61387|COX7R_MOUSE Cytochrome c oxidase subunit 7A-related protein, mitochondrial OS=Mus musculus OX=10090 GN=Cox7a2l PE=1 SV=1	COX7A2L	4	3	3	3	3	3	3	3	3	3	3	0.0596419	0.130402	0.0959273	0.0185082	-0.00731623	0.00545607	-0.0252812	-0.00525978	-0.0195951	0.0041667	0.226534	0.0386397	0.118452	0.964626	0.659628	0.894423	0.729152	0.97368	0.768714	0.964133	0.599701	0.589273	0.368735	1	0.915857	1	0.998476	1	1	1	FALSE	FALSE	FALSE	FALSE	FALSE
Q6PFD9	Q6PFD9	>sp|Q6PFD9|NUP98_MOUSE Nuclear pore complex protein Nup98-Nup96 OS=Mus musculus OX=10090 GN=Nup98 PE=1 SV=2	NUP98	5	2	3	2	1	2	2	2	1	1	1	-0.0935866	0.160966	-0.00765594	0.0862075	-0.117961	0.0942534	-0.334508	-0.236608	-0.317824	0.131196	0.733675	0.0385792	0.986147	0.781052	0.238647	0.939123	0.10268	0.169278	0.160438	1	0.947558	0.589273	1	1	0.604636	1	0.61099	0.673135	0.650698	1	FALSE	FALSE	FALSE	FALSE	FALSE
P61922	P61922	>sp|P61922|GABT_MOUSE 4-aminobutyrate aminotransferase, mitochondrial OS=Mus musculus OX=10090 GN=Abat PE=1 SV=1	ABAT	24	21	21	22	23	22	23	23	24	23	23	0.052821	0.0498487	0.136958	0.0611545	0.107315	-0.0513069	-0.0322155	-0.06016	-0.0131118	-0.0374727	0.00311839	0.0389156	1.79456e-12	0.00142888	3.22837e-06	0.00734419	0.0390213	0.00164324	0.620878	0.0500075	0.0423387	0.591839	2.56403e-10	0.0615122	0.000148951	0.0736004	0.398923	0.0459975	0.976644	0.580258	FALSE	FALSE	FALSE	FALSE	FALSE
O88935-1	O88935-1	>sp|O88935-1|SYN1_MOUSE Isoform Ib of Synapsin-1 OS=Mus musculus OX=10090 GN=Syn1	SYN1	31	31	31	31	31	31	28	28	28	29	29	-0.0245186	0.0317114	0.0120237	0.0248981	-0.000574601	0.000940743	0.0409491	0.0438345	0.0440219	0.000436098	0.224966	0.0392587	0.341089	0.208044	0.88299	0.909381	0.0119341	0.0087686	0.00316892	0.986532	0.598115	0.595764	0.66112	0.788148	1	1	0.22045	0.148106	0.0515669	1	FALSE	FALSE	FALSE	FALSE	FALSE
P70704-2	P70704-2	>sp|P70704-2|AT8A1_MOUSE Isoform 2 of Phospholipid-transporting ATPase IA OS=Mus musculus OX=10090 GN=Atp8a1	ATP8A1	31	31	31	31	31	31	30	30	30	30	30	0.00564249	0.0342654	-0.0131154	-0.0337746	-0.0317487	-0.0655707	-0.0299933	-0.00753131	0.0540903	0.0104171	0.529715	0.0393836	0.432738	0.0222726	0.091661	0.000134379	0.0678562	0.496092	0.000861585	0.530878	0.851997	0.595897	0.736054	0.33933	0.380141	0.0031727	0.525403	0.914784	0.0179544	1	FALSE	FALSE	FALSE	FALSE	FALSE
P10630;P10630-2	P10630;P10630-2	>sp|P10630|IF4A2_MOUSE Eukaryotic initiation factor 4A-II OS=Mus musculus OX=10090 GN=Eif4a2 PE=1 SV=2;>sp|P10630-2|IF4A2_MOUSE Isoform 2 of Eukaryotic initiation factor 4A-II OS=Mus musculus OX=10090 GN=Eif4a2	EIF4A2	7	7	7	7	7	7	7	7	7	7	7	9.27191e-05	-0.0757758	-0.0205081	-0.0340522	0.0647794	0.0693879	0.0274421	0.0619905	-0.0206569	0.0315905	0.91637	0.0394375	0.574821	0.19368	0.0587072	0.0265619	0.531927	0.0799881	0.681669	0.384061	1	0.595897	0.842966	0.773377	0.289531	0.179267	0.935979	0.497706	0.989922	1	FALSE	FALSE	FALSE	FALSE	FALSE
P54823	P54823	>sp|P54823|DDX6_MOUSE Probable ATP-dependent RNA helicase DDX6 OS=Mus musculus OX=10090 GN=Ddx6 PE=1 SV=1	DDX6	12	12	12	10	10	10	12	12	12	12	12	-0.0585244	0.0662893	-0.0581718	-0.0116411	-0.103186	0.0580345	0.00664942	-0.0243318	-0.0887496	-0.040667	0.0911231	0.0396886	0.0538241	0.708466	0.00244481	0.182207	0.986959	0.4861	0.019925	0.28366	0.379165	0.598362	0.230061	1	0.0310606	0.526791	1	0.912222	0.203768	0.982476	FALSE	FALSE	FALSE	FALSE	FALSE
A0A2R8W6K5	A0A2R8W6K5	>tr|A0A2R8W6K5|A0A2R8W6K5_MOUSE RNA-binding protein fox-1 homolog 1 (Fragment) OS=Mus musculus OX=10090 GN=Rbfox1 PE=1 SV=1	RBFOX1	2	2	2	2	2	2	1	1	1	1	1	0.00362398	0.179371	0.0183471	0.00382956	-0.133142	0.313356	-0.0492079	0.0453582	-0.32302	0.118852	0.968857	0.0397713	0.751185	0.714454	0.165107	0.0414596	0.682773	0.872191	0.0277597	0.667873	1	0.598362	0.94014	1	0.50475	0.2365	0.983974	1	0.253985	1	FALSE	FALSE	FALSE	FALSE	FALSE
P47963	P47963	>sp|P47963|RL13_MOUSE 60S ribosomal protein L13 OS=Mus musculus OX=10090 GN=Rpl13 PE=1 SV=3	RPL13	6	6	6	6	6	6	6	6	6	6	6	-0.0241617	0.0631833	-0.04103	-0.0292139	-0.091868	-0.00175201	-0.0454725	-0.06022	-0.0698468	-0.0229239	0.69938	0.0400158	0.270234	0.327825	0.00970056	0.814087	0.229559	0.0751599	0.0494574	0.528228	0.931845	0.599467	0.583562	0.876276	0.0867905	0.977031	0.783484	0.485546	0.36191	1	FALSE	FALSE	FALSE	FALSE	FALSE
Q9DBN4	Q9DBN4	>sp|Q9DBN4|P33MX_MOUSE Putative monooxygenase p33MONOX OS=Mus musculus OX=10090 GN=P33monox PE=1 SV=1	P33MONOX	5	5	5	5	5	5	4	3	4	4	3	0.00204186	0.118882	0.0375318	0.0167257	-0.0763485	-0.0250196	0.0437153	-0.00201903	0.000775132	-0.0178806	0.849691	0.0399485	0.522902	0.707123	0.211595	0.963676	0.449389	0.962611	0.918564	0.79414	0.99602	0.599467	0.806886	1	0.570516	1	0.902668	1	1	1	FALSE	FALSE	FALSE	FALSE	FALSE
Q6KAR6	Q6KAR6	>sp|Q6KAR6|EXOC3_MOUSE Exocyst complex component 3 OS=Mus musculus OX=10090 GN=Exoc3 PE=1 SV=2	EXOC3	17	17	17	17	17	17	16	16	16	16	17	0.0258692	0.0528277	0.0618383	0.0173512	0.0271028	0.137548	0.028914	0.0586662	-0.096293	0.0231931	0.313361	0.0402149	0.013362	0.466627	0.289002	4.78704e-07	0.198461	0.0385846	0.00112044	0.34836	0.70159	0.601166	0.0906466	0.936067	0.663842	2.38155e-05	0.750094	0.353836	0.022348	1	FALSE	FALSE	FALSE	FALSE	FALSE
P62077	P62077	>sp|P62077|TIM8B_MOUSE Mitochondrial import inner membrane translocase subunit Tim8 B OS=Mus musculus OX=10090 GN=Timm8b PE=1 SV=1	TIMM8B	1	1	1	1	1	1	1	1	1	1	1	0.165691	0.26253	0.183656	0.00401918	-0.0536942	-0.0987272	0.0920512	0.099206	0.195771	-0.00773349	0.0738793	0.0403996	0.0549595	1	0.923471	0.432076	0.316937	0.314497	0.0469595	1	0.33672	0.602642	0.23179	1	1	0.782052	0.844998	0.804139	0.352499	1	FALSE	FALSE	FALSE	FALSE	FALSE
Q5SXY1;Q5SXY1-3	Q5SXY1;Q5SXY1-3	>sp|Q5SXY1|CYTSB_MOUSE Cytospin-B OS=Mus musculus OX=10090 GN=Specc1 PE=1 SV=2;>sp|Q5SXY1-3|CYTSB_MOUSE Isoform 4 of Cytospin-B OS=Mus musculus OX=10090 GN=Specc1	SPECC1	14	12	13	12	13	12	12	12	12	12	12	-1.07423e-05	0.0608403	-0.0074928	-0.01895	-0.0544688	0.0334331	-0.0436547	0.00270479	-0.0320682	0.0365824	0.662366	0.0406708	0.762908	0.531911	0.0470319	0.343746	0.262309	0.926573	0.247622	0.200172	0.916373	0.605399	0.945041	0.956303	0.252554	0.705935	0.818187	1	0.764532	0.912882	FALSE	FALSE	FALSE	FALSE	FALSE
Q8CJ40	Q8CJ40	>sp|Q8CJ40|CROCC_MOUSE Rootletin OS=Mus musculus OX=10090 GN=Crocc PE=1 SV=2	CROCC	16	16	15	14	14	13	10	10	10	12	11	-0.0987107	0.0737222	-0.0532252	0.0328919	-0.116547	0.0420171	0.00150637	-0.0644495	-0.106494	-0.0722387	0.00503522	0.0417346	0.188999	0.216459	0.010072	0.518355	0.901656	0.213137	0.0482819	0.176123	0.0597655	0.611306	0.478548	0.790479	0.0888487	0.836785	1	0.723066	0.358068	0.889288	FALSE	FALSE	FALSE	FALSE	FALSE
Q61193	Q61193	>sp|Q61193|RGL2_MOUSE Ral guanine nucleotide dissociation stimulator-like 2 OS=Mus musculus OX=10090 GN=Rgl2 PE=1 SV=2	RGL2	1	1	1	0	0	0	0	0	0	0	0	-0.463932	-0.297021									0.00569994	0.0419396									0.0650707	0.611306									FALSE	FALSE
P31230	P31230	>sp|P31230|AIMP1_MOUSE Aminoacyl tRNA synthase complex-interacting multifunctional protein 1 OS=Mus musculus OX=10090 GN=Aimp1 PE=1 SV=2	AIMP1	9	9	9	9	9	9	8	8	8	8	8	-0.0769572	-0.0851001	-0.0750447	-0.0165813	0.0187517	0.0179444	-0.0362882	0.00312846	-0.0304836	0.0339198	0.0249429	0.0415432	0.0355789	0.86452	0.428377	0.543677	0.284475	0.80195	0.3287	0.296649	0.178422	0.611306	0.176164	1	0.778897	0.852039	0.826783	0.998414	0.833815	0.987667	FALSE	FALSE	FALSE	FALSE	FALSE
P27773	P27773	>sp|P27773|PDIA3_MOUSE Protein disulfide-isomerase A3 OS=Mus musculus OX=10090 GN=Pdia3 PE=1 SV=2	PDIA3	28	27	27	27	27	28	27	27	27	27	27	-0.0287995	0.0406219	-0.0126429	0.00455296	-0.0360148	-0.0703497	-0.0721119	-0.023248	0.0373898	0.0356022	0.0499454	0.0414786	0.342516	0.6173	0.126904	1.73598e-05	6.05871e-06	0.187624	0.0915846	0.0531306	0.269052	0.611306	0.662235	0.977785	0.448898	0.000544643	0.000781125	0.692341	0.50424	0.600453	FALSE	FALSE	FALSE	FALSE	FALSE
A2AJL3;A2AJL3-2	A2AJL3;A2AJL3-2	>sp|A2AJL3|FGGY_MOUSE FGGY carbohydrate kinase domain-containing protein OS=Mus musculus OX=10090 GN=Fggy PE=1 SV=1;>sp|A2AJL3-2|FGGY_MOUSE Isoform 2 of FGGY carbohydrate kinase domain-containing protein OS=Mus musculus OX=10090 GN=Fggy	FGGY	1	1	1	1	1	1	0	0	0	0	0	0.241912	0.482512	-0.0536794	-0.312472	-0.507657						0.168138	0.0418196	0.853771	0.095219	0.0483195						0.518482	0.611306	0.988957	0.62742	0.256327						FALSE	FALSE	FALSE	FALSE	FALSE
Q9ESW4	Q9ESW4	>sp|Q9ESW4|AGK_MOUSE Acylglycerol kinase, mitochondrial OS=Mus musculus OX=10090 GN=Agk PE=1 SV=1	AGK	14	12	13	13	12	13	12	12	12	12	12	0.019177	0.0584974	-0.00706526	-0.041949	-0.0392902	-0.0238529	-0.0298645	0.00967405	0.0261157	0.0269613	0.303863	0.0418813	0.888789	0.127954	0.33953	0.416874	0.2321	0.707765	0.376843	0.42337	0.691119	0.611306	1	0.690895	0.713441	0.772118	0.786698	0.976481	0.871496	1	FALSE	FALSE	FALSE	FALSE	FALSE
Q9R144	Q9R144	>sp|Q9R144|ANM2_MOUSE Protein arginine N-methyltransferase 2 OS=Mus musculus OX=10090 GN=Prmt2 PE=1 SV=1	PRMT2	1	1	1	1	1	1	1	1	1	1	1	-0.089784	-0.281973	-0.183278	-0.106717	0.114469	0.173453	0.175044	0.219988	0.0368376	0.0425096	0.404536	0.0413196	0.0937791	0.318237	0.348717	0.289197	0.338797	0.198378	0.830892	0.714173	0.775061	0.611306	0.322628	0.876044	0.719702	0.662803	0.860584	0.705354	1	1	FALSE	FALSE	FALSE	FALSE	FALSE
Q9JHR9;Q9JHR9-2	Q9JHR9;Q9JHR9-2	>sp|Q9JHR9|NRIP2_MOUSE Nuclear receptor-interacting protein 2 OS=Mus musculus OX=10090 GN=Nrip2 PE=1 SV=2;>sp|Q9JHR9-2|NRIP2_MOUSE Isoform 2 of Nuclear receptor-interacting protein 2 OS=Mus musculus OX=10090 GN=Nrip2	NRIP2	1	1	1	1	1	1	1	1	1	1	1	0.0617527	0.407772	0.210704	0.125896	-0.184839	0.0999776	0.0893012	-0.0328965	-0.148413	-0.131755	0.792892	0.0417796	0.159578	0.515375	0.410116	0.621014	0.769732	0.941291	0.491315	0.578514	0.974346	0.611306	0.436751	0.954925	0.76603	0.885417	1	1	0.925991	1	FALSE	FALSE	FALSE	FALSE	FALSE
Q3UHD6;Q3UHD6-2	Q3UHD6;Q3UHD6-2	>sp|Q3UHD6|SNX27_MOUSE Sorting nexin-27 OS=Mus musculus OX=10090 GN=Snx27 PE=1 SV=2;>sp|Q3UHD6-2|SNX27_MOUSE Isoform 2 of Sorting nexin-27 OS=Mus musculus OX=10090 GN=Snx27	SNX27	10	9	9	10	9	9	10	10	10	10	10	-0.00938711	-0.0731927	-0.0234445	-0.0247463	0.0706967	-0.0295695	-0.000117729	-0.0198909	0.0079787	-0.0342129	0.845193	0.0417366	0.450291	0.383301	0.0377014	0.470162	0.924338	0.638117	0.745656	0.265187	0.994345	0.611306	0.747743	0.904395	0.219282	0.80755	1	0.959057	1	0.970682	FALSE	FALSE	FALSE	FALSE	FALSE
Q8R4R6	Q8R4R6	>sp|Q8R4R6|NUP35_MOUSE Nucleoporin NUP35 OS=Mus musculus OX=10090 GN=Nup35 PE=1 SV=2	NUP35	2	0	1	1	0	1	1	1	1	2	1		0.607208	-0.0397891		-0.609556	0.639714	0.209793	0.340745	-0.398174	0.142802		0.0418396	1		0.0253397	0.00897991	0.270677	0.509975	0.00618886	1		0.611306	1		0.169084	0.0850953	0.82063	0.919248	0.0885336	1		FALSE	FALSE		FALSE
Q9DBG6	Q9DBG6	>sp|Q9DBG6|RPN2_MOUSE Dolichyl-diphosphooligosaccharide--protein glycosyltransferase subunit 2 OS=Mus musculus OX=10090 GN=Rpn2 PE=1 SV=1	RPN2	17	17	17	17	17	17	14	15	16	14	15	0.0111708	0.05316	-0.0280698	-0.056996	-0.0682287	-0.0413045	-0.0673552	-0.0318693	-0.00607475	0.0212543	0.536244	0.0420573	0.276632	0.0295102	0.035514	0.215846	0.00864864	0.273165	0.873002	0.388671	0.85523	0.611751	0.591178	0.38362	0.210711	0.575054	0.189345	0.770545	1	1	FALSE	FALSE	FALSE	FALSE	FALSE
Q3UNH4	Q3UNH4	>sp|Q3UNH4|GRIN1_MOUSE G protein-regulated inducer of neurite outgrowth 1 OS=Mus musculus OX=10090 GN=Gprin1 PE=1 SV=2	GPRIN1	33	33	32	32	32	31	33	33	33	33	33	-0.149205	-0.0389726	-0.135041	0.00184071	-0.0749611	-0.0989618	-0.149605	-0.10342	-0.0078255	0.0404667	0	0.0421517	0	0.746881	4.59824e-05	1.34119e-09	0	1.0051e-09	0.729688	0.0186714	0	0.611854	0	1	0.00130556	1.21317e-07	0	2.68362e-07	1	0.352993	FALSE	FALSE	FALSE	FALSE	FALSE
Q8BH95	Q8BH95	>sp|Q8BH95|ECHM_MOUSE Enoyl-CoA hydratase, mitochondrial OS=Mus musculus OX=10090 GN=Echs1 PE=1 SV=1	ECHS1	11	9	9	10	9	9	10	10	10	10	10	0.0476567	0.0600605	0.080658	0.0235775	0.0468686	0.00305331	-0.0454811	0.0125789	0.00141166	0.0557595	0.0530698	0.0425768	0.00125798	0.301391	0.167461	0.851722	0.093736	0.665686	0.839424	0.0443994	0.279434	0.616748	0.0158973	0.861084	0.5084	0.991848	0.593136	0.963998	1	0.550707	FALSE	FALSE	FALSE	FALSE	FALSE
A0A0R4J119	A0A0R4J119	>tr|A0A0R4J119|A0A0R4J119_MOUSE Cytoplasmic FMR1-interacting protein OS=Mus musculus OX=10090 GN=Cyfip1 PE=1 SV=1	CYFIP1	21	18	18	18	18	18	19	18	18	18	18	-0.0368106	-0.0649937	-0.0226502	-0.00838425	0.0499438	-0.0641274	-0.00941979	-0.0462193	0.00614106	-0.0434607	0.183831	0.0427777	0.377045	0.735675	0.0473925	0.0073426	0.839262	0.0422031	0.850203	0.0614742	0.543195	0.617231	0.692106	1	0.253906	0.0736004	1	0.365349	1	0.639618	FALSE	FALSE	FALSE	FALSE	FALSE
A6H6A9	A6H6A9	>sp|A6H6A9|RBG1L_MOUSE Rab GTPase-activating protein 1-like OS=Mus musculus OX=10090 GN=Rabgap1l PE=1 SV=1	RABGAP1L	6	5	5	5	5	5	4	4	4	4	4	0.00336134	-0.114985	-0.0073237	-0.0084227	0.134933	-0.0281079	-0.0678681	-0.0397435	-0.0261054	0.0164868	0.930428	0.0427863	0.926473	0.834561	0.0311618	0.617083	0.265414	0.467654	0.660189	0.846405	1	0.617231	1	1	0.195123	0.88454	0.818902	0.901793	0.985414	1	FALSE	FALSE	FALSE	FALSE	FALSE
Q9D1R9	Q9D1R9	>sp|Q9D1R9|RL34_MOUSE 60S ribosomal protein L34 OS=Mus musculus OX=10090 GN=Rpl34 PE=1 SV=2	RPL34	3	3	3	3	3	3	2	2	2	2	2	0.075017	0.134514	0.0303595	-0.0676378	-0.0873401	-0.308495	-0.181891	-0.259785	0.0168693	-0.0933316	0.235742	0.0429285	0.548449	0.422625	0.189405	0.0222742	0.149417	0.0371823	0.914274	0.437408	0.610449	0.618011	0.824321	0.923482	0.541278	0.160434	0.686354	0.345419	1	1	FALSE	FALSE	FALSE	FALSE	FALSE
O08528;P17710;P17710-3;P17710-4;Q3TRM8	O08528;P17710;P17710-3;P17710-4;Q3TRM8	>sp|O08528|HXK2_MOUSE Hexokinase-2 OS=Mus musculus OX=10090 GN=Hk2 PE=1 SV=1;>sp|P17710|HXK1_MOUSE Hexokinase-1 OS=Mus musculus OX=10090 GN=Hk1 PE=1 SV=3;>sp|P17710-3|HXK1_MOUSE Isoform HK1 of Hexokinase-1 OS=Mus musculus OX=10090 GN=Hk1;>sp|P17710-4|HXK1_MOUSE Isoform HK1-SC of Hexokinase-1 OS=Mus musculus OX=10090 GN=Hk1;>sp|Q3TRM8|HXK3_MOUSE Hexokinase-3 OS=Mus musculus OX=10090 GN=Hk3 PE=1 SV…	HK2;HK1;HK3	3	3	3	2	2	2	3	3	3	3	3	0.126283	0.103666	0.0233789	-0.0811916	-0.0448078	0.0365532	-0.0312974	0.018963	-0.0127049	0.0441232	0.00275864	0.0431529	0.621782	0.123178	0.358642	0.351597	0.690672	0.478699	0.683718	0.377251	0.0385193	0.618166	0.870787	0.683953	0.723786	0.714373	0.987972	0.908952	0.989922	1	FALSE	FALSE	FALSE	FALSE	FALSE
Q9Z2I0	Q9Z2I0	>sp|Q9Z2I0|LETM1_MOUSE Mitochondrial proton/calcium exchanger protein OS=Mus musculus OX=10090 GN=Letm1 PE=1 SV=1	LETM1	20	19	19	19	19	19	19	19	19	19	19	0.013261	0.0417202	-0.017166	-0.0477133	-0.0459543	-0.0481735	-0.029704	0.00193449	0.054717	0.0306832	0.461564	0.0432038	0.362718	0.0385567	0.0764243	0.160268	0.214757	0.814598	0.0285873	0.254055	0.815104	0.618166	0.677894	0.43183	0.340944	0.498806	0.772193	1	0.260193	0.963958	FALSE	FALSE	FALSE	FALSE	FALSE
Q9DC69	Q9DC69	>sp|Q9DC69|NDUA9_MOUSE NADH dehydrogenase [ubiquinone] 1 alpha subcomplex subunit 9, mitochondrial OS=Mus musculus OX=10090 GN=Ndufa9 PE=1 SV=2	NDUFA9	22	20	20	20	20	20	21	21	21	21	21	-0.00479232	0.0395159	-0.0130365	-0.0245058	-0.0318541	-0.0503712	-0.00382712	-0.0111725	0.0307506	-0.0168162	0.98218	0.0431534	0.639481	0.116938	0.139456	0.0303583	0.880437	0.486729	0.243748	0.358086	1	0.618166	0.881428	0.670113	0.469742	0.194252	1	0.912222	0.757192	1	FALSE	FALSE	FALSE	FALSE	FALSE
Q91VA7	Q91VA7	>tr|Q91VA7|Q91VA7_MOUSE Isocitrate dehydrogenase [NAD] subunit, mitochondrial OS=Mus musculus OX=10090 GN=Idh3b PE=1 SV=1	IDH3B	28	27	27	27	27	27	23	23	23	24	24	0.0667956	0.039707	0.0596435	-0.0111884	0.0440484	-0.00987263	0.00824548	0.0216139	0.0204312	0.00573833	3.84139e-05	0.0435373	0.000141472	0.491825	0.0170652	0.538026	0.433595	0.259979	0.33835	0.815845	0.00124543	0.621669	0.00269876	0.947408	0.129803	0.850318	0.89734	0.758947	0.839978	1	FALSE	FALSE	FALSE	FALSE	FALSE
Q8BU30	Q8BU30	>sp|Q8BU30|SYIC_MOUSE Isoleucine--tRNA ligase, cytoplasmic OS=Mus musculus OX=10090 GN=Iars1 PE=1 SV=2	IARS1	12	10	10	10	10	10	9	9	9	10	10	-0.0982223	-0.0761986	-0.0778158	0.0110577	0.00944048	-0.0689904	-0.0806565	-0.0146677	0.0385617	0.0573866	0.00511004	0.0440878	0.0284771	0.608714	0.784798	0.119899	0.043109	0.43068	0.592494	0.236517	0.0600429	0.62346	0.152282	0.973565	0.976535	0.426504	0.42387	0.883155	0.967823	0.954122	FALSE	FALSE	FALSE	FALSE	FALSE
O88532	O88532	>sp|O88532|ZFR_MOUSE Zinc finger RNA-binding protein OS=Mus musculus OX=10090 GN=Zfr PE=1 SV=2	ZFR	10	5	6	5	4	5	6	5	6	8	7	-0.165184	0.141867	-0.0639566	0.107648	-0.156997	0.510288	-0.107272	0.0904503	-0.489259	0.117956	0.00821215	0.0439367	0.202018	0.15248	0.0169635	1.60153e-05	0.375097	0.989219	6.28592e-09	0.332026	0.0849478	0.62346	0.496083	0.723807	0.129169	0.000507029	0.88339	1	4.9899e-07	1	FALSE	FALSE	FALSE	FALSE	FALSE
Q61656	Q61656	>sp|Q61656|DDX5_MOUSE Probable ATP-dependent RNA helicase DDX5 OS=Mus musculus OX=10090 GN=Ddx5 PE=1 SV=2	DDX5	15	11	11	11	11	11	14	13	14	14	13	-0.0916596	0.0754498	-0.0176025	0.0555004	-0.0816985	0.434521	-0.0426593	-0.00916921	-0.507988	0.0113334	0.0178652	0.0438116	0.664573	0.0721831	0.0339088	9.27924e-13	0.452637	0.692946	0	0.594389	0.142009	0.62346	0.895334	0.560623	0.206075	1.57634e-10	0.905013	0.972398	0	1	FALSE	FALSE	FALSE	FALSE	FALSE
P56812	P56812	>sp|P56812|PDCD5_MOUSE Programmed cell death protein 5 OS=Mus musculus OX=10090 GN=Pdcd5 PE=1 SV=3	PDCD5	4	3	3	3	3	3	3	3	3	3	3	0.128126	0.165497	0.205083	0.0197576	0.00998919	-0.197361	0.0281465	-0.026622	0.172213	-0.064014	0.116746	0.0439075	0.0156792	0.543628	0.986449	0.00603822	0.565564	0.737082	0.0195428	0.391467	0.433017	0.62346	0.102877	0.961145	1	0.0643061	0.948785	0.978909	0.201817	1	FALSE	FALSE	FALSE	FALSE	FALSE
Q91VD9	Q91VD9	>sp|Q91VD9|NDUS1_MOUSE NADH-ubiquinone oxidoreductase 75 kDa subunit, mitochondrial OS=Mus musculus OX=10090 GN=Ndufs1 PE=1 SV=2	NDUFS1	36	32	32	32	32	32	33	33	33	33	33	0.00442537	0.0340003	-0.00604527	-0.0236975	-0.0147467	-0.0315398	0.00559863	0.0200079	0.0490853	0.0171272	0.485028	0.0441073	0.900328	0.0810362	0.515048	0.0723962	0.730216	0.275589	0.00724054	0.452339	0.828292	0.62346	1	0.591776	0.83924	0.330649	0.998775	0.771427	0.0989163	1	FALSE	FALSE	FALSE	FALSE	FALSE
Q9QZQ8	Q9QZQ8	>sp|Q9QZQ8|H2AY_MOUSE Core histone macro-H2A.1 OS=Mus musculus OX=10090 GN=Macroh2a1 PE=1 SV=3	MACROH2A1	7	4	4	4	4	4	5	5	5	6	5	-0.0379136	0.204177	0.0760662	0.0501427	-0.092915	0.777245	-0.289147	-0.340949	-1.09906	0.0536366	0.7366	0.0448134	0.431051	0.330035	0.198021	9.18477e-09	0.00644045	0.116777	1.26565e-14	0.923904	0.948873	0.632166	0.734791	0.876276	0.554859	6.39719e-07	0.164847	0.581987	2.19282e-12	1	FALSE	FALSE	FALSE	FALSE	FALSE
Q9DAU1;Q9DAU1-2	Q9DAU1;Q9DAU1-2	>sp|Q9DAU1|CNPY3_MOUSE Protein canopy homolog 3 OS=Mus musculus OX=10090 GN=Cnpy3 PE=1 SV=1;>sp|Q9DAU1-2|CNPY3_MOUSE Isoform 2 of Protein canopy homolog 3 OS=Mus musculus OX=10090 GN=Cnpy3	CNPY3	1	1	1	1	1	1	1	1	1	1	1	0.155313	-0.323555	0.116984	-0.0167329	0.446133	0.0156275	-0.0357876	-0.0359148	-0.0576455	-0.00735588	0.571674	0.0449596	0.374676	1	0.0112799	0.908391	0.719273	0.713953	0.535595	1	0.873258	0.632955	0.689566	1	0.0962358	1	0.996578	0.977522	0.94611	1	FALSE	FALSE	FALSE	FALSE	FALSE
Q9Z1W9	Q9Z1W9	>sp|Q9Z1W9|STK39_MOUSE STE20/SPS1-related proline-alanine-rich protein kinase OS=Mus musculus OX=10090 GN=Stk39 PE=1 SV=1	STK39	5	5	5	5	5	5	4	4	4	5	4	0.0982902	0.102975	0.110056	0.00164252	0.0358213	-0.0626336	-0.0704852	0.0255026	0.0680374	0.0695509	0.0255808	0.0453935	0.0290221	0.85031	0.570049	0.366951	0.515108	0.673287	0.429481	0.392225	0.180224	0.633872	0.153708	1	0.866628	0.731151	0.930699	0.965147	0.903029	1	FALSE	FALSE	FALSE	FALSE	FALSE
Q9JK42	Q9JK42	>sp|Q9JK42|PDK2_MOUSE [Pyruvate dehydrogenase (acetyl-transferring)] kinase isozyme 2, mitochondrial OS=Mus musculus OX=10090 GN=Pdk2 PE=1 SV=2	PDK2	10	10	10	10	10	10	10	10	9	9	9	0.0652303	0.057179	0.0519642	-0.0320229	0.00976112	-0.0147834	0.013581	0.0108102	0.0106687	-0.0176236	0.0838468	0.045324	0.062333	0.635631	0.812062	0.512198	0.659067	0.688571	0.60824	0.758257	0.363579	0.633872	0.251379	0.983533	0.989215	0.832934	0.97823	0.971099	0.970948	1	FALSE	FALSE	FALSE	FALSE	FALSE
P97355	P97355	>sp|P97355|SPSY_MOUSE Spermine synthase OS=Mus musculus OX=10090 GN=Sms PE=1 SV=1	SMS	4	3	3	3	3	3	4	4	4	4	4	-0.0120392	-0.115317	0.00352228	-0.00685506	0.124585	0.0319455	0.072601	0.00807389	-0.0400652	-0.0752672	0.715091	0.0455672	0.718018	0.89942	0.0323346	0.524903	0.137158	0.948582	0.563329	0.176902	0.93772	0.633872	0.920668	1	0.19929	0.842128	0.667844	1	0.957303	0.890019	FALSE	FALSE	FALSE	FALSE	FALSE
Q7TMQ7	Q7TMQ7	>sp|Q7TMQ7|WDR91_MOUSE WD repeat-containing protein 91 OS=Mus musculus OX=10090 GN=Wdr91 PE=1 SV=1	WDR91	11	9	8	9	10	9	8	9	8	8	9	-0.0210664	-0.092045	-0.0546707	-0.0492404	0.0540938	0.0571495	-0.0511124	-0.00758951	-0.0756541	0.0169126	0.745484	0.0453398	0.199305	0.280647	0.200692	0.284131	0.292223	0.914519	0.131688	0.654933	0.953293	0.633872	0.493399	0.842907	0.557627	0.656157	0.833601	1	0.601251	1	FALSE	FALSE	FALSE	FALSE	FALSE
Q9Z2R6	Q9Z2R6	>sp|Q9Z2R6|U119A_MOUSE Protein unc-119 homolog A OS=Mus musculus OX=10090 GN=Unc119 PE=1 SV=1	UNC119	2	2	1	2	2	1	2	2	2	2	2	-0.045264	0.335695	0.11805	0.152983	-0.162655	0.0224598	0.0659992	-0.00957363	-0.0256497	-0.0521436	0.872611	0.0455395	0.398994	0.437561	0.422036	0.790795	0.787012	0.863052	0.758194	0.772138	1	0.633872	0.710361	0.927242	0.775174	0.970375	1	1	1	1	FALSE	FALSE	FALSE	FALSE	FALSE
Q99M28;Q99M28-2	Q99M28;Q99M28-2	>sp|Q99M28|RNPS1_MOUSE RNA-binding protein with serine-rich domain 1 OS=Mus musculus OX=10090 GN=Rnps1 PE=1 SV=1;>sp|Q99M28-2|RNPS1_MOUSE Isoform 2 of RNA-binding protein with serine-rich domain 1 OS=Mus musculus OX=10090 GN=Rnps1	RNPS1	3	1	2	2	1	2	3	3	3	3	3	-0.0828699	-0.285723	-0.0663225	0.019652	0.215775	0.541683	-0.143196	0.17776	-0.467389	0.277303	0.920551	0.0453971	0.601439	1	0.137784	2.75484e-05	0.291063	0.149479	0.000146477	0.0832108	1	0.633872	0.859496	1	0.4668	0.000819977	0.832458	0.638436	0.00422545	0.72327	FALSE	FALSE	FALSE	FALSE	FALSE
Q9WVG6;Q9WVG6-2	Q9WVG6;Q9WVG6-2	>sp|Q9WVG6|CARM1_MOUSE Histone-arginine methyltransferase CARM1 OS=Mus musculus OX=10090 GN=Carm1 PE=1 SV=2;>sp|Q9WVG6-2|CARM1_MOUSE Isoform 2 of Histone-arginine methyltransferase CARM1 OS=Mus musculus OX=10090 GN=Carm1	CARM1	6	5	5	5	5	5	6	6	6	6	6	-0.0183419	-0.110391	0.0301369	0.022028	0.15457	0.0496272	0.0398064	0.0598358	0.00313842	0.0126572	0.425286	0.0459192	0.432106	0.433639	0.00249146	0.22112	0.276477	0.177709	0.845425	0.842963	0.789566	0.637504	0.73556	0.927188	0.0313129	0.581609	0.823466	0.680075	1	1	FALSE	FALSE	FALSE	FALSE	FALSE
Q501J6	Q501J6	>sp|Q501J6|DDX17_MOUSE Probable ATP-dependent RNA helicase DDX17 OS=Mus musculus OX=10090 GN=Ddx17 PE=1 SV=1	DDX17	15	11	11	11	11	11	13	13	13	14	13	-0.0694434	0.0869246	0.0783147	0.136056	0.00131576	0.472192	-0.0493704	0.0656329	-0.465904	0.0907683	0.0607148	0.0460302	0.0330591	7.34475e-05	0.928669	2.11164e-13	0.654975	0.736945	3.77476e-15	0.570548	0.302431	0.637505	0.168203	0.00673978	1	3.87042e-11	0.978194	0.978909	6.93463e-13	1	FALSE	FALSE	FALSE	FALSE	FALSE
Q5EBJ4	Q5EBJ4	>sp|Q5EBJ4|ERMIN_MOUSE Ermin OS=Mus musculus OX=10090 GN=Ermn PE=1 SV=1	ERMN	9	9	9	9	9	9	8	8	8	9	8	0.0175571	0.0937517	0.0305244	-0.00854501	-0.0578563	0.0449462	0.0711341	-0.0350247	-0.135675	-0.11924	0.502125	0.0461011	0.408138	0.667099	0.459693	0.303346	0.0790446	0.360499	0.0357097	0.00151602	0.834701	0.637505	0.717361	0.98822	0.802545	0.675696	0.559979	0.839403	0.301438	0.0618199	FALSE	FALSE	FALSE	FALSE	FALSE
O08756	O08756	>sp|O08756|HCD2_MOUSE 3-hydroxyacyl-CoA dehydrogenase type-2 OS=Mus musculus OX=10090 GN=Hsd17b10 PE=1 SV=4	HSD17B10	7	6	7	7	6	7	7	7	7	7	7	0.088601	0.0685789	0.0800718	-0.0162318	0.0287478	-0.0133278	-0.00306925	0.0211099	0.0313593	0.0128496	0.00343414	0.0463881	0.00795332	0.762289	0.394319	0.654485	0.926503	0.495286	0.407346	0.685515	0.0450361	0.64021	0.0619368	1	0.75228	0.904411	1	0.913974	0.889509	1	FALSE	FALSE	FALSE	FALSE	FALSE
Q61166	Q61166	>sp|Q61166|MARE1_MOUSE Microtubule-associated protein RP/EB family member 1 OS=Mus musculus OX=10090 GN=Mapre1 PE=1 SV=3	MAPRE1	9	8	8	8	8	8	8	8	8	8	8	-0.034448	-0.0781028	0.0229197	0.0482343	0.119722	-0.00636424	0.0136943	0.0105474	0.0113782	-0.0223425	0.313451	0.0468522	0.448675	0.101559	0.00119941	0.930063	0.732808	0.964373	0.7025	0.50687	0.70159	0.642224	0.74613	0.642271	0.0182067	1	1	1	0.993548	1	FALSE	FALSE	FALSE	FALSE	FALSE
Q8R2K1;Q8R2K1-2;Q8R2K1-4;Q8R2K1-5	Q8R2K1;Q8R2K1-2;Q8R2K1-4;Q8R2K1-5	>sp|Q8R2K1|FUCM_MOUSE Fucose mutarotase OS=Mus musculus OX=10090 GN=Fuom PE=1 SV=1;>sp|Q8R2K1-2|FUCM_MOUSE Isoform 2 of Fucose mutarotase OS=Mus musculus OX=10090 GN=Fuom;>sp|Q8R2K1-4|FUCM_MOUSE Isoform 4 of Fucose mutarotase OS=Mus musculus OX=10090 GN=Fuom;>sp|Q8R2K1-5|FUCM_MOUSE Isoform 5 of Fucose mutarotase OS=Mus musculus OX=10090 GN=Fuom	FUOM	2	2	2	2	2	2	2	2	2	2	2	-0.158186	-0.233331	-0.00327973	0.121507	0.245123	-0.0855666	0.0952845	0.0538043	0.127436	-0.0636806	0.314554	0.046841	0.848232	0.225181	0.0228694	0.466032	0.290729	0.630723	0.398844	0.510077	0.702321	0.642224	0.98543	0.796255	0.157547	0.803444	0.832458	0.958083	0.885607	1	FALSE	FALSE	FALSE	FALSE	FALSE
P28652	P28652	>sp|P28652|KCC2B_MOUSE Calcium/calmodulin-dependent protein kinase type II subunit beta OS=Mus musculus OX=10090 GN=Camk2b PE=1 SV=2	CAMK2B	8	8	8	8	8	8	5	5	5	5	5	0.0375852	0.103753	0.145258	0.0986848	0.0623962	0.0163766	0.0622629	0.0716511	0.0358475	0.00108126	0.421705	0.0468984	0.000100776	0.0125986	0.0959701	0.739003	0.134763	0.222315	0.44564	0.984145	0.786035	0.642224	0.00204502	0.244012	0.389264	0.944953	0.666396	0.730833	0.907358	1	FALSE	FALSE	FALSE	FALSE	FALSE
Q3USB7	Q3USB7	>sp|Q3USB7|PLCL1_MOUSE Inactive phospholipase C-like protein 1 OS=Mus musculus OX=10090 GN=Plcl1 PE=1 SV=3	PLCL1	12	12	12	12	12	12	11	10	11	11	10	-0.0155857	0.0678121	0.0331721	0.0263066	-0.0251664	0.0575222	0.0423919	0.0219956	-0.0501607	-0.0213776	0.785138	0.0469004	0.286229	0.316437	0.582548	0.149185	0.254047	0.710692	0.262504	0.562308	0.971092	0.642224	0.601588	0.876044	0.874258	0.478942	0.809463	0.976481	0.780468	1	FALSE	FALSE	FALSE	FALSE	FALSE
Q8CCN5	Q8CCN5	>sp|Q8CCN5|BCAS3_MOUSE BCAS3 microtubule associated cell migration factor OS=Mus musculus OX=10090 GN=Bcas3 PE=1 SV=2	BCAS3	12	11	11	11	11	11	9	9	10	9	9	0.0324632	0.0785222	0.109379	0.0608961	0.0476958	0.0403567	0.0149178	0.0231859	-0.0293826	0.00458714	0.312889	0.0470032	0.00205394	0.020108	0.12795	0.179268	0.483414	0.455092	0.367224	0.798063	0.701171	0.642377	0.0230613	0.317989	0.450344	0.524733	0.917308	0.895961	0.864461	1	FALSE	FALSE	FALSE	FALSE	FALSE
P97930	P97930	>sp|P97930|KTHY_MOUSE Thymidylate kinase OS=Mus musculus OX=10090 GN=Dtymk PE=1 SV=2	DTYMK	8	8	8	8	8	8	8	8	8	8	8	0.0745579	0.0881058	0.112516	0.0203782	0.0423165	0.00221167	0.00310572	-0.0131621	-0.0268305	-0.028603	0.036078	0.0473967	0.00183415	0.45801	0.293229	0.847741	0.766887	0.688469	0.534098	0.567587	0.223051	0.645239	0.0213658	0.930314	0.668302	0.990831	1	0.971099	0.945983	1	FALSE	FALSE	FALSE	FALSE	FALSE
Q04690;Q04690-2	Q04690;Q04690-2	>sp|Q04690|NF1_MOUSE Neurofibromin OS=Mus musculus OX=10090 GN=Nf1 PE=1 SV=1;>sp|Q04690-2|NF1_MOUSE Isoform I of Neurofibromin OS=Mus musculus OX=10090 GN=Nf1	NF1	33	33	33	33	33	33	26	25	26	27	27	0.0353577	0.0412366	0.0489594	-0.00171696	0.0216853	0.0829849	0.00925501	0.0418644	-0.0500124	0.0287893	0.0495902	0.0473113	0.00268194	0.995283	0.162685	0.000154922	0.52684	0.0907125	0.0328942	0.244491	0.267963	0.645239	0.0282349	1	0.50117	0.00350335	0.932718	0.520524	0.282801	0.961013	FALSE	FALSE	FALSE	FALSE	FALSE
Q8VDT9	Q8VDT9	>sp|Q8VDT9|RM50_MOUSE 39S ribosomal protein L50, mitochondrial OS=Mus musculus OX=10090 GN=Mrpl50 PE=1 SV=2	MRPL50	3	3	3	3	3	3	3	3	3	3	3	0.0475034	0.11194	0.0230426	-0.0421947	-0.0753086	-0.0118473	0.0115644	0.0036344	0.00743176	-0.0158026	0.315173	0.0477246	0.66308	0.420822	0.215921	0.799742	0.706401	0.993671	0.815684	0.726151	0.702321	0.646359	0.894111	0.922897	0.576419	0.972265	0.993167	1	1	1	FALSE	FALSE	FALSE	FALSE	FALSE
P62259	P62259	>sp|P62259|1433E_MOUSE 14-3-3 protein epsilon OS=Mus musculus OX=10090 GN=Ywhae PE=1 SV=1	YWHAE	21	19	19	20	19	19	21	21	21	21	21	-0.00457573	-0.0452861	0.0231366	0.010807	0.0857703	0.00504581	0.0503076	0.0405249	0.0268507	-0.0184409	0.638834	0.047682	0.231863	0.524482	0.000144867	0.750422	0.00421755	0.0304044	0.168607	0.416585	0.90672	0.646359	0.534473	0.954925	0.00329273	0.949192	0.12602	0.30649	0.658213	1	FALSE	FALSE	FALSE	FALSE	FALSE
Q8C878	Q8C878	>sp|Q8C878|UBA3_MOUSE NEDD8-activating enzyme E1 catalytic subunit OS=Mus musculus OX=10090 GN=Uba3 PE=1 SV=2	UBA3	5	4	4	4	4	4	4	4	4	4	4	0.0257531	-0.10819	0.0459257	0.0010291	0.157699	0.074593	0.0667484	0.040509	-0.0373365	-0.0486677	0.845605	0.0477555	0.615182	0.988631	0.0161221	0.10071	0.170766	0.656253	0.662037	0.251367	0.994345	0.646359	0.866403	1	0.125195	0.393188	0.714905	0.963062	0.985445	0.963715	FALSE	FALSE	FALSE	FALSE	FALSE
Q5DTL9;Q5DTL9-2;Q5DTL9-3;Q5DTL9-4	Q5DTL9;Q5DTL9-2;Q5DTL9-3;Q5DTL9-4	>sp|Q5DTL9|S4A10_MOUSE Sodium-driven chloride bicarbonate exchanger OS=Mus musculus OX=10090 GN=Slc4a10 PE=1 SV=2;>sp|Q5DTL9-2|S4A10_MOUSE Isoform 2 of Sodium-driven chloride bicarbonate exchanger OS=Mus musculus OX=10090 GN=Slc4a10;>sp|Q5DTL9-3|S4A10_MOUSE Isoform 3 of Sodium-driven chloride bicarbonate exchanger OS=Mus musculus OX=10090 GN=Slc4a10;>sp|Q5DTL9-4|S4A10_MOUSE Isoform 4 of Sodium-dr…	SLC4A10	20	20	20	20	20	20	16	15	16	16	15	-0.0669604	0.0504058	-0.0353112	0.0185818	-0.0690844	0.0646188	-0.0403452	-0.0162764	-0.0825902	0.0127052	0.0217026	0.0479337	0.141561	0.657774	0.0344269	0.0349785	0.13161	0.624176	0.0135432	0.726265	0.162134	0.646893	0.405179	0.987691	0.207886	0.212773	0.662628	0.956522	0.154739	1	FALSE	FALSE	FALSE	FALSE	FALSE
Q99LJ1	Q99LJ1	>sp|Q99LJ1|FUCO_MOUSE Tissue alpha-L-fucosidase OS=Mus musculus OX=10090 GN=Fuca1 PE=1 SV=1	FUCA1	1	1	1	1	1	1	0	0	0	0	0	-0.0926998	0.289574	-0.0688413	0.00722923	-0.346165						0.625834	0.0479795	1	1	0.127319						0.9009	0.646893	1	1	0.44959						FALSE	FALSE	FALSE	FALSE	FALSE
Q62465	Q62465	>sp|Q62465|VAT1_MOUSE Synaptic vesicle membrane protein VAT-1 homolog OS=Mus musculus OX=10090 GN=Vat1 PE=1 SV=3	VAT1	12	10	10	10	10	10	11	11	11	11	11	0.0971651	0.0788114	0.180494	0.0715304	0.13621	0.0905727	-0.0219388	-0.0130426	-0.118105	0.0181393	0.00180493	0.0481963	2.60663e-08	0.0297688	0.000741489	0.00420757	0.64744	0.975377	0.00219929	0.780346	0.0280795	0.647012	1.44834e-06	0.38362	0.0124702	0.0489244	0.978052	1	0.0385793	1	FALSE	FALSE	TRUE	FALSE	FALSE
Q9D5V5	Q9D5V5	>sp|Q9D5V5|CUL5_MOUSE Cullin-5 OS=Mus musculus OX=10090 GN=Cul5 PE=1 SV=3	CUL5	28	26	26	26	26	26	26	25	26	24	24	0.0369124	-0.0446218	0.0433158	-0.00438935	0.103139	0.0197017	0.00795349	0.0493642	0.0193437	0.0323345	0.0417603	0.0482652	0.00981175	0.922105	6.86146e-07	0.22502	0.508871	0.00619331	0.385121	0.12534	0.241892	0.647012	0.0714648	1	3.84955e-05	0.586491	0.928816	0.115887	0.877466	0.827454	FALSE	FALSE	FALSE	FALSE	FALSE
Q6ZQ03	Q6ZQ03	>sp|Q6ZQ03|FNBP4_MOUSE Formin-binding protein 4 OS=Mus musculus OX=10090 GN=Fnbp4 PE=1 SV=2	FNBP4	1	1	1	1	1	1	1	1	1	1	1	-0.131555	-0.342533	0.00962474	0.15389	0.384954	0.0195105	-0.0500852	-0.137529	-0.170895	-0.102476	0.465835	0.0481995	1	0.232818	0.0224398	1	0.583154	0.193378	0.308557	0.428796	0.816635	0.647012	1	0.805657	0.155504	1	0.955913	0.699915	0.822465	1	FALSE	FALSE	FALSE	FALSE	FALSE
P38647	P38647	>sp|P38647|GRP75_MOUSE Stress-70 protein, mitochondrial OS=Mus musculus OX=10090 GN=Hspa9 PE=1 SV=3	HSPA9	31	30	30	30	30	30	26	26	26	26	26	0.0812695	0.0389089	0.0719907	-0.0193354	0.0518564	-0.0147623	0.0344099	0.0173811	0.0282401	-0.0251237	8.2661e-08	0.0484754	2.46797e-06	0.249707	0.00342092	0.461871	0.0260614	0.282718	0.16534	0.360614	5.78875e-06	0.647354	8.15012e-05	0.82052	0.0405252	0.801228	0.329291	0.777178	0.65644	1	FALSE	FALSE	FALSE	FALSE	FALSE
Q62417;Q62417-7	Q62417;Q62417-7	>sp|Q62417|SRBS1_MOUSE Sorbin and SH3 domain-containing protein 1 OS=Mus musculus OX=10090 GN=Sorbs1 PE=1 SV=2;>sp|Q62417-7|SRBS1_MOUSE Isoform 7 of Sorbin and SH3 domain-containing protein 1 OS=Mus musculus OX=10090 GN=Sorbs1	SORBS1	6	5	5	5	6	6	6	6	6	6	6	-0.0683361	0.102064	-9.10207e-06	0.0466962	-0.0924356	0.0659443	-0.0485529	-0.0378225	-0.119997	0.00675726	0.233497	0.0484138	0.844174	0.320565	0.0706592	0.127276	0.392539	0.311941	0.0137354	0.860874	0.608099	0.647354	0.983863	0.876044	0.324514	0.441254	0.888108	0.801865	0.155913	1	FALSE	FALSE	FALSE	FALSE	FALSE
S4R2K9	S4R2K9	>tr|S4R2K9|S4R2K9_MOUSE Ankyrin-3 (Fragment) OS=Mus musculus OX=10090 GN=Ank3 PE=1 SV=1	ANK3	43	39	39	39	39	39	42	42	42	42	42	-0.221804	0.0337811	-0.17548	0.0300787	-0.195518	-0.0712261	-0.180908	-0.134652	-0.06693	0.0425649	0	0.0489975	0	0.113527	0	2.58183e-06	0	0	0.000325063	0.00512633	0	0.650609	0	0.664207	0	0.000101025	0	0	0.00799036	0.153416	TRUE	FALSE	TRUE	FALSE	TRUE
Q02819	Q02819	>sp|Q02819|NUCB1_MOUSE Nucleobindin-1 OS=Mus musculus OX=10090 GN=Nucb1 PE=1 SV=2	NUCB1	17	16	16	16	17	16	15	16	16	16	16	0.0708731	0.0619219	0.0502364	-0.0369608	-0.00175283	-0.0832353	-0.0535426	0.0333729	0.120219	0.0835594	0.00319531	0.0489595	0.0388508	0.198202	0.835974	0.0246809	0.165628	0.251559	0.000261701	0.00433491	0.0427854	0.650609	0.185563	0.776648	0.997666	0.172247	0.707897	0.756196	0.0066434	0.135548	FALSE	FALSE	FALSE	FALSE	FALSE
Q91V14;Q91V14-2;Q924N4;Q924N4-2;Q9JIS8	Q91V14;Q91V14-2;Q924N4;Q924N4-2;Q9JIS8	>sp|Q91V14|S12A5_MOUSE Solute carrier family 12 member 5 OS=Mus musculus OX=10090 GN=Slc12a5 PE=1 SV=2;>sp|Q91V14-2|S12A5_MOUSE Isoform 2 of Solute carrier family 12 member 5 OS=Mus musculus OX=10090 GN=Slc12a5;>sp|Q924N4|S12A6_MOUSE Solute carrier family 12 member 6 OS=Mus musculus OX=10090 GN=Slc12a6 PE=1 SV=2;>sp|Q924N4-2|S12A6_MOUSE Isoform 2 of Solute carrier family 12 member 6 OS=Mus muscul…	SLC12A5;SLC12A6;SLC12A4	1	1	1	1	1	1	0	0	0	0	0	-0.382783	-0.416957	-0.230259	0.0402377	0.223412						0.0170798	0.0488395	0.0507995	0.793752	0.274117						0.138598	0.650609	0.222419	1	0.644231						FALSE	FALSE	FALSE	FALSE	FALSE
Q91ZP9	Q91ZP9	>sp|Q91ZP9|NECA2_MOUSE N-terminal EF-hand calcium-binding protein 2 OS=Mus musculus OX=10090 GN=Necab2 PE=1 SV=1	NECAB2	12	10	10	10	11	11	12	12	10	10	10	0.0442868	-0.0880985	0.0603768	-0.000351371	0.158508	-0.10296	-0.00986735	-0.0677058	0.0332439	-0.0794751	0.116741	0.049166	0.0305522	0.871383	8.66891e-06	0.00659355	0.699459	0.0335888	0.600411	0.0121186	0.433017	0.651612	0.159456	1	0.000343475	0.0682378	0.993058	0.325139	0.969126	0.275254	FALSE	FALSE	FALSE	FALSE	FALSE
Q91V61	Q91V61	>sp|Q91V61|SFXN3_MOUSE Sideroflexin-3 OS=Mus musculus OX=10090 GN=Sfxn3 PE=1 SV=1	SFXN3	14	14	14	14	14	14	14	14	14	14	14	0.0512143	0.045131	0.0401854	-0.0275434	0.00717495	0.0345672	-0.0124791	0.0803379	0.0395512	0.083119	0.0188078	0.0497719	0.0684242	0.202999	0.860676	0.100906	0.927129	0.000583247	0.0658158	0.000811335	0.147328	0.653829	0.266873	0.782162	1	0.393512	1	0.0215367	0.423272	0.0377162	FALSE	FALSE	FALSE	FALSE	FALSE
P61315	P61315	>sp|P61315|G3ST3_MOUSE Galactose-3-O-sulfotransferase 3 OS=Mus musculus OX=10090 GN=Gal3st3 PE=2 SV=1	GAL3ST3	4	4	4	4	4	4	3	4	3	3	3	-0.0687775	-0.128535	-0.152627	-0.0639912	-0.0192776	-0.222758	-0.147817	-0.103107	0.101952	0.0169689	0.248523	0.0498928	0.0224919	0.286417	0.735163	0.00206098	0.0153866	0.0980006	0.15227	0.691054	0.62313	0.653829	0.130894	0.849259	0.952642	0.0273906	0.249365	0.540496	0.641026	1	FALSE	FALSE	FALSE	FALSE	FALSE
Q60932;Q60932-2	Q60932;Q60932-2	>sp|Q60932|VDAC1_MOUSE Voltage-dependent anion-selective channel protein 1 OS=Mus musculus OX=10090 GN=Vdac1 PE=1 SV=3;>sp|Q60932-2|VDAC1_MOUSE Isoform Mt-VDAC1 of Voltage-dependent anion-selective channel protein 1 OS=Mus musculus OX=10090 GN=Vdac1	VDAC1	18	14	14	14	14	14	15	15	15	15	15	0.0262199	0.0685625	0.0308281	-0.00954672	-0.0152759	0.00520873	0.0265269	0.0625251	0.047441	0.0316258	0.261649	0.0498884	0.226222	0.892833	0.910894	0.808001	0.377751	0.0089276	0.0615071	0.154752	0.638332	0.653829	0.527929	1	1	0.974602	0.88339	0.149699	0.408061	0.868513	FALSE	FALSE	FALSE	FALSE	FALSE
O88958	O88958	>sp|O88958|GNPI1_MOUSE Glucosamine-6-phosphate isomerase 1 OS=Mus musculus OX=10090 GN=Gnpda1 PE=1 SV=3	GNPDA1	10	8	7	8	8	7	8	8	8	9	9	-0.0453367	-0.105258	0.0364019	0.0711317	0.156495	0.0058817	0.0209725	0.0273159	0.0123916	-0.000163276	0.264369	0.0496551	0.226223	0.0317698	0.000432182	0.660724	0.618982	0.43719	0.967772	0.879712	0.642085	0.653829	0.527929	0.393909	0.00817137	0.908218	0.968475	0.888414	1	1	FALSE	FALSE	FALSE	FALSE	FALSE
Q14AI6	Q14AI6	>sp|Q14AI6|RUSD3_MOUSE Mitochondrial mRNA pseudouridine synthase Rpusd3 OS=Mus musculus OX=10090 GN=Rpusd3 PE=2 SV=1	RPUSD3	5	3	3	3	2	3	4	4	4	4	4	-0.0583868	-0.232013	-0.148522	-0.0477499	0.0887868	0.0793009	-0.0793027	-0.133975	-0.211992	-0.0573476	0.759811	0.0498261	0.148006	0.658331	0.255599	0.110375	0.467239	0.181728	0.00884365	0.42819	0.957534	0.653829	0.417146	0.987691	0.622402	0.410129	0.912795	0.686	0.114541	1	FALSE	FALSE	FALSE	FALSE	FALSE
Q07417	Q07417	>sp|Q07417|ACADS_MOUSE Short-chain specific acyl-CoA dehydrogenase, mitochondrial OS=Mus musculus OX=10090 GN=Acads PE=1 SV=2	ACADS	8	8	8	8	8	8	7	7	7	7	7	-0.00483641	0.100464	0.113472	0.0953772	0.0382111	-0.00615753	-0.0215213	-0.0641525	-0.0588177	-0.0617246	0.916211	0.0497161	0.00777402	0.0187932	0.39443	0.927338	0.684061	0.145192	0.206976	0.266378	1	0.653829	0.0608791	0.304799	0.75228	1	0.983974	0.630781	0.710372	0.971046	FALSE	FALSE	FALSE	FALSE	FALSE
Q8R1B4	Q8R1B4	>sp|Q8R1B4|EIF3C_MOUSE Eukaryotic translation initiation factor 3 subunit C OS=Mus musculus OX=10090 GN=Eif3c PE=1 SV=1	EIF3C	16	15	15	15	15	15	13	13	13	14	13	-0.0757999	-0.0658299	-0.100562	-0.0446313	-0.0169735	-0.00481959	-0.0295197	-0.00357571	-0.00579969	0.0124424	0.00811389	0.0501116	0.000639573	0.17502	0.545674	0.994826	0.479154	0.952348	0.908721	0.625554	0.0841801	0.655471	0.00917551	0.75625	0.855465	1	0.916545	1	1	1	FALSE	FALSE	FALSE	FALSE	FALSE
Q11011	Q11011	>sp|Q11011|PSA_MOUSE Puromycin-sensitive aminopeptidase OS=Mus musculus OX=10090 GN=Npepps PE=1 SV=2	NPEPPS	35	32	33	32	32	32	33	33	34	33	33	0.0552534	-0.0333978	0.0809344	0.014279	0.129838	0.0485465	0.040108	0.0631286	0.00643404	0.0126531	0.000734099	0.0503562	9.08234e-08	0.473276	7.77156e-15	0.000571077	0.0039315	1.74839e-05	0.699092	0.377526	0.0138943	0.656221	4.44654e-06	0.937678	1.9465e-12	0.0105505	0.120577	0.00123851	0.992333	1	FALSE	FALSE	FALSE	FALSE	FALSE
Q8K1N1	Q8K1N1	>sp|Q8K1N1|PLPL8_MOUSE Calcium-independent phospholipase A2-gamma OS=Mus musculus OX=10090 GN=Pnpla8 PE=1 SV=1	PNPLA8	20	19	19	19	20	20	17	17	17	18	18	0.0665791	0.0516494	0.0188399	-0.0651303	-0.0126771	0.00937486	-0.0242471	0.0354784	0.0286383	0.0475142	0.00385051	0.0503502	0.32571	0.00485106	0.65322	0.564754	0.465125	0.145509	0.225706	0.0696092	0.0492964	0.656221	0.645245	0.142748	0.912232	0.86192	0.912246	0.630781	0.736167	0.665722	FALSE	FALSE	FALSE	FALSE	FALSE
P11352	P11352	>sp|P11352|GPX1_MOUSE Glutathione peroxidase 1 OS=Mus musculus OX=10090 GN=Gpx1 PE=1 SV=2	GPX1	9	6	6	6	6	6	6	6	6	6	6	0.0521646	0.0939783	0.122136	0.046637	0.0348454	0.0174683	-0.0646247	-0.0013265	-0.0244778	0.0587596	0.11745	0.0506687	0.0018715	0.274462	0.309336	0.592366	0.0965508	0.870093	0.519665	0.227766	0.43404	0.657849	0.0216128	0.841783	0.68396	0.874421	0.595556	1	0.941049	0.945084	FALSE	FALSE	FALSE	FALSE	FALSE
Q9QYG0;Q9QYG0-2	Q9QYG0;Q9QYG0-2	>sp|Q9QYG0|NDRG2_MOUSE Protein NDRG2 OS=Mus musculus OX=10090 GN=Ndrg2 PE=1 SV=1;>sp|Q9QYG0-2|NDRG2_MOUSE Isoform 2 of Protein NDRG2 OS=Mus musculus OX=10090 GN=Ndrg2	NDRG2	11	10	10	10	10	10	9	9	9	9	10	-0.0198888	-0.0626168	-0.0115398	0.00342083	0.0820723	0.0118951	0.0523765	0.0543955	0.0324453	-0.0150613	0.477972	0.0506345	0.833544	0.835727	0.0142134	0.8205	0.115639	0.143531	0.317268	0.455565	0.824313	0.657849	0.978722	1	0.11431	0.978726	0.638446	0.627733	0.825494	1	FALSE	FALSE	FALSE	FALSE	FALSE
P21836	P21836	>sp|P21836|ACES_MOUSE Acetylcholinesterase OS=Mus musculus OX=10090 GN=Ache PE=1 SV=1	ACHE	6	6	6	6	6	6	6	6	5	5	5	-0.105575	-0.0981992	-0.204701	-0.109076	-0.0880905	-0.134067	-0.12613	-0.133894	-0.025487	-0.0255226	0.0120559	0.0510861	6.41552e-06	0.0127833	0.0875029	0.00968126	0.00294987	0.00371629	0.512844	0.613236	0.110363	0.658089	0.000188719	0.244515	0.369007	0.0894297	0.0996942	0.0816408	0.940495	1	FALSE	FALSE	TRUE	FALSE	FALSE
Q62240;Q62240-2	Q62240;Q62240-2	>sp|Q62240|KDM5D_MOUSE Lysine-specific demethylase 5D OS=Mus musculus OX=10090 GN=Kdm5d PE=2 SV=2;>sp|Q62240-2|KDM5D_MOUSE Isoform 2 of Lysine-specific demethylase 5D OS=Mus musculus OX=10090 GN=Kdm5d	KDM5D	1	1	1	1	1	1	0	0	0	0	0	0.249135	0.244646	0.126738	-0.138607	-0.105747						0.0418196	0.0511995	0.320277	0.153478	0.317477						0.242035	0.658089	0.640828	0.723807	0.693171						FALSE	FALSE	FALSE	FALSE	FALSE
P18826;P18826-2	P18826;P18826-2	>sp|P18826|KPB1_MOUSE Phosphorylase b kinase regulatory subunit alpha, skeletal muscle isoform OS=Mus musculus OX=10090 GN=Phka1 PE=1 SV=3;>sp|P18826-2|KPB1_MOUSE Isoform 2 of Phosphorylase b kinase regulatory subunit alpha, skeletal muscle isoform OS=Mus musculus OX=10090 GN=Phka1	PHKA1	9	8	8	9	8	8	8	8	7	7	7	-0.073199	-0.0909293	-0.0570636	-0.00200437	0.0515806	0.0245317	-0.0276664	-0.0963591	-0.115825	-0.0598127	0.101729	0.050852	0.179181	0.980917	0.270536	0.480465	0.611472	0.0857164	0.0452177	0.260721	0.404778	0.658089	0.464267	1	0.642054	0.814656	0.965169	0.512146	0.343862	0.96914	FALSE	FALSE	FALSE	FALSE	FALSE
Q8CIE6	Q8CIE6	>sp|Q8CIE6|COPA_MOUSE Coatomer subunit alpha OS=Mus musculus OX=10090 GN=Copa PE=1 SV=2	COPA	18	17	17	17	17	17	17	17	18	17	17	-0.0356983	-0.0534756	0.0271971	0.0410552	0.0920145	0.0723033	-0.0123279	0.0812962	0.00680841	0.0810748	0.154081	0.0511944	0.573236	0.169382	0.00247994	0.0155877	0.594387	0.00954846	0.723797	0.00249309	0.49753	0.658089	0.842154	0.742936	0.031255	0.125223	0.959647	0.155235	1	0.0893789	FALSE	FALSE	FALSE	FALSE	FALSE
Q8R574	Q8R574	>sp|Q8R574|KPRB_MOUSE Phosphoribosyl pyrophosphate synthase-associated protein 2 OS=Mus musculus OX=10090 GN=Prpsap2 PE=1 SV=1	PRPSAP2	13	12	12	12	12	12	12	12	12	13	12	0.015674	-0.0655849	0.00924245	-0.0272678	0.0879369	0.0132888	-0.0179007	0.0412455	0.0148828	0.044552	0.548206	0.0513443	0.836148	0.592042	0.00216106	0.500514	0.484804	0.158365	0.840247	0.170601	0.862342	0.658089	0.979633	0.967915	0.0284691	0.82721	0.917983	0.653222	1	0.885781	FALSE	FALSE	FALSE	FALSE	FALSE
P97493	P97493	>sp|P97493|THIOM_MOUSE Thioredoxin, mitochondrial OS=Mus musculus OX=10090 GN=Txn2 PE=1 SV=1	TXN2	1	1	1	1	1	1	1	1	1	1	1	0.0991745	0.332586	0.292654	0.241924	-0.0362306	-0.387898	0.0137752	-0.0800913	0.291676	-0.111469	0.763052	0.0512995	0.125799	0.169998	0.842932	0.00135999	0.929411	0.430716	0.00881991	0.333337	0.958503	0.658089	0.381323	0.744628	0.999743	0.0206819	1	0.883155	0.114541	1	FALSE	FALSE	FALSE	FALSE	FALSE
Q8JZN5	Q8JZN5	>sp|Q8JZN5|ACAD9_MOUSE Complex I assembly factor ACAD9, mitochondrial OS=Mus musculus OX=10090 GN=Acad9 PE=1 SV=2	ACAD9	25	24	24	24	24	24	24	24	23	23	23	0.00401194	0.0428293	0.0463518	0.0266222	0.0164979	-0.0269136	-0.00734043	-0.0329428	-0.00890521	-0.0295537	0.915965	0.0511511	0.00302958	0.128922	0.344422	0.208848	0.970889	0.124562	0.77802	0.101193	1	0.658089	0.0306948	0.690895	0.716745	0.564487	1	0.591539	1	0.776539	FALSE	FALSE	FALSE	FALSE	FALSE
Q9QXZ0	Q9QXZ0	>sp|Q9QXZ0|MACF1_MOUSE Microtubule-actin cross-linking factor 1 OS=Mus musculus OX=10090 GN=Macf1 PE=1 SV=2	MACF1	3	1	1	2	1	1	2	2	2	2	2	-0.115014	-0.257113	-0.155632	0.00919733	0.109227	0.00293617	-0.0428629	0.03496	0.03432	0.0632648	0.241998	0.0522595	0.0361163	1	0.484575	0.983708	0.570665	0.864382	0.621343	0.461635	0.618959	0.665549	0.177688	1	0.822043	1	0.952066	1	0.976717	1	FALSE	FALSE	FALSE	FALSE	FALSE
Q8R2W9	Q8R2W9	>sp|Q8R2W9|PANK3_MOUSE Pantothenate kinase 3 OS=Mus musculus OX=10090 GN=Pank3 PE=1 SV=1	PANK3	1	1	1	1	1	1	1	1	1	1	1	-0.155767	-0.318479	-0.0953715	0.0366405	0.24019	-0.257034	-0.107261	-0.0670543	0.184387	0.0374638	0.260897	0.0524395	0.462675	0.761572	0.111379	0.0462195	0.392116	0.575574	0.497815	1	0.638332	0.665549	0.758112	1	0.420625	0.254683	0.887854	0.939123	0.929932	1	FALSE	FALSE	FALSE	FALSE	FALSE
Q9D868-2	Q9D868-2	>sp|Q9D868-2|PPIH_MOUSE Isoform 2 of Peptidyl-prolyl cis-trans isomerase H OS=Mus musculus OX=10090 GN=Ppih	PPIH	2	2	2	2	2	2	2	2	2	2	2	-0.0914582	-0.187267	-0.0196082	0.0564891	0.18334	-0.006932	-0.0369148	-0.0760204	-0.0907007	-0.0403496	0.421094	0.0521963	0.868628	0.611114	0.0527501	0.94557	0.690111	0.348502	0.392508	0.629485	0.786029	0.665549	0.994899	0.975488	0.269633	1	0.987497	0.83453	0.883613	1	FALSE	FALSE	FALSE	FALSE	FALSE
Q3UHX2	Q3UHX2	>sp|Q3UHX2|HAP28_MOUSE 28 kDa heat- and acid-stable phosphoprotein OS=Mus musculus OX=10090 GN=Pdap1 PE=1 SV=1	PDAP1	5	5	5	5	5	5	5	5	5	5	5	0.0172375	0.102553	0.121601	0.0852256	0.033072	-0.0521676	-0.0132946	-0.000277187	0.0508029	0.00287153	0.552092	0.0520257	0.0108117	0.0721624	0.51531	0.28185	0.763812	0.931525	0.303584	0.875063	0.862976	0.665549	0.0768453	0.560623	0.83924	0.65339	1	1	0.816379	1	FALSE	FALSE	FALSE	FALSE	FALSE
P10853;P10854;Q64475;Q64478;Q64524;Q64525;Q6ZWY9;Q8CGP0;Q8CGP1;Q8CGP2;Q8CGP2-2;Q9D2U9	P10853;P10854;Q64475;Q64478;Q64524;Q64525;Q6ZWY9;Q8CGP0;Q8CGP1;Q8CGP2;Q8CGP2-2;Q9D2U9	>sp|P10853|H2B1F_MOUSE Histone H2B type 1-F/J/L OS=Mus musculus OX=10090 GN=H2bc7 PE=1 SV=2;>sp|P10854|H2B1M_MOUSE Histone H2B type 1-M OS=Mus musculus OX=10090 GN=H2bc14 PE=1 SV=2;>sp|Q64475|H2B1B_MOUSE Histone H2B type 1-B OS=Mus musculus OX=10090 GN=H2bc3 PE=1 SV=3;>sp|Q64478|H2B1H_MOUSE Histone H2B type 1-H OS=Mus musculus OX=10090 GN=H2bc9 PE=1 SV=3;>sp|Q64524|H2B2E_MOUSE Histone H2B type 2-…	H2BC7;H2BC14;H2BC3;H2BC9;H2BC21;HIST2H2BB;H2BC4;H2BU1;H2BC12;HIST1H2BP;HIST3H2BA	6	4	4	4	4	4	5	4	5	5	4	-0.028715	0.164107	0.12053	0.104144	-0.0833755	0.609954	0.0715686	0.102925	-0.729422	0.0737579	0.564917	0.0524959	0.326746	0.342206	0.41659	4.39619e-06	0.307749	0.748851	3.14964e-07	0.87568	0.871007	0.665549	0.645882	0.879423	0.772079	0.000164621	0.84098	0.980975	1.78761e-05	1	FALSE	FALSE	FALSE	FALSE	FALSE
Q8BLU0	Q8BLU0	>sp|Q8BLU0|FLRT2_MOUSE Leucine-rich repeat transmembrane protein FLRT2 OS=Mus musculus OX=10090 GN=Flrt2 PE=1 SV=1	FLRT2	5	5	5	5	5	5	4	5	3	3	3	-0.043438	0.100011	0.0710164	0.0748926	-0.0293825	0.165704	0.00751446	0.0826336	-0.0415802	0.053765	0.59064	0.0523345	0.121165	0.0565465	0.846011	0.00601381	0.910955	0.260288	0.402104	0.430524	0.884003	0.665549	0.372869	0.506884	1	0.0641443	1	0.759087	0.886067	1	FALSE	FALSE	FALSE	FALSE	FALSE
Q9D6F4	Q9D6F4	>sp|Q9D6F4|GBRA4_MOUSE Gamma-aminobutyric acid receptor subunit alpha-4 OS=Mus musculus OX=10090 GN=Gabra4 PE=2 SV=1	GABRA4	11	11	11	11	11	11	7	8	7	7	7	-0.139602	-0.0942489	-0.207541	-0.0836595	-0.096014	-0.0260515	-0.0695948	0.0263497	0.0515292	0.0983164	0.000217072	0.0529182	2.88118e-07	0.0635735	0.0303095	0.574201	0.144398	0.492358	0.200404	0.0189985	0.00517059	0.668426	1.2607e-05	0.534815	0.19098	0.8667	0.681557	0.913974	0.704439	0.356119	FALSE	FALSE	TRUE	FALSE	FALSE
Q3URE1	Q3URE1	>sp|Q3URE1|ACSF3_MOUSE Malonate--CoA ligase ACSF3, mitochondrial OS=Mus musculus OX=10090 GN=Acsf3 PE=1 SV=2	ACSF3	17	16	16	16	16	16	14	14	14	14	14	0.063824	0.0540785	0.0798214	-0.00176806	0.0380898	-0.00229716	-0.0310329	-7.26748e-06	-0.0100322	0.0188708	0.0189085	0.0531277	0.00170328	0.763617	0.144778	0.939086	0.386822	0.977188	0.976917	0.446329	0.147622	0.668426	0.02028	1	0.477128	1	0.883671	1	1	1	FALSE	FALSE	FALSE	FALSE	FALSE
Q9R111	Q9R111	>sp|Q9R111|GUAD_MOUSE Guanine deaminase OS=Mus musculus OX=10090 GN=Gda PE=1 SV=1	GDA	22	18	18	18	19	19	21	21	21	21	21	0.0378089	-0.0516219	0.0733891	0.0187832	0.136979	0.110942	0.0452807	0.0440317	-0.0810931	-0.0135075	0.0704514	0.0529573	0.000268213	0.327749	4.20638e-08	4.90996e-09	0.00820721	0.0136617	0.000155449	0.80893	0.328258	0.668426	0.0045911	0.876276	2.94994e-06	3.67719e-07	0.184578	0.196355	0.00442934	1	FALSE	FALSE	FALSE	FALSE	FALSE
P17095	P17095	>sp|P17095|HMGA1_MOUSE High mobility group protein HMG-I/HMG-Y OS=Mus musculus OX=10090 GN=Hmga1 PE=1 SV=4	HMGA1	3	1	2	1	1	1	2	2	2	2	2	-0.158949	0.224472	-0.178079	-0.0409773	-0.387521	0.711379	-0.164357	-0.140082	-0.880319	0.0536332	0.194698	0.0531481	0.136619	0.97627	0.0338797	0.00075891	0.187031	0.435398	8.83594e-07	1	0.556746	0.668426	0.398196	1	0.206075	0.013348	0.733702	0.886374	4.56917e-05	1	FALSE	FALSE	FALSE	FALSE	FALSE
P50427	P50427	>sp|P50427|STS_MOUSE Steryl-sulfatase OS=Mus musculus OX=10090 GN=Sts PE=1 SV=1	STS	1	1	1	1	1	1	1	1	1	1	1	0.151107	0.245415	0.119332	-0.0156219	-0.112135	-0.0973636	0.0275069	-0.0325874	0.0496646	-0.0698837	0.206898	0.0531995	0.293777	0.935991	0.310117	0.382056	0.867471	0.747653	0.656273	0.469795	0.573037	0.668426	0.61085	1	0.684561	0.74268	1	0.9807	0.983365	1	FALSE	FALSE	FALSE	FALSE	FALSE
Q5M8N4	Q5M8N4	>sp|Q5M8N4|D39U1_MOUSE Epimerase family protein SDR39U1 OS=Mus musculus OX=10090 GN=Sdr39u1 PE=1 SV=2	SDR39U1	8	7	7	7	8	8	7	7	7	7	7	0.141282	0.0672031	0.0827064	-0.0636206	0.0236816	0.012838	-0.00717655	0.00461802	-0.00955545	0.0105478	1.64734e-05	0.054387	0.00894287	0.0963577	0.615611	0.862587	0.98352	0.889522	0.950705	0.830198	0.000623585	0.66896	0.0670332	0.631941	0.893293	0.99328	1	1	1	1	FALSE	FALSE	FALSE	FALSE	FALSE
Q99JY9	Q99JY9	>sp|Q99JY9|ARP3_MOUSE Actin-related protein 3 OS=Mus musculus OX=10090 GN=Actr3 PE=1 SV=3	ACTR3	16	16	15	15	15	14	15	15	15	15	15	-0.0602943	-0.050165	-0.0654903	-0.0231804	-0.0019121	-0.112965	-0.0140356	-0.0680624	0.0412296	-0.0526579	0.00215711	0.0535725	0.00106506	0.344729	0.886023	2.05646e-07	0.395615	0.00132707	0.115405	0.00627321	0.0324168	0.66896	0.0139374	0.882028	1	1.11033e-05	0.888401	0.0382264	0.565758	0.180201	FALSE	FALSE	FALSE	FALSE	FALSE
P62073	P62073	>sp|P62073|TIM10_MOUSE Mitochondrial import inner membrane translocase subunit Tim10 OS=Mus musculus OX=10090 GN=Timm10 PE=1 SV=1	TIMM10	4	3	3	3	3	3	4	4	4	4	4	0.124169	0.166762	0.139656	0.0298878	0.024323	-0.136906	-0.0267983	-0.072953	0.0797582	-0.0442522	0.0642964	0.0543528	0.0201473	0.570576	0.749112	0.0337204	0.984264	0.335881	0.216536	0.434188	0.311179	0.66896	0.121701	0.966536	0.960386	0.20763	1	0.821509	0.723587	1	FALSE	FALSE	FALSE	FALSE	FALSE
Q8VBX6;Q8VBX6-2;Q8VBX6-4	Q8VBX6;Q8VBX6-2;Q8VBX6-4	>sp|Q8VBX6|MPDZ_MOUSE Multiple PDZ domain protein OS=Mus musculus OX=10090 GN=Mpdz PE=1 SV=2;>sp|Q8VBX6-2|MPDZ_MOUSE Isoform 2 of Multiple PDZ domain protein OS=Mus musculus OX=10090 GN=Mpdz;>sp|Q8VBX6-4|MPDZ_MOUSE Isoform 4 of Multiple PDZ domain protein OS=Mus musculus OX=10090 GN=Mpdz	MPDZ	10	8	8	8	9	9	7	7	7	7	7	-0.0735511	0.0889344	-0.0362038	0.0115509	-0.117731	0.0199719	0.00517488	0.037677	0.0112608	0.021647	0.169173	0.054062	0.611783	0.771963	0.00673592	0.566486	0.753771	0.600721	0.982281	0.784644	0.519396	0.66896	0.86459	1	0.0665997	0.862199	1	0.950112	1	1	FALSE	FALSE	FALSE	FALSE	FALSE
P52760	P52760	>sp|P52760|RIDA_MOUSE 2-iminobutanoate/2-iminopropanoate deaminase OS=Mus musculus OX=10090 GN=Rida PE=1 SV=3	RIDA	5	5	5	5	5	5	4	4	4	4	4	0.0493255	0.080886	0.152349	0.104389	0.0911121	-0.0400202	0.0433808	0.0354121	0.0677081	-0.00932641	0.191794	0.0541907	0.000135351	0.0221774	0.0442706	0.299163	0.30959	0.407051	0.0782682	0.910326	0.553642	0.66896	0.00260432	0.339178	0.243697	0.672415	0.841165	0.871068	0.463829	1	FALSE	FALSE	FALSE	FALSE	FALSE
Q07076	Q07076	>sp|Q07076|ANXA7_MOUSE Annexin A7 OS=Mus musculus OX=10090 GN=Anxa7 PE=1 SV=2	ANXA7	9	9	9	9	9	9	9	9	9	9	9	-0.0310694	-0.062414	-0.214236	-0.197632	-0.13966	0.0704741	-0.0178245	0.0377459	-0.0325888	0.0511038	0.246998	0.0539175	2.19402e-12	7.51155e-12	1.38535e-05	0.00640759	0.494846	0.23196	0.20446	0.0777288	0.622602	0.66896	3.01183e-10	2.61928e-09	0.000498228	0.0670103	0.921724	0.740694	0.707653	0.698967	FALSE	FALSE	TRUE	TRUE	FALSE
Q9QXB9	Q9QXB9	>sp|Q9QXB9|DRG2_MOUSE Developmentally-regulated GTP-binding protein 2 OS=Mus musculus OX=10090 GN=Drg2 PE=1 SV=1	DRG2	8	8	8	8	8	8	8	8	8	8	8	-0.0585479	-0.0944217	-0.0536902	-0.0197759	0.0517704	-0.0871317	-0.00951572	-0.0197019	0.0571937	-0.0180829	0.258966	0.0537966	0.333512	0.608218	0.159338	0.0353579	0.760701	0.735506	0.156319	0.637096	0.635437	0.66896	0.652109	0.973565	0.498188	0.214893	1	0.978909	0.645807	1	FALSE	FALSE	FALSE	FALSE	FALSE
Q9CZU4	Q9CZU4	>sp|Q9CZU4|ERAL1_MOUSE GTPase Era, mitochondrial OS=Mus musculus OX=10090 GN=Eral1 PE=2 SV=1	ERAL1	1	1	1	1	1	1	0	0	0	0	0	0.201355	0.274364	0.267252	0.0417003	-0.000833501						0.267657	0.0542795	0.244998	0.99017	1						0.646413	0.66896	0.553923	1	1						FALSE	FALSE	FALSE	FALSE	FALSE
Q9ESP1	Q9ESP1	>sp|Q9ESP1|SDF2L_MOUSE Stromal cell-derived factor 2-like protein 1 OS=Mus musculus OX=10090 GN=Sdf2l1 PE=1 SV=2	SDF2L1	1	1	1	1	1	1	1	1	1	1	1	0.0813876	0.228158	0.244904	0.150066	0.0341694	-0.133332	0.0216411	0.0741994	0.201617	0.0418458	0.439216	0.0536995	0.0252197	0.164638	0.814792	0.342517	0.885211	0.504255	0.0714193	0.693453	0.799595	0.66896	0.141932	0.740812	0.990193	0.705021	1	0.919248	0.442002	1	FALSE	FALSE	FALSE	FALSE	FALSE
Q8VHQ3	Q8VHQ3	>sp|Q8VHQ3|PP16B_MOUSE Protein phosphatase 1 regulatory inhibitor subunit 16B OS=Mus musculus OX=10090 GN=Ppp1r16b PE=1 SV=1	PPP1R16B	4	2	2	2	2	2	4	4	4	4	4	-0.0792677	0.15011	0.0216441	0.0761812	-0.115405	-0.00863622	-0.0312222	-0.0948199	-0.0813356	-0.0779702	0.471909	0.0538007	0.680308	0.325183	0.166039	0.737362	0.538735	0.135811	0.335297	0.373017	0.821189	0.66896	0.902907	0.876276	0.505357	0.944588	0.938607	0.613594	0.838361	1	FALSE	FALSE	FALSE	FALSE	FALSE
P21995	P21995	>sp|P21995|EMB_MOUSE Embigin OS=Mus musculus OX=10090 GN=Emb PE=1 SV=2	EMB	4	4	4	4	4	4	3	3	3	3	3	-0.0188706	0.107222	-0.0235616	-0.0198243	-0.123869	-0.0337443	-0.07523	0.0118284	0.0492738	0.0854003	0.599142	0.0543376	0.611606	0.767598	0.0270059	0.524124	0.271003	0.595306	0.42004	0.125255	0.887512	0.66896	0.86459	1	0.176837	0.841954	0.82063	0.947338	0.897825	0.827454	FALSE	FALSE	FALSE	FALSE	FALSE
Q9D0M5	Q9D0M5	>sp|Q9D0M5|DYL2_MOUSE Dynein light chain 2, cytoplasmic OS=Mus musculus OX=10090 GN=Dynll2 PE=1 SV=1	DYNLL2	1	1	1	1	1	1	0	0	0	0	0	0.312974	0.606589	0.449731	0.132971	-0.228263						1	0.0540595	0.892271	0.503795	0.395916						1	0.66896	1	0.954676	0.753067						FALSE	FALSE	FALSE	FALSE	FALSE
F7BNZ5	F7BNZ5	>tr|F7BNZ5|F7BNZ5_MOUSE Breast carcinoma-amplified sequence 1 homolog (Fragment) OS=Mus musculus OX=10090 GN=Bcas1 PE=1 SV=1	BCAS1	9	9	9	9	9	9	8	8	8	8	8	-0.121776	0.107277	-0.0171393	0.108744	-0.100258	0.0600723	0.123006	0.0382565	-0.0873948	-0.0927427	0.0102597	0.054815	0.710238	0.0500841	0.0846798	0.147976	0.0102883	0.685278	0.395643	0.0176597	0.0980205	0.670695	0.91665	0.489936	0.362109	0.476712	0.205825	0.969781	0.884162	0.346875	FALSE	FALSE	FALSE	FALSE	FALSE
Q8C6G8	Q8C6G8	>sp|Q8C6G8|WDR26_MOUSE WD repeat-containing protein 26 OS=Mus musculus OX=10090 GN=Wdr26 PE=1 SV=3	WDR26	5	4	5	5	4	5	3	4	4	3	4	-0.070964	-0.140899	-0.0478768	0.0101605	0.098979	-0.0670408	-0.0325516	-0.034648	0.0325115	-0.0219886	0.254787	0.0547992	0.471443	0.874481	0.119536	0.299995	0.598409	0.32162	0.685648	0.553534	0.630231	0.670695	0.764576	1	0.436619	0.673153	0.9621	0.811001	0.989922	1	FALSE	FALSE	FALSE	FALSE	FALSE
Q9CR00	Q9CR00	>sp|Q9CR00|PSMD9_MOUSE 26S proteasome non-ATPase regulatory subunit 9 OS=Mus musculus OX=10090 GN=Psmd9 PE=1 SV=1	PSMD9	5	4	4	4	4	4	4	4	4	4	4	0.0497593	0.115758	0.163798	0.0950932	0.0563004	-0.0835204	-0.047575	-0.00891461	0.0682837	0.0239895	0.531443	0.0546245	0.00384868	0.0690898	0.308967	0.182142	0.423525	0.95841	0.203868	0.616699	0.852817	0.670695	0.0363546	0.55383	0.683528	0.526791	0.895235	1	0.707089	1	FALSE	FALSE	FALSE	FALSE	FALSE
Q8BGF9	Q8BGF9	>sp|Q8BGF9|S2544_MOUSE Solute carrier family 25 member 44 OS=Mus musculus OX=10090 GN=Slc25a44 PE=1 SV=1	SLC25A44	7	7	7	7	7	7	7	7	7	7	7	0.0287099	0.0982339	0.00658495	-0.0396321	-0.0584771	0.00912166	-0.00822725	-0.0104533	-0.0238948	-0.00807008	0.215067	0.0550457	0.683986	0.569477	0.311684	0.936878	0.942443	0.901327	0.845903	0.887992	0.586427	0.672344	0.904986	0.965839	0.686076	1	1	1	1	1	FALSE	FALSE	FALSE	FALSE	FALSE
Q8CAA7	Q8CAA7	>sp|Q8CAA7|PGM2L_MOUSE Glucose 1,6-bisphosphate synthase OS=Mus musculus OX=10090 GN=Pgm2l1 PE=1 SV=1	PGM2L1	22	21	21	21	21	21	22	22	22	22	22	0.0306756	-0.0473812	0.0118605	-0.0300288	0.0653034	-0.0357622	0.0253306	0.0184478	0.0480473	-0.0157905	0.274533	0.0554191	0.663555	0.139411	0.00260424	0.125723	0.210724	0.3593	0.014404	0.656896	0.655043	0.675728	0.894579	0.704246	0.0324663	0.438853	0.769075	0.839403	0.160374	1	FALSE	FALSE	FALSE	FALSE	FALSE
P61161	P61161	>sp|P61161|ARP2_MOUSE Actin-related protein 2 OS=Mus musculus OX=10090 GN=Actr2 PE=1 SV=1	ACTR2	15	13	14	14	13	14	14	14	14	14	14	-0.079324	-0.0586105	-0.111677	-0.0523472	-0.0373548	-0.107905	-0.0244343	-0.0536276	0.0433583	-0.0375172	0.00202469	0.0557962	3.85748e-06	0.0270297	0.178604	1.01623e-05	0.367482	0.0119066	0.0376166	0.0867611	0.0307568	0.676794	0.000119497	0.370409	0.524298	0.00033387	0.880235	0.180292	0.310404	0.73287	FALSE	FALSE	FALSE	FALSE	FALSE
Q8K1N4	Q8K1N4	>sp|Q8K1N4|SPAS2_MOUSE Spermatogenesis-associated serine-rich protein 2 OS=Mus musculus OX=10090 GN=Spats2 PE=1 SV=1	SPATS2	2	2	2	2	2	2	1	1	1	1	1	0.27923	0.214594	0.142899	-0.113577	-0.0680598	0.147385	0.079547	0.31366	0.153731	0.23282	0.0145817	0.055742	0.278135	0.353886	0.568837	0.481435	0.744253	0.0906391	0.582154	0.238278	0.125742	0.676794	0.592197	0.886483	0.865597	0.814656	1	0.520524	0.963631	0.956247	FALSE	FALSE	FALSE	FALSE	FALSE
Q9QZ23	Q9QZ23	>sp|Q9QZ23|NFU1_MOUSE NFU1 iron-sulfur cluster scaffold homolog, mitochondrial OS=Mus musculus OX=10090 GN=Nfu1 PE=1 SV=2	NFU1	4	4	4	4	4	4	4	4	4	4	4	0.0872199	0.103184	0.115197	0.00694506	0.0290949	-0.0822214	0.000142077	-0.0227853	0.0555889	-0.0297719	0.105669	0.0556614	0.0170418	0.799265	0.540866	0.0426314	0.99967	0.439801	0.169114	0.421471	0.411902	0.676794	0.109158	1	0.853532	0.241798	1	0.888954	0.658213	1	FALSE	FALSE	FALSE	FALSE	FALSE
Q8R4I7	Q8R4I7	>sp|Q8R4I7|NETO1_MOUSE Neuropilin and tolloid-like protein 1 OS=Mus musculus OX=10090 GN=Neto1 PE=1 SV=2	NETO1	4	4	4	3	3	3	3	3	3	3	3	-0.0895552	0.121451	-0.1404	-0.0619783	-0.192228	-0.138998	-0.0688162	-0.185573	-0.0702503	-0.118892	0.160563	0.0561105	0.0805464	0.540514	0.0085783	0.0711317	0.547494	0.0038417	0.3174	0.163468	0.509251	0.677093	0.294548	0.960796	0.0796816	0.327667	0.941777	0.0825668	0.825494	0.880084	FALSE	FALSE	FALSE	FALSE	FALSE
Q80TV8-2	Q80TV8-2	>sp|Q80TV8-2|CLAP1_MOUSE Isoform 2 of CLIP-associating protein 1 OS=Mus musculus OX=10090 GN=Clasp1	CLASP1	26	20	21	20	22	22	20	21	21	20	20	0.0160831	0.0592993	0.0865552	0.0382508	0.0421957	0.0828185	-0.020144	0.00892335	-0.0841601	0.0129649	0.680486	0.0559762	0.000509875	0.0920783	0.107503	0.00689206	0.501916	0.834056	0.00646772	0.36188	0.922116	0.677093	0.00762743	0.61805	0.41068	0.0705698	0.92577	1	0.0913992	1	FALSE	FALSE	FALSE	FALSE	FALSE
Q61315;Q61315-3	Q61315;Q61315-3	>sp|Q61315|APC_MOUSE Adenomatous polyposis coli protein OS=Mus musculus OX=10090 GN=Apc PE=1 SV=1;>sp|Q61315-3|APC_MOUSE Isoform 3 of Adenomatous polyposis coli protein OS=Mus musculus OX=10090 GN=Apc	APC	19	16	16	16	16	16	16	16	16	17	18	0.000780124	0.0583091	0.0150414	-0.00505098	-0.0280828	-0.029764	-0.0494153	0.00795524	0.0351928	0.0349822	0.678906	0.0560366	0.668283	0.87669	0.528362	0.324144	0.22994	0.695533	0.250772	0.36923	0.922116	0.677093	0.896808	1	0.847661	0.693722	0.783484	0.973484	0.767972	1	FALSE	FALSE	FALSE	FALSE	FALSE
P09671	P09671	>sp|P09671|SODM_MOUSE Superoxide dismutase [Mn], mitochondrial OS=Mus musculus OX=10090 GN=Sod2 PE=1 SV=3	SOD2	8	8	8	8	8	8	8	8	8	8	8	0.116159	0.0647279	0.12591	-0.00780322	0.0701673	-0.0369555	0.00358182	0.0116485	0.040487	-0.0045984	4.40013e-05	0.0565788	3.17431e-06	0.842722	0.0380683	0.23859	0.845125	0.617214	0.183808	0.870039	0.00136952	0.67858	0.000103206	1	0.220821	0.60275	1	0.955971	0.682634	1	FALSE	FALSE	FALSE	FALSE	FALSE
Q9QZF2	Q9QZF2	>sp|Q9QZF2|GPC1_MOUSE Glypican-1 OS=Mus musculus OX=10090 GN=Gpc1 PE=1 SV=1	GPC1	11	10	11	11	10	11	10	10	10	10	10	-0.106262	-0.0566729	-0.165559	-0.0721034	-0.085991	-0.196945	-0.0899063	-0.0838736	0.113649	0.00119946	6.03185e-05	0.0569528	2.05289e-09	0.0181311	0.0102778	5.46625e-11	0.000783344	0.00501206	0.00109058	0.828154	0.00180517	0.67858	1.40905e-07	0.299635	0.0901806	6.92226e-09	0.0376113	0.0988457	0.0219404	1	FALSE	FALSE	TRUE	FALSE	FALSE
Q91ZA3	Q91ZA3	>sp|Q91ZA3|PCCA_MOUSE Propionyl-CoA carboxylase alpha chain, mitochondrial OS=Mus musculus OX=10090 GN=Pcca PE=1 SV=2	PCCA	31	30	30	30	30	30	30	30	29	29	29	0.0591298	0.0428	0.0663728	-0.00915652	0.0398271	-0.0265202	0.00432129	0.00201962	0.0253833	-0.0102504	0.000309739	0.0563876	5.59992e-05	0.549403	0.0382297	0.187883	0.772968	0.915748	0.221219	0.49769	0.00681243	0.67858	0.00123675	0.962394	0.221391	0.535398	1	1	0.729146	1	FALSE	FALSE	FALSE	FALSE	FALSE
Q80YS6	Q80YS6	>sp|Q80YS6|AFAP1_MOUSE Actin filament-associated protein 1 OS=Mus musculus OX=10090 GN=Afap1 PE=1 SV=1	AFAP1	1	1	1	1	1	1	1	1	1	1	1	-0.425705	-0.300133	-0.188911	0.230678	0.133136	0.27291	0.217349	-0.0350274	-0.310439	-0.272041	0.00499995	0.0570794	0.220958	0.0843392	0.332277	0.0663393	0.158038	0.820912	0.102299	0.098239	0.0594476	0.67858	0.520325	0.596031	0.705924	0.316601	0.700737	1	0.532153	0.768822	FALSE	FALSE	FALSE	FALSE	FALSE
D3Z636	D3Z636	>tr|D3Z636|D3Z636_MOUSE Inorganic diphosphatase OS=Mus musculus OX=10090 GN=Ppa2 PE=1 SV=1	PPA2	8	8	8	8	8	8	8	8	8	8	8	0.0839128	0.078544	0.0943435	-0.0124662	0.0196309	-0.0718574	-0.0370695	-0.060736	0.00705309	-0.042786	0.0161796	0.0569863	0.00570001	0.787862	0.545563	0.0589303	0.420476	0.113067	0.8223	0.238633	0.132618	0.67858	0.0477382	1	0.855465	0.2955	0.894667	0.572928	1	0.956247	FALSE	FALSE	FALSE	FALSE	FALSE
Q9CQR4	Q9CQR4	>sp|Q9CQR4|ACO13_MOUSE Acyl-coenzyme A thioesterase 13 OS=Mus musculus OX=10090 GN=Acot13 PE=1 SV=1	ACOT13	4	3	3	3	3	3	4	4	4	4	4	0.0520397	0.10332	0.00582665	-0.0599598	-0.075697	-0.065354	-0.0320669	-0.0149385	0.036959	0.000709931	0.223323	0.0566613	0.945222	0.306755	0.240211	0.140725	0.427453	0.652177	0.414313	0.877843	0.596114	0.67858	1	0.864528	0.606413	0.464305	0.895858	0.963062	0.894411	1	FALSE	FALSE	FALSE	FALSE	FALSE
Q9Z1E4	Q9Z1E4	>sp|Q9Z1E4|GYS1_MOUSE Glycogen [starch] synthase, muscle OS=Mus musculus OX=10090 GN=Gys1 PE=1 SV=2	GYS1	8	8	8	8	8	8	7	7	7	7	7	-0.0388406	-0.0881209	-0.0320261	-0.0116267	0.0643876	-0.00149006	0.0633971	0.0545461	0.0415651	-0.0125256	0.26479	0.0572017	0.630315	0.965708	0.16126	0.87206	0.158978	0.186548	0.359799	0.827471	0.642522	0.67858	0.87591	1	0.499439	0.996211	0.700737	0.691783	0.85727	1	FALSE	FALSE	FALSE	FALSE	FALSE
Q9CZ13	Q9CZ13	>sp|Q9CZ13|QCR1_MOUSE Cytochrome b-c1 complex subunit 1, mitochondrial OS=Mus musculus OX=10090 GN=Uqcrc1 PE=1 SV=2	UQCRC1	16	15	15	15	15	15	14	14	15	14	14	0.01401	0.0534385	0.0229151	-0.00857446	-0.00915471	0.00363507	0.00564382	0.0252159	0.0155498	0.0169098	0.503741	0.0568981	0.160742	0.844959	0.90759	0.833348	0.558431	0.221396	0.44394	0.549175	0.835828	0.67858	0.438221	1	1	0.986449	0.947667	0.729117	0.906969	1	FALSE	FALSE	FALSE	FALSE	FALSE
Q9D7V9	Q9D7V9	>sp|Q9D7V9|NAAA_MOUSE N-acylethanolamine-hydrolyzing acid amidase OS=Mus musculus OX=10090 GN=Naaa PE=1 SV=2	NAAA	3	3	3	3	3	3	3	3	3	3	3	0.00963757	0.120407	0.0871635	0.0589795	-0.019232	-0.167847	-0.0907702	-0.099399	0.0503276	-0.0169608	0.715136	0.0571839	0.126225	0.382232	0.847446	0.0270776	0.146558	0.154707	0.42655	0.874222	0.93772	0.67858	0.381515	0.904395	1	0.181517	0.686036	0.648145	0.90071	1	FALSE	FALSE	FALSE	FALSE	FALSE
Q3TRM4;Q3TRM4-2;Q3TRM4-3	Q3TRM4;Q3TRM4-2;Q3TRM4-3	>sp|Q3TRM4|PLPL6_MOUSE Patatin-like phospholipase domain-containing protein 6 OS=Mus musculus OX=10090 GN=Pnpla6 PE=1 SV=2;>sp|Q3TRM4-2|PLPL6_MOUSE Isoform 2 of Patatin-like phospholipase domain-containing protein 6 OS=Mus musculus OX=10090 GN=Pnpla6;>sp|Q3TRM4-3|PLPL6_MOUSE Isoform 3 of Patatin-like phospholipase domain-containing protein 6 OS=Mus musculus OX=10090 GN=Pnpla6	PNPLA6	3	3	3	3	3	3	1	1	1	1	1	-0.0441342	0.14033	0.0364124	0.0453681	-0.0931276	-0.0763785	-0.225233	-0.141633	-0.0760367	0.0728378	0.799393	0.0565129	0.623188	0.574307	0.212301	0.557274	0.0786192	0.282977	0.822172	0.579454	0.977501	0.67858	0.871598	0.967054	0.571323	0.860049	0.559086	0.777178	1	1	FALSE	FALSE	FALSE	FALSE	FALSE
Q99P30;Q99P30-2;Q99P30-3;Q99P30-5	Q99P30;Q99P30-2;Q99P30-3;Q99P30-5	>sp|Q99P30|NUDT7_MOUSE Peroxisomal coenzyme A diphosphatase NUDT7 OS=Mus musculus OX=10090 GN=Nudt7 PE=1 SV=2;>sp|Q99P30-2|NUDT7_MOUSE Isoform 2 of Peroxisomal coenzyme A diphosphatase NUDT7 OS=Mus musculus OX=10090 GN=Nudt7;>sp|Q99P30-3|NUDT7_MOUSE Isoform 3 of Peroxisomal coenzyme A diphosphatase NUDT7 OS=Mus musculus OX=10090 GN=Nudt7;>sp|Q99P30-5|NUDT7_MOUSE Isoform 5 of Peroxisomal coenzyme …	NUDT7	2	2	2	2	2	2	1	1	1	1	1	-0.131197	0.224347	0.0967445	0.25027	-0.167317	-0.0644252	0.0265634	-0.176178	-0.117585	-0.205278	0.145785	0.057524	0.617808	0.0204546	0.171649	0.619114	0.99059	0.160138	0.377136	0.105719	0.483839	0.680103	0.867248	0.32201	0.515315	0.885092	1	0.656634	0.871496	0.790964	FALSE	FALSE	FALSE	FALSE	FALSE
Q9CYG7	Q9CYG7	>sp|Q9CYG7|TOM34_MOUSE Mitochondrial import receptor subunit TOM34 OS=Mus musculus OX=10090 GN=Tomm34 PE=1 SV=1	TOMM34	12	12	12	12	12	12	12	12	12	12	12	0.0166204	-0.0688422	-0.0311907	-0.0615621	0.0473703	-0.0596422	-0.0505455	-0.0699955	-0.0152056	-0.0242283	0.516837	0.0575205	0.313729	0.0534239	0.181416	0.0447884	0.10626	0.0164676	0.583877	0.48596	0.843631	0.680103	0.63469	0.498617	0.52945	0.24994	0.620104	0.219088	0.963834	1	FALSE	FALSE	FALSE	FALSE	FALSE
P11881;P11881-2;P11881-3;P11881-4;P11881-5;P11881-6;P11881-7;P11881-8	P11881;P11881-2;P11881-3;P11881-4;P11881-5;P11881-6;P11881-7;P11881-8	>sp|P11881|ITPR1_MOUSE Inositol 1,4,5-trisphosphate receptor type 1 OS=Mus musculus OX=10090 GN=Itpr1 PE=1 SV=2;>sp|P11881-2|ITPR1_MOUSE Isoform 2 of Inositol 1,4,5-trisphosphate receptor type 1 OS=Mus musculus OX=10090 GN=Itpr1;>sp|P11881-3|ITPR1_MOUSE Isoform 3 of Inositol 1,4,5-trisphosphate receptor type 1 OS=Mus musculus OX=10090 GN=Itpr1;>sp|P11881-4|ITPR1_MOUSE Isoform 4 of Inositol 1,4,5-…	ITPR1	44	40	41	40	40	41	38	36	38	39	37	-0.0895264	0.032509	-0.0142804	0.0596512	-0.0313263	0.0109941	-0.108489	-0.0153958	-0.0361469	0.0794976	1.54049e-06	0.0584062	0.421555	0.000717149	0.159061	0.669813	1.75055e-07	0.416537	0.115122	0.00013785	7.76117e-05	0.682476	0.728557	0.0386347	0.497765	0.910115	3.29388e-05	0.876614	0.565663	0.00873847	FALSE	FALSE	FALSE	FALSE	FALSE
Q9WU78;Q9WU78-3	Q9WU78;Q9WU78-3	>sp|Q9WU78|PDC6I_MOUSE Programmed cell death 6-interacting protein OS=Mus musculus OX=10090 GN=Pdcd6ip PE=1 SV=3;>sp|Q9WU78-3|PDC6I_MOUSE Isoform 3 of Programmed cell death 6-interacting protein OS=Mus musculus OX=10090 GN=Pdcd6ip	PDCD6IP	27	27	27	27	27	27	24	24	24	25	25	0.0627632	0.0421164	0.109563	0.0295267	0.0810168	0.0480218	0.0395992	0.0602765	0.00378257	0.0138904	0.000178197	0.058188	2.31927e-09	0.111583	0.000181091	0.00799726	0.0566579	0.00279295	0.791035	0.561945	0.00439406	0.682476	1.57643e-07	0.661733	0.00394407	0.0783416	0.475817	0.0673216	1	1	FALSE	FALSE	FALSE	FALSE	FALSE
P11835	P11835	>sp|P11835|ITB2_MOUSE Integrin beta-2 OS=Mus musculus OX=10090 GN=Itgb2 PE=1 SV=2	ITGB2	7	7	6	7	7	6	6	6	6	6	6	-0.0859541	-0.0975921	-0.14694	-0.0694254	-0.0334563	-0.11601	-0.101119	-0.0450167	0.0346487	0.0321957	0.0596525	0.0580851	0.00420608	0.186889	0.873043	0.0952754	0.0963008	0.278005	0.636124	0.742795	0.299198	0.682476	0.038848	0.767496	1	0.382475	0.595556	0.773176	0.98109	1	FALSE	FALSE	FALSE	FALSE	FALSE
Q80YA7	Q80YA7	>sp|Q80YA7|DPP8_MOUSE Dipeptidyl peptidase 8 OS=Mus musculus OX=10090 GN=Dpp8 PE=1 SV=1	DPP8	4	2	3	3	2	3	3	3	3	3	3	-0.0265985	-0.181839	-0.0890104	-0.0203487	0.105998	-0.113646	-0.0450276	-0.141966	-0.0452233	-0.1275	0.798718	0.0583586	0.336823	0.956995	0.429686	0.224933	0.868558	0.210018	0.607838	0.108946	0.977187	0.682476	0.655392	1	0.779793	0.586491	1	0.720603	0.970948	0.796313	FALSE	FALSE	FALSE	FALSE	FALSE
Q80WS3	Q80WS3	>sp|Q80WS3|FBLL1_MOUSE rRNA/tRNA 2'-O-methyltransferase fibrillarin-like protein 1 OS=Mus musculus OX=10090 GN=Fbll1 PE=1 SV=1	FBLL1	3	1	1	1	1	1	1	1	1	1	1	-0.0366017	0.531678	-0.223887	-0.164583	-0.731315	0.381621	-0.00503077	-0.0315359	-0.46614	-0.0385422	1	0.0582994	0.212918	0.281857	0.0174598	0.0406596	1	0.907071	0.00699993	0.880011	1	0.682476	0.509811	0.844361	0.131318	0.234742	1	1	0.0964957	1	FALSE	FALSE	FALSE	FALSE	FALSE
Q921T2;Q921T2-2;Q921T2-3	Q921T2;Q921T2-2;Q921T2-3	>sp|Q921T2|TOIP1_MOUSE Torsin-1A-interacting protein 1 OS=Mus musculus OX=10090 GN=Tor1aip1 PE=1 SV=3;>sp|Q921T2-2|TOIP1_MOUSE Isoform 2 of Torsin-1A-interacting protein 1 OS=Mus musculus OX=10090 GN=Tor1aip1;>sp|Q921T2-3|TOIP1_MOUSE Isoform 3 of Torsin-1A-interacting protein 1 OS=Mus musculus OX=10090 GN=Tor1aip1	TOR1AIP1	4	3	3	3	3	3	2	2	2	3	2	-0.0043179	0.199214	0.0194928	-0.000266542	-0.1609	0.227376	-0.048712	-0.089576	-0.350864	-0.0396189	0.949159	0.057886	0.770857	0.643819	0.184293	0.045561	0.667784	0.499387	0.000671381	0.776412	1	0.682476	0.949103	0.983533	0.533847	0.252855	0.980127	0.916401	0.0146925	1	FALSE	FALSE	FALSE	FALSE	FALSE
Q8BHL3	Q8BHL3	>sp|Q8BHL3|TB10B_MOUSE TBC1 domain family member 10B OS=Mus musculus OX=10090 GN=Tbc1d10b PE=1 SV=2	TBC1D10B	12	11	11	11	11	11	10	10	10	11	11	0.00465702	0.0694917	0.0356716	0.0103724	-0.0198865	0.00853421	0.0147848	-0.0287786	-0.0471745	-0.052899	0.960921	0.0580809	0.359314	0.719844	0.566312	0.736944	0.508412	0.321109	0.159822	0.141664	1	0.682476	0.675811	1	0.864455	0.944226	0.928816	0.810596	0.650502	0.849372	FALSE	FALSE	FALSE	FALSE	FALSE
Q9WVB4	Q9WVB4	>sp|Q9WVB4|SLIT3_MOUSE Slit homolog 3 protein OS=Mus musculus OX=10090 GN=Slit3 PE=2 SV=2	SLIT3	1	1	1	1	1	1	1	1	1	1	1	-0.0647773	-0.24628	0.0593721	0.117235	0.331006	0.0263761	0.00744613	0.0290517	0.0049131	0.0177213	0.635254	0.0588194	0.639994	0.338557	0.0174598	1	1	0.927511	1	0.98809	0.905551	0.686161	0.881833	0.879423	0.131318	1	1	1	1	1	FALSE	FALSE	FALSE	FALSE	FALSE
Q5DU25	Q5DU25	>sp|Q5DU25|IQEC2_MOUSE IQ motif and SEC7 domain-containing protein 2 OS=Mus musculus OX=10090 GN=Iqsec2 PE=1 SV=3	IQSEC2	31	28	28	28	29	30	27	27	26	27	27	-0.0578405	0.039827	-0.0207318	0.0202445	-0.05052	-0.0197315	-0.0161308	-0.0090156	0.00483903	-0.00334003	0.00467455	0.0601724	0.27825	0.184451	0.0302455	0.471252	0.417628	0.797924	0.64528	0.782121	0.0567884	0.690113	0.592197	0.767496	0.190748	0.808452	0.894202	0.997768	0.981134	1	FALSE	FALSE	FALSE	FALSE	FALSE
Q641P0;Q641P0-2	Q641P0;Q641P0-2	>sp|Q641P0|ARP3B_MOUSE Actin-related protein 3B OS=Mus musculus OX=10090 GN=Actr3b PE=1 SV=1;>sp|Q641P0-2|ARP3B_MOUSE Isoform 2 of Actin-related protein 3B OS=Mus musculus OX=10090 GN=Actr3b	ACTR3B	8	8	8	8	8	8	8	8	8	8	8	-0.0839593	-0.0691468	-0.121862	-0.0555926	-0.0396649	-0.110413	-0.0100649	-0.0507297	0.0505133	-0.048542	0.00871817	0.0601533	0.000189947	0.0646969	0.415479	0.000478196	0.724009	0.099814	0.0995874	0.0990774	0.0885656	0.690113	0.00349034	0.5365	0.771412	0.0090261	0.998411	0.543513	0.524486	0.771057	FALSE	FALSE	FALSE	FALSE	FALSE
Q9DC61	Q9DC61	>sp|Q9DC61|MPPA_MOUSE Mitochondrial-processing peptidase subunit alpha OS=Mus musculus OX=10090 GN=Pmpca PE=1 SV=1	PMPCA	13	12	12	11	11	11	13	13	11	11	11	0.081602	0.0641126	0.0964625	7.88378e-07	0.03814	-0.0171949	-0.0221581	-0.0481259	-0.0465791	-0.0482299	0.0105905	0.0598841	0.00121368	0.880041	0.25047	0.702084	0.364122	0.0770824	0.132527	0.131368	0.100224	0.690113	0.0155054	1	0.618416	0.927193	0.878448	0.490473	0.603505	0.840394	FALSE	FALSE	FALSE	FALSE	FALSE
A0A1W2P870	A0A1W2P870	>tr|A0A1W2P870|A0A1W2P870_MOUSE Glutamine amidotransferase-like class 1 domain-containing protein 3A, mitochondrial (Fragment) OS=Mus musculus OX=10090 GN=Gatd3a PE=1 SV=1	GATD3A	5	5	5	5	5	5	4	4	4	4	4	0.117085	0.0966574	0.116076	-0.0152172	0.016851	0.0255203	0.0599146	0.01403	-0.0128439	-0.0506904	0.0126096	0.0599965	0.00586327	0.551526	0.656677	0.575404	0.16317	0.736802	0.670813	0.217027	0.113357	0.690113	0.0485784	0.962394	0.913811	0.866719	0.704134	0.978909	0.987659	0.939269	FALSE	FALSE	FALSE	FALSE	FALSE
Q8K341;Q8K341-3;Q8K341-4	Q8K341;Q8K341-3;Q8K341-4	>sp|Q8K341|ATAT_MOUSE Alpha-tubulin N-acetyltransferase 1 OS=Mus musculus OX=10090 GN=Atat1 PE=1 SV=1;>sp|Q8K341-3|ATAT_MOUSE Isoform 3 of Alpha-tubulin N-acetyltransferase 1 OS=Mus musculus OX=10090 GN=Atat1;>sp|Q8K341-4|ATAT_MOUSE Isoform 4 of Alpha-tubulin N-acetyltransferase 1 OS=Mus musculus OX=10090 GN=Atat1	ATAT1	6	5	5	5	5	5	5	5	5	5	5	0.0879484	0.0897673	0.0685862	-0.0327233	-0.0243385	0.0880949	-0.00456711	-0.0132491	-0.105749	-0.00600964	0.0468939	0.059677	0.158406	0.392539	0.769459	0.0482947	0.92183	0.598779	0.0241741	0.893579	0.26022	0.690113	0.435767	0.908354	0.967599	0.259612	1	0.948808	0.231813	1	FALSE	FALSE	FALSE	FALSE	FALSE
E9PWR7;H3BKQ3	E9PWR7;H3BKQ3	>tr|E9PWR7|E9PWR7_MOUSE Ecotropic viral integration site 5 protein (Fragment) OS=Mus musculus OX=10090 GN=Evi5 PE=1 SV=1;>tr|H3BKQ3|H3BKQ3_MOUSE Ecotropic viral integration site 5-like OS=Mus musculus OX=10090 GN=Evi5l PE=1 SV=2	EVI5;EVI5L	1	1	1	1	1	1	0	0	0	0	0	-0.174468	-0.220833	-0.0609004	0.118938	0.215801						0.0862191	0.0597994	1	0.278377	0.100699						0.368841	0.690113	1	0.842907	0.398646						FALSE	FALSE	FALSE	FALSE	FALSE
Q9QXV8	Q9QXV8	>sp|Q9QXV8|SPY2_MOUSE Protein sprouty homolog 2 OS=Mus musculus OX=10090 GN=Spry2 PE=1 SV=1	SPRY2	1	1	1	1	1	1	1	1	1	1	1	0.120131	0.268529	0.184367	0.0407698	-0.0697516	0.257016	0.107897	0.159428	-0.101215	0.0437595	0.357156	0.0603394	0.147979	0.726913	0.555174	0.0313597	0.257377	0.120279	0.392056	0.668953	0.742036	0.690113	0.417146	1	0.859269	0.197942	0.813947	0.584877	0.883613	1	FALSE	FALSE	FALSE	FALSE	FALSE
Q8VEM8	Q8VEM8	>sp|Q8VEM8|MPCP_MOUSE Phosphate carrier protein, mitochondrial OS=Mus musculus OX=10090 GN=Slc25a3 PE=1 SV=1	SLC25A3	20	13	13	13	13	13	15	16	15	15	15	-0.0163495	0.0420359	-0.0028966	-0.00601733	-0.0243858	-0.0291076	-0.0184829	0.0155962	0.0388962	0.024296	0.625814	0.059307	0.834158	0.828225	0.303834	0.215988	0.421913	0.51031	0.0790032	0.352708	0.9009	0.690113	0.978722	1	0.680111	0.575054	0.894669	0.919248	0.465419	1	FALSE	FALSE	FALSE	FALSE	FALSE
Q6ZPQ6;Q6ZPQ6-2	Q6ZPQ6;Q6ZPQ6-2	>sp|Q6ZPQ6|PITM2_MOUSE Membrane-associated phosphatidylinositol transfer protein 2 OS=Mus musculus OX=10090 GN=Pitpnm2 PE=1 SV=2;>sp|Q6ZPQ6-2|PITM2_MOUSE Isoform 2 of Membrane-associated phosphatidylinositol transfer protein 2 OS=Mus musculus OX=10090 GN=Pitpnm2	PITPNM2	19	17	17	16	16	16	11	11	11	12	12	-0.0104166	0.057807	0.0458174	0.0337227	0.00436379	0.113733	-0.0520201	0.0752776	-0.0533679	0.111575	0.810266	0.0603211	0.0799182	0.209035	0.723552	0.000421437	0.122983	0.0132479	0.104603	0.000754268	0.981373	0.690113	0.293397	0.788148	0.949989	0.00819919	0.648826	0.193464	0.536743	0.0355372	FALSE	FALSE	FALSE	FALSE	FALSE
O09061	O09061	>sp|O09061|PSB1_MOUSE Proteasome subunit beta type-1 OS=Mus musculus OX=10090 GN=Psmb1 PE=1 SV=1	PSMB1	7	7	7	7	7	7	6	6	6	6	6	0.00784123	-0.0697187	0.0144317	-0.00596761	0.0968939	0.0284239	0.0185295	0.0609026	0.0255094	0.0362901	0.841946	0.0595746	0.900959	0.886793	0.00803207	0.384819	0.617318	0.112931	0.328408	0.30919	0.993956	0.690113	1	1	0.0754634	0.743897	0.968475	0.572928	0.833815	0.987667	FALSE	FALSE	FALSE	FALSE	FALSE
Q91XX1	Q91XX1	>tr|Q91XX1|Q91XX1_MOUSE Protocadherin gamma C3 OS=Mus musculus OX=10090 GN=Pcdhgc3 PE=1 SV=1	PCDHGC3	3	3	3	3	3	3	2	2	2	2	2	0.00410002	0.143074	0.00548112	-0.0188108	-0.116141	-0.0964127	-0.000344989	-5.84415e-05	0.0893433	0.000322179	0.967056	0.0601838	0.9706	0.64217	0.0984649	0.306153	0.956079	1	0.421926	0.834993	1	0.690113	1	0.983533	0.392795	0.677798	1	1	0.898789	1	FALSE	FALSE	FALSE	FALSE	FALSE
Q01065	Q01065	>sp|Q01065|PDE1B_MOUSE Calcium/calmodulin-dependent 3',5'-cyclic nucleotide phosphodiesterase 1B OS=Mus musculus OX=10090 GN=Pde1b PE=1 SV=2	PDE1B	10	9	9	9	9	9	10	10	10	10	10	0.010779	-0.0724527	0.0268817	0.00506737	0.111765	0.0487554	-0.0161337	0.0121199	-0.0529322	0.0189421	0.912398	0.0601637	0.95827	0.999309	0.0267842	0.0892281	0.773128	0.586744	0.0974627	0.63727	1	0.690113	1	1	0.176043	0.368252	1	0.945272	0.518983	1	FALSE	FALSE	FALSE	FALSE	FALSE
Q8K4F5	Q8K4F5	>sp|Q8K4F5|ABHDB_MOUSE Protein ABHD11 OS=Mus musculus OX=10090 GN=Abhd11 PE=1 SV=1	ABHD11	5	5	4	4	4	4	4	4	4	4	4	0.0906136	0.111496	0.13347	0.0268398	0.038035	-0.0661546	-0.0972674	-0.0601871	0.00134643	0.0362861	0.0489615	0.0606149	0.00494147	0.620293	0.494936	0.252982	0.0836851	0.278023	0.86678	0.549554	0.265892	0.69111	0.0436209	0.979337	0.83011	0.619803	0.575038	0.773176	1	1	FALSE	FALSE	FALSE	FALSE	FALSE
Q61655	Q61655	>sp|Q61655|DD19A_MOUSE ATP-dependent RNA helicase DDX19A OS=Mus musculus OX=10090 GN=Ddx19a PE=1 SV=2	DDX19A	9	8	8	8	9	9	6	7	7	7	8	-0.0617908	-0.0700949	-0.0519772	-0.00899514	0.0421923	0.032432	-0.0868476	-0.0689617	-0.12397	0.0151534	0.0981852	0.0608759	0.18898	0.914234	0.309672	0.447379	0.0365217	0.0476298	0.00301385	0.710083	0.398236	0.69111	0.478548	1	0.684441	0.792068	0.391779	0.389676	0.049622	1	FALSE	FALSE	FALSE	FALSE	FALSE
Q9D8W5	Q9D8W5	>sp|Q9D8W5|PSD12_MOUSE 26S proteasome non-ATPase regulatory subunit 12 OS=Mus musculus OX=10090 GN=Psmd12 PE=1 SV=4	PSMD12	13	11	11	11	11	11	13	12	13	13	12	0.0254828	-0.0631245	0.0310454	-0.0111025	0.127405	0.051088	0.00859632	0.0693021	0.0108486	0.0551744	0.281609	0.0607399	0.19339	0.674226	0.000193169	0.0775338	0.792425	0.0161161	0.630664	0.0734965	0.664217	0.69111	0.484409	0.991366	0.00418117	0.341763	1	0.216399	0.981007	0.685957	FALSE	FALSE	FALSE	FALSE	FALSE
O88653	O88653	>sp|O88653|LTOR3_MOUSE Ragulator complex protein LAMTOR3 OS=Mus musculus OX=10090 GN=Lamtor3 PE=1 SV=1	LAMTOR3	2	2	2	2	2	2	2	2	2	2	2	0.0584718	0.128083	0.0500162	-0.0244073	-0.0588778	-0.013676	-0.0173571	-0.0245246	-0.0174909	-0.0158096	0.38959	0.060839	0.343611	0.943859	0.369461	0.860563	0.811184	0.714061	0.808341	0.768095	0.767802	0.69111	0.663333	1	0.730484	0.99328	1	0.977522	1	1	FALSE	FALSE	FALSE	FALSE	FALSE
Q8BJU9	Q8BJU9	>sp|Q8BJU9|RF1ML_MOUSE Peptide chain release factor 1-like, mitochondrial OS=Mus musculus OX=10090 GN=Mtrf1l PE=2 SV=1	MTRF1L	1	1	1	0	0	0	1	1	1	1	1	0.0749786	0.360531				0.270225	-0.386315	0.0959383	-0.225859	0.40545	0.853571	0.0609194				0.144279	0.221478	0.742913	0.216038	0.0285797	0.996582	0.69111				0.470887	0.776909	0.979152	0.722903	0.445831	FALSE	FALSE
Q99K01;Q99K01-2;Q99K01-4	Q99K01;Q99K01-2;Q99K01-4	>sp|Q99K01|PDXD1_MOUSE Pyridoxal-dependent decarboxylase domain-containing protein 1 OS=Mus musculus OX=10090 GN=Pdxdc1 PE=1 SV=2;>sp|Q99K01-2|PDXD1_MOUSE Isoform 2 of Pyridoxal-dependent decarboxylase domain-containing protein 1 OS=Mus musculus OX=10090 GN=Pdxdc1;>sp|Q99K01-4|PDXD1_MOUSE Isoform 4 of Pyridoxal-dependent decarboxylase domain-containing protein 1 OS=Mus musculus OX=10090 GN=Pdxdc1	PDXDC1	7	6	6	6	6	6	6	6	5	5	5	-0.129907	-0.100089	-0.0121023	0.104835	0.0970684	0.0173003	-0.0420152	0.0252879	0.0209629	0.0447736	0.00527103	0.0612314	0.988156	0.0376453	0.0539371	0.880387	0.329043	0.739193	0.543164	0.398355	0.0614193	0.692885	1	0.426892	0.273862	0.999593	0.855536	0.978909	0.949623	1	FALSE	FALSE	FALSE	FALSE	FALSE
Q60759	Q60759	>sp|Q60759|GCDH_MOUSE Glutaryl-CoA dehydrogenase, mitochondrial OS=Mus musculus OX=10090 GN=Gcdh PE=1 SV=2	GCDH	7	7	7	7	7	7	7	7	7	7	7	0.0322933	0.0707634	0.100229	0.0494301	0.0417452	-0.0377731	-0.039733	-0.033857	-0.00503622	-0.00390816	0.35176	0.0612735	0.00553045	0.133867	0.249988	0.359841	0.295851	0.368869	0.902458	0.912274	0.737228	0.692885	0.0468749	0.698795	0.618416	0.725201	0.836898	0.844082	1	1	FALSE	FALSE	FALSE	FALSE	FALSE
Q9JLZ3	Q9JLZ3	>sp|Q9JLZ3|AUHM_MOUSE Methylglutaconyl-CoA hydratase, mitochondrial OS=Mus musculus OX=10090 GN=Auh PE=1 SV=1	AUH	7	6	6	6	6	6	6	6	6	6	6	0.0604088	0.0589298	0.075799	-0.000279045	0.0336894	0.0417287	-0.00632627	0.0364534	-0.0104272	0.0371723	0.0196237	0.0616953	0.0040825	0.960602	0.266986	0.207487	0.750268	0.31305	0.743298	0.2199	0.151831	0.694295	0.0380583	1	0.637726	0.563001	1	0.802508	1	0.94129	FALSE	FALSE	FALSE	FALSE	FALSE
Q8K3A0	Q8K3A0	>sp|Q8K3A0|HSC20_MOUSE Iron-sulfur cluster co-chaperone protein HscB OS=Mus musculus OX=10090 GN=Hscb PE=1 SV=2	HSCB	4	4	4	4	4	4	4	4	4	4	4	0.119646	0.115743	0.146661	0.00542027	0.0461235	-0.0351835	0.0691619	-0.0436325	-0.00797817	-0.13219	0.0221224	0.0615959	0.00351446	0.782007	0.438545	0.496362	0.144092	0.402193	0.976668	0.0110899	0.164477	0.694295	0.0341732	1	0.786488	0.824217	0.681037	0.867627	1	0.262371	FALSE	FALSE	FALSE	FALSE	FALSE
B7ZMP1	B7ZMP1	>sp|B7ZMP1|XPP3_MOUSE Xaa-Pro aminopeptidase 3 OS=Mus musculus OX=10090 GN=Xpnpep3 PE=1 SV=1	XPNPEP3	3	2	2	2	2	2	2	2	2	2	2	0.0996362	0.138498	0.0140318	-0.0935965	-0.100268	0.0150195	-0.0453008	-0.0759776	-0.0797096	-0.0254158	0.140072	0.0616923	0.784744	0.156011	0.165671	0.883277	0.43674	0.278994	0.240204	0.589536	0.475941	0.694295	0.955221	0.726638	0.505357	1	0.89753	0.773395	0.75297	1	FALSE	FALSE	FALSE	FALSE	FALSE
P0C0S6;Q3THW5	P0C0S6;Q3THW5	>sp|P0C0S6|H2AZ_MOUSE Histone H2A.Z OS=Mus musculus OX=10090 GN=H2az1 PE=1 SV=2;>sp|Q3THW5|H2AV_MOUSE Histone H2A.V OS=Mus musculus OX=10090 GN=H2az2 PE=1 SV=3	H2AZ1;H2AZ2	4	2	2	2	2	2	3	3	3	4	4	-0.15015	0.273623	-0.0163445	0.0927527	-0.217025	0.346861	-0.166353	-0.195588	-0.818832	-0.0581745	0.186619	0.0620531	0.922542	0.36977	0.174447	0.00871687	0.167239	0.659729	3.50362e-06	0.543209	0.548192	0.697203	1	0.897025	0.51839	0.0835117	0.709244	0.963062	0.000165262	1	FALSE	FALSE	FALSE	FALSE	FALSE
P55066	P55066	>sp|P55066|NCAN_MOUSE Neurocan core protein OS=Mus musculus OX=10090 GN=Ncan PE=1 SV=1	NCAN	9	9	9	9	9	9	8	8	8	8	8	-0.0602646	-0.0730722	-0.12458	-0.0797046	-0.0355382	-0.132165	-0.0838591	-0.0260715	0.0938173	0.038525	0.0314885	0.0623123	8.93602e-05	0.012631	0.802205	0.000503998	0.0125022	0.27976	0.0160822	0.208871	0.204748	0.698042	0.00185641	0.244012	0.986452	0.00948741	0.224058	0.773395	0.174603	0.934146	FALSE	FALSE	FALSE	FALSE	FALSE
Q3UHG7	Q3UHG7	>sp|Q3UHG7|DEN11_MOUSE DENN domain-containing protein 11 OS=Mus musculus OX=10090 GN=Dennd11 PE=2 SV=1	DENND11	5	5	4	5	5	4	3	4	4	3	4	0.0328885	0.132478	0.0422108	0.0200832	-0.0567058	-0.0205038	-0.0933451	-0.0550273	-0.0385248	0.0215767	0.926399	0.0623269	0.396447	0.612545	0.429654	0.859488	0.0855385	0.298369	0.557614	0.709629	1	0.698042	0.708558	0.975613	0.779793	0.99328	0.578786	0.788692	0.954431	1	FALSE	FALSE	FALSE	FALSE	FALSE
P26350	P26350	>sp|P26350|PTMA_MOUSE Prothymosin alpha OS=Mus musculus OX=10090 GN=Ptma PE=1 SV=2	PTMA	5	5	5	5	5	5	4	4	4	4	4	-0.0763664	-0.122592	-0.0878289	-0.0218285	0.047079	0.12213	0.235101	0.209552	0.0776382	-0.0383899	0.398868	0.0628453	0.112964	0.568655	0.465193	0.0458635	0.000125638	0.00090724	0.230523	0.481616	0.773546	0.701707	0.358181	0.965739	0.808726	0.25332	0.00930521	0.0295684	0.742196	1	FALSE	FALSE	FALSE	FALSE	FALSE
Q6GQW0	Q6GQW0	>sp|Q6GQW0|BTBDB_MOUSE Ankyrin repeat and BTB/POZ domain-containing protein BTBD11 OS=Mus musculus OX=10090 GN=Btbd11 PE=2 SV=2	BTBD11	7	7	7	7	7	7	4	4	4	4	4	0.00741222	0.103113	-0.0136178	-0.0357408	-0.0868892	0.0721215	0.014704	0.113754	0.0341088	0.0842799	0.98407	0.0628544	0.767294	0.52439	0.12125	0.214926	0.654924	0.0348414	0.455798	0.121128	1	0.701707	0.947245	0.954925	0.438311	0.573986	0.978194	0.330874	0.914911	0.818437	FALSE	FALSE	FALSE	FALSE	FALSE
Q0PHV7	Q0PHV7	>sp|Q0PHV7|DACT3_MOUSE Dapper homolog 3 OS=Mus musculus OX=10090 GN=Dact3 PE=1 SV=1	DACT3	4	4	4	4	4	4	4	3	4	4	3	0.108105	0.158407	0.0794548	-0.0349556	-0.0672555	0.0867652	-0.00587409	0.0145199	-0.0800268	0.0333636	0.150175	0.0632005	0.376611	0.777585	0.469592	0.185336	0.987856	0.77042	0.27424	0.429821	0.490292	0.703332	0.691854	1	0.810945	0.531878	1	0.989057	0.789819	1	FALSE	FALSE	FALSE	FALSE	FALSE
P51174	P51174	>sp|P51174|ACADL_MOUSE Long-chain specific acyl-CoA dehydrogenase, mitochondrial OS=Mus musculus OX=10090 GN=Acadl PE=1 SV=2	ACADL	14	14	14	14	14	14	12	12	12	12	12	0.0194191	0.0735539	0.171721	0.148411	0.122832	-0.0524567	-0.0158938	-0.0705591	-0.026871	-0.0639769	0.500144	0.0631494	2.87947e-10	5.70127e-08	8.03826e-05	0.0280544	0.600361	0.00492541	0.274998	0.013433	0.833533	0.703332	2.48879e-08	1.24252e-05	0.00211087	0.185029	0.962365	0.0982535	0.790024	0.292826	FALSE	FALSE	TRUE	FALSE	FALSE
P62827	P62827	>sp|P62827|RAN_MOUSE GTP-binding nuclear protein Ran OS=Mus musculus OX=10090 GN=Ran PE=1 SV=3	RAN	10	10	10	10	10	10	9	9	9	9	9	0.0498365	-0.0639245	0.0809373	0.0127548	0.15383	0.0695836	0.0389714	0.0893256	0.00928531	0.0418435	0.140901	0.0634292	0.0184949	0.660733	2.05436e-06	0.0408729	0.241685	0.0110491	0.886548	0.116041	0.477372	0.704758	0.114994	0.987691	0.000102909	0.235544	0.800274	0.171016	1	0.808071	FALSE	FALSE	FALSE	FALSE	FALSE
A0A075B6A1	A0A075B6A1	>tr|A0A075B6A1|A0A075B6A1_MOUSE T cell receptor alpha variable 14D-1 OS=Mus musculus OX=10090 GN=Trav14d-1 PE=4 SV=1	TRAV14D-1	1	1	1	1	1	1	1	1	1	1	1	0.255709	0.279858	0.223793	-0.052597	-0.0593408	-0.155344	0.13406	0.0404047	0.231696	-0.0741715	0.0743393	0.0637194	0.109459	0.686713	0.736293	0.280977	0.445216	0.839332	0.104839	0.615334	0.338051	0.70539	0.352456	0.996169	0.953225	0.652553	0.900856	1	0.536743	1	FALSE	FALSE	FALSE	FALSE	FALSE
P42225	P42225	>sp|P42225|STAT1_MOUSE Signal transducer and activator of transcription 1 OS=Mus musculus OX=10090 GN=Stat1 PE=1 SV=1	STAT1	7	3	4	5	4	5	4	4	4	4	5	0.0940296	-0.14532	0.0382434	-0.0526252	0.24446	0.109164	-0.0112336	0.0199155	-0.101017	0.0272955	0.12898	0.0637879	0.520589	0.572355	0.000861058	0.119961	0.901431	0.787395	0.219136	0.696077	0.45608	0.70539	0.804512	0.966536	0.0139138	0.426506	1	0.994874	0.726164	1	FALSE	FALSE	FALSE	FALSE	FALSE
Q4U2R1;Q4U2R1-2	Q4U2R1;Q4U2R1-2	>sp|Q4U2R1|HERC2_MOUSE E3 ubiquitin-protein ligase HERC2 OS=Mus musculus OX=10090 GN=Herc2 PE=1 SV=3;>sp|Q4U2R1-2|HERC2_MOUSE Isoform 2 of E3 ubiquitin-protein ligase HERC2 OS=Mus musculus OX=10090 GN=Herc2	HERC2	3	3	2	3	3	2	3	2	2	2	1	0.0994234	0.232087	0.116493	0.0217989	-0.0325392	-0.0123437	-0.105608	0.0365009	0.0319722	-0.0111878	0.608152	0.063776	0.233459	0.599521	0.898291	0.96105	0.400305	0.478343	0.51855	1	0.892325	0.70539	0.53694	0.972168	1	1	0.888403	0.908901	0.941049	1	FALSE	FALSE	FALSE	FALSE	FALSE
P60843	P60843	>sp|P60843|IF4A1_MOUSE Eukaryotic initiation factor 4A-I OS=Mus musculus OX=10090 GN=Eif4a1 PE=1 SV=1	EIF4A1	18	17	17	17	17	17	17	17	16	16	16	-0.0200007	-0.0455455	-0.0350414	-0.030302	0.0281414	0.0537862	0.0473977	0.025207	-0.0391528	-0.0253849	0.270189	0.0639567	0.0800261	0.209605	0.319106	0.0131237	0.0226371	0.362882	0.0934355	0.305633	0.648436	0.706142	0.293485	0.788148	0.693674	0.111352	0.312697	0.839428	0.509462	0.987667	FALSE	FALSE	FALSE	FALSE	FALSE
O35857	O35857	>sp|O35857|TIM44_MOUSE Mitochondrial import inner membrane translocase subunit TIM44 OS=Mus musculus OX=10090 GN=Timm44 PE=1 SV=2	TIMM44	22	20	20	20	20	20	20	21	20	20	20	0.0691766	0.0415525	0.0430046	-0.0378617	0.0210279	-0.0154363	0.0236348	0.00570586	0.0158252	-0.0289629	0.000198276	0.0642286	0.0342831	0.0361974	0.418092	0.445623	0.259495	0.758408	0.392304	0.143196	0.0048046	0.706918	0.171685	0.417257	0.773228	0.790566	0.8171	0.983169	0.883613	0.853422	FALSE	FALSE	FALSE	FALSE	FALSE
Q9CX86	Q9CX86	>sp|Q9CX86|ROA0_MOUSE Heterogeneous nuclear ribonucleoprotein A0 OS=Mus musculus OX=10090 GN=Hnrnpa0 PE=1 SV=1	HNRNPA0	5	1	1	1	1	1	2	2	1	1	1	0.0698203	0.263965	0.0645698	-0.0230651	-0.178878	0.374301	-0.00336132	0.154354	-0.641378	0.0713346	0.781532	0.0641394	0.661413	1	0.192878	0.0453025	1	1	0.00285997	1	0.969697	0.706918	0.893585	1	0.54719	0.251821	1	1	0.0478094	1	FALSE	FALSE	FALSE	FALSE	FALSE
Q76MZ3	Q76MZ3	>sp|Q76MZ3|2AAA_MOUSE Serine/threonine-protein phosphatase 2A 65 kDa regulatory subunit A alpha isoform OS=Mus musculus OX=10090 GN=Ppp2r1a PE=1 SV=3	PPP2R1A	23	23	23	23	23	23	22	21	21	21	21	0.00704148	-0.0343338	0.0343806	0.011919	0.0838508	0.00720361	0.0246795	0.0349351	0.0201782	0.00135672	0.71049	0.0645395	0.0447763	0.397509	7.40587e-06	0.748298	0.122534	0.0400537	0.393936	0.994894	0.935256	0.709226	0.203294	0.909081	0.000300216	0.94791	0.64821	0.358778	0.884162	1	FALSE	FALSE	FALSE	FALSE	FALSE
P99029;P99029-2	P99029;P99029-2	>sp|P99029|PRDX5_MOUSE Peroxiredoxin-5, mitochondrial OS=Mus musculus OX=10090 GN=Prdx5 PE=1 SV=2;>sp|P99029-2|PRDX5_MOUSE Isoform Cytoplasmic+peroxisomal of Peroxiredoxin-5, mitochondrial OS=Mus musculus OX=10090 GN=Prdx5	PRDX5	13	12	12	12	12	12	11	11	11	11	11	0.0179524	0.0460395	0.0853643	0.054236	0.0618412	-0.0279182	0.0273666	0.0103226	0.0296526	-0.0210378	0.47903	0.065131	8.08958e-05	0.0147566	0.0186614	0.198204	0.250756	0.857845	0.292754	0.328292	0.824846	0.714607	0.00170588	0.265925	0.137094	0.550215	0.806586	1	0.806383	1	FALSE	FALSE	FALSE	FALSE	FALSE
Q02357-6	Q02357-6	>sp|Q02357-6|ANK1_MOUSE Isoform 6 of Ankyrin-1 OS=Mus musculus OX=10090 GN=Ank1	ANK1	44	32	32	33	33	33	39	39	38	39	38	-0.113116	0.041143	0.023042	0.108808	-0.0142918	-0.149939	-0.24168	-0.180312	-0.0568475	0.0177989	1.39227e-07	0.0657086	0.154125	4.78071e-07	0.622118	7.92268e-10	0	1.00924e-11	0.206036	0.0578898	9.28579e-06	0.715722	0.430064	8.33517e-05	0.895986	7.45695e-08	0	2.91922e-09	0.709591	0.621981	FALSE	FALSE	FALSE	FALSE	FALSE
P52194	P52194	>sp|P52194|CLGN_MOUSE Calmegin OS=Mus musculus OX=10090 GN=Clgn PE=1 SV=2	CLGN	1	1	1	1	1	1	0	0	0	0	0	0.187447	0.302067	0.160093	-0.0555171	-0.112766						0.187038	0.0658393	0.341417	1	1						0.548504	0.715722	0.661327	1	1						FALSE	FALSE	FALSE	FALSE	FALSE
P26516	P26516	>sp|P26516|PSMD7_MOUSE 26S proteasome non-ATPase regulatory subunit 7 OS=Mus musculus OX=10090 GN=Psmd7 PE=1 SV=2	PSMD7	9	8	8	8	8	8	8	7	7	7	7	0.02547	-0.075285	0.0470156	0.0063217	0.143478	0.0357241	0.0587745	0.0591885	0.00475815	-0.0143167	0.443218	0.065725	0.264886	0.962988	0.000819621	0.351172	0.0499599	0.223653	0.734259	0.512775	0.802648	0.715722	0.578256	1	0.0134614	0.714344	0.456458	0.732243	1	1	FALSE	FALSE	FALSE	FALSE	FALSE
Q9JJV2	Q9JJV2	>sp|Q9JJV2|PROF2_MOUSE Profilin-2 OS=Mus musculus OX=10090 GN=Pfn2 PE=1 SV=3	PFN2	5	4	4	4	4	4	5	5	5	5	5	-0.0158003	-0.0781437	0.0149199	0.0124077	0.103339	-0.0914169	0.0221944	-0.00649749	0.0753676	-0.0340996	0.558157	0.0658402	0.640662	0.757942	0.012242	0.0101714	0.536021	0.696746	0.0600925	0.353369	0.867267	0.715722	0.882158	1	0.102807	0.0929713	0.936879	0.973484	0.404733	1	FALSE	FALSE	FALSE	FALSE	FALSE
Q5DTX6	Q5DTX6	>sp|Q5DTX6|JCAD_MOUSE Junctional protein associated with coronary artery disease OS=Mus musculus OX=10090 GN=Jcad PE=1 SV=2	JCAD	7	6	6	5	6	6	6	6	6	7	6	0.0300362	0.118699	0.0401005	-0.0424678	-0.0597936	-0.0159493	-0.0568033	-0.184788	-0.205926	-0.147177	0.599243	0.0658452	0.393589	0.515189	0.439491	0.803356	0.269138	0.00413693	0.00498551	0.0334062	0.887512	0.715722	0.706542	0.954925	0.787461	0.973629	0.82063	0.0867631	0.0738936	0.487367	FALSE	FALSE	FALSE	FALSE	FALSE
Q6A058	Q6A058	>sp|Q6A058|ARMX2_MOUSE Armadillo repeat-containing X-linked protein 2 OS=Mus musculus OX=10090 GN=Armcx2 PE=2 SV=2	ARMCX2	3	3	3	3	3	3	3	3	3	3	3	0.00925301	0.134286	0.0481795	0.0134667	-0.0585836	-0.044595	-0.0904168	-0.109438	-0.0821652	-0.025975	0.664812	0.0654828	0.373137	0.608481	0.524631	0.58671	0.253903	0.135853	0.352169	0.751446	0.917251	0.715722	0.688544	0.973565	0.844637	0.872272	0.809373	0.613594	0.851983	1	FALSE	FALSE	FALSE	FALSE	FALSE
D3Z7F6;E9PWV0	D3Z7F6;E9PWV0	>tr|D3Z7F6|D3Z7F6_MOUSE Cytochrome P450, family 2, subfamily t, polypeptide 4 OS=Mus musculus OX=10090 GN=Cyp2t4 PE=3 SV=1;>tr|E9PWV0|E9PWV0_MOUSE Cytochrome P450, family 2, subfamily t, polypeptide 4 OS=Mus musculus OX=10090 GN=Cyp2t4 PE=3 SV=1	CYP2T4	1	1	1	1	1	1	0	0	0	0	0	0.0152455	0.244216	0.0250781	-0.0056245	-0.198058						1	0.0659993	0.884171	1	0.115159						1	0.716287	0.999849	1	0.428119						FALSE	FALSE	FALSE	FALSE	FALSE
Q99JF8	Q99JF8	>sp|Q99JF8|PSIP1_MOUSE PC4 and SFRS1-interacting protein OS=Mus musculus OX=10090 GN=Psip1 PE=1 SV=1	PSIP1	13	6	6	6	6	6	9	9	9	11	10	-0.0860561	0.127622	0.015776	0.0938299	-0.0783207	0.522546	-0.0548915	0.100417	-0.479656	0.185633	0.146597	0.0661968	0.716712	0.109893	0.22865	3.9346e-10	0.73715	0.507076	1.9923e-10	0.265764	0.484593	0.71732	0.919906	0.658038	0.593456	4.09022e-08	1	0.919248	1.95891e-08	0.971046	FALSE	FALSE	FALSE	FALSE	FALSE
Q9CQJ6	Q9CQJ6	>sp|Q9CQJ6|DENR_MOUSE Density-regulated protein OS=Mus musculus OX=10090 GN=Denr PE=1 SV=1	DENR	4	3	3	3	3	3	3	3	2	3	3	0.0890634	0.165062	0.211266	0.112578	0.0648759	0.0152435	-0.0171247	-0.0297199	-0.141834	-0.0269549	0.326822	0.0664704	0.00802629	0.137716	0.439996	0.988718	0.511222	0.585161	0.0648502	0.826212	0.713669	0.719173	0.0621594	0.703904	0.78797	1	0.929177	0.943817	0.419729	1	FALSE	FALSE	FALSE	FALSE	FALSE
D3YY45	D3YY45	>tr|D3YY45|D3YY45_MOUSE T-complex-associated testis-expressed 2 OS=Mus musculus OX=10090 GN=Tcte2 PE=4 SV=1	TCTE2	1	1	1	1	1	1	1	1	1	1	1	0.397866	0.255072	0.256907	-0.152807	0.0135978	-0.147859	-0.00774331	0.0222245	0.150966	0.0115656	0.00239998	0.0669993	0.0223798	0.289317	0.96071	0.163558	1	1	0.532355	1	0.0347972	0.719345	0.130459	0.852395	1	0.504134	1	1	0.945541	1	FALSE	FALSE	FALSE	FALSE	FALSE
Q9R008	Q9R008	>sp|Q9R008|KIME_MOUSE Mevalonate kinase OS=Mus musculus OX=10090 GN=Mvk PE=1 SV=1	MVK	5	4	4	4	4	4	4	4	4	5	5	-0.106238	-0.129252	-0.00617091	0.0672738	0.148111	0.158666	0.0272518	0.119569	-0.0505158	0.0493656	0.123282	0.0666676	0.773969	0.284911	0.0541651	0.0109519	0.689171	0.0477147	0.468706	0.396257	0.446403	0.719345	0.94968	0.847656	0.273862	0.0971578	0.986839	0.389689	0.918498	1	FALSE	FALSE	FALSE	FALSE	FALSE
O88531	O88531	>sp|O88531|PPT1_MOUSE Palmitoyl-protein thioesterase 1 OS=Mus musculus OX=10090 GN=Ppt1 PE=1 SV=2	PPT1	7	7	7	7	7	7	6	6	5	5	5	0.0204313	0.0813813	0.0451527	0.00539675	-0.0258685	-0.0677135	0.0261012	-0.0167903	0.0674814	-0.0398111	0.60953	0.0669375	0.318637	0.762346	0.559266	0.611527	0.414603	0.797985	0.217238	0.403051	0.89268	0.719345	0.639374	1	0.860906	0.881067	0.893365	0.997768	0.723805	1	FALSE	FALSE	FALSE	FALSE	FALSE
Q8K1L6	Q8K1L6	>sp|Q8K1L6|CP074_MOUSE Uncharacterized protein C16orf74 homolog OS=Mus musculus OX=10090 PE=3 SV=3	sp|Q8K1L6|CP074_MOUSE	1	1	1	1	1	1	0	0	0	0	1	0.067355	0.272705	0.13272	0.0314137	-0.138301					-0.144397	0.623674	0.0669793	0.384856	0.791152	0.361756					0.445716	0.90032	0.719345	0.698749	1	0.725761					1	FALSE	FALSE	FALSE	FALSE	FALSE
Q8C5W3;Q8C5W3-2	Q8C5W3;Q8C5W3-2	>sp|Q8C5W3|TBCEL_MOUSE Tubulin-specific chaperone cofactor E-like protein OS=Mus musculus OX=10090 GN=Tbcel PE=1 SV=1;>sp|Q8C5W3-2|TBCEL_MOUSE Isoform 2 of Tubulin-specific chaperone cofactor E-like protein OS=Mus musculus OX=10090 GN=Tbcel	TBCEL	2	2	2	2	2	2	2	2	2	2	2	-0.0113126	-0.148015	-0.0709743	-0.0808275	0.104144	0.0249134	0.0607596	-0.0466173	-0.0637328	-0.127375	1	0.0669821	0.366619	0.245002	0.268293	0.881097	0.463987	0.717884	0.50262	0.333029	1	0.719345	0.681007	0.816971	0.638894	0.999788	0.911992	0.978909	0.933934	1	FALSE	FALSE	FALSE	FALSE	FALSE
Q7TQK5	Q7TQK5	>sp|Q7TQK5|CCD93_MOUSE Coiled-coil domain-containing protein 93 OS=Mus musculus OX=10090 GN=Ccdc93 PE=1 SV=1	CCDC93	13	13	13	13	13	13	10	11	11	11	11	0.0172908	-0.0660669	0.0234749	-0.013299	0.0881966	0.0489883	0.0315553	0.0214687	-0.0457398	-0.0190829	0.6993	0.067284	0.49073	0.929889	0.0188708	0.225036	0.301625	0.634287	0.289236	0.56822	0.931845	0.720994	0.781184	1	0.137999	0.586491	0.840163	0.959057	0.804124	1	FALSE	FALSE	FALSE	FALSE	FALSE
Q9JI39	Q9JI39	>sp|Q9JI39|ABCBA_MOUSE ATP-binding cassette sub-family B member 10, mitochondrial OS=Mus musculus OX=10090 GN=Abcb10 PE=1 SV=1	ABCB10	9	9	9	9	9	9	7	8	8	7	8	0.00490113	0.0631133	0.00801782	-0.015368	-0.0419731	-0.110742	-0.0778556	-0.0226538	0.0691742	0.0462571	0.849422	0.0673586	0.785291	0.855742	0.288738	0.025942	0.0463471	0.583466	0.133213	0.276381	0.995898	0.720994	0.95544	1	0.663842	0.17697	0.443226	0.941958	0.603685	0.978876	FALSE	FALSE	FALSE	FALSE	FALSE
Q3TCN2	Q3TCN2	>sp|Q3TCN2|PLBL2_MOUSE Putative phospholipase B-like 2 OS=Mus musculus OX=10090 GN=Plbd2 PE=1 SV=2	PLBD2	6	6	6	6	6	6	6	6	6	6	6	0.0486645	0.089878	0.136155	0.081584	0.0644527	-0.0336203	0.0680434	-0.00602076	0.0121162	-0.09256	0.178581	0.0677342	0.00734534	0.0740357	0.172672	0.513233	0.118648	0.626285	0.953506	0.0522358	0.535591	0.721038	0.0584438	0.567726	0.515955	0.833926	0.641859	0.956596	1	0.595917	FALSE	FALSE	FALSE	FALSE	FALSE
O08583	O08583	>sp|O08583|THOC4_MOUSE THO complex subunit 4 OS=Mus musculus OX=10090 GN=Alyref PE=1 SV=3	ALYREF	4	4	4	4	4	4	4	4	4	4	4	-0.111329	0.159486	-0.0724548	0.0869109	-0.22599	0.54807	-0.00132383	0.0845922	-0.518892	0.0694976	0.534925	0.0675292	0.964988	0.605128	0.0268096	3.005e-06	0.974225	0.785613	8.74423e-07	0.872965	0.854833	0.721038	1	0.972431	0.176044	0.000116926	1	0.994672	4.55549e-05	1	FALSE	FALSE	FALSE	FALSE	FALSE
E9Q8I9;E9Q8I9-2	E9Q8I9;E9Q8I9-2	>sp|E9Q8I9|FRY_MOUSE Protein furry homolog OS=Mus musculus OX=10090 GN=Fry PE=1 SV=1;>sp|E9Q8I9-2|FRY_MOUSE Isoform 2 of Protein furry homolog OS=Mus musculus OX=10090 GN=Fry	FRY	14	10	11	11	10	11	12	13	13	12	13	0.000105557	0.0680007	-0.016098	-0.0295348	-0.0627558	0.0245583	-0.103728	0.00902707	-0.0305456	0.0851058	0.755102	0.0676562	0.773279	0.303306	0.104172	0.591356	0.00942955	0.909129	0.528566	0.0117487	0.956354	0.721038	0.949558	0.863031	0.405192	0.874108	0.195382	1	0.943713	0.270374	FALSE	FALSE	FALSE	FALSE	FALSE
E9PYA9	E9PYA9	>tr|E9PYA9|E9PYA9_MOUSE Enoyl-CoA delta isomerase 2 (Fragment) OS=Mus musculus OX=10090 GN=Eci2 PE=1 SV=1	ECI2	3	3	3	3	3	3	3	3	3	3	3	0.0117494	0.0974446	0.0845219	0.058701	0.00735049	-0.0499813	-0.0424686	-0.0133736	0.0321858	0.0157071	0.940632	0.0678769	0.0578643	0.135366	0.973318	0.329925	0.427389	0.76674	0.661634	0.911938	1	0.721038	0.23921	0.701247	1	0.696616	0.895858	0.987261	0.985445	1	FALSE	FALSE	FALSE	FALSE	FALSE
Q9CR21	Q9CR21	>sp|Q9CR21|ACPM_MOUSE Acyl carrier protein, mitochondrial OS=Mus musculus OX=10090 GN=Ndufab1 PE=1 SV=1	NDUFAB1	2	2	2	2	2	2	2	2	2	2	2	-5.00264e-05	0.161256	0.0759659	0.0632627	-0.0478383	0.0278423	0.105106	0.0956586	0.0451957	-0.033413	0.943718	0.067857	0.243964	0.378409	0.67354	0.66858	0.0831378	0.218934	0.471178	0.652551	1	0.721038	0.552598	0.90223	0.924834	0.910115	0.571942	0.727891	0.918798	1	FALSE	FALSE	FALSE	FALSE	FALSE
Q80TM6;Q80TM6-2;Q80TM6-3;Q80TM6-4	Q80TM6;Q80TM6-2;Q80TM6-3;Q80TM6-4	>sp|Q80TM6|R3HD2_MOUSE R3H domain-containing protein 2 OS=Mus musculus OX=10090 GN=R3hdm2 PE=1 SV=2;>sp|Q80TM6-2|R3HD2_MOUSE Isoform 2 of R3H domain-containing protein 2 OS=Mus musculus OX=10090 GN=R3hdm2;>sp|Q80TM6-3|R3HD2_MOUSE Isoform 3 of R3H domain-containing protein 2 OS=Mus musculus OX=10090 GN=R3hdm2;>sp|Q80TM6-4|R3HD2_MOUSE Isoform 4 of R3H domain-containing protein 2 OS=Mus musculus OX=…	R3HDM2	2	1	1	1	1	1	1	1	1	1	1	-0.117745	0.319136	-0.141644	0.0230872	-0.418049	0.0135702	-0.083936	-0.0351507	-0.0629075	0.0388901	0.614454	0.0681593	0.514615	1	0.0130599	0.98225	0.560634	0.872451	0.709113	0.844952	0.894792	0.722942	0.799206	1	0.107247	1	0.947667	1	0.996961	1	FALSE	FALSE	FALSE	FALSE	FALSE
Q9DAR7	Q9DAR7	>sp|Q9DAR7|DCPS_MOUSE m7GpppX diphosphatase OS=Mus musculus OX=10090 GN=Dcps PE=1 SV=1	DCPS	4	3	4	4	3	4	4	4	4	4	4	-0.103779	-0.119417	-0.106294	0.0114951	0.0297674	0.111897	0.194389	0.276648	0.0815699	0.0323854	0.245505	0.0684	0.0950551	0.975744	0.668062	0.158817	0.0128719	0.00579537	0.600905	0.5432	0.621123	0.724399	0.325419	1	0.921542	0.495814	0.224058	0.110526	0.969161	1	FALSE	FALSE	FALSE	FALSE	FALSE
Q9Z351-13;Q9Z351-3	Q9Z351-13;Q9Z351-3	>sp|Q9Z351-13|KCNQ2_MOUSE Isoform 13 of Potassium voltage-gated channel subfamily KQT member 2 OS=Mus musculus OX=10090 GN=Kcnq2;>sp|Q9Z351-3|KCNQ2_MOUSE Isoform 3 of Potassium voltage-gated channel subfamily KQT member 2 OS=Mus musculus OX=10090 GN=Kcnq2	KCNQ2	10	9	9	9	9	10	9	9	9	9	9	-0.0779335	-0.0582578	-0.112604	-0.056848	-0.0473261	-0.0445186	-0.100196	-0.0591219	-0.0229135	0.0300735	0.0175955	0.069118	0.00134765	0.133814	0.366628	0.119722	0.00222091	0.0610963	0.459945	0.361127	0.141309	0.725428	0.0167893	0.698795	0.728788	0.426092	0.084956	0.448816	0.915959	1	FALSE	FALSE	FALSE	FALSE	FALSE
P21300	P21300	>sp|P21300|ALD1_MOUSE Aldo-keto reductase family 1 member B7 OS=Mus musculus OX=10090 GN=Akr1b7 PE=1 SV=4	AKR1B7	3	2	2	2	3	3	2	2	2	2	2	0.0512564	-0.153221	0.0476499	-0.0370572	0.170147	-0.0497885	-0.00212715	-0.0230184	0.0115854	-0.041382	0.489635	0.0688841	0.482153	0.407893	0.0320246	0.447131	0.811194	0.705491	0.734597	0.590148	0.830824	0.725428	0.773855	0.914299	0.19805	0.79198	1	0.976481	1	1	FALSE	FALSE	FALSE	FALSE	FALSE
Q6PD24	Q6PD24	>sp|Q6PD24|AN13D_MOUSE Ankyrin repeat domain-containing protein 13D OS=Mus musculus OX=10090 GN=Ankrd13d PE=1 SV=2	ANKRD13D	5	4	3	4	4	3	3	5	4	3	4	-0.0838262	-0.173488	-0.124036	-0.0560476	0.12138	0.0851861	0.026436	0.052769	-0.00713161	0.0412466	0.599177	0.0689873	0.174927	0.378957	0.3187	0.320469	0.831543	0.548616	1	0.73177	0.887512	0.725428	0.45761	0.902402	0.693674	0.689543	1	0.934875	1	1	FALSE	FALSE	FALSE	FALSE	FALSE
Q9JIT0;Q9JIT0-3	Q9JIT0;Q9JIT0-3	>sp|Q9JIT0|LMBR1_MOUSE Limb region 1 protein OS=Mus musculus OX=10090 GN=Lmbr1 PE=2 SV=1;>sp|Q9JIT0-3|LMBR1_MOUSE Isoform 3 of Limb region 1 protein OS=Mus musculus OX=10090 GN=Lmbr1	LMBR1	1	1	1	1	1	1	1	1	1	1	1	0.0878463	0.276533	0.114014	0.00438451	-0.154735	0.000710535	0.0352774	0.0437917	0.0386029	-0.00113466	0.685533	0.0689393	0.577454	1	0.266077	1	0.843472	0.813332	0.815292	1	0.924829	0.725428	0.844558	1	0.636426	1	1	1	1	1	FALSE	FALSE	FALSE	FALSE	FALSE
Q571E4	Q571E4	>sp|Q571E4|GALNS_MOUSE N-acetylgalactosamine-6-sulfatase OS=Mus musculus OX=10090 GN=Galns PE=1 SV=2	GALNS	1	1	1	1	1	1	0	0	0	0	0	-0.00880555	0.344475	0.322197	0.32814	0.0201175						1	0.0690993	0.115519	0.0477595	1						1	0.725428	0.362117	0.479787	1						FALSE	FALSE	FALSE	FALSE	FALSE
Q8K3H0	Q8K3H0	>sp|Q8K3H0|DP13A_MOUSE DCC-interacting protein 13-alpha OS=Mus musculus OX=10090 GN=Appl1 PE=1 SV=1	APPL1	11	11	11	11	11	11	10	10	10	10	10	0.00139494	-0.0625052	0.0442316	0.0286412	0.119644	0.0405187	0.00231167	-0.000909036	-0.0478786	-0.0107287	0.951104	0.0688934	0.101261	0.244463	4.49116e-05	0.125826	0.977705	0.917194	0.104184	0.8204	1	0.725428	0.337003	0.816971	0.00128035	0.438853	1	1	0.536743	1	FALSE	FALSE	FALSE	FALSE	FALSE
Q8CFB4-2	Q8CFB4-2	>sp|Q8CFB4-2|GBP5_MOUSE Isoform 2 of Guanylate-binding protein 5 OS=Mus musculus OX=10090 GN=Gbp5	GBP5	1	1	1	1	1	1	1	1	1	1	1	0.139629	0.146883	0.129567	-0.0280911	-0.000434265	-0.1533	-0.099125	-0.0725426	0.124366	-0.000177281	0.0368796	0.0697793	0.0543995	0.649054	1	0.316857	0.295337	0.714933	0.626734	1	0.224972	0.731275	0.230539	0.985852	1	0.686441	0.836898	0.978279	0.97998	1	FALSE	FALSE	FALSE	FALSE	FALSE
Q3UN16	Q3UN16	>sp|Q3UN16|GP162_MOUSE Probable G-protein coupled receptor 162 OS=Mus musculus OX=10090 GN=Gpr162 PE=1 SV=2	GPR162	4	4	4	4	4	4	4	4	4	4	4	0.0120681	0.103046	0.0549605	0.00346313	-0.0399342	0.031128	-0.0419693	-0.0502092	-0.087252	0.00573893	0.702269	0.0699262	0.381873	0.818074	0.511447	0.555012	0.462941	0.425827	0.196141	0.984289	0.93279	0.73172	0.694956	1	0.838832	0.8598	0.911828	0.879789	0.698246	1	FALSE	FALSE	FALSE	FALSE	FALSE
P62196	P62196	>sp|P62196|PRS8_MOUSE 26S proteasome regulatory subunit 8 OS=Mus musculus OX=10090 GN=Psmc5 PE=1 SV=1	PSMC5	15	15	15	15	15	15	13	13	13	13	13	0.0668694	-0.0500483	0.0562805	-0.0248259	0.128292	0.0528822	0.0238597	0.0552193	-0.00456988	0.026516	0.00417705	0.0700718	0.011222	0.371992	1.48417e-06	0.0483136	0.344969	0.0553314	0.910927	0.312292	0.0524943	0.731914	0.0789598	0.897025	7.71001e-05	0.259612	0.866092	0.423029	1	0.987667	FALSE	FALSE	FALSE	FALSE	FALSE
Q6PIU9	Q6PIU9	>sp|Q6PIU9|YJ005_MOUSE Uncharacterized protein FLJ45252 homolog OS=Mus musculus OX=10090 PE=1 SV=2	sp|Q6PIU9|YJ005_MOUSE	2	2	2	2	2	2	1	2	2	1	2	0.0351829	0.169095	0.10071	0.0484493	-0.0438313	-0.0490079	0.0429575	-0.0163568	-0.0274203	-0.0598595	0.673616	0.0701535	0.163776	0.517286	0.773207	0.809912	0.585791	0.989864	0.99049	0.522834	0.920453	0.731914	0.441228	0.954925	0.969169	0.975013	0.956076	1	1	1	FALSE	FALSE	FALSE	FALSE	FALSE
Q99JP7	Q99JP7	>sp|Q99JP7|GGT7_MOUSE Glutathione hydrolase 7 OS=Mus musculus OX=10090 GN=Ggt7 PE=1 SV=2	GGT7	13	12	12	12	12	12	11	11	10	11	11	-0.0401367	-0.0657264	-0.050878	-0.0194077	0.0310636	-0.0659966	-0.0578385	-0.0442245	0.00743033	-0.00193741	0.163848	0.0705856	0.102982	0.571487	0.294878	0.0355231	0.0707222	0.196164	0.677667	0.874224	0.513621	0.732065	0.340403	0.966536	0.669872	0.215334	0.531141	0.703758	0.988936	1	FALSE	FALSE	FALSE	FALSE	FALSE
Q60648	Q60648	>sp|Q60648|SAP3_MOUSE Ganglioside GM2 activator OS=Mus musculus OX=10090 GN=Gm2a PE=1 SV=2	GM2A	2	2	2	2	2	2	1	2	1	1	1	0.059275	0.167247	0.106078	0.0299237	-0.0369322	-0.012675	-0.0156287	0.0168603	0.0189712	0.0501977	0.297207	0.0705733	0.10533	0.627408	0.962347	0.97207	0.817931	1	0.939191	0.618374	0.683699	0.732065	0.344939	0.980061	1	1	1	1	1	1	FALSE	FALSE	FALSE	FALSE	FALSE
Q9QYI3	Q9QYI3	>sp|Q9QYI3|DNJC7_MOUSE DnaJ homolog subfamily C member 7 OS=Mus musculus OX=10090 GN=Dnajc7 PE=1 SV=2	DNAJC7	6	5	5	5	5	5	3	4	4	3	4	0.0506391	-0.0874507	-0.120239	-0.207598	-0.0230516	0.0501356	0.0482808	0.0241791	-0.0458148	-0.0293798	0.477052	0.0704282	0.0375898	0.000288744	0.641789	0.495356	0.441831	0.664058	0.706241	0.660144	0.823871	0.732065	0.181996	0.0199376	0.904916	0.823722	0.899636	0.963998	0.995381	1	FALSE	FALSE	FALSE	FALSE	FALSE
Q8R5H1-2	Q8R5H1-2	>sp|Q8R5H1-2|UBP15_MOUSE Isoform 2 of Ubiquitin carboxyl-terminal hydrolase 15 OS=Mus musculus OX=10090 GN=Usp15	USP15	10	9	9	9	9	9	8	8	8	8	8	-0.0160764	-0.0711833	0.0297486	0.025536	0.114741	-0.0100489	0.0635141	0.104048	0.0811542	0.0365202	0.73946	0.0703237	0.553241	0.578739	0.00709024	0.943318	0.248337	0.258301	0.2064	0.611214	0.950329	0.732065	0.828175	0.967475	0.0692215	1	0.806586	0.757316	0.709654	1	FALSE	FALSE	FALSE	FALSE	FALSE
O08528;P17710;P17710-3;P17710-4	O08528;P17710;P17710-3;P17710-4	>sp|O08528|HXK2_MOUSE Hexokinase-2 OS=Mus musculus OX=10090 GN=Hk2 PE=1 SV=1;>sp|P17710|HXK1_MOUSE Hexokinase-1 OS=Mus musculus OX=10090 GN=Hk1 PE=1 SV=3;>sp|P17710-3|HXK1_MOUSE Isoform HK1 of Hexokinase-1 OS=Mus musculus OX=10090 GN=Hk1;>sp|P17710-4|HXK1_MOUSE Isoform HK1-SC of Hexokinase-1 OS=Mus musculus OX=10090 GN=Hk1	HK2;HK1	3	3	3	3	3	3	3	3	3	3	3	0.0742574	0.0753732	0.0163397	-0.0759176	-0.0390752	0.0463983	0.00160922	0.0871958	0.0178408	0.0645143	0.0419543	0.0710559	0.75895	0.152814	0.464365	0.399343	0.921784	0.103646	0.728285	0.116639	0.242414	0.733686	0.94315	0.723807	0.808184	0.755645	1	0.552621	1	0.808475	FALSE	FALSE	FALSE	FALSE	FALSE
Q8BGD9	Q8BGD9	>sp|Q8BGD9|IF4B_MOUSE Eukaryotic translation initiation factor 4B OS=Mus musculus OX=10090 GN=Eif4b PE=1 SV=1	EIF4B	5	4	4	4	5	5	3	3	3	3	3	0.0921209	0.094683	0.168621	0.0752545	0.0843559	0.00446351	0.0179334	0.0756955	0.0623335	0.0460198	0.0528766	0.0710438	0.000329785	0.09708	0.101707	0.926388	0.715588	0.0980243	0.175821	0.308928	0.278627	0.733686	0.00536936	0.632668	0.400771	1	0.994793	0.540496	0.669251	0.987667	FALSE	FALSE	TRUE	FALSE	FALSE
Q8BZB2	Q8BZB2	>sp|Q8BZB2|COAC_MOUSE Phosphopantothenoylcysteine decarboxylase OS=Mus musculus OX=10090 GN=Ppcdc PE=1 SV=1	PPCDC	1	1	1	1	1	1	1	1	1	1	1	0.0822697	0.239539	0.0726322	-0.025878	-0.123032	-0.0517538	0.10538	0.218687	0.293743	0.100456	0.343157	0.0709593	0.441076	1	0.328137	0.619374	0.339957	0.0832592	0.0244598	0.359676	0.729325	0.733686	0.741799	1	0.702062	0.885092	0.860584	0.507716	0.233589	1	FALSE	FALSE	FALSE	FALSE	FALSE
Q8VEL9	Q8VEL9	>sp|Q8VEL9|REM2_MOUSE GTP-binding protein REM 2 OS=Mus musculus OX=10090 GN=Rem2 PE=1 SV=2	REM2	6	5	5	5	5	5	4	4	4	4	4	-0.00315247	-0.10592	-0.0114188	-0.0310246	0.111947	-0.112062	-0.00907429	-0.0397702	0.0622099	-0.0526591	0.945608	0.0712425	0.75328	0.603508	0.123651	0.0848735	0.897931	0.487521	0.423965	0.45174	1	0.734531	0.941563	0.972431	0.442655	0.35914	1	0.912967	0.899354	1	FALSE	FALSE	FALSE	FALSE	FALSE
P17751;P17751-2	P17751;P17751-2	>sp|P17751|TPIS_MOUSE Triosephosphate isomerase OS=Mus musculus OX=10090 GN=Tpi1 PE=1 SV=5;>sp|P17751-2|TPIS_MOUSE Isoform 2 of Triosephosphate isomerase OS=Mus musculus OX=10090 GN=Tpi1	TPI1	12	10	10	10	10	11	8	8	8	9	9	0.00947625	-0.0583399	0.0803555	0.0703522	0.165325	-0.0373205	0.058107	0.0755317	0.0868679	0.00644851	0.994803	0.0719522	0.00352359	0.00304955	9.26737e-08	0.233044	0.023017	0.00979646	0.00533176	0.834553	1	0.740758	0.0342145	0.10324	5.90837e-06	0.596059	0.314108	0.157789	0.07836	1	FALSE	FALSE	FALSE	FALSE	FALSE
Q9QYF1	Q9QYF1	>sp|Q9QYF1|RDH11_MOUSE Retinol dehydrogenase 11 OS=Mus musculus OX=10090 GN=Rdh11 PE=1 SV=2	RDH11	4	4	4	4	4	4	4	4	4	4	4	0.0936902	0.0997589	0.119151	0.0181534	0.0414003	0.135831	-8.12001e-05	0.0867207	-0.0518275	0.0841851	0.0638237	0.0726257	0.027318	0.752954	0.350385	0.0150004	0.955312	0.102171	0.474199	0.130011	0.310172	0.745504	0.148835	1	0.71986	0.121911	1	0.549289	0.919454	0.836769	FALSE	FALSE	FALSE	FALSE	FALSE
O70551	O70551	>sp|O70551|SRPK1_MOUSE SRSF protein kinase 1 OS=Mus musculus OX=10090 GN=Srpk1 PE=1 SV=2	SRPK1	1	1	1	1	1	1	0	0	0	0	0	-0.129484	0.250766	0.0251374	0.137017	-0.214586						0.302617	0.0725393	0.898131	0.275277	0.206338						0.689852	0.745504	1	0.84238	0.564205						FALSE	FALSE	FALSE	FALSE	FALSE
P60229	P60229	>sp|P60229|EIF3E_MOUSE Eukaryotic translation initiation factor 3 subunit E OS=Mus musculus OX=10090 GN=Eif3e PE=1 SV=1	EIF3E	14	14	14	14	14	14	13	13	14	13	13	-0.0395332	-0.0534254	-0.0438735	-0.0236885	0.0177801	-0.0145045	0.00818955	-0.0242518	-0.0264768	-0.0455186	0.211902	0.073323	0.105216	0.397777	0.477795	0.797393	0.714126	0.319671	0.437628	0.183354	0.58103	0.74828	0.344857	0.909081	0.816708	0.971823	0.994548	0.808251	0.905315	0.898688	FALSE	FALSE	FALSE	FALSE	FALSE
Q60749	Q60749	>sp|Q60749|KHDR1_MOUSE KH domain-containing, RNA-binding, signal transduction-associated protein 1 OS=Mus musculus OX=10090 GN=Khdrbs1 PE=1 SV=2	KHDRBS1	6	3	3	2	3	3	5	4	5	5	4	-0.0634936	0.165388	0.0337516	0.0451032	-0.104484	0.395171	-0.156835	-0.105523	-0.547387	0.0279004	0.405785	0.0730268	0.630171	0.235232	0.36553	0.000405211	0.158999	0.648724	1.63068e-08	0.778916	0.776636	0.74828	0.875884	0.807733	0.727843	0.00795013	0.700737	0.962905	1.13838e-06	1	FALSE	FALSE	FALSE	FALSE	FALSE
O35343	O35343	>sp|O35343|IMA3_MOUSE Importin subunit alpha-3 OS=Mus musculus OX=10090 GN=Kpna4 PE=1 SV=1	KPNA4	3	3	3	3	3	3	3	3	3	3	3	0.0335299	-0.128336	0.00368916	-0.037718	0.151157	0.0379013	-0.0486085	-0.0182945	-0.0698493	0.0161924	0.497248	0.0732993	0.927931	0.470269	0.0429838	0.571613	0.569368	0.787803	0.330591	0.846962	0.83267	0.74828	1	0.93667	0.237907	0.865148	0.951498	0.994874	0.835505	1	FALSE	FALSE	FALSE	FALSE	FALSE
Q3UH60	Q3UH60	>sp|Q3UH60|DIP2B_MOUSE Disco-interacting protein 2 homolog B OS=Mus musculus OX=10090 GN=Dip2b PE=1 SV=1	DIP2B	32	30	29	30	30	29	29	28	29	30	29	-0.00290054	0.0328876	0.0296663	0.0157349	0.0117679	0.0798216	0.00381028	0.00352473	-0.0794834	-0.0146238	0.907617	0.0733231	0.215463	0.320219	0.467055	0.000355614	0.754638	0.936796	0.0020419	0.537116	1	0.74828	0.513605	0.876044	0.810217	0.00707672	1	1	0.0363635	1	FALSE	FALSE	FALSE	FALSE	FALSE
Q8R3U1;Q8R3U1-2	Q8R3U1;Q8R3U1-2	>sp|Q8R3U1|PLAT3_MOUSE Phospholipase A and acyltransferase 3 OS=Mus musculus OX=10090 GN=Plaat3 PE=1 SV=2;>sp|Q8R3U1-2|PLAT3_MOUSE Isoform 2 of Phospholipase A and acyltransferase 3 OS=Mus musculus OX=10090 GN=Plaat3	PLAAT3	2	2	2	2	2	2	2	1	1	1	1	0.139228	0.164348	0.268955	0.0722431	0.132718	0.156362	0.202465	0.201983	-0.0474338	-0.0240351	0.0482824	0.0737131	0.00137752	0.432063	0.162371	0.613292	0.202598	0.211358	1	1	0.264045	0.749591	0.0171296	0.927188	0.50117	0.882713	0.759551	0.721276	1	1	FALSE	FALSE	FALSE	FALSE	FALSE
O88703;O88705	O88703;O88705	>sp|O88703|HCN2_MOUSE Potassium/sodium hyperpolarization-activated cyclic nucleotide-gated channel 2 OS=Mus musculus OX=10090 GN=Hcn2 PE=1 SV=1;>sp|O88705|HCN3_MOUSE Potassium/sodium hyperpolarization-activated cyclic nucleotide-gated channel 3 OS=Mus musculus OX=10090 GN=Hcn3 PE=1 SV=1	HCN2;HCN3	1	1	1	1	1	1	1	1	1	1	1	-0.222143	-0.235415	-0.108268	0.0872071	0.148725	0.079664	-0.0521407	0.124729	0.040024	0.165757	0.0905791	0.0738793	0.379896	0.506275	0.260657	0.765872	1	0.423276	0.98363	0.376796	0.378652	0.749591	0.694064	0.954925	0.627826	0.957378	1	0.87739	1	1	FALSE	FALSE	FALSE	FALSE	FALSE
A0A0A6YY08	A0A0A6YY08	>tr|A0A0A6YY08|A0A0A6YY08_MOUSE Glutaminyl-tRNA synthetase (Fragment) OS=Mus musculus OX=10090 GN=Qars PE=1 SV=2	QARS	3	3	3	3	3	3	2	2	2	2	2	-0.120039	-0.142195	-0.0981989	0.00422621	0.0700941	0.00341065	0.0440601	-0.0220484	-0.0383985	-0.0676924	0.100062	0.0737785	0.119968	0.902427	0.521627	0.889985	0.542748	0.771778	0.785518	0.378155	0.400649	0.749591	0.37147	1	0.843458	1	0.940889	0.989232	1	1	FALSE	FALSE	FALSE	FALSE	FALSE
P47199	P47199	>sp|P47199|QOR_MOUSE Quinone oxidoreductase OS=Mus musculus OX=10090 GN=Cryz PE=1 SV=1	CRYZ	10	8	9	9	8	9	8	9	8	8	8	0.048312	0.0668779	0.069729	0.0130285	0.0202022	0.0327302	0.0113647	0.00779812	-0.0263209	-0.00613985	0.110552	0.0738735	0.0248756	0.467503	0.564827	0.425892	0.770625	0.803925	0.663504	0.934094	0.422134	0.749591	0.140788	0.936067	0.864377	0.776711	1	0.998898	0.986023	1	FALSE	FALSE	FALSE	FALSE	FALSE
Q501J2	Q501J2	>sp|Q501J2|ANKMT_MOUSE Adenine nucleotide translocase lysine N-methyltransferase OS=Mus musculus OX=10090 GN=Antkmt PE=1 SV=1	ANTKMT	4	4	4	4	4	4	3	3	3	3	3	-0.0493481	0.118454	-0.00864467	0.0214152	-0.117416	0.0105224	0.0704011	0.00925354	0.037231	-0.0605383	0.45499	0.0742455	0.968659	0.601095	0.097214	0.972048	0.385215	0.960286	0.766078	0.449554	0.810762	0.752219	1	0.972431	0.391629	1	0.883671	1	1	1	FALSE	FALSE	FALSE	FALSE	FALSE
Q9CRA5	Q9CRA5	>sp|Q9CRA5|GOLP3_MOUSE Golgi phosphoprotein 3 OS=Mus musculus OX=10090 GN=Golph3 PE=1 SV=1	GOLPH3	2	2	2	2	2	2	2	2	2	2	2	0.0799615	0.254845	0.23131	0.224218	-0.00471306	-0.272314	-0.19544	-0.0865801	0.195006	0.10518	0.697818	0.0744095	0.0643007	0.244876	1	0.0617473	0.0840835	0.41768	0.159241	0.408214	0.931845	0.752792	0.257387	0.816971	1	0.303508	0.575038	0.876614	0.649837	1	FALSE	FALSE	FALSE	FALSE	FALSE
Q8C6E0	Q8C6E0	>sp|Q8C6E0|CFA36_MOUSE Cilia- and flagella-associated protein 36 OS=Mus musculus OX=10090 GN=Cfap36 PE=1 SV=1	CFAP36	4	2	2	2	2	3	4	4	4	4	4	0.154032	0.146949	0.182783	0.0143438	0.0454382	-0.012498	0.0721464	0.0704219	0.072497	-0.00453917	0.0713389	0.0745972	0.0178829	0.804049	0.622721	0.745057	0.204274	0.234266	0.212651	0.982813	0.331071	0.752944	0.112928	1	0.896078	0.947441	0.762422	0.743112	0.720315	1	FALSE	FALSE	FALSE	FALSE	FALSE
P08556	P08556	>sp|P08556|RASN_MOUSE GTPase NRas OS=Mus musculus OX=10090 GN=Nras PE=1 SV=1	NRAS	1	1	1	1	1	1	1	1	1	1	1	-0.172652	-0.213658	-0.10486	0.0544247	0.130389	0.021083	-0.0681565	-0.0126046	-0.0452204	0.0472166	0.221458	0.0746393	0.327397	0.866691	0.235318	0.792492	0.353096	0.925991	0.548215	0.544795	0.594164	0.752944	0.646209	1	0.601449	0.970911	0.872545	1	0.951775	1	FALSE	FALSE	FALSE	FALSE	FALSE
Q8CHX7	Q8CHX7	>sp|Q8CHX7|RFTN2_MOUSE Raftlin-2 OS=Mus musculus OX=10090 GN=Rftn2 PE=1 SV=3	RFTN2	7	7	7	7	7	7	5	5	5	5	5	-0.0960021	-0.0691307	-0.111763	-0.0285629	-0.0208215	-0.0467772	-0.0545219	-0.00938608	0.0292951	0.0332455	0.0056896	0.0749829	0.00302131	0.416003	0.597657	0.511528	0.357608	0.92297	0.583844	0.421775	0.0650707	0.755324	0.0306948	0.916942	0.883564	0.832277	0.872545	1	0.963834	1	FALSE	FALSE	FALSE	FALSE	FALSE
P23116	P23116	>sp|P23116|EIF3A_MOUSE Eukaryotic translation initiation factor 3 subunit A OS=Mus musculus OX=10090 GN=Eif3a PE=1 SV=5	EIF3A	28	26	25	25	25	25	24	25	24	25	24	-0.077103	-0.0519429	-0.0715862	-0.0134861	-0.00178686	-0.00304906	-0.0428929	-0.00585213	-0.0165328	0.028796	0.00154539	0.0754593	0.00280141	0.631557	0.955565	0.802879	0.137272	0.749699	0.740572	0.180431	0.0248219	0.755506	0.029099	0.982485	1	0.973629	0.667844	0.981039	1	0.897394	FALSE	FALSE	FALSE	FALSE	FALSE
P50171;P50171-2	P50171;P50171-2	>sp|P50171|DHB8_MOUSE (3R)-3-hydroxyacyl-CoA dehydrogenase OS=Mus musculus OX=10090 GN=Hsd17b8 PE=1 SV=2;>sp|P50171-2|DHB8_MOUSE Isoform Long of (3R)-3-hydroxyacyl-CoA dehydrogenase OS=Mus musculus OX=10090 GN=Hsd17b8	HSD17B8	8	8	8	8	8	8	8	8	8	8	8	0.0970871	0.0558313	0.0833066	-0.0317059	0.040259	-0.0315763	-0.0401811	-0.0526413	-0.0290992	-0.0171595	0.00253023	0.0755398	0.0103356	0.51054	0.265277	0.45439	0.192051	0.0943006	0.362415	0.563836	0.0364592	0.755506	0.0743672	0.954925	0.634945	0.797091	0.743224	0.531359	0.860552	1	FALSE	FALSE	FALSE	FALSE	FALSE
Q6P9R4;Q6P9R4-1;Q6P9R4-2	Q6P9R4;Q6P9R4-1;Q6P9R4-2	>sp|Q6P9R4|ARHGI_MOUSE Rho guanine nucleotide exchange factor 18 OS=Mus musculus OX=10090 GN=Arhgef18 PE=1 SV=3;>sp|Q6P9R4-1|ARHGI_MOUSE Isoform 2 of Rho guanine nucleotide exchange factor 18 OS=Mus musculus OX=10090 GN=Arhgef18;>sp|Q6P9R4-2|ARHGI_MOUSE Isoform 3 of Rho guanine nucleotide exchange factor 18 OS=Mus musculus OX=10090 GN=Arhgef18	ARHGEF18	3	1	2	2	1	2	3	3	3	3	3	0.330242	0.272774	0.285505	0.166226	0.0180487	0.0133817	-0.0637444	0.0335585	0.0143988	0.0959633	0.099579	0.0753997	0.0733725	0.406416	0.986077	0.765328	0.338203	0.626076	0.665364	0.151528	0.400249	0.755506	0.278267	0.914299	1	0.957231	0.860584	0.956596	0.987151	0.861315	FALSE	FALSE	FALSE	FALSE	FALSE
P62700	P62700	>sp|P62700|YPEL5_MOUSE Protein yippee-like 5 OS=Mus musculus OX=10090 GN=Ypel5 PE=1 SV=1	YPEL5	1	1	1	1	1	1	1	1	1	1	1	0.156055	0.550428	0.239506	0.0474702	-0.271197	0.178494	-0.149976	-0.11603	-0.297139	-0.126316	0.432956	0.0751192	0.376456	0.924051	0.369796	0.700613	0.680653	0.637814	0.155218	1	0.794963	0.755506	0.691751	1	0.730736	0.925952	0.982674	0.959057	0.645653	1	FALSE	FALSE	FALSE	FALSE	FALSE
Q9QWK5	Q9QWK5	>sp|Q9QWK5|BIR1A_MOUSE Baculoviral IAP repeat-containing protein 1a OS=Mus musculus OX=10090 GN=Naip1 PE=2 SV=3	NAIP1	1	1	1	1	1	1	1	1	1	1	1	-0.0634457	-0.210144	-0.159737	-0.111778	0.0673006	-0.146809	-0.00689888	-0.111977	0.00416438	-0.118594	0.762412	0.0754992	0.0881591	0.174638	0.550054	0.161858	1	0.253857	1	0.225778	0.958475	0.755506	0.311404	0.755538	0.857866	0.501255	1	0.756856	1	0.943886	FALSE	FALSE	FALSE	FALSE	FALSE
P58281-2	P58281-2	>sp|P58281-2|OPA1_MOUSE Isoform 2 of Dynamin-like 120 kDa protein, mitochondrial OS=Mus musculus OX=10090 GN=Opa1	OPA1	54	51	51	50	50	50	49	49	49	50	49	0.0357163	0.0223658	0.0102981	-0.0425449	0.00505109	0.0161983	0.0057193	0.016798	-0.00730177	-4.91814e-05	0.0011688	0.075939	0.329208	0.000842877	0.816526	0.184437	0.569227	0.126694	0.712717	0.926631	0.0201603	0.755918	0.647412	0.0432222	0.990193	0.530391	0.95149	0.596279	0.998229	1	FALSE	FALSE	FALSE	FALSE	FALSE
Q8K1R3	Q8K1R3	>sp|Q8K1R3|PNPT1_MOUSE Polyribonucleotide nucleotidyltransferase 1, mitochondrial OS=Mus musculus OX=10090 GN=Pnpt1 PE=1 SV=1	PNPT1	12	11	11	11	11	11	11	12	11	11	11	0.113053	0.0700695	0.0959146	-0.0302953	0.0389508	0.0295216	0.0177006	0.0709327	0.0447954	0.0448448	0.00158017	0.076395	0.010048	0.340055	0.351964	0.560125	0.548277	0.0409988	0.185705	0.189151	0.0253225	0.755918	0.0726716	0.879423	0.72035	0.861242	0.94187	0.362565	0.685657	0.902153	FALSE	FALSE	FALSE	FALSE	FALSE
Q8VD26;Q8VD26-2	Q8VD26;Q8VD26-2	>sp|Q8VD26|TM143_MOUSE Transmembrane protein 143 OS=Mus musculus OX=10090 GN=Tmem143 PE=1 SV=1;>sp|Q8VD26-2|TM143_MOUSE Isoform 2 of Transmembrane protein 143 OS=Mus musculus OX=10090 GN=Tmem143	TMEM143	2	1	1	1	1	1	2	2	2	2	2	0.294704	0.263772	0.203168	-0.111692	-0.0460333	-0.0609812	-0.00027521	0.0235254	0.0890047	0.0380142	0.0371996	0.0766592	0.128559	0.523895	0.760192	0.655401	0.876306	0.604935	0.331976	0.694749	0.226062	0.755918	0.385126	0.954925	0.964109	0.904472	1	0.953266	0.83619	1	FALSE	FALSE	FALSE	FALSE	FALSE
O08808	O08808	>sp|O08808|DIAP1_MOUSE Protein diaphanous homolog 1 OS=Mus musculus OX=10090 GN=Diaph1 PE=1 SV=1	DIAPH1	19	17	15	16	16	15	15	15	15	16	16	-0.0548146	-0.0618117	-0.0375144	-0.0110885	0.0438112	0.022389	0.00487899	0.0218874	-0.0135226	-0.00502793	0.0551737	0.0764596	0.157519	0.898833	0.294961	0.421774	0.956443	0.439867	0.707953	0.921032	0.285785	0.755918	0.434512	1	0.669872	0.775053	1	0.888954	0.996416	1	FALSE	FALSE	FALSE	FALSE	FALSE
Q8BHK2	Q8BHK2	>sp|Q8BHK2|SCN3B_MOUSE Sodium channel subunit beta-3 OS=Mus musculus OX=10090 GN=Scn3b PE=1 SV=1	SCN3B	2	1	1	1	1	2	2	2	2	2	2	-0.167772	-0.180171	-0.147796	0.0063471	0.0729304	-0.239492	-0.220728	-0.235198	0.0242196	-0.0050811	0.0568794	0.0760392	0.101939	1	0.346432	0.00566463	0.0030435	0.0195505	0.866651	0.960228	0.290962	0.755918	0.338367	1	0.71793	0.0613595	0.101748	0.244627	1	1	FALSE	FALSE	FALSE	FALSE	FALSE
Q91VB8	Q91VB8	>tr|Q91VB8|Q91VB8_MOUSE Alpha globin 1 OS=Mus musculus OX=10090 GN=Hba-a1 PE=1 SV=1	HBA-A1	10	9	9	9	9	9	9	9	9	9	9	0.0677968	-0.102244	0.150363	0.14095	0.227248	-0.0523732	-0.119227	0.0657946	0.165703	0.185891	0.269973	0.0761454	0.000227732	0.131494	1.46205e-11	0.544053	0.734231	0.255689	0.050324	0.0120853	0.648356	0.755918	0.00404616	0.696758	2.22899e-09	0.852039	1	0.756856	0.36595	0.275254	FALSE	FALSE	FALSE	FALSE	TRUE
Q5SUR0	Q5SUR0	>sp|Q5SUR0|PUR4_MOUSE Phosphoribosylformylglycinamidine synthase OS=Mus musculus OX=10090 GN=Pfas PE=1 SV=1	PFAS	5	5	5	5	5	5	4	4	4	4	4	-0.0521316	-0.100118	-0.0017745	0.0336198	0.131432	0.0552138	0.0525046	0.014322	-0.0535771	-0.0642676	0.409289	0.0766523	0.965624	0.649182	0.0176773	0.293928	0.260414	0.887607	0.325554	0.22268	0.778804	0.755918	1	0.985852	0.132447	0.667112	0.817952	1	0.832153	0.942657	FALSE	FALSE	FALSE	FALSE	FALSE
Q7TPD3	Q7TPD3	>sp|Q7TPD3|ROBO2_MOUSE Roundabout homolog 2 OS=Mus musculus OX=10090 GN=Robo2 PE=1 SV=2	ROBO2	21	20	20	19	19	19	19	20	20	19	20	-0.0165087	-0.0495165	-0.069474	-0.0593534	0.00427038	-0.0466528	-0.0528552	-0.0107716	0.0357327	0.0331426	0.648451	0.0763087	0.00676955	0.0149464	0.91706	0.196868	0.039855	0.69922	0.195024	0.112874	0.911539	0.755918	0.0544755	0.266588	1	0.548722	0.404476	0.974304	0.695689	0.800185	FALSE	FALSE	FALSE	FALSE	FALSE
Q921H8	Q921H8	>sp|Q921H8|THIKA_MOUSE 3-ketoacyl-CoA thiolase A, peroxisomal OS=Mus musculus OX=10090 GN=Acaa1a PE=1 SV=1	ACAA1A	6	5	5	5	5	5	6	6	6	6	6	-0.018358	0.0769004	-0.0492145	-0.0418417	-0.110194	-0.0233501	0.0588482	-0.0294047	-0.0141148	-0.0987973	0.675209	0.0762943	0.266214	0.325812	0.0273564	0.507874	0.0682995	0.421195	0.725305	0.00627978	0.920844	0.755918	0.578494	0.876276	0.178184	0.830167	0.525403	0.876614	1	0.180201	FALSE	FALSE	FALSE	FALSE	FALSE
Q99N92	Q99N92	>sp|Q99N92|RM27_MOUSE 39S ribosomal protein L27, mitochondrial OS=Mus musculus OX=10090 GN=Mrpl27 PE=1 SV=1	MRPL27	3	1	1	1	2	2	3	3	3	3	3	-0.0263209	0.212146	0.0380019	0.0253503	-0.168038	0.0212936	-0.0191707	-0.0566641	-0.0791341	-0.0533309	0.819612	0.0759592	0.719453	0.789587	0.0822523	0.903208	0.866227	0.579153	0.356338	0.636003	0.985336	0.755918	0.921326	1	0.357337	1	1	0.940024	0.855567	1	FALSE	FALSE	FALSE	FALSE	FALSE
Q9EST5;Q9EST5-2	Q9EST5;Q9EST5-2	>sp|Q9EST5|AN32B_MOUSE Acidic leucine-rich nuclear phosphoprotein 32 family member B OS=Mus musculus OX=10090 GN=Anp32b PE=1 SV=1;>sp|Q9EST5-2|AN32B_MOUSE Isoform 2 of Acidic leucine-rich nuclear phosphoprotein 32 family member B OS=Mus musculus OX=10090 GN=Anp32b	ANP32B	2	2	2	2	2	2	2	2	2	2	2	-0.291558	-0.155348	-0.228525	0.0867091	-0.0519495	0.148583	0.0891921	0.0405039	-0.133993	-0.114811	0.00232882	0.0777803	0.0088673	0.795736	0.55036	0.104229	0.346171	0.868735	0.106793	0.190613	0.0341902	0.75744	0.0668245	1	0.857866	0.399287	0.868427	1	0.5422	0.904466	FALSE	FALSE	FALSE	FALSE	FALSE
E9Q3M9	E9Q3M9	>tr|E9Q3M9|E9Q3M9_MOUSE Capping protein-inhibiting regulator of actin-like OS=Mus musculus OX=10090 GN=Cracdl PE=1 SV=1	CRACDL	11	10	11	10	10	10	9	10	8	8	8	-0.084951	0.0629136	-0.115231	-0.0437617	-0.159076	-0.0612811	-0.0232765	-0.0866731	-0.0321114	-0.049217	0.0222055	0.077196	0.00205492	0.209496	7.83796e-05	0.304778	0.921654	0.0434963	0.27161	0.151318	0.164883	0.75744	0.0230613	0.788148	0.00208211	0.676492	1	0.371404	0.788076	0.861315	FALSE	FALSE	FALSE	FALSE	FALSE
E9Q6H8	E9Q6H8	>tr|E9Q6H8|E9Q6H8_MOUSE Pleckstrin homology domain-containing, family A member 5 OS=Mus musculus OX=10090 GN=Plekha5 PE=1 SV=1	PLEKHA5	15	15	15	15	15	15	14	13	14	14	14	-0.0693177	0.0451953	-0.0686473	-0.00737949	-0.099392	0.0215161	-0.0905674	-0.00923379	-0.038293	0.0708559	0.0281581	0.0778881	0.0293069	0.877701	0.00444179	0.402201	0.0128732	0.698149	0.348619	0.0191743	0.191409	0.75744	0.154802	1	0.0497731	0.758011	0.224058	0.973484	0.849165	0.357913	FALSE	FALSE	FALSE	FALSE	FALSE
Q91YR5	Q91YR5	>sp|Q91YR5|EFNMT_MOUSE eEF1A lysine and N-terminal methyltransferase OS=Mus musculus OX=10090 GN=EEF1AKNMT PE=1 SV=1	EEF1AKNMT	2	1	1	1	1	1	2	2	2	2	2	0.258595	0.229338	0.114577	-0.149808	-0.0971056	-0.0153786	0.0512028	0.0465995	0.0291063	-0.00633178	0.0486995	0.0773192	0.319257	0.208538	0.474115	0.736021	0.417442	0.441548	0.723295	0.990899	0.265196	0.75744	0.640068	0.788148	0.814146	0.943729	0.894202	0.890224	1	1	FALSE	FALSE	FALSE	FALSE	FALSE
Q8VCW8	Q8VCW8	>sp|Q8VCW8|ACSF2_MOUSE Medium-chain acyl-CoA ligase ACSF2, mitochondrial OS=Mus musculus OX=10090 GN=Acsf2 PE=1 SV=1	ACSF2	13	13	13	13	13	13	13	12	13	13	12	0.0468396	0.0781921	0.190596	0.13092	0.131799	-0.0482605	-0.0177319	-0.100978	-0.0587456	-0.0926468	0.116381	0.0775133	1.15324e-09	2.6349e-05	0.000168922	0.0823855	0.55929	0.00107106	0.0555528	0.00171604	0.433017	0.75744	8.49877e-08	0.00296383	0.00376079	0.35292	0.947667	0.0334923	0.386269	0.0687698	FALSE	FALSE	TRUE	FALSE	FALSE
Q9QWR8	Q9QWR8	>sp|Q9QWR8|NAGAB_MOUSE Alpha-N-acetylgalactosaminidase OS=Mus musculus OX=10090 GN=Naga PE=1 SV=2	NAGA	5	3	3	3	3	3	5	5	5	5	5	0.0816065	0.149901	0.166233	0.0704897	0.035569	0.051815	-0.00275524	0.0243888	-0.0336929	0.018874	0.12632	0.077007	0.00358551	0.189148	0.499946	0.44352	0.965824	0.845388	0.521065	0.691695	0.452558	0.75744	0.034481	0.770696	0.832331	0.789046	1	1	0.941049	1	FALSE	FALSE	FALSE	FALSE	FALSE
Q8R127	Q8R127	>sp|Q8R127|SCPDL_MOUSE Saccharopine dehydrogenase-like oxidoreductase OS=Mus musculus OX=10090 GN=Sccpdh PE=1 SV=1	SCCPDH	9	6	6	6	6	6	5	5	5	6	6	0.0480648	0.0650462	0.049533	-0.0250421	-0.00221315	-0.00490368	-0.014842	-0.000740186	0.0096145	0.0117946	0.13322	0.0778404	0.186046	0.412041	0.844845	0.971747	0.98448	0.96315	0.982189	0.992309	0.465616	0.75744	0.473792	0.916698	1	1	1	1	1	1	FALSE	FALSE	FALSE	FALSE	FALSE
P47934	P47934	>sp|P47934|CACP_MOUSE Carnitine O-acetyltransferase OS=Mus musculus OX=10090 GN=Crat PE=1 SV=3	CRAT	15	15	14	15	15	14	12	12	12	12	12	-0.0187491	0.0459459	0.0189649	0.0238365	-0.0184804	-0.0291742	-0.0242604	-0.0471389	-0.0259304	-0.0356403	0.300615	0.077894	0.530624	0.242475	0.522862	0.267953	0.454539	0.129843	0.416448	0.199927	0.68663	0.75744	0.812532	0.816079	0.843458	0.640018	0.906689	0.603329	0.894791	0.912882	FALSE	FALSE	FALSE	FALSE	FALSE
P68369	P68369	>sp|P68369|TBA1A_MOUSE Tubulin alpha-1A chain OS=Mus musculus OX=10090 GN=Tuba1a PE=1 SV=1	TUBA1A	5	5	5	5	5	5	5	5	4	4	4	0.0309561	-0.103354	0.000289509	-0.0346725	0.124709	-0.0252778	0.0483174	-0.0110364	0.0112199	-0.0462187	0.582594	0.0775952	0.861622	0.492237	0.0351746	0.545526	0.135702	0.849973	0.647723	0.272444	0.880286	0.75744	0.992304	0.947408	0.209979	0.852116	0.666396	1	0.981969	0.977185	FALSE	FALSE	FALSE	FALSE	FALSE
Q9Z0P4-2	Q9Z0P4-2	>sp|Q9Z0P4-2|PALM_MOUSE Isoform 2 of Paralemmin-1 OS=Mus musculus OX=10090 GN=Palm	PALM	1	1	1	1	1	1	1	1	1	1	1	0.0586651	0.181116	-0.0919493	-0.154759	-0.278404	0.0211892	-0.0669188	-0.0934772	-0.12256	-0.0388522	0.732093	0.0777592	0.262057	0.0486395	0.00725993	0.819432	0.354776	0.244258	0.137039	0.779472	0.946786	0.75744	0.575695	0.483897	0.0700328	0.978726	0.872545	0.752557	0.613999	1	FALSE	FALSE	FALSE	FALSE	FALSE
P49813	P49813	>sp|P49813|TMOD1_MOUSE Tropomodulin-1 OS=Mus musculus OX=10090 GN=Tmod1 PE=1 SV=2	TMOD1	10	9	9	9	10	10	9	9	9	9	9	-0.202505	0.0779125	-0.113769	0.0696521	-0.172325	0.0474293	-0.0917494	0.0259321	-0.0414782	0.0969425	2.27442e-06	0.0787364	0.00605785	0.0589286	0.000133056	0.221468	0.107128	0.565465	0.347469	0.0372545	0.000110045	0.764572	0.0495455	0.517698	0.00305942	0.581864	0.624119	0.938577	0.848209	0.50494	TRUE	FALSE	FALSE	FALSE	FALSE
P31938	P31938	>sp|P31938|MP2K1_MOUSE Dual specificity mitogen-activated protein kinase kinase 1 OS=Mus musculus OX=10090 GN=Map2k1 PE=1 SV=2	MAP2K1	15	15	15	15	15	15	15	15	15	15	15	0.0347736	-0.0540099	0.0642729	0.0128054	0.126556	0.0274863	0.0204627	0.0392908	0.00228619	0.0143642	0.15846	0.0789761	0.00798525	0.450104	8.4079e-06	0.175027	0.264472	0.127413	0.928837	0.739696	0.504865	0.76544	0.0620474	0.930253	0.000335026	0.52186	0.818334	0.598041	1	1	FALSE	FALSE	FALSE	FALSE	FALSE
Q9CQV8;Q9CQV8-2	Q9CQV8;Q9CQV8-2	>sp|Q9CQV8|1433B_MOUSE 14-3-3 protein beta/alpha OS=Mus musculus OX=10090 GN=Ywhab PE=1 SV=3;>sp|Q9CQV8-2|1433B_MOUSE Isoform Short of 14-3-3 protein beta/alpha OS=Mus musculus OX=10090 GN=Ywhab	YWHAB	7	7	7	7	7	7	7	7	7	7	7	0.0213472	-0.066037	0.0431742	0.0144606	0.124762	0.0223601	0.0204203	0.0457357	0.0140992	0.0209095	0.441195	0.0791533	0.0837554	0.862517	0.00024799	0.507302	0.565982	0.171434	0.57098	0.37142	0.800834	0.76544	0.301012	1	0.00516163	0.82987	0.949179	0.677729	0.959442	1	FALSE	FALSE	FALSE	FALSE	FALSE
Q9Z239	Q9Z239	>sp|Q9Z239|PLM_MOUSE Phospholemman OS=Mus musculus OX=10090 GN=Fxyd1 PE=1 SV=1	FXYD1	1	1	1	1	1	1	1	1	1	1	1	-0.0478198	0.13399	-0.0137935	0.0206706	-0.132149	-0.0293409	0.0233509	0.0816972	0.121585	0.0647202	0.457435	0.0790992	0.95539	0.768892	0.106659	0.712633	0.769872	0.612114	0.417936	1	0.811815	0.76544	1	1	0.410235	0.932798	1	0.955014	0.895522	1	FALSE	FALSE	FALSE	FALSE	FALSE
P00405	P00405	>sp|P00405|COX2_MOUSE Cytochrome c oxidase subunit 2 OS=Mus musculus OX=10090 GN=Mtco2 PE=1 SV=1	MTCO2	11	10	10	10	10	10	9	9	9	9	9	-0.0325187	0.062843	-0.0542375	-0.0273212	-0.0939901	0.00981583	0.0661204	0.0605782	0.0473969	-0.0039495	0.175513	0.0797967	0.0595319	0.356636	0.00746612	0.763148	0.0132866	0.0559592	0.160098	0.998663	0.530707	0.770599	0.243448	0.888914	0.0716278	0.957231	0.228398	0.425539	0.650502	1	FALSE	FALSE	FALSE	FALSE	FALSE
P28661;P28661-2	P28661;P28661-2	>sp|P28661|SEPT4_MOUSE Septin-4 OS=Mus musculus OX=10090 GN=Septin4 PE=1 SV=1;>sp|P28661-2|SEPT4_MOUSE Isoform 2 of Septin-4 OS=Mus musculus OX=10090 GN=Septin4	SEPTIN4	14	14	14	14	14	14	11	11	11	12	11	-0.0544278	0.0489524	0.029218	0.0656851	-0.01729	0.093434	0.0152826	0.0276811	-0.0777648	0.00683737	0.0299148	0.0800641	0.386606	0.00600813	0.432798	0.0193795	0.583334	0.789375	0.0362916	0.822352	0.197748	0.77168	0.700637	0.159785	0.781856	0.146556	0.955913	0.994939	0.305611	1	FALSE	FALSE	FALSE	FALSE	FALSE
Q924S8	Q924S8	>sp|Q924S8|SPRE1_MOUSE Sprouty-related, EVH1 domain-containing protein 1 OS=Mus musculus OX=10090 GN=Spred1 PE=1 SV=1	SPRED1	5	2	3	2	2	2	4	4	4	5	5	0.127136	0.124422	0.219242	0.0805789	0.142711	0.109318	-0.0439662	0.0800999	-0.0398195	0.0888422	0.156548	0.0802389	0.00317549	0.214293	0.0850442	0.0345707	0.52459	0.168114	0.276624	0.10383	0.500824	0.77168	0.0317589	0.789815	0.363225	0.210902	0.931208	0.67149	0.790685	0.785254	FALSE	FALSE	FALSE	FALSE	FALSE
O70439	O70439	>sp|O70439|STX7_MOUSE Syntaxin-7 OS=Mus musculus OX=10090 GN=Stx7 PE=1 SV=3	STX7	6	6	6	6	6	6	6	6	6	6	6	-0.0360342	0.0598348	-0.0221829	0.00291161	-0.0564135	-0.0165825	0.00466193	0.00762199	0.0215924	-0.00383602	0.291459	0.0802011	0.674255	0.891407	0.120292	0.635933	0.887632	0.742242	0.568071	0.974653	0.677039	0.77168	0.899307	1	0.437781	0.894352	1	0.978965	0.958877	1	FALSE	FALSE	FALSE	FALSE	FALSE
Q60676	Q60676	>sp|Q60676|PPP5_MOUSE Serine/threonine-protein phosphatase 5 OS=Mus musculus OX=10090 GN=Ppp5c PE=1 SV=3	PPP5C	10	9	9	9	9	9	8	9	9	8	8	0.00166461	-0.0628344	0.0663144	0.0482191	0.139757	0.0148223	0.0451536	0.0452695	0.0178102	0.00367323	0.962991	0.0806292	0.0543442	0.102443	0.000146461	0.572851	0.334027	0.219926	0.720833	0.950287	1	0.774372	0.230445	0.644712	0.00330267	0.865726	0.858751	0.728507	1	1	FALSE	FALSE	FALSE	FALSE	FALSE
P35803	P35803	>sp|P35803|GPM6B_MOUSE Neuronal membrane glycoprotein M6-b OS=Mus musculus OX=10090 GN=Gpm6b PE=1 SV=2	GPM6B	9	8	8	8	8	8	9	9	9	9	9	-0.115483	-0.0563569	-0.18842	-0.0903042	-0.115714	-0.0600579	-0.0350873	-0.025182	0.0351152	0.00785064	9.02416e-05	0.0815783	2.38367e-11	0.000427715	0.000686891	0.0644092	0.307093	0.39625	0.184376	0.829547	0.00249787	0.775676	2.5285e-09	0.0263972	0.0118358	0.311535	0.84098	0.863392	0.682826	1	FALSE	FALSE	TRUE	FALSE	FALSE
Q03717	Q03717	>sp|Q03717|KCNB1_MOUSE Potassium voltage-gated channel subfamily B member 1 OS=Mus musculus OX=10090 GN=Kcnb1 PE=1 SV=2	KCNB1	4	4	4	4	4	4	4	4	4	4	4	-0.200536	-0.104609	-0.213974	-0.0251783	-0.0974127	-0.0941908	-0.0945651	-0.137217	-0.0449657	-0.0605939	0.000310319	0.0812196	9.4454e-05	0.557305	0.191127	0.106861	0.0851127	0.0210477	0.520292	0.398871	0.00681243	0.775676	0.00193625	0.963603	0.545089	0.403853	0.578786	0.25513	0.941049	1	TRUE	FALSE	TRUE	FALSE	FALSE
P53395	P53395	>sp|P53395|ODB2_MOUSE Lipoamide acyltransferase component of branched-chain alpha-keto acid dehydrogenase complex, mitochondrial OS=Mus musculus OX=10090 GN=Dbt PE=1 SV=2	DBT	17	15	15	15	15	15	15	15	15	15	16	0.0736474	0.0483225	0.0594396	-0.0325552	0.0284407	-0.0594678	-0.0284776	-0.00909581	0.0429741	0.0115152	0.00187339	0.081353	0.0176621	0.246516	0.280593	0.0692337	0.319717	0.636293	0.172623	0.763208	0.0289826	0.775676	0.112103	0.81945	0.652247	0.322766	0.848214	0.959057	0.664636	1	FALSE	FALSE	FALSE	FALSE	FALSE
Q6P069;Q6P069-2	Q6P069;Q6P069-2	>sp|Q6P069|SORCN_MOUSE Sorcin OS=Mus musculus OX=10090 GN=Sri PE=1 SV=1;>sp|Q6P069-2|SORCN_MOUSE Isoform 2 of Sorcin OS=Mus musculus OX=10090 GN=Sri	SRI	6	6	6	6	6	6	6	6	6	6	6	-0.071178	-0.0712909	-0.0936226	-0.0372955	-0.0164854	0.0114953	0.0253121	-0.0269946	-0.0435928	-0.0620347	0.0336426	0.0816501	0.00829454	0.22774	0.853435	0.631446	0.325488	0.374541	0.199439	0.0416152	0.213405	0.775676	0.063534	0.798694	1	0.891188	0.852859	0.847936	0.703024	0.532445	FALSE	FALSE	FALSE	FALSE	FALSE
Q9CYZ2	Q9CYZ2	>sp|Q9CYZ2|TPD54_MOUSE Tumor protein D54 OS=Mus musculus OX=10090 GN=Tpd52l2 PE=1 SV=1	TPD52L2	11	10	10	10	10	10	10	11	11	10	11	0.0527957	0.0683382	0.129468	0.0572221	0.0776963	0.0374574	-0.00507088	0.0443707	0.00710187	0.0405277	0.143438	0.0810275	4.94656e-05	0.0232992	0.0165808	0.210581	0.918596	0.153023	0.685681	0.155635	0.482004	0.775676	0.00112074	0.345237	0.127362	0.567389	1	0.645364	0.989922	0.869209	FALSE	FALSE	FALSE	FALSE	FALSE
Q8C6I2	Q8C6I2	>sp|Q8C6I2|SDHF2_MOUSE Succinate dehydrogenase assembly factor 2, mitochondrial OS=Mus musculus OX=10090 GN=Sdhaf2 PE=1 SV=1	SDHAF2	2	1	1	1	1	1	2	2	2	2	2	0.189269	0.221618	-0.0207277	-0.225907	-0.225922	-0.158676	0.00941654	-0.111295	0.0266338	-0.129506	0.246858	0.0811392	0.889831	0.0941191	0.0835992	0.174088	0.889487	0.294856	0.804444	0.164515	0.622602	0.775676	1	0.624535	0.360123	0.520843	1	0.78709	1	0.880402	FALSE	FALSE	FALSE	FALSE	FALSE
Q62147	Q62147	>sp|Q62147|SSPN_MOUSE Sarcospan OS=Mus musculus OX=10090 GN=Sspn PE=1 SV=1	SSPN	2	2	2	2	2	2	2	1	2	2	1	-0.102305	0.23897	0.0866903	0.19301	-0.128389	0.023248	-0.0394595	0.00549875	-0.0275227	0.090856	0.316182	0.0812098	0.288539	0.0429344	0.426566	1	1	0.953585	0.744483	0.574334	0.702533	0.775676	0.604807	0.459723	0.777016	1	1	1	1	1	FALSE	FALSE	FALSE	FALSE	FALSE
Q9D924	Q9D924	>sp|Q9D924|ISCA1_MOUSE Iron-sulfur cluster assembly 1 homolog, mitochondrial OS=Mus musculus OX=10090 GN=Isca1 PE=2 SV=1	ISCA1	4	4	4	4	4	4	4	4	4	4	4	0.046245	0.0933559	0.0547486	-0.0166655	-0.0235305	0.0454046	0.0463836	-0.0169476	-0.0729588	-0.061131	0.498156	0.0814977	0.299765	0.688424	0.638316	0.350131	0.369984	0.641366	0.147486	0.150922	0.833195	0.775676	0.618425	0.996938	0.903433	0.712642	0.882223	0.959872	0.63321	0.861315	FALSE	FALSE	FALSE	FALSE	FALSE
Q64512	Q64512	>sp|Q64512|PTN13_MOUSE Tyrosine-protein phosphatase non-receptor type 13 OS=Mus musculus OX=10090 GN=Ptpn13 PE=1 SV=2	PTPN13	2	1	1	1	2	1	0	0	0	0	0	-0.432729	-0.353071	-0.236822	0.020911	0.136708						0.0279797	0.0818792	0.233678	0.618669	0.513355						0.190605	0.77575	0.53709	0.978589	0.83924						FALSE	FALSE	FALSE	FALSE	FALSE
G3X972	G3X972	>tr|G3X972|G3X972_MOUSE Sec24-related gene family, member C (S. cerevisiae) OS=Mus musculus OX=10090 GN=Sec24c PE=1 SV=1	SEC24C	12	12	12	12	12	12	12	12	12	12	12	0.0318176	0.0565754	0.0151955	-0.0375172	-0.0246999	0.0141287	0.00668915	0.0247242	-0.00280738	0.0142643	0.244892	0.0818456	0.589336	0.180566	0.557341	0.663862	0.700664	0.509697	0.710016	0.694353	0.620187	0.77575	0.852996	0.762651	0.860742	0.908944	0.993058	0.919248	0.996974	1	FALSE	FALSE	FALSE	FALSE	FALSE
Q7TT50	Q7TT50	>sp|Q7TT50|MRCKB_MOUSE Serine/threonine-protein kinase MRCK beta OS=Mus musculus OX=10090 GN=Cdc42bpb PE=1 SV=2	CDC42BPB	40	36	36	37	37	37	37	38	38	37	38	-0.0183339	0.0298507	0.052472	0.057656	0.0370251	0.0930894	0.0136742	0.0127274	-0.0877947	-0.00895932	0.319163	0.0823943	0.00245121	0.000619148	0.049244	1.01029e-07	0.405434	0.485692	1.28424e-06	0.780974	0.707104	0.779577	0.0264014	0.0351052	0.259076	5.81544e-06	0.889011	0.912222	6.40375e-05	1	FALSE	FALSE	FALSE	FALSE	FALSE
P85094	P85094	>sp|P85094|ISC2A_MOUSE Isochorismatase domain-containing protein 2A OS=Mus musculus OX=10090 GN=Isoc2a PE=1 SV=1	ISOC2A	2	2	2	2	2	2	2	2	2	2	2	0.276813	0.203635	0.337075	0.0266117	0.143854	-0.145069	-0.0786926	-0.126249	-0.0159452	-0.0608954	0.000412501	0.0830652	0.000371542	0.840986	0.151187	0.111823	0.303293	0.0990204	0.998631	0.784586	0.00857194	0.780013	0.00589834	1	0.486589	0.412962	0.84098	0.542541	1	1	TRUE	FALSE	TRUE	FALSE	FALSE
P07901;P11499	P07901;P11499	>sp|P07901|HS90A_MOUSE Heat shock protein HSP 90-alpha OS=Mus musculus OX=10090 GN=Hsp90aa1 PE=1 SV=4;>sp|P11499|HS90B_MOUSE Heat shock protein HSP 90-beta OS=Mus musculus OX=10090 GN=Hsp90ab1 PE=1 SV=3	HSP90AA1;HSP90AB1	13	11	11	11	11	11	13	13	13	13	13	0.0858686	-0.0500671	0.0936967	-0.0112266	0.152008	0.0499997	0.0701147	0.0971069	0.0375276	0.0158686	0.000672241	0.0827884	0.000843408	0.497004	9.93464e-09	0.0167635	9.92689e-05	1.45861e-05	0.122775	0.420686	0.0129333	0.780013	0.0114877	0.949879	7.65622e-07	0.131041	0.0082275	0.00108878	0.582658	1	FALSE	FALSE	FALSE	FALSE	FALSE
Q3UV17	Q3UV17	>sp|Q3UV17|K22O_MOUSE Keratin, type II cytoskeletal 2 oral OS=Mus musculus OX=10090 GN=Krt76 PE=1 SV=1	KRT76	2	2	1	1	1	1	1	1	1	1	2	-0.574606	-0.469413	-0.334872	0.245687	-0.0232827	0.240516	0.129858	1.50361	1.51481	0.875574	0.00980875	0.0830392	0.188898	0.190618	1	0.426576	0.597474	0.000139999	0.000279997	0.0140722	0.0948766	0.780013	0.478548	0.772361	1	0.777014	0.961843	0.00684416	0.0070147	0.302856	FALSE	FALSE	FALSE	FALSE	FALSE
O35386	O35386	>sp|O35386|PAHX_MOUSE Phytanoyl-CoA dioxygenase, peroxisomal OS=Mus musculus OX=10090 GN=Phyh PE=1 SV=1	PHYH	1	1	1	1	1	1	1	1	1	1	1	-0.217165	-0.206836	0.0181859	0.225397	0.233283	-0.103116	-0.229242	-0.106717	-0.000687557	0.108519	0.0411596	0.0832192	0.902411	0.0314797	0.0475595	0.349717	0.0472195	0.325437	1	0.319457	0.239204	0.780013	1	0.39344	0.253954	0.712215	0.445676	0.81285	1	0.992237	FALSE	FALSE	FALSE	FALSE	FALSE
B9EHT4	B9EHT4	>sp|B9EHT4|CLIP3_MOUSE CAP-Gly domain-containing linker protein 3 OS=Mus musculus OX=10090 GN=Clip3 PE=1 SV=1	CLIP3	11	11	11	10	10	10	9	8	9	10	8	0.0589934	0.0659597	0.0318251	-0.0468122	-0.0280327	0.0463141	0.0605521	0.0616263	0.013984	-0.0112977	0.0591192	0.0828686	0.399599	0.184257	0.410158	0.319803	0.14553	0.171273	0.788655	0.657424	0.297952	0.780013	0.71041	0.767496	0.76603	0.689044	0.685042	0.67758	1	1	FALSE	FALSE	FALSE	FALSE	FALSE
Q80UW2	Q80UW2	>sp|Q80UW2|FBX2_MOUSE F-box only protein 2 OS=Mus musculus OX=10090 GN=Fbxo2 PE=1 SV=1	FBXO2	7	7	7	7	7	7	7	7	7	7	7	-0.00246584	-0.0746572	0.0767579	0.0572992	0.165586	0.0139388	0.07548	0.0899813	0.068357	0.0220493	0.729326	0.0827797	0.0823558	0.0708206	9.45122e-05	0.606223	0.0367475	0.028722	0.0868221	0.595658	0.944953	0.780013	0.298137	0.558201	0.00239238	0.878973	0.392989	0.296709	0.493571	1	FALSE	FALSE	FALSE	FALSE	FALSE
Q8CA95;Q8CA95-2;Q8CA95-3;Q8CA95-4	Q8CA95;Q8CA95-2;Q8CA95-3;Q8CA95-4	>sp|Q8CA95|PDE10_MOUSE cAMP and cAMP-inhibited cGMP 3',5'-cyclic phosphodiesterase 10A OS=Mus musculus OX=10090 GN=Pde10a PE=1 SV=2;>sp|Q8CA95-2|PDE10_MOUSE Isoform 2 of cAMP and cAMP-inhibited cGMP 3',5'-cyclic phosphodiesterase 10A OS=Mus musculus OX=10090 GN=Pde10a;>sp|Q8CA95-3|PDE10_MOUSE Isoform 3 of cAMP and cAMP-inhibited cGMP 3',5'-cyclic phosphodiesterase 10A OS=Mus musculus OX=10090 GN=…	PDE10A	4	4	4	4	4	4	2	2	2	1	1	-0.0318455	-0.108086	-0.0519829	-0.0525423	0.070485	-0.158887	-0.170611	-0.232707	-0.0705357	-0.121951	0.868268	0.0831648	0.34853	0.361073	0.408212	0.193382	0.0298861	0.0869813	0.556314	0.253217	1	0.780013	0.66642	0.890349	0.76443	0.542671	0.354059	0.512146	0.954431	0.963958	FALSE	FALSE	FALSE	FALSE	FALSE
P14733;P48678	P14733;P48678	>sp|P14733|LMNB1_MOUSE Lamin-B1 OS=Mus musculus OX=10090 GN=Lmnb1 PE=1 SV=3;>sp|P48678|LMNA_MOUSE Prelamin-A/C OS=Mus musculus OX=10090 GN=Lmna PE=1 SV=2	LMNB1;LMNA	2	2	2	2	2	2	1	1	1	2	2	-0.132695	0.244954	0.140212	0.250298	-0.0663956	0.655231	-0.0809138	0.0594541	-0.61362	0.146017	0.139849	0.0834344	0.075316	0.00951991	0.562685	0.00239998	0.770832	1	0.000142143	0.86847	0.475868	0.780986	0.283119	0.208125	0.861905	0.0309071	1	1	0.00411743	1	FALSE	FALSE	FALSE	FALSE	FALSE
Q9JLT4;Q9JLT4-2;Q9JLT4-3;Q9JLT4-4	Q9JLT4;Q9JLT4-2;Q9JLT4-3;Q9JLT4-4	>sp|Q9JLT4|TRXR2_MOUSE Thioredoxin reductase 2, mitochondrial OS=Mus musculus OX=10090 GN=Txnrd2 PE=1 SV=4;>sp|Q9JLT4-2|TRXR2_MOUSE Isoform 2 of Thioredoxin reductase 2, mitochondrial OS=Mus musculus OX=10090 GN=Txnrd2;>sp|Q9JLT4-3|TRXR2_MOUSE Isoform 3 of Thioredoxin reductase 2, mitochondrial OS=Mus musculus OX=10090 GN=Txnrd2;>sp|Q9JLT4-4|TRXR2_MOUSE Isoform 4 of Thioredoxin reductase 2, mitoc…	TXNRD2	8	6	6	6	6	6	8	8	8	8	8	0.135299	0.082968	0.0853976	-0.0665884	0.0200892	0.0302961	-0.0101607	0.0352752	-0.00290061	0.0319238	0.000357166	0.0838885	0.0254177	0.103258	0.646088	0.560325	0.657577	0.515308	0.944605	0.241168	0.0075566	0.784189	0.142588	0.647011	0.907402	0.861242	0.97823	0.919569	1	0.96006	FALSE	FALSE	FALSE	FALSE	FALSE
Q80TE7	Q80TE7	>sp|Q80TE7|LRRC7_MOUSE Leucine-rich repeat-containing protein 7 OS=Mus musculus OX=10090 GN=Lrrc7 PE=1 SV=2	LRRC7	42	40	40	40	41	40	35	39	37	34	37	-0.0620868	0.0243429	-0.0868747	-0.0409653	-0.0944601	-0.0976513	-0.0167219	-0.0314514	0.0535747	-0.0202969	0.000343623	0.0847037	5.63408e-08	0.00526998	4.71749e-08	1.43347e-07	0.378413	0.0926966	0.00311521	0.223535	0.00731425	0.787814	2.90031e-06	0.150011	3.24351e-06	8.11719e-06	0.88339	0.527459	0.0509304	0.942657	FALSE	FALSE	FALSE	FALSE	FALSE
P47754	P47754	>sp|P47754|CAZA2_MOUSE F-actin-capping protein subunit alpha-2 OS=Mus musculus OX=10090 GN=Capza2 PE=1 SV=3	CAPZA2	9	8	8	8	8	8	9	9	9	9	9	-0.0660819	-0.0550095	-0.0631497	-0.0110898	0.00779766	-0.0490412	-0.00422862	-0.0162497	0.0206281	-0.0223011	0.00843636	0.0848381	0.0140084	0.76779	0.951128	0.110486	0.965569	0.500341	0.572301	0.380127	0.0865005	0.787814	0.0942101	1	1	0.410129	1	0.917077	0.959442	1	FALSE	FALSE	FALSE	FALSE	FALSE
Q6ZPU9	Q6ZPU9	>sp|Q6ZPU9|KBP_MOUSE KIF-binding protein OS=Mus musculus OX=10090 GN=Kifbp PE=1 SV=2	KIFBP	6	3	3	2	3	2	5	5	5	5	5	-0.0563068	-0.110399	-0.0633181	-0.0543555	0.0256638	0.0317876	0.0210229	0.0164485	-0.0039711	-0.0146792	0.431276	0.0847581	0.394966	0.584566	0.687155	0.544877	0.518004	0.627493	0.885393	0.983566	0.793752	0.787814	0.707489	0.967475	0.933014	0.852039	0.931191	0.957164	1	1	FALSE	FALSE	FALSE	FALSE	FALSE
Q8CEE7	Q8CEE7	>sp|Q8CEE7|RDH13_MOUSE Retinol dehydrogenase 13 OS=Mus musculus OX=10090 GN=Rdh13 PE=1 SV=1	RDH13	4	4	4	4	4	4	3	3	3	3	3	-0.0201727	0.110203	0.109146	0.111739	0.0219794	-0.0183288	0.0761384	0.0388741	0.048471	-0.047707	0.637824	0.0847863	0.0434994	0.029413	0.794434	0.768247	0.256695	0.688266	0.407419	0.615472	0.906661	0.787814	0.199974	0.38362	0.982054	0.959276	0.813947	0.971099	0.889509	1	FALSE	FALSE	FALSE	FALSE	FALSE
Q3UGC7;Q66JS6	Q3UGC7;Q66JS6	>sp|Q3UGC7|EI3JA_MOUSE Eukaryotic translation initiation factor 3 subunit J-A OS=Mus musculus OX=10090 GN=Eif3j1 PE=2 SV=1;>sp|Q66JS6|EI3JB_MOUSE Eukaryotic translation initiation factor 3 subunit J-B OS=Mus musculus OX=10090 GN=Eif3j2 PE=1 SV=1	EIF3J1;EIF3J2	9	7	8	8	7	8	7	8	7	7	7	0.0204745	-0.06321	0.057928	0.0272307	0.135197	0.0164634	-0.0191043	-0.0130585	-0.0188186	-0.0244699	0.771757	0.084434	0.243364	0.372988	0.00223585	0.42763	0.679548	0.984632	0.531359	0.696655	0.964421	0.787814	0.551664	0.89736	0.0290909	0.777687	0.982472	1	0.945541	1	FALSE	FALSE	FALSE	FALSE	FALSE
Q9D666;Q9D666-2;Q9D666-3;Q9D666-4;Q9D666-5	Q9D666;Q9D666-2;Q9D666-3;Q9D666-4;Q9D666-5	>sp|Q9D666|SUN1_MOUSE SUN domain-containing protein 1 OS=Mus musculus OX=10090 GN=Sun1 PE=1 SV=2;>sp|Q9D666-2|SUN1_MOUSE Isoform 2 of SUN domain-containing protein 1 OS=Mus musculus OX=10090 GN=Sun1;>sp|Q9D666-3|SUN1_MOUSE Isoform 3 of SUN domain-containing protein 1 OS=Mus musculus OX=10090 GN=Sun1;>sp|Q9D666-4|SUN1_MOUSE Isoform 4 of SUN domain-containing protein 1 OS=Mus musculus OX=10090 GN=S…	SUN1	7	1	1	1	1	1	1	1	0	1	1	0.548745	0.432009	0.582	0.013339	0.144276	0.0931123	-0.407475		-1.36682	-0.532906	0.0281797	0.0849992	0.0173598	1	0.560674	0.663293	0.215498		0.000159998	0.0736593	0.191409	0.788266	0.110689	1	0.861523	0.908355	0.772193		0.00448574	0.685957	FALSE	FALSE	FALSE	FALSE	FALSE
Q3UQ44;Q9JKF1	Q3UQ44;Q9JKF1	>sp|Q3UQ44|IQGA2_MOUSE Ras GTPase-activating-like protein IQGAP2 OS=Mus musculus OX=10090 GN=Iqgap2 PE=1 SV=2;>sp|Q9JKF1|IQGA1_MOUSE Ras GTPase-activating-like protein IQGAP1 OS=Mus musculus OX=10090 GN=Iqgap1 PE=1 SV=2	IQGAP2;IQGAP1	2	2	2	2	2	2	1	1	1	2	2	-0.0295639	0.149663	-0.0166277	-0.0205235	-0.155488	-0.214511	-0.161811	-0.162732	0.0568835	-0.049061	0.594221	0.0854024	0.722227	0.928283	0.0604907	0.108079	0.228878	0.202938	0.604518	0.49202	0.885577	0.789215	0.92319	1	0.294945	0.406025	0.783405	0.711872	0.970324	1	FALSE	FALSE	FALSE	FALSE	FALSE
Q8CFE2	Q8CFE2	>sp|Q8CFE2|HPF1_MOUSE Histone PARylation factor 1 OS=Mus musculus OX=10090 GN=Hpf1 PE=1 SV=1	HPF1	1	1	1	1	1	1	1	1	1	1	1	0.0935756	0.320487	0.320322	0.204647	-0.0126721	0.305749	0.0156899	0.0766027	-0.254388	0.0386842	0.641454	0.0854391	0.0792992	0.277457	1	0.0662393	0.97589	0.947671	0.202798	0.936191	0.907678	0.789215	0.292351	0.842907	1	0.316601	1	1	0.706806	1	FALSE	FALSE	FALSE	FALSE	FALSE
P47962	P47962	>sp|P47962|RL5_MOUSE 60S ribosomal protein L5 OS=Mus musculus OX=10090 GN=Rpl5 PE=1 SV=3	RPL5	9	9	9	9	9	9	8	8	8	8	8	-0.00768756	0.0803682	-0.0766297	-0.0709649	-0.15009	0.0443061	-0.0473529	-0.0431242	-0.100183	-0.00840277	0.663049	0.0853321	0.125239	0.107148	0.00181761	0.251731	0.489217	0.205037	0.0118488	0.949537	0.916387	0.789215	0.380554	0.652105	0.0248963	0.61965	0.91846	0.715138	0.141186	1	FALSE	FALSE	FALSE	FALSE	FALSE
P97807;P97807-2	P97807;P97807-2	>sp|P97807|FUMH_MOUSE Fumarate hydratase, mitochondrial OS=Mus musculus OX=10090 GN=Fh PE=1 SV=3;>sp|P97807-2|FUMH_MOUSE Isoform Cytoplasmic of Fumarate hydratase, mitochondrial OS=Mus musculus OX=10090 GN=Fh	FH	18	17	17	17	18	18	17	16	18	17	16	0.0763746	0.0415181	0.0859815	0.000456693	0.061255	0.0116537	-0.0110724	0.00570476	-0.0111058	0.00887734	0.000338535	0.0857404	0.000150987	0.96553	0.00614846	0.690533	0.704431	0.664366	0.700327	0.698138	0.00725004	0.790955	0.00284156	1	0.0622832	0.920138	0.993167	0.963998	0.992384	1	FALSE	FALSE	FALSE	FALSE	FALSE
Q9D1J1	Q9D1J1	>sp|Q9D1J1|NECP2_MOUSE Adaptin ear-binding coat-associated protein 2 OS=Mus musculus OX=10090 GN=Necap2 PE=1 SV=1	NECAP2	2	1	1	1	1	1	1	1	1	1	1	-0.0529119	0.250542	-0.0179485	0.0512946	-0.214592	-0.0198064	0.0750688	-0.23471	-0.215095	-0.316728	1	0.0861391	0.98115	1	0.115359	0.880071	0.412516	0.0740993	0.123619	0.0186798	1	0.793589	1	1	0.428119	0.999593	0.891353	0.483557	0.584677	0.352993	FALSE	FALSE	FALSE	FALSE	FALSE
Q9CZS1	Q9CZS1	>sp|Q9CZS1|AL1B1_MOUSE Aldehyde dehydrogenase X, mitochondrial OS=Mus musculus OX=10090 GN=Aldh1b1 PE=1 SV=1	ALDH1B1	12	11	11	11	11	11	11	11	11	11	11	0.107269	0.0485109	0.0778229	-0.0422397	0.0476347	-0.0354337	-0.0264709	0.0276591	0.059477	0.0443986	7.0257e-05	0.0869	0.00253771	0.128517	0.127653	0.221993	0.433621	0.401432	0.0649345	0.208923	0.0020331	0.797455	0.0270831	0.690895	0.450064	0.582283	0.89734	0.867144	0.419729	0.934146	FALSE	FALSE	FALSE	FALSE	FALSE
Q6IFX2	Q6IFX2	>sp|Q6IFX2|K1C42_MOUSE Keratin, type I cytoskeletal 42 OS=Mus musculus OX=10090 GN=Krt42 PE=1 SV=1	KRT42	3	2	2	2	2	2	3	3	3	3	3	-0.513252	-0.309445	-0.168214	0.0929405	0.179297	0.292929	0.0345115	2.2853	2.01442	2.25977	0.00924255	0.0868495	0.714966	0.510508	0.256894	0.313133	0.727673	1.50102e-13	1.50102e-13	2.0175e-12	0.0914204	0.797455	0.918573	0.954925	0.623823	0.683047	0.998411	5.95165e-11	2.2295e-11	8.79251e-10	FALSE	FALSE	FALSE	FALSE	FALSE
P63101	P63101	>sp|P63101|1433Z_MOUSE 14-3-3 protein zeta/delta OS=Mus musculus OX=10090 GN=Ywhaz PE=1 SV=1	YWHAZ	10	8	8	8	8	8	8	8	8	8	8	0.00145182	-0.0561569	0.0200243	0.00342115	0.0909832	-0.00460996	0.0214859	0.0245546	0.0230304	-0.006208	0.819549	0.086844	0.578819	0.779195	0.00449815	0.764373	0.367544	0.412237	0.387328	0.993551	0.985336	0.797455	0.845925	1	0.0502317	0.957231	0.880235	0.875941	0.879902	1	FALSE	FALSE	FALSE	FALSE	FALSE
Q5U4D8	Q5U4D8	>sp|Q5U4D8|SC5A6_MOUSE Sodium-dependent multivitamin transporter OS=Mus musculus OX=10090 GN=Slc5a6 PE=1 SV=2	SLC5A6	1	1	1	1	1	1	1	1	1	1	1	-0.259042	0.24336	-0.0882486	0.154365	-0.344084	0.115814	0.0222641	0.0801315	-0.0470934	0.0444225	0.0644994	0.0872191	0.480035	0.197418	0.0415396	0.450555	0.902231	0.508915	1	0.745753	0.311261	0.799338	0.772758	0.776253	0.23399	0.793657	1	0.919248	1	1	FALSE	FALSE	FALSE	FALSE	FALSE
Q8CHT0	Q8CHT0	>sp|Q8CHT0|AL4A1_MOUSE Delta-1-pyrroline-5-carboxylate dehydrogenase, mitochondrial OS=Mus musculus OX=10090 GN=Aldh4a1 PE=1 SV=3	ALDH4A1	13	12	12	12	12	12	12	12	12	12	12	0.0649725	0.0685389	0.223875	0.146299	0.177544	-0.0297917	-0.0818072	-0.0678486	-0.0546416	-0.00101507	0.0260244	0.0874435	1.31675e-11	5.55458e-06	1.78317e-06	0.358501	0.0166453	0.0366197	0.190171	0.955996	0.181704	0.800348	1.46326e-09	0.000824205	9.12801e-05	0.723757	0.263974	0.342606	0.688689	1	FALSE	FALSE	TRUE	FALSE	FALSE
Q6NS52-2	Q6NS52-2	>sp|Q6NS52-2|DGKB_MOUSE Isoform 2 of Diacylglycerol kinase beta OS=Mus musculus OX=10090 GN=Dgkb	DGKB	12	11	11	11	11	11	12	12	12	12	12	-0.0454999	-0.0673792	-0.121089	-0.0859108	-0.0418159	-0.0348184	-0.0360367	-0.038362	-0.0198997	-0.0161898	0.137704	0.0881345	0.000255216	0.0220715	0.359495	0.668752	0.643673	0.337746	0.577368	0.519121	0.472254	0.800403	0.00442269	0.338301	0.72405	0.910115	0.977798	0.823545	0.960281	1	FALSE	FALSE	FALSE	FALSE	FALSE
O35295;P42669;Q8R4E6	O35295;P42669;Q8R4E6	>sp|O35295|PURB_MOUSE Transcriptional activator protein Pur-beta OS=Mus musculus OX=10090 GN=Purb PE=1 SV=3;>sp|P42669|PURA_MOUSE Transcriptional activator protein Pur-alpha OS=Mus musculus OX=10090 GN=Pura PE=1 SV=1;>sp|Q8R4E6|PURG_MOUSE Purine-rich element-binding protein gamma OS=Mus musculus OX=10090 GN=Purg PE=1 SV=1	PURB;PURA;PURG	1	1	1	1	1	1	1	1	1	1	1	-0.0771524	-0.144089	-0.0856237	-0.0368016	0.0475527	0.253768	0.176642	0.196683	-0.0696291	0.0119381	0.311077	0.0879991	0.209818	0.614174	0.600494	0.00173998	0.0372796	0.00827992	0.318477	0.937031	0.69984	0.800403	0.50618	0.976573	0.886022	0.0245821	0.394429	0.144431	0.825494	1	FALSE	FALSE	FALSE	FALSE	FALSE
G3XA57;G3XA57-2	G3XA57;G3XA57-2	>sp|G3XA57|RFIP2_MOUSE Rab11 family-interacting protein 2 OS=Mus musculus OX=10090 GN=Rab11fip2 PE=1 SV=1;>sp|G3XA57-2|RFIP2_MOUSE Isoform 2 of Rab11 family-interacting protein 2 OS=Mus musculus OX=10090 GN=Rab11fip2	RAB11FIP2	7	7	7	6	6	6	5	6	7	5	6	0.0391412	0.077465	0.0889358	0.0589558	0.0482001	-0.0277931	-0.0139159	0.00408026	0.0218039	0.0127553	0.315508	0.0878314	0.0469374	0.141496	0.354981	0.487244	0.751406	0.716558	0.570378	0.60932	0.702321	0.800403	0.210377	0.706273	0.72155	0.819328	1	0.978715	0.959442	1	FALSE	FALSE	FALSE	FALSE	FALSE
Q62148	Q62148	>sp|Q62148|AL1A2_MOUSE Retinal dehydrogenase 2 OS=Mus musculus OX=10090 GN=Aldh1a2 PE=1 SV=2	ALDH1A2	2	1	1	1	1	1	2	2	2	2	2	0.0519129	0.153574	0.133855	0.0772716	0.0095169	-0.00464903	0.0182275	-0.0259823	-0.0295291	-0.0550458	0.466215	0.0880391	0.106879	0.331997	0.97527	0.994823	0.762931	0.763798	0.677583	0.300373	0.816635	0.800403	0.347704	0.876526	1	1	1	0.986289	0.988936	0.987667	FALSE	FALSE	FALSE	FALSE	FALSE
P60867	P60867	>sp|P60867|RS20_MOUSE 40S ribosomal protein S20 OS=Mus musculus OX=10090 GN=Rps20 PE=1 SV=1	RPS20	4	4	4	4	4	4	4	4	4	4	4	0.025199	0.0936032	-0.0287901	-0.0701757	-0.101607	0.0193117	0.0231601	0.0357863	0.0128765	0.010769	0.567536	0.0877064	0.637854	0.109842	0.0897589	0.667022	0.710913	0.578635	0.774912	0.879491	0.871319	0.800403	0.88074	0.658038	0.375179	0.910115	0.994183	0.93987	1	1	FALSE	FALSE	FALSE	FALSE	FALSE
Q8C4A5;Q8C4A5-2	Q8C4A5;Q8C4A5-2	>sp|Q8C4A5|ASXL3_MOUSE Putative Polycomb group protein ASXL3 OS=Mus musculus OX=10090 GN=Asxl3 PE=2 SV=3;>sp|Q8C4A5-2|ASXL3_MOUSE Isoform 2 of Putative Polycomb group protein ASXL3 OS=Mus musculus OX=10090 GN=Asxl3	ASXL3	2	1	1	1	1	1	1	1	1	1	1	-0.0359629	0.182006	0.0666559	0.0670951	-0.10649	-0.0354931	-0.0841727	-0.054417	-0.01477	0.00761693	0.909811	0.0879791	0.533655	0.446416	0.352696	0.724613	0.358716	0.533615	0.926691	1	1	0.800403	0.814238	0.929794	0.72035	0.937351	0.873211	0.92786	1	1	FALSE	FALSE	FALSE	FALSE	FALSE
Q3UVX5	Q3UVX5	>sp|Q3UVX5|GRM5_MOUSE Metabotropic glutamate receptor 5 OS=Mus musculus OX=10090 GN=Grm5 PE=1 SV=2	GRM5	22	21	22	22	21	22	18	18	18	19	19	-0.103746	-0.0439749	-0.123379	-0.0399464	-0.0633751	-0.111632	-0.090146	-0.104806	0.00412469	-0.0304218	6.79114e-07	0.0887507	5.07092e-09	0.0751931	0.0144306	5.26325e-07	0.000118229	3.6123e-06	0.815709	0.159176	3.7155e-05	0.801407	3.19833e-07	0.569997	0.1152	2.5999e-05	0.0090697	0.000329955	1	0.874915	FALSE	FALSE	FALSE	FALSE	FALSE
P59764	P59764	>sp|P59764|DOCK4_MOUSE Dedicator of cytokinesis protein 4 OS=Mus musculus OX=10090 GN=Dock4 PE=1 SV=1	DOCK4	34	33	33	32	32	32	29	28	29	29	29	-0.0608673	-0.0375028	-0.0920531	-0.0566127	-0.0368232	-0.115994	-0.0558253	-0.0863288	0.0201091	-0.0365949	0.00300063	0.0884791	6.13601e-06	0.00582071	0.161133	1.5811e-06	0.0127131	9.83282e-05	0.260675	0.131767	0.0410419	0.801407	0.000181258	0.158187	0.499439	6.67414e-05	0.224058	0.00505626	0.779013	0.840412	FALSE	FALSE	FALSE	FALSE	FALSE
Q8BL06	Q8BL06	>sp|Q8BL06|UBP54_MOUSE Inactive ubiquitin carboxyl-terminal hydrolase 54 OS=Mus musculus OX=10090 GN=Usp54 PE=1 SV=2	USP54	2	2	2	2	2	2	2	1	1	1	1	-0.11383	-0.164875	-0.0292182	0.0692493	0.148757	0.0202503	-0.00181611	-0.0946312	-0.0601198	-0.090887	0.239782	0.0885444	0.799287	0.440512	0.122896	0.795551	1	0.621614	0.99595	0.837452	0.615624	0.801407	0.96181	0.928224	0.441078	0.971374	1	0.956504	1	1	FALSE	FALSE	FALSE	FALSE	FALSE
Q9CY16	Q9CY16	>sp|Q9CY16|RT28_MOUSE 28S ribosomal protein S28, mitochondrial OS=Mus musculus OX=10090 GN=Mrps28 PE=1 SV=1	MRPS28	4	4	4	4	4	4	4	4	4	4	4	0.0458139	0.101101	0.0303998	-0.0350937	-0.0632478	0.00867648	-0.0105658	0.0197994	0.00346011	0.0229516	0.396002	0.0888166	0.555823	0.465828	0.354004	0.881941	0.928757	0.692861	0.925028	0.575195	0.771577	0.801407	0.83062	0.936067	0.721174	1	1	0.972398	1	1	FALSE	FALSE	FALSE	FALSE	FALSE
Q9Z2U0	Q9Z2U0	>sp|Q9Z2U0|PSA7_MOUSE Proteasome subunit alpha type-7 OS=Mus musculus OX=10090 GN=Psma7 PE=1 SV=1	PSMA7	7	7	7	7	7	7	7	7	7	7	7	0.0283902	-0.0605043	0.0540362	0.00564473	0.121328	0.0275609	0.0280275	0.0647675	0.0305577	0.0308451	0.476438	0.0886622	0.111829	0.784678	0.00023712	0.372915	0.355476	0.0469435	0.427373	0.353954	0.823657	0.801407	0.356517	1	0.0050088	0.733922	0.872545	0.38623	0.901322	1	FALSE	FALSE	FALSE	FALSE	FALSE
P23819-4	P23819-4	>sp|P23819-4|GRIA2_MOUSE Isoform 4 of Glutamate receptor 2 OS=Mus musculus OX=10090 GN=Gria2	GRIA2	28	27	27	27	27	27	26	26	27	26	26	-0.105445	-0.0326022	-0.13573	-0.0464845	-0.0885133	-0.119869	-0.0701438	-0.0730862	0.0464842	-0.0122383	1.85653e-10	0.0890714	0	0.00392664	6.42642e-06	9.41334e-11	5.61915e-05	4.02837e-05	0.0105234	0.544271	2.20361e-08	0.802256	0	0.12117	0.000271497	1.11125e-08	0.00508059	0.00237322	0.13142	1	FALSE	FALSE	FALSE	FALSE	FALSE
Q9WUU7	Q9WUU7	>sp|Q9WUU7|CATZ_MOUSE Cathepsin Z OS=Mus musculus OX=10090 GN=Ctsz PE=1 SV=1	CTSZ	3	2	2	2	3	3	2	3	3	2	3	-0.0931587	0.17518	0.165706	0.208337	-0.0518167	-0.0660907	0.0155633	0.0721645	0.123644	0.0658031	0.374622	0.0891396	0.146106	0.0122785	0.367998	0.560092	0.84471	0.490948	0.278408	0.614189	0.757355	0.802256	0.41379	0.240178	0.729737	0.861242	1	0.913974	0.791071	1	FALSE	FALSE	FALSE	FALSE	FALSE
Q8VDM4	Q8VDM4	>sp|Q8VDM4|PSMD2_MOUSE 26S proteasome non-ATPase regulatory subunit 2 OS=Mus musculus OX=10090 GN=Psmd2 PE=1 SV=1	PSMD2	26	25	25	25	25	25	26	25	25	25	25	0.0295677	-0.0453209	0.0617695	0.0156711	0.118902	0.0681038	0.0399764	0.0773518	-0.000443678	0.029766	0.283423	0.0895361	0.00363906	0.294778	8.13389e-07	0.00159828	0.0547733	0.000470336	0.905488	0.146928	0.666631	0.803762	0.0349001	0.856553	4.45648e-05	0.0233136	0.471362	0.01794	1	0.859503	FALSE	FALSE	FALSE	FALSE	FALSE
Q8K243	Q8K243	>sp|Q8K243|TRI68_MOUSE E3 ubiquitin-protein ligase TRIM68 OS=Mus musculus OX=10090 GN=Trim68 PE=2 SV=1	TRIM68	1	1	1	1	1	1	1	1	1	1	1	-0.151162	-0.273443	0.0923528	0.212532	0.365086	0.0237311	0.00159502	-0.0514871	-0.0844713	-0.0591427	0.316477	0.0894391	0.96239	0.222258	0.0453595	0.914291	1	0.726193	0.479055	0.609634	0.702691	0.803762	1	0.795012	0.247361	1	1	0.978909	0.920023	1	FALSE	FALSE	FALSE	FALSE	FALSE
O88569	O88569	>sp|O88569|ROA2_MOUSE Heterogeneous nuclear ribonucleoproteins A2/B1 OS=Mus musculus OX=10090 GN=Hnrnpa2b1 PE=1 SV=2	HNRNPA2B1	20	11	12	12	11	12	15	14	15	15	14	-0.182491	0.112365	-0.0289304	0.0942648	-0.027226	0.513561	-0.0726993	-0.0524026	-0.66858	0.0790877	0.000222502	0.0908728	0.429206	0.0105122	0.413341	0	0.117475	0.573302	0	0.575504	0.00528197	0.805259	0.73397	0.219636	0.769719	0	0.641859	0.938833	0	1	TRUE	FALSE	FALSE	FALSE	FALSE
Q8BWF0	Q8BWF0	>sp|Q8BWF0|SSDH_MOUSE Succinate-semialdehyde dehydrogenase, mitochondrial OS=Mus musculus OX=10090 GN=Aldh5a1 PE=1 SV=1	ALDH5A1	18	17	17	17	17	17	16	16	16	17	17	0.0658297	0.0444944	0.131439	0.0495269	0.107142	-0.00954836	-0.00890009	-0.0200341	-0.003103	-0.0145244	0.00270301	0.0908769	1.00748e-08	0.014258	5.1297e-05	0.611064	0.592602	0.511434	0.772913	0.923436	0.038112	0.805259	6.08051e-07	0.258946	0.00143325	0.881067	0.959464	0.919549	1	1	FALSE	FALSE	FALSE	FALSE	FALSE
Q9Z1J3	Q9Z1J3	>sp|Q9Z1J3|NFS1_MOUSE Cysteine desulfurase, mitochondrial OS=Mus musculus OX=10090 GN=Nfs1 PE=1 SV=3	NFS1	13	13	13	13	13	13	13	13	13	13	13	0.0562436	0.04149	0.0722186	-0.00450383	0.0479363	-0.00629133	0.00214773	-0.0135645	-0.0112394	-0.0233016	0.0153455	0.0907179	0.00219002	0.932394	0.0756155	0.745409	0.865545	0.588044	0.825887	0.367786	0.128551	0.805259	0.0242216	1	0.33904	0.947441	1	0.946049	1	1	FALSE	FALSE	FALSE	FALSE	FALSE
Q9QXW9	Q9QXW9	>sp|Q9QXW9|LAT2_MOUSE Large neutral amino acids transporter small subunit 2 OS=Mus musculus OX=10090 GN=Slc7a8 PE=1 SV=1	SLC7A8	4	4	4	4	4	4	4	4	4	4	4	-0.100795	-0.104317	-0.212184	-0.129434	-0.0962115	-0.13497	-0.0321685	-0.0655134	0.0629012	-0.0349913	0.0541469	0.0909899	0.000109661	0.0104151	0.0942803	0.0200165	0.634919	0.253317	0.451089	0.398706	0.282434	0.805259	0.00220614	0.218983	0.386367	0.149748	0.973597	0.756856	0.911184	1	FALSE	FALSE	TRUE	FALSE	FALSE
Q8VEJ9	Q8VEJ9	>sp|Q8VEJ9|VPS4A_MOUSE Vacuolar protein sorting-associated protein 4A OS=Mus musculus OX=10090 GN=Vps4a PE=1 SV=1	VPS4A	5	5	5	5	5	5	5	5	5	5	5	0.0721537	0.0894533	0.084153	-0.0132582	0.00760174	0.0166184	-0.0167346	0.0544669	0.0425257	0.0728613	0.182387	0.0911733	0.0650874	0.9691	0.810137	0.785878	0.56527	0.21432	0.511062	0.112035	0.54144	0.805259	0.259477	1	0.989193	0.968443	0.948749	0.723066	0.940293	0.800185	FALSE	FALSE	FALSE	FALSE	FALSE
Q8CHT1;Q8CHT1-2	Q8CHT1;Q8CHT1-2	>sp|Q8CHT1|NGEF_MOUSE Ephexin-1 OS=Mus musculus OX=10090 GN=Ngef PE=1 SV=1;>sp|Q8CHT1-2|NGEF_MOUSE Isoform 2 of Ephexin-1 OS=Mus musculus OX=10090 GN=Ngef	NGEF	18	17	17	17	17	17	17	17	17	17	17	-0.0353134	-0.0529059	-0.0833584	-0.0667628	-0.0131598	0.169435	0.0480628	0.0402987	-0.124596	-0.0181207	0.198157	0.0907903	0.00139242	0.0163705	0.702901	4.02194e-10	0.0363247	0.162598	0.000685627	0.791603	0.561138	0.805259	0.0172843	0.282683	0.940713	4.11953e-08	0.390572	0.661639	0.0149108	1	FALSE	FALSE	FALSE	FALSE	FALSE
Q3TAA7	Q3TAA7	>sp|Q3TAA7|S11IP_MOUSE Serine/threonine-protein kinase 11-interacting protein OS=Mus musculus OX=10090 GN=Stk11ip PE=1 SV=1	STK11IP	2	2	2	2	2	2	1	1	1	1	1	0.0874918	0.172461	-0.0888557	-0.180685	-0.250081	-0.11763	-0.135068	-0.112962	0.000652696	0.00364833	0.351217	0.0911659	0.434902	0.0649522	0.0190762	0.434896	0.375496	0.442976	1	1	0.737228	0.805259	0.737585	0.537099	0.139356	0.784321	0.88339	0.890224	1	1	FALSE	FALSE	FALSE	FALSE	FALSE
E9Q236	E9Q236	>sp|E9Q236|MRP4_MOUSE ATP-binding cassette sub-family C member 4 OS=Mus musculus OX=10090 GN=Abcc4 PE=1 SV=1	ABCC4	2	2	1	2	2	1	0	0	0	1	0	-0.0885494	0.202676	-0.0136871	0.0619304	-0.163726				-0.0501948		0.357258	0.0901391	0.768363	0.665396	0.399496				0.909831		0.742036	0.805259	0.948064	0.987691	0.7546				1		FALSE	FALSE	FALSE	FALSE	FALSE
O54950	O54950	>sp|O54950|AAKG1_MOUSE 5'-AMP-activated protein kinase subunit gamma-1 OS=Mus musculus OX=10090 GN=Prkag1 PE=1 SV=2	PRKAG1	9	7	7	7	7	7	8	8	8	8	8	-0.0403687	-0.0934984	-0.0375407	-0.00958414	0.0606292	0.0324648	0.0620615	0.100963	0.0811058	0.0478103	0.530442	0.0911961	0.748592	0.913078	0.215593	0.338413	0.210738	0.0745021	0.239116	0.379331	0.852125	0.805259	0.938724	1	0.576216	0.703385	0.769075	0.483557	0.752029	1	FALSE	FALSE	FALSE	FALSE	FALSE
Q922P8	Q922P8	>sp|Q922P8|T132A_MOUSE Transmembrane protein 132A OS=Mus musculus OX=10090 GN=Tmem132a PE=1 SV=2	TMEM132A	6	5	5	5	5	5	5	5	5	5	5	-0.041133	0.10618	0.00504365	0.0390279	-0.0598347	0.0449865	-0.0136594	-0.0420914	-0.0880465	-0.0275467	0.612511	0.0911743	0.681786	0.267816	0.352418	0.397567	0.691703	0.3995	0.0904017	0.666159	0.893815	0.805259	0.9036	0.839551	0.72035	0.754716	0.988301	0.866202	0.501291	1	FALSE	FALSE	FALSE	FALSE	FALSE
Q8K0S5	Q8K0S5	>sp|Q8K0S5|R4RL1_MOUSE Reticulon-4 receptor-like 1 OS=Mus musculus OX=10090 GN=Rtn4rl1 PE=1 SV=1	RTN4RL1	4	4	3	4	4	3	3	3	3	3	3	-0.0326295	-0.102366	-0.00796916	-0.0187434	0.106996	-0.158409	-0.083001	-0.125446	0.0144683	-0.0482038	0.647327	0.0906635	0.931382	0.889419	0.145996	0.038457	0.357087	0.116887	0.74004	0.406874	0.911147	0.805259	1	1	0.478891	0.225846	0.872545	0.582087	1	1	FALSE	FALSE	FALSE	FALSE	FALSE
Q9R1L5	Q9R1L5	>sp|Q9R1L5|MAST1_MOUSE Microtubule-associated serine/threonine-protein kinase 1 OS=Mus musculus OX=10090 GN=Mast1 PE=1 SV=3	MAST1	14	13	13	13	13	13	12	11	11	12	12	0.0076594	0.0674841	0.0326807	0.00657323	-0.0157379	0.101033	-0.0339019	0.0250615	-0.0953165	0.0475928	0.735979	0.0911636	0.379162	0.741866	0.670232	0.00728747	0.426874	0.508921	0.00939749	0.175038	0.948484	0.805259	0.693832	1	0.922662	0.0733486	0.895858	0.919248	0.120382	0.889288	FALSE	FALSE	FALSE	FALSE	FALSE
D3YUT6;Q91V77	D3YUT6;Q91V77	>tr|D3YUT6|D3YUT6_MOUSE Protein S100-A1 OS=Mus musculus OX=10090 GN=S100a1 PE=1 SV=1;>tr|Q91V77|Q91V77_MOUSE Protein S100 OS=Mus musculus OX=10090 GN=S100a1 PE=1 SV=1	S100A1	2	1	1	1	1	1	1	2	1	1	1	-0.0577678	-0.290209	-0.222045	-0.188459	0.0932767	-0.38986	-0.082675	-0.142529	0.2519	-0.0428572	1	0.0898991	0.329357	0.253377	0.592074	0.0307397	0.509213	0.375296	0.198858	0.838572	1	0.805259	0.647484	0.826112	0.880354	0.195527	0.928816	0.847936	0.702544	1	FALSE	FALSE	FALSE	FALSE	FALSE
Q62178	Q62178	>sp|Q62178|SEM4A_MOUSE Semaphorin-4A OS=Mus musculus OX=10090 GN=Sema4a PE=1 SV=2	SEMA4A	6	6	6	6	6	6	5	5	6	5	5	-0.0125411	-0.105488	-0.0780351	-0.0698889	0.0520683	0.0754861	-0.0699931	-0.00665436	-0.104563	0.0373358	0.69613	0.091464	0.127594	0.105779	0.355364	0.267636	0.202539	0.986735	0.151563	0.476446	0.931054	0.806609	0.38351	0.649385	0.72155	0.639636	0.759551	1	0.639699	1	FALSE	FALSE	FALSE	FALSE	FALSE
Q7TMJ8-2	Q7TMJ8-2	>sp|Q7TMJ8-2|P3IP1_MOUSE Isoform 2 of Phosphoinositide-3-kinase-interacting protein 1 OS=Mus musculus OX=10090 GN=Pik3ip1	PIK3IP1	1	1	1	1	1	1	1	1	1	1	1	0.0417775	0.263476	0.198607	0.148693	-0.0444785	0.109481	0.0372335	0.108906	-0.00749942	0.0733386	0.845232	0.0919591	0.177458	0.318117	0.830052	0.380256	1	0.467075	1	0.683473	0.994345	0.809956	0.461853	0.876044	0.99592	0.740628	1	0.901737	1	1	FALSE	FALSE	FALSE	FALSE	FALSE
Q8C5W0;Q8C5W0-4	Q8C5W0;Q8C5W0-4	>sp|Q8C5W0|CLMN_MOUSE Calmin OS=Mus musculus OX=10090 GN=Clmn PE=1 SV=2;>sp|Q8C5W0-4|CLMN_MOUSE Isoform 4 of Calmin OS=Mus musculus OX=10090 GN=Clmn	CLMN	15	12	12	12	13	13	14	14	14	14	14	-0.160912	0.0507234	-0.081049	0.0592154	-0.109113	-0.0677526	-0.129002	-0.0683374	0.00228639	0.0479892	8.9687e-09	0.0929541	0.00556698	0.0242486	0.000603769	0.0438557	0.000137142	0.0910281	0.679642	0.108221	7.85097e-07	0.810211	0.0470706	0.351787	0.0107468	0.246533	0.00974271	0.520524	0.989922	0.79418	TRUE	FALSE	FALSE	FALSE	FALSE
P43406	P43406	>sp|P43406|ITAV_MOUSE Integrin alpha-V OS=Mus musculus OX=10090 GN=Itgav PE=1 SV=2	ITGAV	18	16	16	16	16	16	16	16	16	16	16	-0.0967286	-0.051394	-0.116718	-0.0381095	-0.054419	-0.0613437	-0.0528898	-0.0262178	0.0285008	0.0187073	3.91116e-05	0.0972738	1.00717e-06	0.13296	0.0714203	0.0434617	0.0708261	0.320439	0.248769	0.588801	0.00125642	0.810211	3.77069e-05	0.69804	0.326087	0.244713	0.531227	0.809493	0.766058	1	FALSE	FALSE	FALSE	FALSE	FALSE
Q61768	Q61768	>sp|Q61768|KINH_MOUSE Kinesin-1 heavy chain OS=Mus musculus OX=10090 GN=Kif5b PE=1 SV=3	KIF5B	27	25	25	24	24	24	27	27	27	27	27	0.0660836	0.0348819	0.133397	0.0502867	0.108623	0.0346387	-0.0143805	0.040105	-0.00155846	0.0462922	0.00123906	0.0954903	4.65685e-11	0.00585556	1.40202e-06	0.0890997	0.399419	0.0625371	0.918923	0.0325677	0.0212156	0.810211	4.65752e-09	0.158187	7.39277e-05	0.368252	0.888401	0.451503	1	0.482154	FALSE	FALSE	FALSE	FALSE	FALSE
Q9D4H8	Q9D4H8	>sp|Q9D4H8|CUL2_MOUSE Cullin-2 OS=Mus musculus OX=10090 GN=Cul2 PE=1 SV=2	CUL2	20	18	19	19	18	19	19	19	19	19	19	0.0760967	-0.0504979	0.066151	-0.0266352	0.126755	-0.00744034	-0.0124279	0.0163766	0.0199037	0.0159394	0.0031792	0.0957217	0.0135011	0.243283	3.56474e-06	0.681786	0.601715	0.802778	0.66676	0.820076	0.0426919	0.810211	0.0911487	0.816093	0.000163395	0.914817	0.96271	0.998724	0.987151	1	FALSE	FALSE	FALSE	FALSE	FALSE
G5E924	G5E924	>tr|G5E924|G5E924_MOUSE Heterogeneous nuclear ribonucleoprotein L (Fragment) OS=Mus musculus OX=10090 GN=Hnrnpl PE=1 SV=1	HNRNPL	14	12	12	12	12	12	9	9	9	10	9	-0.125788	0.0959659	-0.00643263	0.0700287	-0.0579487	0.650196	-0.0852728	0.044816	-0.676812	0.121068	0.00650109	0.0968632	0.53209	0.0478824	0.163418	4.88498e-15	0.351747	0.662694	2.22045e-16	0.67356	0.0718391	0.810211	0.813245	0.479787	0.501907	1.03103e-12	0.870845	0.963608	5.16698e-14	1	FALSE	FALSE	FALSE	FALSE	FALSE
P22315	P22315	>sp|P22315|HEMH_MOUSE Ferrochelatase, mitochondrial OS=Mus musculus OX=10090 GN=Fech PE=1 SV=2	FECH	15	14	14	14	14	14	15	14	15	15	14	0.0633604	0.0482456	0.0197443	-0.0596863	-0.0179095	0.0145065	-0.00477822	0.0336568	0.0138624	0.0299319	0.0127893	0.0941486	0.41592	0.00922385	0.533013	0.555457	0.927126	0.174124	0.375729	0.193599	0.114239	0.810211	0.723623	0.205152	0.849936	0.860049	1	0.678624	0.871496	0.906016	FALSE	FALSE	FALSE	FALSE	FALSE
Q8BZJ7	Q8BZJ7	>sp|Q8BZJ7|DCNL2_MOUSE DCN1-like protein 2 OS=Mus musculus OX=10090 GN=Dcun1d2 PE=1 SV=3	DCUN1D2	3	3	3	3	3	3	3	3	3	3	3	-0.155843	-0.140215	-0.0677721	0.0422317	0.101255	0.108004	-0.0148562	0.0720809	-0.0517347	0.081041	0.0255794	0.0964475	0.156305	0.638053	0.427758	0.124569	0.736244	0.329006	0.524744	0.260242	0.180224	0.810211	0.432186	0.983533	0.778579	0.437311	1	0.815146	0.942102	0.96914	FALSE	FALSE	FALSE	FALSE	FALSE
Q02053	Q02053	>sp|Q02053|UBA1_MOUSE Ubiquitin-like modifier-activating enzyme 1 OS=Mus musculus OX=10090 GN=Uba1 PE=1 SV=1	UBA1	32	30	30	30	30	30	30	30	30	30	30	0.0458714	-0.0355759	0.0762147	0.0152239	0.123848	0.015101	0.040294	0.0605925	0.0364129	0.01085	0.030026	0.0941657	5.19122e-06	0.229224	8.40943e-11	0.278532	0.00872703	0.00213331	0.0816482	0.754715	0.198183	0.810211	0.000154654	0.801306	1.05313e-08	0.651655	0.189867	0.0550537	0.47476	1	FALSE	FALSE	FALSE	FALSE	FALSE
P52332	P52332	>sp|P52332|JAK1_MOUSE Tyrosine-protein kinase JAK1 OS=Mus musculus OX=10090 GN=Jak1 PE=1 SV=1	JAK1	6	6	6	6	6	6	4	4	4	5	4	-0.118531	-0.0872119	-0.11361	0.0099751	-0.00309737	-0.0302988	-0.0212813	-0.00549537	0.0155494	0.0150088	0.0338754	0.0967728	0.087323	0.883661	0.745248	0.668457	0.836445	0.754376	0.832275	0.786784	0.214299	0.810211	0.309074	1	0.958625	0.910115	1	0.982072	1	1	FALSE	FALSE	FALSE	FALSE	FALSE
Q8BG95	Q8BG95	>sp|Q8BG95|MYPT2_MOUSE Protein phosphatase 1 regulatory subunit 12B OS=Mus musculus OX=10090 GN=Ppp1r12b PE=1 SV=2	PPP1R12B	4	3	2	3	3	2	2	2	2	2	2	-0.196587	-0.219705	0.0143364	0.138089	0.327113	0.256684	0.00735241	0.277804	0.0182645	0.265299	0.0475892	0.095914	0.93572	0.0411153	0.0311145	0.0790916	0.994251	0.0891075	0.92881	0.163934	0.262415	0.810211	1	0.449958	0.195001	0.345158	1	0.518946	1	0.880402	FALSE	FALSE	FALSE	FALSE	FALSE
Q9JI11	Q9JI11	>sp|Q9JI11|STK4_MOUSE Serine/threonine-protein kinase 4 OS=Mus musculus OX=10090 GN=Stk4 PE=1 SV=1	STK4	1	1	1	1	1	1	0	0	0	0	0	-0.26321	-0.22595	-0.152319	0.0955914	0.0805386						0.0514795	0.095939	0.286997	0.446996	0.515155						0.273316	0.810211	0.603021	0.929794	0.83924						FALSE	FALSE	FALSE	FALSE	FALSE
[truncated: 7,039 more rows]
[truncated: 31 more columns]

## Sheet: WT VEH vs APP VEH (AD proteins)
gene_symbols_or_id	foldchange.log2_msempire_contrast: t1_wt_control vs t1_app_control	qvalue_msempire_contrast: t1_wt_control vs t1_app_control	pvalue_msempire_contrast: t1_wt_control vs t1_app_control
GFAP	-0.322613	0	0
[truncated: 548 more rows]

## Sheet: APP VEH vs APP SUL
gene_symbols_or_id	foldchange.log2_msempire_contrast: t1_app_control vs t1_app_sul	qvalue_msempire_contrast: t1_app_control vs t1_app_sul	pvalue_msempire_contrast: t1_app_control vs t1_app_sul
[truncated: 151 more rows]

[truncated: 1 more sheets: WT VEH vs WT SUL]
