# Supplementary material for: The hibernation-derived compound SUL-138 shifts the mitochondrial proteome towards fatty acid metabolism and prevents cognitive decline and amyloid plaque formation in an Alzheimer’s disease mouse model
Source: Alzheimers Res Ther. 2022 Dec 9;14:183. doi: 10.1186/s13195-022-01127-z (PMC9733344; doi:10.1186/s13195-022-01127-z)
Supplement: Supplementary file 13 — Additional file 13: Supplementary dataset 2. GO analysis of protein dysregulation in the hippocampus due to disease (APP/PS1 mice compared to wildtype controls - APP VEH vs. WT VEH); significantly down regulated group. [file 13195_2022_1127_MOESM13_ESM.csv]

go_id	go_name	GeneRatio	BgRatio	pvalue	pvalue_adjust	qvalue	gene_count	go_domain	protein_id_all	ensembl_id_all	gene_symbol_all	protein_id_foreground	ensembl_id_foreground	gene_symbol_foreground;;;;;;;;;;;;;;;;;;;;;;;;;;;;;;;;;;;;;;;;;;;;;;;;;;;;;;;;;;;;;;;;;;;;;;;;;;;;;;;;;;;;;;;;;;;;;;;;;;;;;;;;;;;;;;;;;;;;;;;;;;;;;;;;;;;;;;;;;;;;;;;;;;;;;;;;;;;;;;;;;;;;;;;;;;;;;;;;;;;;;;;;;;;;;;;;;;;;;;;;;;;;;;;;;;;;;;;;;;;;;;;;;;;;;;;;;;;;;;;;;;;;;;;;;;;;;;;;;;;;;;;;;;;;;;;;;;;;;;;;
GO:0003779,actin binding,57/320,253/5751,4.850555086327613e-21,2.3913236575595135e-18,1.76662322091511e-18,57,MF,"P00520;P00520-2;P00520-3;P00520-4	P09470	F7ACR9	Q9JI91	P97490	Q9QYC0	Q9QYB8	O70200	P14824	Q9WV31	Q9WV32	Q8CC27;Q8CC27-2;Q8CC27-3	P40124	P24452	P47753	A0A0N4SVM0	P47757	P26231	Q61301-2;Q61301-3	P61809	O35926	P18760	P45591	O89053	P70658;P70658-2	Q60598	Q62165	Q62418;Q62418-2;Q62418-3	O08808	P11531	A0A087WPR7	Q61214	P58252	Q01279	O08579	Q03173-4	E9PV14	O70318	A0A286YCY1	Q9WV69	Q08509	P70429;P70429-2	P34152-5	Q61553	P70451;P70451-2;P70451-5	Q9JJ28	A0A6I8MWW1;F6QB26	Q9Z2V5	P51859	P84075
GO:0005200,structural constituent of cytoskeleton,18/320,44/5751,4.4857229404670335e-12,7.371538032167492e-10,5.445825043514363e-10,18,MF,"P60710;P63260	Q9QYC0	Q9QYB8	A0A087WNU5	Q9WV32	P28652	A0A286YCY1	P03995;P03995-2	Q9Z2K1	P08551	Q9QXS1;Q9QXS1-2;Q9QXS1-6;Q9QXS1-7;Q9QXS1-8	Q3UGX2	Q62261	P26039	E9Q453;G5E8R0	P58774-2	A2ASS6	P68369	P05214;P68368;P68369	P68368	Q7TMM9	Q9ERD7	Q9D6F9	P99024	P20152	Q9QYB5;Q9QYB5-2	Q9JJZ2	Q9JM76	P61161	Q9CPW4	Q922F4	P59999	A0A1L1SRI1	Q9CWF2	Q99JY9	Q9CVB6	B1AX58	P83887	P46660	P68372	Q8CJ40	Q70IV5;"Q70IV5-2	P19246	A2AQ07""	ENSMUSG00000029580	ENSMUSG00000029106	ENSMUSG00000030000	ENSMUSG00000069601	ENSMUSG00000029622	ENSMUSG00000057897
GO:0046873,metal ion transmembrane transporter activity,39/320,218/5751,3.377965017107611e-11,4.1633418835851306e-9,3.0757260418927198e-9,39,MF,"Q925H0-2,Q6NXK8,P48036,P14824,Q02013,Q8VDN2,P14094,P14231,P97370,O55143,S4R1C4,Q64436,A0A571BE75,O55017;O55017-2	Q01815;Q01815-2	Q99246;Q99246-3;Q99246-4	Q61290	Q5SUF7	O08532;O08532-2;O08532-5	Q9Z1L5	A0A0R4J194;A2A543	Q8CC27;Q8CC27-2;Q8CC27-3	P54285	Q8R0S4	O88602	P07356	P49615	P47746	P36552	Q8BNY6	P31649	P28571-1	P23819-4	P39087	B1AS29	Q61626	A2AI14;A2AI16;A2AI20;A2AI21	P35436	Q01097	Q31125	O88704	O88703	O88705	P70174	Q60857	P43406	P11881;P11881-2;P11881-3;P11881-4;P11881-5;P11881-6;P11881-7;P11881-8	Q9Z329;Q9Z329-3	P70227	P16388	P63141	P16390	Q61423	Q61923	P63143	A0A571BEM7;A0A571BGH0	Q8VD73	Q03717	P15388;P15388-3	Q63959	Q03719	Q9Z0V2	Q60603
GO:0019904,protein domain specific binding,54/320,408/5751,7.920137074615725e-10,6.507712629642588e-8,4.807662154064984e-8,54,MF,"Q8CBW3;Q8CBW3-2;Q8CBW3-3;Q8CBW3-4;Q8CBW3-5	P00520;P00520-2;P00520-3;P00520-4	Q9R0H0;Q9R0H0-2	Q9JI91	P27038	O35598	O88839;O88839-2	Q61072	O08915	P17427	A0A338P6T4	P12023-2	Q9QUI0	E9PYT0	Q9ERI2	Q8VDN2	S4R1C4	Q07813	Q64373;Q64373-2;Q64373-3;Q64373-4	P70345	Q8CCS6;Q8CCS6-2	Q01815;Q01815-2	Q99246;Q99246-3;Q99246-4	Q8CC27;Q8CC27-2;Q8CC27-3	Q9CXW3	P0DP26;P0DP27;P0DP28	G3UZ90	P24452	Q9R1S8	B1AUH5	Q02248	P30999;P30999-2;P30999-3	P22682	P23198	P80317	Q9JLQ0	O35280;O35280-2	P49025;P49025-5	P51791-3;P51791-5	Q00493	O88843	Q61140;Q61140-2	Q64010	P67871	O88712;O88712-2	P97792	P97318;P97318-2;P97318-8	Q62165	O54784	Q62418;Q62418-2;Q62418-3
GO:0005516,calmodulin binding,26/320,120/5751,1.1381870268179224e-9,8.01608863173194e-8,5.921995658330845e-8,26,MF,"P97490,Q9QYC0,Q9QYB8,P31750,S4R1C4,A0A571BE75,Q01815;Q01815-2	P11798	P28652	A0A286YCB8	P08414	B1AUH5	P49586;Q811Q9;Q811Q9-2	Q61656	P10126	Q01279	Q61545	P06837	A2AI14;A2AI16;A2AI20;A2AI21	Q60603	Q9Z351-13	P26645	P04370-10;P04370-11;P04370-2;P04370-4;P04370-5;P04370-6;P04370-7;P04370-8;P04370-9	P28667	G3UWW1;G3UZV6;Q3TLQ0	Q7TSJ2	O08638-2	Q8VDD5	P46735;P46735-2	Q9WTI7-3	Q99104	D3Z135;E9Q1F5	Q64331	Q9QY06;Q9QY06-2;Q9QY06-3	Q9Z0J4;Q9Z0J4-5	P70313	P48725	P63054	Q61481	Q01065	P18826;P18826-2	P07934	P26450	Q9Z1B3	P51432	P63328	P48453;P48453-2	P48455	P70392	P70425	P70426	E9PZQ0;E9Q401	A0A1Y7VJP1	A0A140LJF7;A0A1Y7VJP1	A2ASI5;A2ASI5-2;A2ASI5-3	P70414
GO:0015318,inorganic molecular entity transmembrane transporter activity,48/320,353/5751,3.246921634421507e-9,1.7785915175220033e-7,1.3139589304208671e-7,48,MF,"Q64343,Q99J27,Q925H0-2,Q6NXK8,P04760;P04760-2	P48036	P14824	Q02013	A0A5F8MQ17	Q8VDN2	P14094	P14231	P97370	O55143	S4R1C4	Q64436	D3Z6F5	A2AKU9	Q9CQQ7	P50516	P51863	P50518	Q9Z1G4;Q9Z1G4-2;Q9Z1G4-3	P63082	Q09143	P18581-2	P70423	A0A571BE75	O55017;O55017-2	Q01815;Q01815-2	Q99246;Q99246-3;Q99246-4	Q61290	Q5SUF7	O08532;O08532-2;O08532-5	Q9Z1L5	A0A0R4J194;A2A543	Q8CC27;Q8CC27-2;Q8CC27-3	P54285	Q8R0S4	O88602	P07356	P49615	Q9R0A1	P51791-3;P51791-5	Q61418	P47746	P19783	P12787	P19536	P43024	Q9CPQ1	P56392	P48771	P17665
GO:0022857,transmembrane transporter activity,52/320,450/5751,1.841595065955891e-7,6.9838951347404174e-6,5.159448524864278e-6,52,MF,"P41233,P41234,Q61102,Q64343,Q99J27,Q925H0-2,Q6NXK8,P04760;P04760-2	P48410	P48962	P51881	P48036	P14824	Q02013	A0A5F8MQ17	Q8VDN2	P14094	P14231	P97370	O55143	S4R1C4	Q64436	D3Z6F5	A2AKU9	Q9CQQ7	P50516	P51863	P50518	Q9Z1G4;Q9Z1G4-2;Q9Z1G4-3	P63082	Q09143	P18581-2	P70423	Q07813	A0A571BE75	O55017;O55017-2	Q01815;Q01815-2	Q99246;Q99246-3;Q99246-4	Q61290	Q5SUF7	O08532;O08532-2;O08532-5	Q9Z1L5	A0A0R4J194;A2A543	Q8CC27;Q8CC27-2;Q8CC27-3	P54285	Q8R0S4	O88602	P07356	P49615	Q9R0A1	P51791-3;P51791-5	Q61418	P47746	P19783	P12787	P19536	P43024
GO:0050839,cell adhesion molecule binding,23/320,131/5751,6.408065041744703e-7,2.256554332557242e-5,1.6670605296568928e-5,23,MF,"P37172,O88839;O88839-2	Q61072	A0A087WNU5	A0A286YCW4	P98203;P98203-2;P98203-4;P98203-5	O35607	P14211	P26231	Q61301-2;Q61301-3	Q02248	P30999;P30999-2;P30999-3	O35566	Q9JLQ0	P35762	P40240	P55288	Q9WTR5	P15116	P39038	P97326	P97291	P70407	P61809	P08121	Q9QZS0	Q00493	P97792	O35474	Q01279	P34152-5	P70451;P70451-2;P70451-5	E9PV24;E9PV24-2	P61148	P16092-3;P16092-6	P11276	P03995;P03995-2	P97785;P97785-2	P35436	Q01097	Q60625	O55222	Q62470;Q62470-2;Q62470-3	Q61739;Q61739-2	Q61738;Q61738-3;Q61738-5	P43406	P09055	P11835	O70309	Q02257	A2AFG7;A2AFG8;Q6PGJ3
GO:0038023,signaling receptor activity,29/320,195/5751,8.463593513653851e-7,2.7817010681542325e-5,2.0550198987538477e-5,29,MF,"P41233,P04760;P04760-2	P37172	Q61271	P27038	E9Q3E8	P97718	Q01338	Q9WU60	P36895	O35607	Q03146	P15379;P15379-10;P15379-11;P15379-2;P15379-3;P15379-4;P15379-5;P15379-6;P15379-7;P15379-8;P15379-9	P12657	Q9ERZ3	P70658;P70658-2	P47746	O88507	P35347	P70211;P70211-2	O08530	P48302	Q01279	Q03137	Q60629	Q62413	Q61772;Q61772-3	O09127;P54761;Q60629	P54763;P54763-2;P54763-4	P54754	O08644	Q61527;Q61527-2;Q61527-3	P20352	P20491	P16092-3;P16092-6	P21803;P21803-2	Q61851;Q61851-2	Q61086	P62812	P26048	P26049	Q9D6F4	P50571	P63137-2	P63080	P22933	Q9R0Y8	P22723	P97785;P97785-2	O08842;O08842-2;O08842-3	P68040
GO:0060089,molecular transducer activity,30/320,213/5751,1.7650583454764836e-6,4.1959314174834744e-5,3.0998020080053e-5,30,MF,"P41233,P04760;P04760-2	P37172	Q61271	P27038	E9Q3E8	P97718	Q01338	Q9WU60	P36895	O35607	Q03146	P15379;P15379-10;P15379-11;P15379-2;P15379-3;P15379-4;P15379-5;P15379-6;P15379-7;P15379-8;P15379-9	P49615	P12657	Q9ERZ3	P70658;P70658-2	P47746	O88507	P35347	P70211;P70211-2	O08530	P48302	Q01279	Q03137	Q60629	Q62413	Q61772;Q61772-3	O09127;P54761;Q60629	P54763;P54763-2;P54763-4	P54754	O08644	Q61527;Q61527-2;Q61527-3	P20352	P20491	P16092-3;P16092-6	P21803;P21803-2	Q61851;Q61851-2	Q61086	P62812	P26048	P26049	Q9D6F4	P50571	P63137-2	P63080	P22933	Q9R0Y8	P22723	P97785;P97785-2	O08842;O08842-2;O08842-3
GO:0098960,postsynaptic neurotransmitter receptor activity,10/320,29/5751,1.919721089087051e-6,4.1959314174834744e-5,3.0998020080053e-5,10,MF,"P04760;P04760-2	P12657	P62812	P26048	P26049	Q9D6F4	P50571	P63137-2	P63080	P22933	Q9R0Y8	P22723	Q7TNB5	P23819-4	Q9Z2W8	Q61627	Q61625	P39087	B1AS29	Q61626	A2AI14;A2AI16;A2AI20;A2AI21	P35436	Q01097	P97772	Q9Z2W9	Q9WV18	Q3UVX5	Q8BHJ7	A2AIR5;"A2AIR5-2""	ENSMUSG00000026253	ENSMUSG00000032773	ENSMUSG00000010803	ENSMUSG00000000560	ENSMUSG00000031343	ENSMUSG00000029211	ENSMUSG00000029212	ENSMUSG00000007653	ENSMUSG00000033676	ENSMUSG00000029054	ENSMUSG00000001260	ENSMUSG00000020436	ENSMUSG00000020524	ENSMUSG00000033981	ENSMUSG00000025892	ENSMUSG00000041078	ENSMUSG00000071424	ENSMUSG00000056073	ENSMUSG00000001985	ENSMUSG00000003378	ENSMUSG00000026959
GO:0019900,kinase binding,47/320,420/5751,1.9880747242289503e-6,4.1959314174834744e-5,3.0998020080053e-5,47,MF,"P00520;P00520-2;P00520-3;P00520-4	P09470	P60710;P63260	P62737	P37172	O35598	Q61072	Q01341	Q9QYB8	Q921K2	Q01338	O08715;O08715-2;O08715-3;O08715-4;O08715-5;O08715-6	P31750	Q60823	P48036	P20108	O35643	P17426;P17426-2	P17427	Q61315;Q61315-3	Q9QUI0	P62746	Q8VDN2	P14094	Q61337	Q64373;Q64373-2;Q64373-3;Q64373-4	O35607	Q8R5L1	Q06138	Q8CC27;Q8CC27-2;Q8CC27-3	P54285	Q8R0S4	P28652	Q02248	P30999;P30999-2;P30999-3	P49817	P22682	Q9ESK9	P15379;P15379-10;P15379-11;P15379-2;P15379-3;P15379-4;P15379-5;P15379-6;P15379-7;P15379-8;P15379-9	Q61081	P60766	P15116	P49615	P61809	P46414	Q61140;Q61140-2	Q64010	O08553	P41241	P56546;P56546-2
GO:0015662,"ATPase activity, coupled to transmembrane movement of ions, phosphorylative mechanism",9/320,24/5751,2.843539813506592e-6,5.607460512234999e-5,4.142588528308552e-5,9,MF,"P48036,Q8VDN2,P14094,P14231,P97370,O55143,S4R1C4,Q64436,P51863,P50518,P63082,P36552,Q9WV27,Q9WTT4,Q9CR51,Q9Z1G3,G5E829,Q6PIE5,Q9Z1W8,Q6PIC6,Q80XR2,A2ALL9;Q0VF55	E9Q828;"F7AAP4""	ENSMUSG00000027712	ENSMUSG00000033161	ENSMUSG00000026576	ENSMUSG00000041329	ENSMUSG00000032412	ENSMUSG00000029467	ENSMUSG00000030302	ENSMUSG00000005553	ENSMUSG00000013160	ENSMUSG00000019210	ENSMUSG00000024121	ENSMUSG00000022742	ENSMUSG00000007107	ENSMUSG00000024403	ENSMUSG00000039105	ENSMUSG00000022295	ENSMUSG00000116394	ENSMUSG00000019943	ENSMUSG00000007097	ENSMUSG00000022229	ENSMUSG00000040907	ENSMUSG00000032570	ENSMUSG00000031376	ENSMUSG00000026463""	ANXA5	ATP1A1	ATP1B1	ATP1B2	ATP1B3	ATP2A2	ATP2B2	ATP4A	ATP6V0D1	ATP6V1E1	ATP6V0C	CPOX	ATP1A4	ATP6V1G2	ATP6V1G1	ATP6V1C1	ATP2B1	ATP1A2	ATP12A	ATP1A3	ATP2C1	ATP2B3	ATP2B4""	A2ALL9";Q0VF55
GO:0001540,amyloid-beta binding,9/320,31/5751,3.098155563533202e-5,3.8184767320546717e-4,2.820952171006548e-4,9,MF,"P98084,Q9QXJ1;Q9QXJ1-2	Q00623	P08226	Q06890	P23927	P21460	P54763;P54763-2;P54763-4	Q7TNB5	P23819-4	A2AI14;A2AI16;A2AI20;A2AI21	A2AFQ2;Q99N15	Q8CGB9	P15208	P11835	O89051	P35951	Q924X6;Q924X6-2	P04925	O88307	P56818	Q9Z2W9	O88998	Q91VK4	Q9EPL2;Q9EPL2-2	Q80UW2	Q6PIC6	Q6PFD5	Q8BUY8	B2RUJ5;"B2RUJ5-3""	ENSMUSG00000030519	ENSMUSG00000037032	ENSMUSG00000032083	ENSMUSG00000002985	ENSMUSG00000022037	ENSMUSG00000032060	ENSMUSG00000027447	ENSMUSG00000028664	ENSMUSG00000020524	ENSMUSG00000033981	ENSMUSG00000026959	ENSMUSG00000025260	ENSMUSG00000056999	ENSMUSG00000111624	ENSMUSG00000005534	ENSMUSG00000000290	ENSMUSG00000022108	ENSMUSG00000032193	ENSMUSG00000028613	ENSMUSG00000079037	ENSMUSG00000049313
GO:0001664,G protein-coupled receptor binding,15/320,92/5751,1.4320360360961157e-4,0.00141198753159077,0.0010431251968194865,15,MF,"P09470,Q01338,Q03157,O55143,Q8R5L1,P0DP26;P0DP27;P0DP28	G3UZ90	J3KMS4	P39053-3	P39054	P51141	Q61062	O08530	P48299	P48302	P39688	P21278	P27600	P27601	P30677	B2RSH2	P08752	Q9DC51	A0A494BA65;Q66L47;Q8BHK8	D3Z2M7	P21279	P63094;P63094-2;P63094-3;Q6R0H7;Q6R0H7-4	O70443	Q7TNB5	Q01097	P63017	P63037	Q8C863	P52332	Q61210;Q61210-3;Q61210-4	P46460	Q9Z0P4;Q9Z0P4-2	Q9WU78;Q9WU78-3	P67778	Q62083	Q60829;Q60829-2	P12367	P04925	Q61207	P62196	P35235-1	O35188	Q62419	P42225	P42227;P42227-2;P42227-3	P50586;P50586-2	Q9R0P9	P35123	Q9Z2Y3	Q9QWW1-2
GO:0044325,ion channel binding,15/320,92/5751,1.4320360360961157e-4,0.00141198753159077,0.0010431251968194865,15,MF,"Q9JI91,M0QWP1,Q02357-6,A0A087WNU5,A0A338P6T4,Q01815;Q01815-2	P0DP26;P0DP27;P0DP28	G3UZ90	Q02248	P49817	O08808	D3Z3B8	Q80VP1;Q80VP1-2	P61329;P61329-2	P70377;P70377-2;P70377-3	P97447;P97447-2	P26883	Q9Z2I2	P35922;P35922-10;P35922-11;P35922-12;P35922-2;P35922-3	P39688	O35668;O35668-2	P42859	P11499	P07901	P63143	A0A571BEM7;A0A571BGH0	Q03717	P15388;P15388-3	Q60603	Q61743	P25911;P25911-2	Q9Z0J4;Q9Z0J4-5	B1AWC9	O35245;O35245-3	P49443	O08795;O08795-2	P04925	P97952	Q62419	P70414	P60879	Q61234	P05480-1	O35526	B2RUS7	P52479;P52479-2	P63044	Q60932;Q60932-2	Q04736	P62259	P68510	P68254;P68254-2	P63101	Q9Z2Y3	Q9WV34;Q9WV34-2
GO:0098632,cell-cell adhesion mediator activity,6/320,18/5751,2.971609030614809e-4,0.002817313946332886,0.0020813294020095626,6,MF,"P18572;P18572-2	P70407	P97792	P21995	Q61735;Q61735-2	O54901	P62137	P97797;P97797-2	P97300	Q9JMB8;Q9JMB8-2	Q8R4G0;Q8R4G0-2;Q8R4G0-3;Q8R4G0-4;Q8R4G0-5;Q8R4G0-6;Q8R4G0-7;Q8R4G0-8;Q8R4G0-9	Q05BQ1	Q4VA61	Q9QY40	Q8C031	A0A087WR56;"E9PW06	Q810U4-2""	ENSMUSG00000023175	ENSMUSG00000025370	ENSMUSG00000022865	ENSMUSG00000021728	ENSMUSG00000055447	ENSMUSG00000022661	ENSMUSG00000040385	ENSMUSG00000096994	ENSMUSG00000037902	ENSMUSG00000032336	ENSMUSG00000030092	ENSMUSG00000059857	ENSMUSG00000037995	ENSMUSG00000032087	ENSMUSG00000031385	ENSMUSG00000050587	ENSMUSG00000026442	ENSMUSG00000020598""	BSG	CDH9	CXADR	EMB	CD47	CD200	PPP1CA	SIRPA	NPTN	CNTN6	NTNG1	IGSF9	DSCAML1	PLXNB3	LRRC4C
GO:0099094,ligand-gated cation channel activity,9/320,42/5751,3.980061574740425e-4,0.0035093089284038087,0.0025925502065287024,9,MF,"Q925H0-2,Q6NXK8,P04760;P04760-2	Q02013	Q7TNB5	P23819-4	Q9Z2W8	P39087	B1AS29	Q61626	A2AI14;A2AI16;A2AI20;A2AI21	P35436	Q01097	O88704	O88703	P11881;P11881-2;P11881-3;P11881-4;P11881-5;P11881-6;P11881-7;P11881-8	Q9Z329;Q9Z329-3	P70227	Q9JM63	Q61743	Q9Z307	P63250	P52189	A0A338P6L0;Q0VB45;Q8C4T8	Q9Z1M0	O35245;O35245-3	Q9QVP9	Q60790	E9PZQ0;E9Q401	A0A1Y7VJP1	A0A140LJF7;A0A1Y7VJP1	Q91YD4	Q9Z2W9	Q9ET80	Q9ET77	D3YYH0	Q99J21	Q9ER47	A2AIR5;"A2AIR5-2	Q9EQJ0	Q80WT0	B2RY58""	ENSMUSG00000020704	ENSMUSG00000023017	ENSMUSG00000026253	ENSMUSG00000004655	ENSMUSG00000020524	ENSMUSG00000033981	ENSMUSG00000025892	ENSMUSG00000056073	ENSMUSG00000001985	ENSMUSG00000003378
GO:0098918,structural constituent of synapse,7/320,29/5751,8.332571814316916e-4,0.006734357220423344,0.004975098960748324,7,MF,"P60710;P63260	O88737	P28652	P56546;P56546-2	D3Z3B8	J3KMS4	P08551	Q68FG2	D3YUZ8	Q9Z2Y3	Q9QYX7	Q9WVQ1	Q9WV34;Q9WV34-2	P70175	Q4ACU6	B1AX58	Q8BZ98;Q8BZ98-2	A1BN54	Q99MI1	Q99NE5-7	Q9EQZ7	Q80Z38	Q68FF6	Q3UVU8	P46660	Q6PH08	B8QI34;"F7CYX4	P19246""	ENSMUSG00000029580	ENSMUSG00000032589	ENSMUSG00000057897	ENSMUSG00000030970	ENSMUSG00000022770	ENSMUSG00000020886	ENSMUSG00000022055	ENSMUSG00000067889	ENSMUSG00000052572	ENSMUSG00000007617	ENSMUSG00000061601	ENSMUSG00000040003	ENSMUSG00000017314	ENSMUSG00000000881	ENSMUSG00000022623	ENSMUSG00000016382	ENSMUSG00000040265	ENSMUSG00000015143	ENSMUSG00000030172	ENSMUSG00000041670	ENSMUSG00000111628	ENSMUSG00000037386
GO:0031683,G-protein beta/gamma-subunit complex binding,5/320,15/5751,9.76802427738501e-4,0.007767154788307758,0.005738092359890006,5,MF,"P21278,P27600,P27601,P30677,B2RSH2,P08752,Q9DC51,A0A494BA65;Q66L47;Q8BHK8	D3Z2M7	P21279	P63094;P63094-2;P63094-3;Q6R0H7;Q6R0H7-4	O70443	P41209;"Q9R1K9	Q9R1K9	Q80TL1""	ENSMUSG00000034781	ENSMUSG00000000149	ENSMUSG00000020611	ENSMUSG00000024697	ENSMUSG00000057614	ENSMUSG00000032562	ENSMUSG00000000001	ENSMUSG00000024524	ENSMUSG00000031748	ENSMUSG00000024639	ENSMUSG00000027523	ENSMUSG00000040009	ENSMUSG00000050996	ENSMUSG00000031347	ENSMUSG00000021536""	GNA11	GNA12	GNA13	GNA14	GNAI1	GNAI2	GNAI3	GNAL	GNAO1	GNAQ	GNAS	GNAZ	CETN1	CETN2	ADCY2""	O70443	P21278	P21278";P21279	P21279	P63094;P63094-2;P63094-3;Q6R0H7;"Q6R0H7-4	Q80TL1""	ENSMUSG00000034781	ENSMUSG00000024639	ENSMUSG00000027523	ENSMUSG00000040009	ENSMUSG00000021536""	GNA11
GO:0008022,protein C-terminus binding,17/320,134/5751,0.0011196796210399306,0.008625032080823216,0.006371861001312764,17,MF,"P00520;P00520-2;P00520-3;P00520-4	P97490	P20108	P22892	P17426;P17426-2	P14094	O55143	S4R1C4	O35129	O55017;O55017-2	B1AUH5	Q02248	Q9JLQ0	Q61081	O89053	O54784	Q62418;Q62418-2;Q62418-3	D3Z3B8	J3KMS4	P39053-3	P11276	Q7TNB5	O88704	Q61411	P11881;P11881-2;P11881-3;P11881-4;P11881-5;P11881-6;P11881-7;P11881-8	Q61743	O35344	Q61097	Q8VBX6;Q8VBX6-2;Q8VBX6-4	Q9WTI7-3	O70145	P09405	P46935	P08551	P46460	P29341	Q91XC9	P47857;P47857-2;P47857-3	P67778	Q62083	P26450	P49443	P63087-2	P62715	Q9QVP9	O09012	P63011	P27671	F6V8M6	O70166
GO:0031420,alkali metal ion binding,5/320,16/5751,0.0013567291856320148,0.009983096843531094,0.007375150011448188,5,MF,"P54923,Q8VDN2,P14094,P32233,Q61423,Q61743,A0A1L1SQV8,E9Q509,A2APX8;A2APX8-2;A2APX8-3;A2ASI5;A2ASI5-2;A2ASI5-3;B1AWN6;Q9JJV9;Q9JJV9-2;Q9WTU3;Q9WTU3-5	A2ASI5;A2ASI5-2;A2ASI5-3	Q9WTU3;Q9WTU3-5	A0A0A6YW07;Q80ZJ2;"Q924B0	Q6PIE5	B1AWN6	Q6NZM9	Q8K183""	ENSMUSG00000002844	ENSMUSG00000033161	ENSMUSG00000026576	ENSMUSG00000020457	ENSMUSG00000042604	ENSMUSG00000096146	ENSMUSG00000032294	ENSMUSG00000041237	ENSMUSG00000064329	ENSMUSG00000057182	ENSMUSG00000023033	ENSMUSG00000027531	ENSMUSG00000007097	ENSMUSG00000075318	ENSMUSG00000026313	ENSMUSG00000032788""	ADPRH	ATP1A1	ATP1B1	DRG1	KCNA4	KCNJ11	PKM	PKLR	SCN1A	SCN3A	SCN8A	IMPA1	ATP1A2	SCN2A	HDAC4	PDXK""	A2APX8";A2APX8-2;A2APX8-3;A2ASI5;A2ASI5-2;A2ASI5-3;B1AWN6;Q9JJV9;Q9JJV9-2;Q9WTU3;Q9WTU3-5	A2APX8;A2APX8-2;A2APX8-3;A2ASI5;A2ASI5-2;A2ASI5-3;B1AWN6;Q9WTU3;Q9WTU3-5	P14094	Q6PIE5	Q6PIE5;Q8VDN2	Q6PIE5;Q8VDN2;Q9WV27;Q9Z1W8	Q8VDN2	Q9WTU3;"Q9WTU3-5""	ENSMUSG00000033161	ENSMUSG00000026576
GO:0097060,synaptic membrane,75/325,383/5834,1.2111043170783259e-23,5.1108602180705355e-21,3.046883492439157e-21,75,CC,"Q8CBW3;Q8CBW3-2;Q8CBW3-3;Q8CBW3-4;Q8CBW3-5	P21836	P04760;P04760-2	Q9JI91	O35598	Q9R1V6-11;Q9R1V6-14	P97490	P97718	Q01338	O08715;O08715-2;O08715-3;O08715-4;O08715-5;O08715-6	Q02357-6	A0A087WNU5	Q9QXJ1;Q9QXJ1-2	Q9WV31	S4R1C4	O88737	A0A571BE75	Q01815;Q01815-2	Q99246;Q99246-3;Q99246-4	Q61290	O08532;O08532-2;O08532-5	O88602	Q08331	P11798	P35564	B1AUH5	Q61301-2;Q61301-3	Q02248	Q9R171	P55772	P15116	P97291	P70407	P49615	P18760	P12657	Q9ERZ3	P51791-3;P51791-5	O08585	O35089	P47746	P12960	O88587;O88587-2	Q00493	P47941	P23927	Q62165	Q62418;Q62418-2;Q62418-3	P70211;P70211-2	D3Z3B8
GO:0098984,neuron to neuron synapse,70/325,345/5834,5.766516451579282e-23,1.2167349712832284e-20,7.253670694354991e-21,70,CC,"Q8CBW3;Q8CBW3-2;Q8CBW3-3;Q8CBW3-4;Q8CBW3-5	F7ACR9	P60710;P63260	Q9JI91	O35598	Q9R1V6-11;Q9R1V6-14	P97490	Q9QYC0	Q9QYB8	Q01338	P14869	Q9WV31	Q8VDN2	S4R1C4	O35129	O35607	O55003	O88737	Q01815;Q01815-2	O88602	P12658	P11798	P28652	A0A286YCB8	P47757	B1AUH5	Q61301-2;Q61301-3	Q02248	P30999;P30999-2;P30999-3	P55772	P15116	P70407	P49615	P61809	P12657	Q9ERZ3	O35089	P23927	P97318;P97318-2;P97318-8	Q62418;Q62418-2;Q62418-3	H7BX36;Q1EDH1	P70211;P70211-2	D3Z3B8	J3KMS4	P39053-3	P39054	A0A087WPR7	P51141	P52800	O35393
GO:0014069,postsynaptic density,66/325,325/5834,1.1989962535559384e-21,1.3605704851292173e-19,8.111158541927736e-20,66,CC,"Q8CBW3;Q8CBW3-2;Q8CBW3-3;Q8CBW3-4;Q8CBW3-5	F7ACR9	P60710;P63260	Q9JI91	O35598	Q9R1V6-11;Q9R1V6-14	P97490	Q9QYC0	Q9QYB8	Q01338	P14869	Q9WV31	Q8VDN2	S4R1C4	O35129	O35607	O55003	O88737	Q01815;Q01815-2	O88602	P11798	P28652	A0A286YCB8	P47757	B1AUH5	Q61301-2;Q61301-3	Q02248	P30999;P30999-2;P30999-3	P55772	P15116	P49615	P61809	P12657	Q9ERZ3	O35089	P23927	P97318;P97318-2;P97318-8	Q62418;Q62418-2;Q62418-3	H7BX36;Q1EDH1	P70211;P70211-2	D3Z3B8	J3KMS4	P39053-3	P39054	A0A087WPR7	P51141	P52800	O35393	P23116	Q62448
GO:0099572,postsynaptic specialization,68/325,344/5834,1.289640270264661e-21,1.3605704851292173e-19,8.111158541927736e-20,68,CC,"Q8CBW3;Q8CBW3-2;Q8CBW3-3;Q8CBW3-4;Q8CBW3-5	F7ACR9	P60710;P63260	Q9JI91	O35598	Q9R1V6-11;Q9R1V6-14	P97490	Q9QYC0	Q9QYB8	Q01338	P14869	Q9WV31	Q8VDN2	S4R1C4	O35129	O35607	O55003	O88737	Q01815;Q01815-2	O88602	P11798	P28652	A0A286YCB8	P47757	B1AUH5	Q61301-2;Q61301-3	Q02248	P30999;P30999-2;P30999-3	P55772	P15116	P49615	P61809	P12657	Q9ERZ3	O35089	P23927	P97318;P97318-2;P97318-8	Q62418;Q62418-2;Q62418-3	H7BX36;Q1EDH1	P70211;P70211-2	D3Z3B8	J3KMS4	P39053-3	P39054	A0A087WPR7	P51141	P52800	O35393	P23116	Q62448
GO:0032279,asymmetric synapse,66/325,328/5834,2.0465434326687684e-21,1.7272826571724407e-19,1.0297344850691277e-19,66,CC,"Q8CBW3;Q8CBW3-2;Q8CBW3-3;Q8CBW3-4;Q8CBW3-5	F7ACR9	P60710;P63260	Q9JI91	O35598	Q9R1V6-11;Q9R1V6-14	P97490	Q9QYC0	Q9QYB8	Q01338	P14869	Q9WV31	Q8VDN2	S4R1C4	O35129	O35607	O55003	O88737	Q01815;Q01815-2	O88602	P11798	P28652	A0A286YCB8	P47757	B1AUH5	Q61301-2;Q61301-3	Q02248	P30999;P30999-2;P30999-3	P55772	P15116	P49615	P61809	P12657	Q9ERZ3	O35089	P23927	P97318;P97318-2;P97318-8	Q62418;Q62418-2;Q62418-3	H7BX36;Q1EDH1	P70211;P70211-2	D3Z3B8	J3KMS4	P39053-3	P39054	A0A087WPR7	P51141	P52800	O35393	P23116	Q62448
GO:0030424,axon,81/325,489/5834,1.2289726397212054e-20,8.643774232705811e-19,5.153060717427511e-19,81,CC,"Q80YE4;Q80YE4-2;Q80YE4-3	P00520;P00520-2;P00520-3;P00520-4	P45952	P21836	P60710;P63260	Q9R1V6-11;Q9R1V6-14	P97490	P51830	Q01338	M0QWP1	E9Q3Q6	P05063	Q02357-6	A0A087WNU5	O35639	P48036	P61967	O54774	Q9QXJ1;Q9QXJ1-2	Q61315;Q61315-3	P12023-2	Q02013	Q9QUI0	P51863	Q61361	O35129	P18572;P18572-2	O88737	O55017;O55017-2	O88602	P12658	P0DP26;P0DP27;P0DP28	G3UZ90	P11798	P35564	Q61301-2;Q61301-3	P30999;P30999-2;P30999-3	P22682	P09240	P97291	P70407	P49615	P61809	O35926	P18760	Q03059	P12657	Q9ERZ3	O89053	P51791-3;P51791-5
GO:0005887,integral component of plasma membrane,81/325,496/5834,3.1301126053751826e-20,1.88701074209761e-18,1.124957763435592e-18,81,CC,"P41233,Q925H0-2,Q6NXK8,P04760;P04760-2	P37172	Q61271	P27038	Q9R1V6-11;Q9R1V6-14	Q01341	P97490	P51830	P97718	Q01338	Q02013	A0A5F8MQ17	Q8VDN2	P14094	P14231	P97370	S4R1C4	P70423	Q99PJ1-18;Q99PJ1-19;Q99PJ1-26	Q61334	P36895	O35607	P18572;P18572-2	P06683	A0A571BE75	Q01815;Q01815-2	Q99246;Q99246-3;Q99246-4	Q61290	O88602	Q03146	P0DP26;P0DP27;P0DP28	G3UZ90	P35564	P49817	O35566	P41731	P35762	P40237	P40240	P15116	P39038	P70407	P12657	Q9ERZ3	Q9R0A1	P51791-3;P51791-5	Q61418	O35089	P47746	O88507
GO:0005882,intermediate filament,23/325,47/5834,3.186482046357502e-17,1.494106026180962e-15,8.907242211455474e-16,23,CC,"F7ACR9,A0A087WPR7,Q61214,P03995;P03995-2	P23242	P63017	O55135	Q02257	P02535;P02535-2;P02535-3	P08730	Q61781;Q9QWL7	Q9Z2K1	P19001;Q61781;Q6IFX2;Q9QWL7	P04104	Q3TTY5	P50446	P11679;P20152;P31001;Q9DCV7	P48678	P14733	P21619	Q99104	P08551	P08553	P15532	Q01768	P97333	P63054	Q9QXS1;Q9QXS1-2;Q9QXS1-6;Q9QXS1-7;Q9QXS1-8	Q9R269	P15331;P15331-3	P20152	O35874	Q9CQ73	Q6IFX2	Q3UV17	E9PWB2	E9Q557	Q922U2	Q9DCV7	Q80Z38	Q8R0W0;Q9QXS1;Q9QXS1-2;Q9QXS1-6;Q9QXS1-7;Q9QXS1-8	Q6NXH9;Q9DCV7;Q9Z2T6	Q8VED5	P46660	Q70IV5;"Q70IV5-2	Q64291	P19246""	ENSMUSG00000028649	ENSMUSG00000026131	ENSMUSG00000022897	ENSMUSG00000020932	ENSMUSG00000050953	ENSMUSG00000015656
GO:0099240,intrinsic component of synaptic membrane,43/325,183/5834,1.1409780572037284e-16,4.814927401399734e-15,2.8704605860178014e-15,43,CC,"Q9R1V6-11;Q9R1V6-14	P97490	P97718	Q01338	S4R1C4	A0A571BE75	Q01815;Q01815-2	Q99246;Q99246-3;Q99246-4	Q61290	O08532;O08532-2;O08532-5	O88602	P35564	P15116	P70407	P12657	Q9ERZ3	P51791-3;P51791-5	O35089	P47746	P12960	P70211;P70211-2	J3KMS4	P52795	P52800	O35393	Q03137	Q61772;Q61772-3	P54763;P54763-2;P54763-4	Q61527;Q61527-2;Q61527-3	Q60634	P62812	P26048	P26049	Q9D6F4	P63137-2	P63080	P22933	P22723	P28571-1	P51655	Q7TNB5	P23819-4	Q9Z2W8	Q61627	Q61625	Q61626	A2AI14;A2AI16;A2AI20;A2AI21	P35436	Q01097	P97772
GO:0098978,glutamatergic synapse,69/325,433/5834,1.4619173078690465e-16,5.608446399279434e-15,3.3435237950306426e-15,69,CC,"Q8CBW3;Q8CBW3-2;Q8CBW3-3;Q8CBW3-4;Q8CBW3-5	B2RQ57	P60710;P63260	Q9JI91	O35598	Q9R1V6-11;Q9R1V6-14	P97490	Q9QYB8	P97718	Q01338	Q61282	M0QWP1	A0A338P6T4	O54774	Q9QXJ1;Q9QXJ1-2	P08226	Q9WV31	P61750	P62331	Q9QUI0	S4R1C4	Q61361	O35129	O88737	Q8R5L1	A0A571BE75	O55017;O55017-2	Q01815;Q01815-2	O08532;O08532-2;O08532-5	Q8R0S4	O88602	P12658	P11798	P28652	P08414	P35564	P30999;P30999-2;P30999-3	Q9R171	P55288	P15116	P97291	P70407	P49615	P18760	P12657	Q9ERZ3	O89053	P51791-3;P51791-5	O08585	O35089
GO:0005911,cell-cell junction,50/325,247/5834,2.2503831345850787e-16,7.913847356624192e-15,4.717908501454683e-15,50,CC,"E9Q3E8,Q9QYC0,P31750,A0A087WNU5,P48036,P14824,Q61315;Q61315-3	P12023-2	A0A5F8MQ17	Q9QUI0	P98203;P98203-2;P98203-4;P98203-5	Q8VDN2	P14094	O55143	P51880	O35607	Q08331	P47753	P47757	B1AUH5	P26231	Q61301-2;Q61301-3	Q02248	P30999;P30999-2;P30999-3	Q9JLQ0	P60766	P55288	Q9WTR5	P15116	P39038	P97326	P97291	P70407	P18760	O89053	P70658;P70658-2	P41241	P97792	Q62165	P54823	D3Z3B8	J3KMS4	A0A087WPR7	A0A286YCY1	Q00262	P34152-5	Q61553	A0A087WRT4;A0A1L1SQU7;F2Z4A3	P70377;P70377-2;P70377-3	G3UYU4	Q60634	Q9QYY0	P23242	Q00977	P70689	Q60631
GO:0098889,intrinsic component of presynaptic membrane,28/325,92/5834,3.0809335287532937e-14,8.125962182086812e-13,4.844362587973929e-13,28,CC,"P97490,P97718,Q01338,S4R1C4,A0A571BE75,Q01815;Q01815-2	Q99246;Q99246-3;Q99246-4	Q61290	O08532;O08532-2;O08532-5	P35564	P15116	P70407	P12657	Q9ERZ3	P47746	P12960	P52795	P52800	O35393	Q03137	P54763;P54763-2;P54763-4	Q61527;Q61527-2;Q61527-3	Q60634	P28571-1	P51655	Q7TNB5	P23819-4	Q61626	A2AI14;A2AI16;A2AI20;A2AI21	P35436	Q01097	P47743	Q64264	Q60857	P16388	P63141	P16390	Q61423	P15388;P15388-3	Q63959	Q60603	P63250	A0A338P6L0;Q0VB45;Q8C4T8	Q08460;Q08460-2;Q08460-5	P28667	A0A0A6YY91;E9QB01	P0DI97	P49769	Q64487;Q64487-12;Q64487-5	B0V2N1;B0V2N1-2;B0V2N1-6	A2APX8;A2APX8-2;A2APX8-3;A2ASI5;A2ASI5-2;A2ASI5-3;B1AWN6;Q9JJV9;Q9JJV9-2;Q9WTU3;Q9WTU3-5	Q9WTU3;Q9WTU3-5	F6ZRK3	P60879	O35526
GO:0043197,dendritic spine,36/325,153/5834,4.1084182035439776e-14,1.0198544011150345e-12,6.07995015880502e-13,36,CC,"B2RQ57,Q925H0-2,Q6NXK8,O35598,Q9QYC0,P98084,Q9QXJ1;Q9QXJ1-2	P61750	Q9QUI0	P12658	P11798	P35564	P47757	P30999;P30999-2;P30999-3	P60766	P61809	P18760	O35089	O88587;O88587-2	P23927	P28649	Q9QWY8-2	J3KMS4	P39053-3	P39054	P51141	Q03137	P34152-5	P35922;P35922-10;P35922-11;P35922-12;P35922-2;P35922-3	Q91Z67	Q61584;Q61584-3	P61793;P61793-2	Q7TNB5	P23819-4	Q9Z2W8	Q61625	A2AI14;A2AI16;A2AI20;A2AI21	P35436	Q01097	P97772	P61979-3	P84075	P63017	P09055	E9Q0N0;E9Q3I5;E9Q3I9	Q61423	Q9Z0V2	P55258	D3Z135;E9Q1F5	P46935	P15209	Q9Z0P4;Q9Z0P4-2	B1AWC9	P05132;P05132-2	P62137	P63087-2
GO:0043025,neuronal cell body,67/325,460/5834,4.5737721940440676e-14,1.0722954810481092e-12,6.392582189336445e-13,67,CC,"P00520;P00520-2;P00520-3;P00520-4	Q925H0-2	P21836	O35598	P97490	Q01338	Q61282	O70200	E9Q3Q6	O35639	P48036	Q9QXJ1;Q9QXJ1-2	Q61315;Q61315-3	P51910	P08226	Q02013	P16460	S4R1C4	P51880	P36895	O35607	O88737	A0A571BE75	O55017;O55017-2	Q01815;Q01815-2	Q99246;Q99246-3;Q99246-4	Q61290	Q5SUF7	P12658	P11798	P28652	P35564	O08529	P47757	B1AUH5	P70677	P09240	P55772	P49615	P61809	P18760	Q03059	P49025;P49025-5	Q04447	P30275	Q9R0A1	Q00493	P63040	P84086	Q60571
GO:0099699,integral component of synaptic membrane,37/325,166/5834,1.0987480760918422e-13,2.318358440553787e-12,1.3821094220313174e-12,37,CC,"Q9R1V6-11;Q9R1V6-14	P97490	P97718	Q01338	S4R1C4	A0A571BE75	Q01815;Q01815-2	Q99246;Q99246-3;Q99246-4	Q61290	O88602	P35564	P15116	P70407	P12657	Q9ERZ3	P51791-3;P51791-5	O35089	P47746	P70211;P70211-2	P52795	P52800	O35393	Q03137	Q61772;Q61772-3	P54763;P54763-2;P54763-4	Q61527;Q61527-2;Q61527-3	P62812	P26048	P26049	Q9D6F4	P63137-2	P63080	P22933	P22723	P28571-1	Q7TNB5	P23819-4	Q9Z2W8	Q61627	Q61625	Q61626	A2AI14;A2AI16;A2AI20;A2AI21	P35436	Q01097	P97772	P47743	Q64264	Q60857	P09055	O70309
GO:0098936,intrinsic component of postsynaptic membrane,32/325,134/5834,7.586260643557185e-13,1.4551827234459694e-11,8.675197578039078e-12,32,CC,"Q9R1V6-11;Q9R1V6-14	P97718	Q01338	S4R1C4	Q01815;Q01815-2	Q61290	O08532;O08532-2;O08532-5	O88602	P35564	P15116	P70407	P12657	Q9ERZ3	P51791-3;P51791-5	O35089	P12960	P70211;P70211-2	J3KMS4	P52800	O35393	Q03137	Q61772;Q61772-3	P54763;P54763-2;P54763-4	Q61527;Q61527-2;Q61527-3	P62812	P26048	P26049	Q9D6F4	P63137-2	P63080	P22933	P22723	P28571-1	Q7TNB5	P23819-4	Q9Z2W8	Q61627	Q61625	Q61626	A2AI14;A2AI16;A2AI20;A2AI21	P35436	Q01097	P97772	Q60857	P09055	P16388	P16390	Q61423	P15388;P15388-3	Q63959
GO:0099512,supramolecular fiber,62/325,434/5834,1.2121188379456616e-12,2.2239745635350834e-11,1.3258416579817535e-11,62,CC,"F7ACR9,P68134,Q9JI91,P62737,P97718,O70200,Q9R0Y5;Q9R0Y5-2	P05064	Q02357-6	A0A087WNU5	P48036	Q61315;Q61315-3	P08226	Q01815;Q01815-2	Q99246;Q99246-3;Q99246-4	P47757	Q02248	P80314	F6Q609	P80315	P80316	P80317	P80313	P42932	Q9JLQ0	P49615	P61809	P45591	P70232	O89053	P16330;P16330-2	P08121	Q9QZS0	P11087	Q60571	O08553	P23927	P97315	P21460	Q60598	Q62165	O54784	P31786	Q62418;Q62418-2;Q62418-3	O08788	O88809	P54823	D3Z3B8	P11531	Q9JHU4	O88485;O88485-2	A2BFF5;A2BFF9;Q3TPJ8	P39053-3	P39054	A0A087WPR7	P51141
GO:0099080,supramolecular complex,62/325,435/5834,1.3463894340939685e-12,2.2727053647506185e-11,1.354892946309299e-11,62,CC,"F7ACR9,P68134,Q9JI91,P62737,P97718,O70200,Q9R0Y5;Q9R0Y5-2	P05064	Q02357-6	A0A087WNU5	P48036	Q61315;Q61315-3	P08226	Q01815;Q01815-2	Q99246;Q99246-3;Q99246-4	P47757	Q02248	P80314	F6Q609	P80315	P80316	P80317	P80313	P42932	Q9JLQ0	P49615	P61809	P45591	P70232	O89053	P16330;P16330-2	P08121	P08122	Q9QZS0	P11087	Q60571	O08553	P23927	P97315	P21460	Q60598	Q62165	O54784	P31786	Q62418;Q62418-2;Q62418-3	O08788	O88809	P54823	D3Z3B8	P11531	Q9JHU4	O88485;O88485-2	A2BFF5;A2BFF9;Q3TPJ8	P39053-3	P39054	A0A087WPR7
GO:0099081,supramolecular polymer,62/325,435/5834,1.3463894340939685e-12,2.2727053647506185e-11,1.354892946309299e-11,62,CC,"F7ACR9,P68134,Q9JI91,P62737,P97718,O70200,Q9R0Y5;Q9R0Y5-2	P05064	Q02357-6	A0A087WNU5	P48036	Q61315;Q61315-3	P08226	Q01815;Q01815-2	Q99246;Q99246-3;Q99246-4	P47757	Q02248	P80314	F6Q609	P80315	P80316	P80317	P80313	P42932	Q9JLQ0	P49615	P61809	P45591	P70232	O89053	P16330;P16330-2	P08121	P08122	Q9QZS0	P11087	Q60571	O08553	P23927	P97315	P21460	Q60598	Q62165	O54784	P31786	Q62418;Q62418-2;Q62418-3	O08788	O88809	P54823	D3Z3B8	P11531	Q9JHU4	O88485;O88485-2	A2BFF5;A2BFF9;Q3TPJ8	P39053-3	P39054	A0A087WPR7
GO:0098797,plasma membrane protein complex,46/325,265/5834,1.5569737509531246e-12,2.527088165008533e-11,1.5065454513271127e-11,46,CC,"P04760;P04760-2	P37172	Q61271	P27038	E9Q3Q6	P17426;P17426-2	P17427	A0A338P6T4	Q61315;Q61315-3	Q8VDN2	P14094	P14231	P97370	P51863	P01887	P06683	A0A571BE75	O55017;O55017-2	Q01815;Q01815-2	Q99246;Q99246-3;Q99246-4	Q61290	Q5SUF7	O08532;O08532-2;O08532-5	Q9Z1L5	A0A0R4J194;A2A543	Q8CC27;Q8CC27-2;Q8CC27-3	P54285	Q8R0S4	O88602	P0DP26;P0DP27;P0DP28	G3UZ90	P70677	P26231	Q02248	P30999;P30999-2;P30999-3	P22682	P55288	Q9WTR5	P15116	P39038	P97326	P97291	P70407	O08585	O35089	O88507	Q60598	Q62165	D3Z3B8	J3KMS4
GO:0099056,integral component of presynaptic membrane,24/325,81/5834,4.382799239433254e-12,6.850152885336419e-11,4.083777848828646e-11,24,CC,"P97490,P97718,Q01338,S4R1C4,A0A571BE75,Q01815;Q01815-2	Q99246;Q99246-3;Q99246-4	Q61290	P35564	P15116	P70407	P12657	Q9ERZ3	P47746	P52795	P52800	O35393	Q03137	P54763;P54763-2;P54763-4	Q61527;Q61527-2;Q61527-3	P28571-1	Q7TNB5	P23819-4	Q61626	A2AI14;A2AI16;A2AI20;A2AI21	P35436	Q01097	P47743	Q64264	Q60857	P16388	P63141	P16390	Q61423	P15388;P15388-3	Q63959	Q60603	P63250	A0A338P6L0;Q0VB45;Q8C4T8	Q08460;Q08460-2;Q08460-5	A0A0A6YY91;E9QB01	P0DI97	P49769	Q64487;Q64487-12;Q64487-5	B0V2N1;B0V2N1-2;B0V2N1-6	A2APX8;A2APX8-2;A2APX8-3;A2ASI5;A2ASI5-2;A2ASI5-3;B1AWN6;Q9JJV9;Q9JJV9-2;Q9WTU3;Q9WTU3-5	Q9WTU3;Q9WTU3-5	F6ZRK3	O35526	Q9R1V7;Q9R1V7-2	Q9R053	Q9Z2W9	Q9WV18	E0CY16	O88427;O88427-2
GO:0042383,sarcolemma,26/325,97/5834,7.032248804804019e-12,1.0598603555811771e-10,6.31844911409083e-11,26,CC,"Q9D358;Q9D358-2	Q01341	P97718	M0QWP1	Q02357-6	A0A087WNU5	P48036	P14824	Q02013	A0A5F8MQ17	Q8VDN2	P14094	P18572;P18572-2	Q01815;Q01815-2	Q99246;Q99246-3;Q99246-4	O08532;O08532-2;O08532-5	A0A0R4J194;A2A543	Q8CC27;Q8CC27-2;Q8CC27-3	P54285	P07356	P49817	P15116	P10605	Q62165	D3Z3B8	P11531	A0A087WPR7	Q9D2N4-2	P34152-5	G3UYU4	P63094;P63094-2;P63094-3;Q6R0H7;Q6R0H7-4	P05202	Q60751	Q61738;Q61738-3;Q61738-5	P09055	Q9Z0V2	Q61743	P63250	Q62147	P19001;Q61781;Q6IFX2;Q9QWL7	P11679;P20152;P31001;Q9DCV7	P11438	P10107	P26041	Q9Z0J4;Q9Z0J4-5	P70313	P16054	P51432	P97813	Q9QXS1;Q9QXS1-2;Q9QXS1-6;Q9QXS1-7;Q9QXS1-8
GO:0098793,presynapse,59/325,425/5834,1.626778425724849e-11,2.3672430884685734e-10,1.4112524273983265e-10,59,CC,"P21836,P60710;P63260	O35598	P97490	P97718	Q01338	P48036	P61967	P17427	O54774	P98084	Q9QXJ1;Q9QXJ1-2	P12023-2	Q02013	S4R1C4	P51863	Q9Z1G4;Q9Z1G4-2;Q9Z1G4-3	P70704-2	O35129	Q64373;Q64373-2;Q64373-3;Q64373-4	O88737	Q8R5L1	A0A571BE75	O55017;O55017-2	Q01815;Q01815-2	Q99246;Q99246-3;Q99246-4	Q61290	O08532;O08532-2;O08532-5	A0A0R4J194;A2A543	Q8R0S4	P12658	P0DP26;P0DP27;P0DP28	G3UZ90	P11798	P35564	B1AUH5	Q61301-2;Q61301-3	Q02248	P30999;P30999-2;P30999-3	P09240	P55772	P15116	P97291	P70407	P61809	P12657	Q9ERZ3	P51791-3;P51791-5	O08585	P47746	P12960
GO:0044448,cell cortex part,29/325,138/5834,2.694327178073708e-10,3.3441354974914844e-9,1.9936352803703286e-9,29,CC,"P60710;P63260	Q9JI91	Q02357-6	O88737	P12658	Q08331	P40124	P47753	A0A0N4SVM0	P47757	Q61301-2;Q61301-3	Q02248	P30999;P30999-2;P30999-3	P15116	P18760	O89053	O08585	O88712;O88712-2	P56546;P56546-2	Q60598	Q62418;Q62418-2;Q62418-3	O08788	J3KMS4	Q61166	P10126	O08579	Q05512	P17182	P17183	O70318	P49222	Q9WV69	G3UYU4	Q60634	B2RSH2	P19001;Q61781;Q6IFX2;Q9QWL7	A2A6G5	Q80Y17	Q9D2P8	P70290	Q8VDD5	D3Z135;E9Q1F5	P46662;P46662-2	Q02956	O35245;O35245-3	P32848	P26043	A0A1D5RLJ9	O35382	P55194
GO:0045121,membrane raft,36/325,205/5834,3.725706073888513e-10,4.367355453280423e-9,2.603636700758347e-9,36,CC,"P41233,P60710;P63260	Q01341	P97490	E9Q3E8	Q9QYC0	Q9QYB8	P48962	P51881	P12023-2	Q02013	Q9WV31	Q8VDN2	P14094	P97370	S4R1C4	D3Z6F5	P36895	O35607	P18572;P18572-2	Q01815;Q01815-2	P07356	O08529	B1AUH5	P70677	P26231	Q02248	P49817	P22682	P19324	Q9WTR5	P15116	P47746	P12960	Q00493	Q64010	P41241	P10605	P18242	P97792	Q62165	O54784	P70211;P70211-2	D3Z3B8	P11531	P48302	P58252	P52795	Q01279	P17182	P17183
GO:0098857,membrane microdomain,36/325,205/5834,3.725706073888513e-10,4.367355453280423e-9,2.603636700758347e-9,36,CC,"P41233,P60710;P63260	Q01341	P97490	E9Q3E8	Q9QYC0	Q9QYB8	P48962	P51881	P12023-2	Q02013	Q9WV31	Q8VDN2	P14094	P97370	S4R1C4	D3Z6F5	P36895	O35607	P18572;P18572-2	Q01815;Q01815-2	P07356	O08529	B1AUH5	P70677	P26231	Q02248	P49817	P22682	P19324	Q9WTR5	P15116	P47746	P12960	Q00493	Q64010	P41241	P10605	P18242	P97792	Q62165	O54784	P70211;P70211-2	D3Z3B8	P11531	P48302	P58252	P52795	Q01279	P17182	P17183
GO:0043292,contractile fiber,26/325,115/5834,4.3847308214998164e-10,4.869358964928743e-9,2.9029104330705154e-9,26,CC,"P68134,Q9JI91,P62737,P97718,Q9R0Y5;Q9R0Y5-2	P05064	Q02357-6	A0A087WNU5	P48036	Q01815;Q01815-2	Q99246;Q99246-3;Q99246-4	P47757	Q02248	P61809	P45591	P70232	P23927	P97315	P21460	Q62165	P31786	P11531	A0A087WPR7	O70433	P26883	Q9Z2I2	Q61584;Q61584-3	P23242	Q01097	O55222	Q02257	P19001;Q61781;Q6IFX2;Q9QWL7	P11679;P20152;P31001;Q9DCV7	Q9Z2C5	O08638-2	P09541	Q9DBR7	A0A571BF46;A0A571BF58	Q9Z0J4;Q9Z0J4-5	G5E884	B1AWC9	Q9QXS1;Q9QXS1-2;Q9QXS1-6;Q9QXS1-7;Q9QXS1-8	P63328	P48453;P48453-2	Q91YR1	Q9WUB3	P47911	P14148	E9PZQ0;E9Q401	A0A1Y7VJP1	A0A140LJF7;A0A1Y7VJP1	D3YUT6;Q91V77	A2APX8;A2APX8-2;A2APX8-3;A2ASI5;A2ASI5-2;A2ASI5-3;B1AWN6;Q9JJV9;Q9JJV9-2;Q9WTU3;Q9WTU3-5	Q9WTU3;Q9WTU3-5
GO:0099055,integral component of postsynaptic membrane,27/325,125/5834,5.987732168856267e-10,6.3136930213108535e-9,3.763962664238698e-9,27,CC,"Q9R1V6-11;Q9R1V6-14	P97718	Q01338	S4R1C4	Q01815;Q01815-2	Q61290	O88602	P35564	P15116	P70407	P12657	Q9ERZ3	P51791-3;P51791-5	O35089	P70211;P70211-2	P52800	O35393	Q03137	Q61772;Q61772-3	P54763;P54763-2;P54763-4	Q61527;Q61527-2;Q61527-3	P62812	P26048	P26049	Q9D6F4	P63137-2	P63080	P22933	P22723	P28571-1	Q7TNB5	P23819-4	Q9Z2W8	Q61627	Q61625	Q61626	A2AI14;A2AI16;A2AI20;A2AI21	P35436	Q01097	P97772	Q60857	P09055	P16388	P16390	Q61423	P15388;P15388-3	Q63959	Q9Z0V2	A0A0A6YY91;E9QB01	P97333
GO:0009986,cell surface,44/325,295/5834,8.95227881677064e-10,8.785724792272581e-9,5.2376857703994694e-009,44,CC,"P41233,Q64343,Q6NXK8,P09470,P21836,Q61271,P27038,O35598,O88839;O88839-2	Q61072	E9Q3E8	M0QWP1	E9Q3Q6	A0A087WNU5	P97429	P48036	Q00623	P08226	Q01339	P12023-2	A0A5F8MQ17	P50429	P50428	Q61137;Q61137-2	D3Z6F5	E9PV44	P01887	Q61361	O35129	P36895	O35607	O88737	Q8R5L1	Q01815;Q01815-2	Q99246;Q99246-3;Q99246-4	O88602	P08003	P07356	P14211	O08529	O08688	P49817	O35566	Q64314	P56528	P55772	O55026	Q3U0P5	P15379;P15379-10;P15379-11;P15379-2;P15379-3;P15379-4;P15379-5;P15379-6;P15379-7;P15379-8;P15379-9	P41731	P40240	P55288	Q9WTR5	P15116	P39038	P97326	P97291	P70407
GO:1902495,transmembrane transporter complex,32/325,173/5834,9.783470309502655e-10,9.38323743320482e-9,5.593898095624724e-9,32,CC,"P04760;P04760-2	Q8VDN2	P14094	P14231	P97370	O55143	A0A571BE75	O55017;O55017-2	Q01815;Q01815-2	Q99246;Q99246-3;Q99246-4	Q61290	Q5SUF7	O08532;O08532-2;O08532-5	Q9Z1L5	A0A0R4J194;A2A543	Q8CC27;Q8CC27-2;Q8CC27-3	P54285	Q8R0S4	O88602	P0DP26;P0DP27;P0DP28	G3UZ90	Q9R0A1	O35089	Q60598	D3Z3B8	J3KMS4	E9PWX1;Q80VM5	Q08509	Q9Z2I2	P62812	P26048	P26049	Q9D6F4	P50571	P63137-2	P63080	P22933	Q9R0Y8	P22723	Q7TNB5	P23819-4	Q9Z2W8	Q61625	P39087	B1AS29	Q61626	A2AI14;A2AI16;A2AI20;A2AI21	P35436	Q01097	O88704
GO:0031252,cell leading edge,41/325,273/5834,2.904840311856875e-9,2.5017196155175534e-8,1.491421771286344e-8,41,CC,"Q8CBW3;Q8CBW3-2;Q8CBW3-3;Q8CBW3-4;Q8CBW3-5	P00520;P00520-2;P00520-3;P00520-4	B2RQ57	O70200	Q60823	Q02357-6	Q9QXJ1;Q9QXJ1-2	Q61315;Q61315-3	P12023-2	P61750	P62331	Q9QUI0	P62814	Q99246;Q99246-3;Q99246-4	P07356	P47757	P26231	Q61301-2;Q61301-3	Q02248	P30999;P30999-2;P30999-3	Q9JLQ0	P15379;P15379-10;P15379-11;P15379-2;P15379-3;P15379-4;P15379-5;P15379-6;P15379-7;P15379-8;P15379-9	Q61081	P60766	P15116	P49615	P18760	P49025;P49025-5	O89053	P70658;P70658-2	Q61140;Q61140-2	Q60598	Q62165	Q62418;Q62418-2;Q62418-3	O08788	O08808	P39054	P10126	Q03173-4	A0A286YCY1	Q00262	Q08509	P70429;P70429-2	P34152-5	Q61553	A0A087WRT4;A0A1L1SQU7;F2Z4A3	P70451;P70451-2;P70451-5	G3UYU4	Q60634	Q91Z67
GO:1990351,transporter complex,32/325,184/5834,4.8757676728977255e-9,4.0344587411036084e-8,2.405177448550168e-8,32,CC,"P04760;P04760-2	Q8VDN2	P14094	P14231	P97370	O55143	A0A571BE75	O55017;O55017-2	Q01815;Q01815-2	Q99246;Q99246-3;Q99246-4	Q61290	Q5SUF7	O08532;O08532-2;O08532-5	Q9Z1L5	A0A0R4J194;A2A543	Q8CC27;Q8CC27-2;Q8CC27-3	P54285	Q8R0S4	O88602	P0DP26;P0DP27;P0DP28	G3UZ90	Q9R0A1	O35089	Q60598	D3Z3B8	J3KMS4	E9PWX1;Q80VM5	Q08509	Q9Z2I2	Q9WV96	P62812	P26048	P26049	Q9D6F4	P50571	P63137-2	P63080	P22933	Q9R0Y8	P22723	Q7TNB5	P23819-4	Q9Z2W8	Q61625	P39087	B1AS29	Q61626	A2AI14;A2AI16;A2AI20;A2AI21	P35436	Q01097
GO:0031225,anchored component of membrane,20/325,80/5834,7.673299298602427e-9,6.109683592472121e-8,3.642340679972155e-8,20,CC,"P21836,P09242,Q61361,O08532;O08532-2;O08532-5	Q9WTR5	O88507	P12960	Q61147	P60904	J3KMS4	Q60634	P48320	P97785;P97785-2	O08842;O08842-2;O08842-3	Q9QZF2	P51655	P28667	A0A0A6YY91;E9QB01	O35136	Q63912	Q07409	P04925	P61027	G3UZL4	P63011	P56371	Q91ZR1	P61021	P35278	Q9QUR8	P60879	P48794	O88935-1	Q61330	P01831	P29533	D3YUZ8	Q9R087	Q9WUC3	P0DP60	Q9R0S3	Q61503	Q9WV34;Q9WV34-2	Q8BQP9	Q9JMB8;Q9JMB8-2	P53994	Q99PI8	P62823	Q91V41	Q8CFV4	Q91X58	Q9CZT8	Q80V42
GO:0005912,adherens junction,29/325,168/5834,3.1846751836179594e-8,2.2778524194691166e-7,1.3579614074659987e-7,29,CC,"Q9JI91,O35598,Q9QYC0,P14824,Q61315;Q61315-3	P98203;P98203-2;P98203-4;P98203-5	O55143	O35607	O08529	P26231	Q61301-2;Q61301-3	Q02248	P30999;P30999-2;P30999-3	P49817	P22682	P55288	Q9WTR5	P15116	P39038	P97326	P97291	P70407	P18760	Q61140;Q61140-2	Q60598	P97792	Q62165	P54823	D3Z3B8	A0A087WPR7	Q61166	P52800	Q03173-4	Q03137	Q60629	P70429;P70429-2	P34152-5	G3UYU4	Q60634	P23242	Q6RHR9;Q6RHR9-3	Q60857	O55222	Q61739;Q61739-2	Q61738;Q61738-3;Q61738-5	P43406	P09055	P11835	O70309	Q02257	Q61789	A2A6G5	P53668	P25911;P25911-2
GO:0043209,myelin sheath,30/325,180/5834,4.1796275599957113e-8,2.844843274706758e-7,1.6959779063480052e-7,30,CC,"A0A2R8VJW0,P60710;P63260	P07724	P05064	P48962	P51881	P20108	P62331	P16460	Q8VDN2	P14094	D3Z6F5	A2AKU9	Q9CQQ7	P50516	P62814	P07356	P0DP26;P0DP27;P0DP28	G3UZ90	P35564	P80314	F6Q609	P80316	P60766	Q04447	P30275	P16330;P16330-2	P12960	P12787	P19536	P43024	O08553	P23927	P62897	O08749	D3Z3B8	P39053-3	P10126	P62631	Q9WVK4	P17182	P17183	Q61553	P16858	P50396	Q61598	P03995;P03995-2	P15105	D3Z2M7	P62874	P29387
GO:0098685,Schaffer collateral - CA1 synapse,20/325,100/5834,4.167511485620329e-7,2.54882586511852e-6,1.5195045691277783e-6,20,CC,"P60710;P63260	P97490	P98084	Q9QXJ1;Q9QXJ1-2	O88737	O55017;O55017-2	O88602	P11798	P47757	B1AUH5	Q02248	P30999;P30999-2;P30999-3	P60766	P55288	P49615	P12657	P63040	P67871	P70211;P70211-2	P51141	P52800	Q03137	Q61772;Q61772-3	Q80VP1;Q80VP1-2	P35922;P35922-10;P35922-11;P35922-12;P35922-2;P35922-3	P39688	P23819-4	P97772	P09055	P11881;P11881-2;P11881-3;P11881-4;P11881-5;P11881-6;P11881-7;P11881-8	A2AFG7;A2AFG8;Q6PGJ3	Q99104	D3Z135;E9Q1F5	Q64331	A0A0A6YY91;E9QB01	P08551	P0DI97	O89084	P62962	Q9JJV2	Q02956	Q62077	P63328	Q63810;Q63810-2	D3Z4A5	P18052;P18052-2	Q64487;Q64487-12;Q64487-5	B0V2N1;B0V2N1-2;B0V2N1-6	A0A1Y7VMN0;F8VPK5	Q62420
GO:0099634,postsynaptic specialization membrane,20/325,100/5834,4.167511485620329e-7,2.54882586511852e-6,1.5195045691277783e-6,20,CC,"Q9JI91,Q9R1V6-11;Q9R1V6-14	Q01338	Q9WV31	S4R1C4	O88602	P15116	P12657	Q9ERZ3	O35089	P70211;P70211-2	D3Z3B8	J3KMS4	P52800	O35393	Q61772;Q61772-3	Q61527;Q61527-2;Q61527-3	P62812	P26048	P26049	Q9D6F4	P63137-2	P63080	P22723	Q7TNB5	P23819-4	Q9Z2W8	Q61627	Q61625	Q61626	A2AI14;A2AI16;A2AI20;A2AI21	P35436	Q01097	P97772	P63017	Q9Z0V2	P63034;P63034-2;P63034-3	A2A8L5	B0V2N1;B0V2N1-2;B0V2N1-6	B9EKR1	Q9WTU3;Q9WTU3-5	Q60610	Q60738	D3YUZ8	Q61644	Q9D6K5	Q9WV34;Q9WV34-2	Q8BQP9	P70175	Q9Z2W9	Q9JJV5
GO:0043235,receptor complex,26/325,162/5834,7.467352336734993e-7,4.316743405619407e-6,2.5734638911026146e-6,26,CC,"P04760;P04760-2	P37172	Q61271	P27038	E9Q3E8	Q01338	O08915	E9Q3Q6	P12023-2	P01887	P36895	O35607	O88602	Q03146	P15379;P15379-10;P15379-11;P15379-2;P15379-3;P15379-4;P15379-5;P15379-6;P15379-7;P15379-8;P15379-9	O35089	O88507	A0A0A6YY75	D3Z3B8	J3KMS4	Q01279	Q03137	Q60629	Q62413	Q61772;Q61772-3	O09127;P54761;Q60629	P54763;P54763-2;P54763-4	P54754	O08644	Q08509	Q61527;Q61527-2;Q61527-3	P16092-3;P16092-6	P21803;P21803-2	Q61851;Q61851-2	P62812	P26048	P26049	Q9D6F4	P50571	P63137-2	P63080	P22933	Q9R0Y8	P22723	P97785;P97785-2	O08842;O08842-2;O08842-3	Q9QY42;Q9QY42-3	Q7TNB5	P23819-4	Q9Z2W8
GO:0099091,"postsynaptic specialization, intracellular component",11/325,34/5834,1.2198797078811867e-6,6.863856489678144e-6,4.091947370997946e-6,11,CC,"Q9JI91,Q61301-2;Q61301-3	Q02248	P30999;P30999-2;P30999-3	D3Z3B8	P39054	P39688	P16858	Q60875;Q60875-4;Q60875-5	P25911;P25911-2	Q9Z0J4;Q9Z0J4-5	Q62419	J3QK75	P05480-1	Q04736	P70175	Q9WV80	Q4ACU6	Q0VGY8	Q5DTT2-2	A2A690;A2A690-2	Q8BIZ1	Q8BKX1-2	Q5SSL4;"Q5SSL4-2	Q6PAJ1	Q3UVU8	A0A1D5RM83	D3YVF0	A0A0J9YUM2	Q5DU25	Q8BUV3	A0A0G2JGW6	Q3V0I2""	ENSMUSG00000052374	ENSMUSG00000063063	ENSMUSG00000006932	ENSMUSG00000034101	ENSMUSG00000101645	ENSMUSG00000022770	ENSMUSG00000033335	ENSMUSG00000019843	ENSMUSG00000057666	ENSMUSG00000028059	ENSMUSG00000042228	ENSMUSG00000029361	ENSMUSG00000003200	ENSMUSG00000030638	ENSMUSG00000027646	ENSMUSG00000014932	ENSMUSG00000000881	ENSMUSG00000032382
GO:0099092,"postsynaptic density, intracellular component",10/325,30/5834,2.77260693480802e-6,1.519532631803876e-5,9.058825118511507e-6,10,CC,"Q9JI91,Q61301-2;Q61301-3	Q02248	P30999;P30999-2;P30999-3	D3Z3B8	P39054	P39688	P16858	Q60875;Q60875-4;Q60875-5	Q9Z0J4;Q9Z0J4-5	Q62419	J3QK75	P70175	Q9WV80	Q4ACU6	Q0VGY8	Q5DTT2-2	A2A690;A2A690-2	Q8BIZ1	Q8BKX1-2	Q5SSL4;"Q5SSL4-2	Q6PAJ1	Q3UVU8	A0A1D5RM83	D3YVF0	A0A0J9YUM2	Q5DU25	A0A0G2JGW6	Q3V0I2""	ENSMUSG00000052374	ENSMUSG00000063063	ENSMUSG00000006932	ENSMUSG00000034101	ENSMUSG00000101645	ENSMUSG00000022770	ENSMUSG00000033335	ENSMUSG00000019843	ENSMUSG00000057666	ENSMUSG00000028059	ENSMUSG00000029361	ENSMUSG00000003200	ENSMUSG00000030638	ENSMUSG00000000881	ENSMUSG00000032382	ENSMUSG00000022623	ENSMUSG00000035168	ENSMUSG00000037126	ENSMUSG00000053580	ENSMUSG00000058589	ENSMUSG00000025372	ENSMUSG00000017631
GO:0098948,intrinsic component of postsynaptic specialization membrane,17/325,85/5834,3.1355741822844365e-6,1.6964260319538877e-5,1.0113390412496363e-5,17,CC,"Q9R1V6-11;Q9R1V6-14	Q01338	S4R1C4	O88602	P15116	P12657	Q9ERZ3	O35089	P70211;P70211-2	J3KMS4	P52800	O35393	Q61772;Q61772-3	Q61527;Q61527-2;Q61527-3	P62812	P26048	P26049	Q9D6F4	P63137-2	P63080	P22723	Q7TNB5	P23819-4	Q9Z2W8	Q61627	Q61625	Q61626	A2AI14;A2AI16;A2AI20;A2AI21	P35436	Q01097	P97772	Q9Z0V2	A2A8L5	B0V2N1;B0V2N1-2;B0V2N1-6	B9EKR1	Q9WTU3;Q9WTU3-5	Q60738	D3YUZ8	Q9WV34;Q9WV34-2	Q8BQP9	Q9Z2W9	Q9JJV5	Q9Z0V1	Q9JLB9	Q9ER65;Q9ER65-2	Q9EPL2;Q9EPL2-2	Q8VI51	Q99P72	Q80TG9	Q9CZN4;Q9CZN4-3
GO:0045177,apical part of cell,25/325,164/5834,3.2513704297767187e-6,1.7368080017288294e-5,1.035413101554478e-5,25,CC,"P37172,P97490,P97429,P14824,P17426;P17426-2	P12023-2	Q02013	Q9ERI2	Q8VDN2	P14094	P14231	S4R1C4	Q64436	P50516	P62814	P51863	P50518	O35607	Q99246;Q99246-3;Q99246-4	P54285	Q02248	P49817	Q64314	P15379;P15379-10;P15379-11;P15379-2;P15379-3;P15379-4;P15379-5;P15379-6;P15379-7;P15379-8;P15379-9	P35762	P40240	P60766	P15116	P70232	P51791-3;P51791-5	O88507	P35347	P10605	P97318;P97318-2;P97318-8	Q64237	Q01279	P42567	P34152-5	A0A087WRT4;A0A1L1SQU7;F2Z4A3	P11276	Q61086	P23242	P70689	P27773	P50172	P11499	P07901	P70227	P16388	Q9JM63	P97438;P97438-2	Q08460;Q08460-2;Q08460-5	P35951	P10107
GO:0099146,intrinsic component of postsynaptic density membrane,15/325,68/5834,3.3422047842735247e-6,1.7630130237042842e-5,1.0510354518965426e-5,15,CC,"Q9R1V6-11;Q9R1V6-14	Q01338	S4R1C4	O88602	P12657	Q9ERZ3	O35089	P70211;P70211-2	J3KMS4	P52800	O35393	Q61772;Q61772-3	Q61527;Q61527-2;Q61527-3	Q7TNB5	P23819-4	Q9Z2W8	Q61627	Q61625	Q61626	A2AI14;A2AI16;A2AI20;A2AI21	P35436	Q01097	P97772	A2A8L5	B0V2N1;B0V2N1-2;B0V2N1-6	B9EKR1	Q9WTU3;Q9WTU3-5	Q60738	D3YUZ8	Q9WV34;Q9WV34-2	Q8BQP9	Q9Z2W9	Q9JJV5	Q9JLB9	Q9ER65;Q9ER65-2	Q9EPL2;Q9EPL2-2	Q8VI51	Q99P72	Q80TG9	Q9CZN4;Q9CZN4-3	Q810C1	Q2WF71	P57787	Q8VHW2	Q8BGA3	Q99PH1	Q8BZ81;Q8BZ81-2	Q99JW1	Q80XU8	Q7M759
GO:0098552,side of membrane,28/325,201/5834,5.094698479422094e-6,2.6542750102668195e-5,1.582368988410501e-5,28,CC,"P41233,Q64343,P09470,Q9D358;Q9D358-2	Q61072	E9Q3Q6	Q02357-6	P48036	P08226	A0A5F8MQ17	Q9QUI0	P50428	Q61137;Q61137-2	O55143	P01887	P36895	P14211	O08529	Q64314	P15379;P15379-10;P15379-11;P15379-2;P15379-3;P15379-4;P15379-5;P15379-6;P15379-7;P15379-8;P15379-9	P40240	Q9WTR5	P51791-3;P51791-5	P70658;P70658-2	O88507	A0A0A6YY75	P10605	Q62165	D3Z3B8	J3KMS4	A0A087WPR7	Q9D2N4-2	O08530	Q60629	Q80VP1;Q80VP1-2	P20491	P70451;P70451-2;P70451-5	E9PV24;E9PV24-2	P37237;P37237-2;P37237-3	Q61851;Q61851-2	G3UYU4	P39688	Q00612	P03995;P03995-2	P97785;P97785-2	O08842;O08842-2;O08842-3	P21278	P27600	P27601	P30677	B2RSH2	P08752	Q9DC51
GO:0150034,distal axon,32/325,252/5834,7.913747840267633e-6,4.072684864137733e-5,2.4279662821873738e-5,32,CC,"Q80YE4;Q80YE4-2;Q80YE4-3	P00520;P00520-2;P00520-3;P00520-4	P60710;P63260	Q01338	M0QWP1	P48036	P61967	O54774	Q9QXJ1;Q9QXJ1-2	Q61315;Q61315-3	P12023-2	Q02013	P51863	O55017;O55017-2	P12658	P0DP26;P0DP27;P0DP28	G3UZ90	P30999;P30999-2;P30999-3	P22682	P09240	P97291	P49615	P61809	O35926	P18760	P12657	Q9ERZ3	P51791-3;P51791-5	Q06890	P70658;P70658-2	P47746	P63040	P84086	Q60571	P97427	O08553	Q60598	P97792	P28649	Q64237	P70211;P70211-2	O88809	P39054	P51141	P17182	P17183	Q03137	Q61553	P70377;P70377-2;P70377-3	P26883
GO:0099060,integral component of postsynaptic specialization membrane,15/325,79/5834,2.3186230947682356e-5,1.1511281717555241e-4,6.862550088540042e-5,15,CC,"Q9R1V6-11;Q9R1V6-14	Q01338	S4R1C4	O88602	P15116	P12657	Q9ERZ3	O35089	P70211;P70211-2	P52800	O35393	Q61772;Q61772-3	Q61527;Q61527-2;Q61527-3	P62812	P26048	P26049	Q9D6F4	P63137-2	P63080	P22723	Q7TNB5	P23819-4	Q9Z2W8	Q61627	Q61625	Q61626	A2AI14;A2AI16;A2AI20;A2AI21	P35436	Q01097	P97772	Q9Z0V2	A2A8L5	B0V2N1;B0V2N1-2;B0V2N1-6	B9EKR1	Q9WTU3;Q9WTU3-5	Q60738	Q9Z2W9	Q9JJV5	Q9Z0V1	Q9JLB9	Q9ER65;Q9ER65-2	Q9EPL2;Q9EPL2-2	Q8VI51	Q99P72	Q80TG9	Q9CZN4;Q9CZN4-3	Q8K377	Q810C1	Q2WF71	P57787
GO:0099061,integral component of postsynaptic density membrane,13/325,62/5834,2.716426618354071e-5,1.3176230263740437e-4,7.855123554587091e-5,13,CC,"Q9R1V6-11;Q9R1V6-14	Q01338	S4R1C4	O88602	P12657	Q9ERZ3	O35089	P70211;P70211-2	P52800	O35393	Q61772;Q61772-3	Q61527;Q61527-2;Q61527-3	Q7TNB5	P23819-4	Q9Z2W8	Q61627	Q61625	Q61626	A2AI14;A2AI16;A2AI20;A2AI21	P35436	Q01097	P97772	A2A8L5	B0V2N1;B0V2N1-2;B0V2N1-6	B9EKR1	Q9WTU3;Q9WTU3-5	Q60738	Q9Z2W9	Q9JJV5	Q9JLB9	Q9ER65;Q9ER65-2	Q9EPL2;Q9EPL2-2	Q8VI51	Q99P72	Q80TG9	Q9CZN4;Q9CZN4-3	Q810C1	Q2WF71	P57787	Q8VHW2	Q8BGA3	Q99PH1	Q8BZ81;Q8BZ81-2	Q80XU8	Q7TME0	Q99JH7	Q8BLY3	Q8BXA0;Q8BXA0-2	Q8C031	Q80TE7
GO:0098858,actin-based cell projection,17/325,106/5834,6.551503621742404e-5,3.0381698114014227e-4,1.8112311921300575e-4,17,CC,"Q8CBW3;Q8CBW3-2;Q8CBW3-3;Q8CBW3-4;Q8CBW3-5	Q9JI91	Q01341	P17426;P17426-2	Q9QXJ1;Q9QXJ1-2	P12023-2	P62331	P50516	P62814	P50518	Q99PJ1-18;Q99PJ1-19;Q99PJ1-26	P12658	Q08331	Q02248	P48758	P15379;P15379-10;P15379-11;P15379-2;P15379-3;P15379-4;P15379-5;P15379-6;P15379-7;P15379-8;P15379-9	P49615	P18760	O89053	P16330;P16330-2	P97792	Q62165	D3Z3B8	P11531	Q9JHU4	Q03173-4	Q03137	Q08509	Q61553	A0A087WRT4;A0A1L1SQU7;F2Z4A3	P70377;P70377-2;P70377-3	P35922;P35922-10;P35922-11;P35922-12;P35922-2;P35922-3	Q61086	P06837	Q62470;Q62470-2;Q62470-3	Q61739;Q61739-2	P43406	P09055	Q9JM63	A0A286YCV9;E9Q4K7	P26041	G3UWW1;G3UZV6;Q3TLQ0	Q9Z2C5	O08601;O08601-2	P46735;P46735-2	Q9WTI7-3	Q99104	Q64331	Q9QY06;Q9QY06-2;Q9QY06-3	P46935
GO:0034399,nuclear periphery,11/325,53/5834,1.2504639984080895e-4,5.674148465894773e-4,3.382692649909829e-4,11,CC,"O35381,O35129,B1AUH5,P67871,Q9CW03,Q62165,O08579,O55135,P48678,P14733,P21619,Q8K310,G3UWW1;G3UZV6;Q3TLQ0	P10637	Q61937	P28867;P28867-2	Q02956	P33609	A0A286YD34;A0A5F8MPJ2	Q9WU42-2	P07214	P97499	Q9CU62	Q9QUM9	Q9QYB1	Q8VEK3	Q91W96	O88569	Q99K48	Q9Z1N5	Q8CGF7;Q8CGF7-2	P61264	P60122	Q99NF2;Q99NF2-2;Q99NF2-3	Q4VC33;Q4VC33-2	Q9CSN1	B2RQC6	A0A0J9YUD5;B9EJ54	Q8VIJ6	Q8BJ71	P61963	A0A1W2P7Q6	Q9D0E1;Q9D0E1-2	E9PX29;"Q91ZE6	Q99NB9	Q3U9G9	Q99JF8	F6ZDS4	Q6P5E8	Q8CJF7	Q921W0	Q6PFD9""	ENSMUSG00000032249	ENSMUSG00000004264	ENSMUSG00000031012	ENSMUSG00000024387	ENSMUSG00000024974	ENSMUSG00000039952	ENSMUSG00000001964	ENSMUSG00000027613	ENSMUSG00000028063	ENSMUSG00000024590
GO:0098871,postsynaptic actin cytoskeleton,5/325,11/5834,1.819332662471047e-4,7.99748316211231e-4,4.7677687097651345e-4,5,CC,"P60710;P63260	Q60598	E9Q0N0;E9Q3I5;E9Q3I9	Q99104	D3Z135;E9Q1F5	Q64331	B9EJA2;B9EJA2-4;B9EJA2-5	Q9QXS6	Q5SV64	H3BJD6;H3BL28;"Q7TN74	P62484""	ENSMUSG00000029580	ENSMUSG00000031078	ENSMUSG00000022957	ENSMUSG00000034593	ENSMUSG00000025885	ENSMUSG00000033577	ENSMUSG00000000416	ENSMUSG00000034675	ENSMUSG00000020900	ENSMUSG00000032827	ENSMUSG00000026782""	ACTB	CTTN	ITSN1	MYO5A	MYO5B	MYO6	CTTNBP2	DBN1	MYH10	PPP1R9A	ABI2""	B9EJA2";B9EJA2-4;B9EJA2-5	H3BJD6;H3BL28;"Q7TN74	Q64331	Q99104	Q9QXS6""	ENSMUSG00000034593	ENSMUSG00000033577	ENSMUSG00000000416	ENSMUSG00000034675	ENSMUSG00000032827""	MYO5A	MYO6	CTTNBP2	DBN1	PPP1R9A""";;;;;;;;;;;;;;;;;;;;;;;;;;;;;;;;;;;;;;;;;;;;;;;;;;;;;;;;;;;;;;;;;;;;;;;;;;;;;;;;;;;;;;;;;;;;;;;;;;;;;;;;;;;;;;;;;;;;;;;;;;;;;;;;;;;;;;;;;;;;;;;;;;;;;;;;;;;;;;;;;;;;;;;;;;;;;;;;;;;;;;;;;;;;;;;;;;;;;;;;;;;;;;;;;;;;;;;;;;;;;;;;;;;;;;;;;;;;;;;;;;;;;;;;;;;;;;;;;;;;;;;;;;;;
GO:0099144,anchored component of synaptic membrane,6/325,17/5834,2.0919355907767105e-4,8.827968193077718e-4,5.26286953890141e-4,6,CC,"O08532;O08532-2;O08532-5	P12960	J3KMS4	Q60634	P51655	P28667	P60879	Q61330	D3YUZ8	Q9WV34;Q9WV34-2	Q8BQP9	Q9JMB8;Q9JMB8-2	Q8R4G0;Q8R4G0-2;Q8R4G0-3;Q8R4G0-4;Q8R4G0-5;Q8R4G0-6;Q8R4G0-7;Q8R4G0-8;Q8R4G0-9	Q8R4F1;Q8R4F1-2;"Q8R4F1-3	Q99JW1	Q7M759	Q8R1B5""	ENSMUSG00000040118	ENSMUSG00000055022	ENSMUSG00000020886	ENSMUSG00000061981	ENSMUSG00000031119	ENSMUSG00000047945	ENSMUSG00000027273	ENSMUSG00000053024	ENSMUSG00000052572	ENSMUSG00000017314	ENSMUSG00000021719	ENSMUSG00000030092	ENSMUSG00000059857	ENSMUSG00000035513	ENSMUSG00000003346	ENSMUSG00000047368	ENSMUSG00000039714""	CACNA2D1	CNTN1	DLG4	FLOT2	GPC4	MARCKSL1	SNAP25	CNTN2	DLG2	MPP2	RGS7BP	CNTN6	NTNG1	NTNG2	ABHD17A	ABHD17B
GO:0098982,GABA-ergic synapse,14/325,86/5834,2.4553640256539365e-4,0.0010059840959475352,5.997261135731128e-4,14,CC,"P97718,Q01338,Q61282,S4R1C4,Q61361,O35129,O88737,Q8R5L1,Q61290,P12658,P08414,Q9WTR5,P51791-3;P51791-5	P47746	O88712;O88712-2	P56546;P56546-2	Q62165	Q61527;Q61527-2;Q61527-3	G3UYU4	P62812	P26048	P26049	Q9D6F4	P50571	P63137-2	P63080	P22933	P22723	P06837	P47743	O35668;O35668-2	Q64264	P11881;P11881-2;P11881-3;P11881-4;P11881-5;P11881-6;P11881-7;P11881-8	Q9Z0V2	P0DI97	Q6P9K9	G5E884	P67778	Q9Z1B3	O09044	O35316	O35633;O35633-2	Q71M36	Q9WVQ1	Q9ES28;Q9ES28-2	Q9WV18	Q9R0N7-3;Q9R0N7-4	Q9Z0V1	Q9ERL9	Q9JIS5	Q9EPL2;Q9EPL2-2	Q8R2Y0;Q8R2Y0-2	G5E829	Q8K377	Q0PMG2	Q810C1	Q8BGA3	Q68ED2	Q8BHJ7	Q99MI1	Q99NE5-7	Q9EQZ7
GO:0030427,site of polarized growth,20/325,157/5834,4.0249162097425416e-4,0.0015873968602909839,9.463403582178726e-4,20,CC,"Q80YE4;Q80YE4-2;Q80YE4-3	P00520;P00520-2;P00520-3;P00520-4	M0QWP1	Q9QXJ1;Q9QXJ1-2	Q61315;Q61315-3	P12023-2	P0DP26;P0DP27;P0DP28	G3UZ90	P30999;P30999-2;P30999-3	P22682	P49615	P61809	O35926	P18760	Q06890	P70658;P70658-2	P47746	P97427	O08553	Q60598	P97792	Q62418;Q62418-2;Q62418-3	P70211;P70211-2	O88809	P39054	P51141	P17182	P17183	Q03137	Q61553	P70377;P70377-2;P70377-3	P30416	P35922;P35922-10;P35922-11;P35922-12;P35922-2;P35922-3	P23819-4	A2AI14;A2AI16;A2AI20;A2AI21	O35668;O35668-2	P11499	P07901	Q61701;Q61701-10;Q61701-11;Q61701-4;Q61701-5;Q61701-7;Q61701-9	Q62470;Q62470-2;Q62470-3	P33175	Q61768	P28738	A0A5F8MPZ2;E9Q7C9;Q5UE59;Q7TNF4;Q8CD76	A2AFG7;A2AFG8;Q6PGJ3	P53668	Q91ZX7	Q2TV84	P14873	G3UWW1;G3UZV6;Q3TLQ0
GO:0098688,parallel fiber to Purkinje cell synapse,7/325,28/5834,6.683769893968672e-4,0.0024741674519778768,0.0014749963108573523,7,CC,"S4R1C4,Q08331,Q61301-2;Q61301-3	Q9R171	P28571-1	Q61625	A2AI14;A2AI16;A2AI20;A2AI21	P35436	Q01097	Q60603	P63250	A0A338P6L0;Q0VB45;Q8C4T8	P62962	Q91UZ1;V9GXQ9	Q63810;Q63810-2	Q9WTU3;Q9WTU3-5	Q61548;Q61548-2;Q61548-3	Q68FG2	Q9QYX7	Q9Z2W9	Q9JMB8;Q9JMB8-2	P57787	Q99N28	A0A338P6C7	A0A1L1SUR7	Q68EF4	Q8BYR5-2	A2ALL9;"Q0VF55""	ENSMUSG00000030302	ENSMUSG00000003657	ENSMUSG00000063063	ENSMUSG00000031654	ENSMUSG00000028542	ENSMUSG00000071424	ENSMUSG00000026959	ENSMUSG00000059003	ENSMUSG00000030209	ENSMUSG00000058248	ENSMUSG00000026824	ENSMUSG00000043301	ENSMUSG00000018293	ENSMUSG00000039943	ENSMUSG00000033953	ENSMUSG00000023033	ENSMUSG00000033419	ENSMUSG00000067889	ENSMUSG00000061601	ENSMUSG00000001986	ENSMUSG00000030092	ENSMUSG00000025161	ENSMUSG00000005338	ENSMUSG00000022973
GO:0097386,glial cell projection,6/325,21/5834,7.585862412480174e-4,0.0027836816852753335,0.0016595158961855946,6,CC,"P12023-2,A0A5F8MQ17,Q6ZWX6,P35922;P35922-10;P35922-11;P35922-12;P35922-2;P35922-3	P39688	P03995;P03995-2	Q00977	P15105	Q8K209	P09055	Q9JM63	P97438;P97438-2	P10637	P40749	P26040	Q9WTR6	Q91V24	Q8VDQ8;Q8VDQ8-2	Q9QYS2	Q3UVX5	A0A087WR56;"E9PW06""	ENSMUSG00000022892	ENSMUSG00000024411	ENSMUSG00000021116	ENSMUSG00000000838	ENSMUSG00000019843	ENSMUSG00000020932	ENSMUSG00000046352	ENSMUSG00000026473	ENSMUSG00000031785	ENSMUSG00000025809	ENSMUSG00000044708	ENSMUSG00000037624	ENSMUSG00000018411	ENSMUSG00000024261	ENSMUSG00000052397	ENSMUSG00000027737	ENSMUSG00000035722	ENSMUSG00000015149	ENSMUSG00000003974	ENSMUSG00000049583	ENSMUSG00000026442""	APP	AQP4	EIF2S1	FMR1	FYN	GFAP	GJB2	GLUL	ADGRG1	ITGB1	KCNJ10
GO:0071013,catalytic step 2 spliceosome,9/325,46/5834,8.153214943226354e-4,0.002940732227385916,0.0017531429342609972,9,CC,"Q8CFQ3,Q61656,Q9Z204-2,P61979-3,P61327;Q9CQL1	P29341	Q64012;Q64012-2	Q9WV02	O08810	P62315	O35900	Q99KP6	Q8VEK3	Q922V4	O88569	Q7TMK9-2	A0A0N4SUJ7	O35737	Q9CWZ3;Q9CWZ3-2	P59708	Q9CSN1	P62320	Q8K4Z5	P62311	Q9D0W5	Q91YR7	P57784	P62307	Q9D6L8;Q9D6L8-2	Q6A068	A2ACQ1;Q8K1G9	Q8VHM5	Q9D554	Q9D0E1;Q9D0E1-2	Q8C5N3;Q8C5N3-2	Q99NB9	Q9Z2X1;Q9Z2X1-2	Q921M3;"Q921M3-2	P62317	Q6PDM2	Q99PV0	Q91VC3	Q3UJB0	Q6P4T2""	ENSMUSG00000040383	ENSMUSG00000020719	ENSMUSG00000060373	ENSMUSG00000021546	ENSMUSG00000028609	ENSMUSG00000022283	ENSMUSG00000027593	ENSMUSG00000031134	ENSMUSG00000020929	ENSMUSG00000002477
GO:0060076,excitatory synapse,11/325,68/5834,0.0011884491837514148,0.0040774435410007885,0.002430803208528782,11,CC,"P97490,S4R1C4,O88737,Q08331,Q61301-2;Q61301-3	Q9R171	J3KMS4	P21803;P21803-2	P28571-1	Q7TNB5	Q61625	A2AI14;A2AI16;A2AI20;A2AI21	P35436	Q01097	Q62470;Q62470-2;Q62470-3	Q60603	P63250	A0A338P6L0;Q0VB45;Q8C4T8	F7C3I9	P15209	B1AWC9	P62962	Q91UZ1;V9GXQ9	Q63810;Q63810-2	A2A8L5	Q9WTU3;Q9WTU3-5	A0A0R4J119	Q61548;Q61548-2;Q61548-3	Q68FG2	Q62277	P46096	Q9Z2Y3	Q9QYX7	Q9Z2W9	Q9JMB8;Q9JMB8-2	Q9JJV5	Q9QXS6	Q9EQZ6;Q9EQZ6-3	Q4ACU6	Q3TXX4	Q99JY9	Q8K377	P57787	Q99N28	A0A338P6C7	Q8BGA3	Q8BKX1-2	Q8BLE7	Q99K10	Q99PH1	P0C673	Q69ZK9	Q9R0N3	Q8C3Q5-2
GO:0030055,cell-substrate junction,13/325,92/5834,0.0016066806400109473,0.005424153840676958,0.0032336561933694013,13,CC,"Q9JI91,P14824,O08529,P49817,P22682,P18760,Q61140;Q61140-2	Q60598	Q62165	P11531	A0A087WPR7	Q61166	Q03173-4	P70429;P70429-2	P34152-5	Q60857	O55222	Q61739;Q61739-2	Q61738;Q61738-3;Q61738-5	P43406	P09055	P11835	O70309	Q61789	A2A6G5	P53668	P26041	Q8VDD5	P97333	G5E884	P21440;P21447	O08908	Q9QXS1;Q9QXS1-2;Q9QXS1-6;Q9QXS1-7;Q9QXS1-8	Q61233	Q9QVP9	P06800;P06800-5;P06800-6	P26043	Q01730	A0A286YD34;A0A5F8MPJ2	O35988	P26039	A0A087WQ94;A0A087WQM0;A0A087WQS0;A0A087WRU0;A0A1D5RM59;A0A6I8MWZ2;E9Q0S6	P70460	Q64727	P26040	A0A571BDS0	Q62523	P31938	Q63932	P63085	Q63844	P97820	Q9JKF1	Q9Z2X8	Q9ES28;Q9ES28-2	Q9D0J4
GO:0098945,intrinsic component of presynaptic active zone membrane,6/325,25/5834,0.0020492151732566916,0.006863244469161301,0.004091582509677104,6,CC,"Q01338,S4R1C4,A0A571BE75,Q99246;Q99246-3;Q99246-4	O08532;O08532-2;O08532-5	P35564	P15116	Q60634	P47743	Q08460;Q08460-2;Q08460-5	P0DI97	Q9WTU3;Q9WTU3-5	O88427;O88427-2	Q9JKF6	G5E829	Q8R4G0;Q8R4G0-2;Q8R4G0-3;Q8R4G0-4;Q8R4G0-5;Q8R4G0-6;Q8R4G0-7;Q8R4G0-8;Q8R4G0-9	Q68ED2	Q8R4F1;Q8R4F1-2;Q8R4F1-3	Q9R0N3	Q8BLY3	P35802	Q8R1B5	Q68EF4	P70408	E9Q828;"F7AAP4""	ENSMUSG00000033717	ENSMUSG00000030302	ENSMUSG00000034656	ENSMUSG00000015968	ENSMUSG00000040118	ENSMUSG00000020368	ENSMUSG00000024304	ENSMUSG00000061981	ENSMUSG00000024211	ENSMUSG00000063142	ENSMUSG00000024109	ENSMUSG00000023033	ENSMUSG00000024112	ENSMUSG00000032012	ENSMUSG00000019943	ENSMUSG00000059857	ENSMUSG00000056755	ENSMUSG00000035513	ENSMUSG00000068923	ENSMUSG00000036957	ENSMUSG00000031517	ENSMUSG00000039714	ENSMUSG00000063239	ENSMUSG00000022321	ENSMUSG00000026463""	ADRA2A	ATP2B2	CACNA1A
GO:0099026,anchored component of presynaptic membrane,4/325,11/5834,0.002282420510055401,0.0075248551190889,0.004486007416967441,4,CC,"O08532;O08532-2;O08532-5	P12960	Q60634	P51655	P28667	P60879	Q8BQP9	Q9JMB8;Q9JMB8-2	Q8R4G0;Q8R4G0-2;Q8R4G0-3;Q8R4G0-4;Q8R4G0-5;Q8R4G0-6;Q8R4G0-7;Q8R4G0-8;Q8R4G0-9	Q8R4F1;Q8R4F1-2;"Q8R4F1-3	Q8R1B5""	ENSMUSG00000040118	ENSMUSG00000055022	ENSMUSG00000061981	ENSMUSG00000031119	ENSMUSG00000047945	ENSMUSG00000027273	ENSMUSG00000021719	ENSMUSG00000030092	ENSMUSG00000059857	ENSMUSG00000035513	ENSMUSG00000039714""	CACNA2D1	CNTN1	FLOT2	GPC4	MARCKSL1	SNAP25	RGS7BP	CNTN6	NTNG1	NTNG2	CPLX3""	O08532";O08532-2;"O08532-5	P12960	P51655	Q8BQP9""	ENSMUSG00000040118	ENSMUSG00000055022	ENSMUSG00000031119	ENSMUSG00000021719""	CACNA2D1	CNTN1	GPC4	RGS7BP""";;;;;;;;;;;;;;;;;;;;;;;;;;;;;;;;;;;;;;;;;;;;;;;;;;;;;;;;;;;;;;;;;;;;;;;;;;;;;;;;;;;;;;;;;;;;;;;;;;;;;;;;;;;;;;;;;;;;;;;;;;;;;;;;;;;;;;;;;;;;;;;;;;;;;;;;;;;;;;;;;;;;;;;;;;;;;;;;;;;;;;;;;;;;;;;;;;;;;;;;;;;;;;;;;;;;;;;;;;;;;;;;;;;;;;;;;;;;;;;;;;;;;;;;;;;;;;;;;;;;;;;;;
GO:0099524,postsynaptic cytosol,6/325,26/5834,0.002541303280537218,0.00818648843043287,0.0048804458340570124,6,CC,"P05063,P12658,P11798,Q62165,P63073,P35922;P35922-10;P35922-11;P35922-12;P35922-2;P35922-3	Q8BNY6	O35668;O35668-2	P42859	P63017	P46935	P63318	P28867;"P28867-2	P51432	O08586	Q9QUR7	Q9Z2Y3	O88569	Q9QXS6	Q9JLN9	Q9QYJ3	Q8BKX1-2	Q91VC3	Q80U57	Q8K3B1""	ENSMUSG00000017390	ENSMUSG00000028222	ENSMUSG00000024617	ENSMUSG00000039952	ENSMUSG00000028156	ENSMUSG00000000838	ENSMUSG00000062661	ENSMUSG00000006930	ENSMUSG00000029104	ENSMUSG00000015656	ENSMUSG00000032216	ENSMUSG00000078816	ENSMUSG00000097449	ENSMUSG00000021948	ENSMUSG00000024960	ENSMUSG00000013663	ENSMUSG00000032171	ENSMUSG00000007617	ENSMUSG00000004980	ENSMUSG00000034675	ENSMUSG00000028991	ENSMUSG00000005483	ENSMUSG00000025372	ENSMUSG00000025580	ENSMUSG00000032890	ENSMUSG00000035764""	ALDOC	CALB1	CAMK2A	DAG1
GO:0098878,neurotransmitter receptor complex,8/325,44/5834,0.002587229537329433,0.008209104246263314,0.004893928448134029,8,CC,"O88602,O35089,D3Z3B8,J3KMS4,Q08509,Q7TNB5,P23819-4,Q9Z2W8,Q61625,P39087,B1AS29,Q61626,A2AI14;A2AI16;A2AI20;A2AI21	P35436	Q01097	Q9QVP9	D3YUZ8	Q9D6K5	P70175	Q9Z2W9	Q9JJJ7;Q9JJJ7-2;Q9JJJ7-3;Q9JJJ7-4	Q9JJV5	O88998	Q4ACU6	Q8R2Y0;Q8R2Y0-2	Q8CFV4	Q9CZN4;Q9CZN4-3	D6RI21	Q8BGD5	Q8VHW2	Q9EP69	Q80U72-3	Q99K10	Q80Z38	P63056;P63056-2	Q8C3Q5-2	Q80TE7	A2AIR5;"A2AIR5-2	Q6PFD5	Q80XG9	D3YZU5	Q8BM13	Q3UH99-2""	ENSMUSG00000019146	ENSMUSG00000024873	ENSMUSG00000022770	ENSMUSG00000020886	ENSMUSG00000015766	ENSMUSG00000020524	ENSMUSG00000033981	ENSMUSG00000025892	ENSMUSG00000071424	ENSMUSG00000056073	ENSMUSG00000001985	ENSMUSG00000003378	ENSMUSG00000026959	ENSMUSG00000059003	ENSMUSG00000030209	ENSMUSG00000059456	ENSMUSG00000052572	ENSMUSG00000090935	ENSMUSG00000000881
GO:0007155,cell adhesion,73/326,491/5794,1.3543274158754805e-15,2.295879730052782e-12,1.845448320832682e-12,73,BP,"P00520;P00520-2;P00520-3;P00520-4	B2RQ57	P21836	F7ACR9	Q9JI91	P37172	O35598	O88839;O88839-2	Q61072	Q9QYB8	P55264;P55264-2	Q61282	O70200	P31750	E9Q3Q6	A0A087WNU5	O35639	Q9Z1T1	O54774	Q61315;Q61315-3	Q03157	Q00623	P51910	P12023-2	A0A5F8MQ17	Q9QUI0	P62746	P98203;P98203-2;P98203-4;P98203-5	P16460	Q61137;Q61137-2	P14094	P14231	Q99PJ1-18;Q99PJ1-19;Q99PJ1-26	Q61337	Q61361	P18572;P18572-2	Q8R5L1	Q03146	P14211	O35350	B1AUH5	P70677	P26231	Q61301-2;Q61301-3	Q02248	P30999;P30999-2;P30999-3	P49817	Q9R171	Q9JLQ0	Q64314
GO:0022610,biological adhesion,73/326,492/5794,1.5159324727981392e-15,2.295879730052782e-12,1.845448320832682e-12,73,BP,"P00520;P00520-2;P00520-3;P00520-4	B2RQ57	P21836	F7ACR9	Q9JI91	P37172	O35598	O88839;O88839-2	Q61072	Q9QYB8	P55264;P55264-2	Q61282	O70200	P31750	E9Q3Q6	A0A087WNU5	O35639	Q9Z1T1	O54774	Q61315;Q61315-3	Q03157	Q00623	P51910	P12023-2	A0A5F8MQ17	Q9QUI0	P62746	P98203;P98203-2;P98203-4;P98203-5	P16460	Q61137;Q61137-2	P14094	P14231	Q99PJ1-18;Q99PJ1-19;Q99PJ1-26	Q61337	Q61361	P18572;P18572-2	Q8R5L1	Q03146	P14211	O35350	B1AUH5	P70677	P26231	Q61301-2;Q61301-3	Q02248	P30999;P30999-2;P30999-3	P49817	Q9R171	Q9JLQ0	Q64314
GO:0048812,neuron projection morphogenesis,64/326,400/5794,3.0940684993857397e-15,3.123977828213135e-12,2.5110808558172688e-12,64,BP,"Q80YE4;Q80YE4-2;Q80YE4-3	Q8CBW3;Q8CBW3-2;Q8CBW3-3;Q8CBW3-4;Q8CBW3-5	P00520;P00520-2;P00520-3;P00520-4	B2RQ57	P21836	P60710;P63260	O35598	M0QWP1	E9Q3Q6	A0A087WNU5	Q9QXJ1;Q9QXJ1-2	Q61315;Q61315-3	P08226	P12023-2	Q9WV31	Q61361	O35607	P18572;P18572-2	A0A571BE75	Q03146	P11798	P28652	B1AUH5	Q61301-2;Q61301-3	Q02248	P09240	P60766	P55288	P15116	P39038	P49615	P61809	P18760	P70232	P49025;P49025-5	Q06890	P70658;P70658-2	P16330;P16330-2	Q9Z140	P97427	O08553	Q60598	P53564;P53564-3	P97318;P97318-2;P97318-8	Q62165	Q62418;Q62418-2;Q62418-3	H7BX36;Q1EDH1	P70211;P70211-2	O88809	J3KMS4
GO:0120039,plasma membrane bounded cell projection morphogenesis,64/326,410/5794,1.0593091990036642e-14,6.4172951275641974e-12,5.158278267990474e-12,64,BP,"Q80YE4;Q80YE4-2;Q80YE4-3	Q8CBW3;Q8CBW3-2;Q8CBW3-3;Q8CBW3-4;Q8CBW3-5	P00520;P00520-2;P00520-3;P00520-4	B2RQ57	P21836	P60710;P63260	O35598	M0QWP1	E9Q3Q6	A0A087WNU5	Q9QXJ1;Q9QXJ1-2	Q61315;Q61315-3	P08226	P12023-2	Q9WV31	Q61361	O35607	P18572;P18572-2	A0A571BE75	Q03146	P11798	P28652	B1AUH5	Q61301-2;Q61301-3	Q02248	P09240	P15379;P15379-10;P15379-11;P15379-2;P15379-3;P15379-4;P15379-5;P15379-6;P15379-7;P15379-8;P15379-9	P60766	P55288	P15116	P39038	P49615	P61809	P18760	P70232	P49025;P49025-5	Q06890	P70658;P70658-2	P16330;P16330-2	Q9Z140	P97427	O08553	Q60598	P53564;P53564-3	P97318;P97318-2;P97318-8	Q62165	Q62418;Q62418-2;Q62418-3	H7BX36;Q1EDH1	P70211;P70211-2	O88809
GO:0030029,actin filament-based process,62/326,393/5794,1.811981312406897e-14,7.840701993257845e-12,6.3024252264618845e-12,62,BP,"Q8CBW3;Q8CBW3-2;Q8CBW3-3;Q8CBW3-4;Q8CBW3-5	P00520;P00520-2;P00520-3;P00520-4	B2RQ57	P68134	P60710;P63260	Q9JI91	P62737	Q9QYC0	Q9QYB8	O70200	Q9QXJ1;Q9QXJ1-2	Q00623	Q02013	P62331	Q9QUI0	P62746	Q61599	Q9WV32	Q8VDN2	Q99PJ1-18;Q99PJ1-19;Q99PJ1-26	Q01815;Q01815-2	Q99246;Q99246-3;Q99246-4	Q5SUF7	O08532;O08532-2;O08532-5	Q8CC27;Q8CC27-2;Q8CC27-3	P14211	P40124	P24452	O35350	P47753	A0A0N4SVM0	P47757	Q61301-2;Q61301-3	P49817	Q9JLQ0	P60766	P49615	P61809	P18760	P45591	P49025;P49025-5	O89053	Q61140;Q61140-2	Q64010	P97315	Q60598	P97792	O54784	Q62418;Q62418-2;Q62418-3	O08808
GO:0099537,trans-synaptic signaling,65/326,457/5794,5.978464487672315e-13,1.646251721196313e-10,1.3232716133957957e-10,65,BP,"P00520;P00520-2;P00520-3;P00520-4	Q6NXK8	P04760;P04760-2	P97490	P97718	Q01338	M0QWP1	P98084	P08226	P12023-2	Q9WV31	O55143	S4R1C4	Q64373;Q64373-2;Q64373-3;Q64373-4	A0A571BE75	O55017;O55017-2	Q01815;Q01815-2	Q61290	Q5SUF7	A0A0R4J194;A2A543	Q8CC27;Q8CC27-2;Q8CC27-3	P54285	Q8R0S4	O88602	P12658	Q08331	P11798	P28652	P08414	B1AUH5	Q02248	Q9R171	P56528	P55288	P15116	P97291	P49615	P18760	Q03059	P12657	Q9ERZ3	P51791-3;P51791-5	O35089	P47746	P63040	P84086	Q60571	P35347	P67871	P56546;P56546-2
GO:0007610,behavior,52/326,324/5794,1.6659642798708047e-12,3.6044327169490485e-10,2.8972747213091517e-10,52,BP,"B2RQ57,Q6NXK8,P09470,Q9R1V6-11;Q9R1V6-14	P97490	Q921K2	P07724	P98084	Q9QXJ1;Q9QXJ1-2	Q06335	P08226	P12023-2	P08030	Q9WV31	P61750	Q61137;Q61137-2	S4R1C4	P70704-2	Q99PJ1-18;Q99PJ1-19;Q99PJ1-26	P01887	A0A571BE75	O55017;O55017-2	Q01815;Q01815-2	Q61290	Q8R0S4	P12658	P08414	O08529	P70677	P09240	P49615	Q03059	P70232	P51791-3;P51791-5	P16330;P16330-2	P47746	O88507	O88587;O88587-2	P97742	Q60571	P35347	Q62426	Q60991	P97318;P97318-2;P97318-8	Q64237	P31786	O08788	Q9Z2A7	J3KMS4	P39053-3	P51141	O35393	Q01279
GO:0098916,anterograde trans-synaptic signaling,63/326,448/5794,2.4776889275383203e-12,4.679630576569264e-10,3.761528217964834e-10,63,BP,"P00520;P00520-2;P00520-3;P00520-4	Q6NXK8	P04760;P04760-2	P97490	P97718	Q01338	M0QWP1	P98084	P08226	P12023-2	Q9WV31	O55143	S4R1C4	Q64373;Q64373-2;Q64373-3;Q64373-4	A0A571BE75	O55017;O55017-2	Q01815;Q01815-2	Q61290	Q5SUF7	A0A0R4J194;A2A543	Q8CC27;Q8CC27-2;Q8CC27-3	P54285	Q8R0S4	O88602	P12658	Q08331	P11798	P28652	P08414	B1AUH5	Q02248	Q9R171	P56528	P55288	P15116	P97291	P49615	P18760	Q03059	P12657	Q9ERZ3	P51791-3;P51791-5	O35089	P47746	P63040	P84086	Q60571	P35347	P67871	P56546;P56546-2
GO:0035637,multicellular organismal signaling,23/326,72/5794,2.6264021063610926e-12,4.679630576569264e-10,3.761528217964834e-10,23,BP,"A0A087WNU5,A0A571BE75,Q01815;Q01815-2	Q99246;Q99246-3;Q99246-4	Q61290	Q5SUF7	O08532;O08532-2;O08532-5	Q8CC27;Q8CC27-2;Q8CC27-3	Q8R0S4	O88602	P49817	P97792	E9PWX1;Q80VM5	P61329;P61329-2	Q9Z2I2	P35922;P35922-10;P35922-11;P35922-12;P35922-2;P35922-3	P17439	P23242	Q7TNB5	P39087	Q02257	P16388	P63141	Q9Z0V2	Q08460;Q08460-2;Q08460-5	Q9Z351-13	P20917-2	P15209	A0A0A6YWL7	P63005	G5E884	A0A1Y7VJP1	A2APX8;A2APX8-2;A2APX8-3;A2ASI5;A2ASI5-2;A2ASI5-3;B1AWN6;Q9JJV9;Q9JJV9-2;Q9WTU3;Q9WTU3-5	P97952	A2ASI5;A2ASI5-2;A2ASI5-3	Q9WTU3;Q9WTU3-5	P70414	Q61165	P08228	Q8BYI9	Q9R053	O08539	O54991	Q9JJV5	Q9EQZ6;Q9EQZ6-3	Q9Z0V1	Q9QXY6	O88427;O88427-2	Q9JIN6	Q9CQ73	Q6URW6-2;Q6URW6-3	Q56A07
GO:0050877,nervous system process,62/326,442/5794,4.302525400568262e-12,7.240194132400703e-10,5.819731726031807e-10,62,BP,"P00520;P00520-2;P00520-3;P00520-4	B2RQ57	Q925H0-2	Q6NXK8	P09470	P04760;P04760-2	P97490	P97718	Q01338	A0A087WNU5	Q9QXJ1;Q9QXJ1-2	Q06335	P08226	P12023-2	Q02013	A0A5F8MQ17	Q9WV31	P61750	S4R1C4	P70704-2	Q99PJ1-18;Q99PJ1-19;Q99PJ1-26	P01887	P51880	A0A571BE75	O55017;O55017-2	Q01815;Q01815-2	Q99246;Q99246-3;Q99246-4	Q61290	Q5SUF7	Q8CC27;Q8CC27-2;Q8CC27-3	P54285	Q8R0S4	O88602	P12658	P28652	P08414	P70677	Q61301-2;Q61301-3	Q9R171	P09240	P49615	P46414	Q03059	P70232	P12657	O89023	P70658;P70658-2	O35089	P47746	P11087
GO:0030036,actin cytoskeleton organization,53/326,350/5794,1.0381365596677785e-11,1.6550082311756321e-9,1.3303101731366048e-9,53,BP,"Q8CBW3;Q8CBW3-2;Q8CBW3-3;Q8CBW3-4;Q8CBW3-5	P00520;P00520-2;P00520-3;P00520-4	B2RQ57	P68134	P60710;P63260	Q9JI91	Q9QYC0	Q9QYB8	O70200	Q00623	Q02013	P62331	Q9QUI0	P62746	Q61599	Q9WV32	Q99PJ1-18;Q99PJ1-19;Q99PJ1-26	P14211	P40124	P24452	O35350	P47753	A0A0N4SVM0	P47757	Q61301-2;Q61301-3	Q9JLQ0	P60766	P49615	P61809	P18760	P45591	P49025;P49025-5	O89053	Q61140;Q61140-2	Q64010	P97315	Q60598	P97792	O54784	Q62418;Q62418-2;Q62418-3	O08808	D3Z3B8	O08530	Q03173-4	E9PV14	O70318	A0A286YCY1	Q9WV69	Q60629	Q08509
GO:0001508,action potential,22/326,71/5794,1.588841600826344e-11,2.4063006044514977e-9,1.934205590900702e-9,22,BP,"P97718,A0A087WNU5,O55143,Q01815;Q01815-2	Q99246;Q99246-3;Q99246-4	Q5SUF7	O08532;O08532-2;O08532-5	Q8CC27;Q8CC27-2;Q8CC27-3	P54285	Q8R0S4	P49817	P47746	P97792	D3Z3B8	P11531	E9PWX1;Q80VM5	P61329;P61329-2	P70377;P70377-2;P70377-3	Q9Z2I2	P35922;P35922-10;P35922-11;P35922-12;P35922-2;P35922-3	P17439	P21278	P21279	Q7TNB5	P39087	P35436	Q01097	O88704	Q02257	P16388	P63141	Q03717	Q9Z0V2	Q08460;Q08460-2;Q08460-5	P15209	A0A0A6YWL7	A0A1Y7VJP1	A2APX8;A2APX8-2;A2APX8-3;A2ASI5;A2ASI5-2;A2ASI5-3;B1AWN6;Q9JJV9;Q9JJV9-2;Q9WTU3;Q9WTU3-5	P97952	A2ASI5;A2ASI5-2;A2ASI5-3	Q9WTU3;Q9WTU3-5	Q61165	Q61234	P63166	P68510	Q9R053	O08539	O54991	Q9EQZ6;Q9EQZ6-3	O88427;O88427-2	Q9JIN6	Q9CQ73	Q9JJ57;Q9JJ57-2;Q9JJ57-3;Q9JJ57-4;Q9JJ69;Q9JJ69-2;Q9JJ69-3;Q9JJ69-4
GO:0022604,regulation of cell morphogenesis,48/326,315/5794,9.038389877783708e-11,1.1849514358352473e-8,9.524743865743176e-9,48,BP,"Q80YE4;Q80YE4-2;Q80YE4-3	P00520;P00520-2;P00520-3;P00520-4	P21836	O35598	M0QWP1	P05064	A0A286YCW4	Q00623	P08226	Q9WV31	Q9QUI0	P62746	O35607	Q8R5L1	A0A571BE75	P14211	P28652	P47757	B1AUH5	P15379;P15379-10;P15379-11;P15379-2;P15379-3;P15379-4;P15379-5;P15379-6;P15379-7;P15379-8;P15379-9	P60766	P15116	P39038	P49615	P61809	P18760	P49025;P49025-5	O89053	P70658;P70658-2	Q9Z140	Q61140;Q61140-2	Q64010	P47941	O08553	Q60598	P53564;P53564-3	P97318;P97318-2;P97318-8	O54784	Q62418;Q62418-2;Q62418-3	O88809	O08808	D3Z3B8	J3KMS4	P39054	P51141	Q61062	O35393	Q62448	Q05512	O70318
GO:0099177,regulation of trans-synaptic signaling,51/326,348/5794,9.388852578423882e-11,1.1849514358352473e-8,9.524743865743176e-9,51,BP,"P00520;P00520-2;P00520-3;P00520-4	Q6NXK8	P97490	P97718	Q01338	P98084	P08226	P12023-2	Q9WV31	O55143	S4R1C4	Q64373;Q64373-2;Q64373-3;Q64373-4	A0A571BE75	O55017;O55017-2	P54285	Q8R0S4	O88602	P12658	Q08331	P11798	P28652	B1AUH5	Q9R171	P56528	P55288	P15116	P49615	P18760	Q03059	O35089	P47746	P63040	P84086	P35347	P67871	Q9WVK8	P31786	P70211;P70211-2	J3KMS4	P39053-3	P51141	P48299	O35393	Q01279	P63073	Q03137	P54763;P54763-2;P54763-4	Q61527;Q61527-2;Q61527-3	P34152-5	G3UYU4
GO:0019226,transmission of nerve impulse,17/326,45/5794,9.82403307045128e-11,1.190279846815877e-8,9.56757410187529e-9,17,BP,"A0A087WNU5,A0A571BE75,Q61290,Q5SUF7,Q8R0S4,O88602,E9PWX1;Q80VM5	P61329;P61329-2	Q9Z2I2	P35922;P35922-10;P35922-11;P35922-12;P35922-2;P35922-3	P17439	Q7TNB5	P39087	P16388	P63141	Q9Z0V2	Q08460;Q08460-2;Q08460-5	Q9Z351-13	P20917-2	P15209	A0A0A6YWL7	P63005	G5E884	A2APX8;A2APX8-2;A2APX8-3;A2ASI5;A2ASI5-2;A2ASI5-3;B1AWN6;Q9JJV9;Q9JJV9-2;Q9WTU3;Q9WTU3-5	P97952	A2ASI5;A2ASI5-2;A2ASI5-3	Q9WTU3;Q9WTU3-5	P08228	Q8BYI9	Q9R053	O54991	Q9JJV5	Q9EQZ6;Q9EQZ6-3	O88427;O88427-2	Q9JIN6	Q6URW6-2;Q6URW6-3	E9PX29;Q91ZE6	Q8VHW2	Q9D8B7	Q8R1C0	Q68ED2	B1AWN6	A0A087WR56;"E9PW06	Q810U4-2""	ENSMUSG00000069601	ENSMUSG00000034656	ENSMUSG00000004110	ENSMUSG00000020866	ENSMUSG00000017412	ENSMUSG00000019146	ENSMUSG00000061576	ENSMUSG00000022523	ENSMUSG00000020635	ENSMUSG00000000838	ENSMUSG00000028048	ENSMUSG00000020524
GO:0030001,metal ion transport,54/326,397/5794,4.3760036870322426e-10,5.0980442953925626e-8,4.0978528453868736e-8,54,BP,"P00520;P00520-2;P00520-3;P00520-4	Q925H0-2	Q6NXK8	P09470	Q9JI91	E9Q3E8	P97718	M0QWP1	P31750	Q60823	A0A087WNU5	P14824	Q9Z1T1	O54774	Q99J83	Q02013	Q9QUI0	O08997	Q8VDN2	P14094	P14231	P97370	O55143	S4R1C4	Q64436	P01887	Q07813	Q63829	A0A571BE75	O55017;O55017-2	Q01815;Q01815-2	Q99246;Q99246-3;Q99246-4	Q61290	Q5SUF7	O08532;O08532-2;O08532-5	Q9Z1L5	A0A0R4J194;A2A543	Q8CC27;Q8CC27-2;Q8CC27-3	P54285	Q8R0S4	O88602	P07356	P11798	P28652	A0A286YCB8	B1AUH5	Q02248	P49817	Q9WU84	P41731
GO:0090066,regulation of anatomical structure size,43/326,296/5794,4.438777312458143e-9,4.280917296398427e-7,3.441038976410336e-7,43,BP,"Q80YE4;Q80YE4-2;Q80YE4-3	P00520;P00520-2;P00520-3;P00520-4	Q925H0-2	P09470	Q9JI91	P62737	Q01341	Q9QYC0	Q9QYB8	P97718	Q01338	P31750	A0A286YCW4	A0A338P6T4	Q99J83	P08226	Q02013	A0A5F8MQ17	P62331	Q9QUI0	E9PYT0	Q9WV32	S4R1C4	O35607	Q01815;Q01815-2	Q5SUF7	P24452	O35350	P47753	A0A0N4SVM0	P47757	Q61301-2;Q61301-3	P49817	Q91WT9;Q91WT9-2	Q9ESK9	P56528	P39038	P49615	P61809	P18760	P45591	P26339	Q9ERZ3	P49025;P49025-5	O89053	P51791-3;P51791-5	Q61189	O08553	Q60598	O54749
GO:0032535,regulation of cellular component size,37/326,232/5794,4.5225933801502035e-9,4.280917296398427e-7,3.441038976410336e-7,37,BP,"Q80YE4;Q80YE4-2;Q80YE4-3	P00520;P00520-2;P00520-3;P00520-4	Q9JI91	Q9QYC0	Q9QYB8	P31750	A0A286YCW4	A0A338P6T4	P08226	Q02013	A0A5F8MQ17	P62331	Q9QUI0	E9PYT0	Q9WV32	S4R1C4	O35607	P24452	O35350	P47753	A0A0N4SVM0	P47757	Q61301-2;Q61301-3	Q9ESK9	P39038	P49615	P61809	P18760	P45591	P49025;P49025-5	O89053	P51791-3;P51791-5	Q61189	O08553	Q60598	Q62418;Q62418-2;Q62418-3	O88809	D3Z3B8	P39054	Q62448	Q9WV69	Q61772;Q61772-3	Q08509	Q9QYE3	P70429;P70429-2	P70451;P70451-2;P70451-5	P70377;P70377-2;P70377-3	P11276	O35943	P62774
GO:0022603,regulation of anatomical structure morphogenesis,56/326,457/5794,1.0445253597546485e-8,9.305492102049501e-7,7.479836399729107e-7,56,BP,"Q80YE4;Q80YE4-2;Q80YE4-3	P00520;P00520-2;P00520-3;P00520-4	B2RQ57	P21836	P37172	O35598	Q61072	Q9QYC0	M0QWP1	P05064	O35639	A0A286YCW4	Q61315;Q61315-3	Q00623	P08226	Q01339	Q02013	Q9WV31	Q9QUI0	P62746	Q07813	O35129	P36895	O35607	O55003	Q8R5L1	A0A571BE75	P14211	P28652	O08529	P47757	B1AUH5	Q02248	Q64314	P15379;P15379-10;P15379-11;P15379-2;P15379-3;P15379-4;P15379-5;P15379-6;P15379-7;P15379-8;P15379-9	P60766	P15116	P39038	P49615	P61809	P18760	P49025;P49025-5	O89053	P70658;P70658-2	P08122	Q9QZS0	Q00493	Q9Z140	Q61140;Q61140-2	Q64010
GO:0050767,regulation of neurogenesis,57/326,473/5794,1.3974354389400556e-8,1.209380555585551e-6,9.721107279002552e-7,57,BP,"Q80YE4;Q80YE4-2;Q80YE4-3	P00520;P00520-2;P00520-3;P00520-4	B2RQ57	P09470	P21836	Q8R3P0	O35598	Q01341	M0QWP1	P31750	P17426;P17426-2	Q9QXJ1;Q9QXJ1-2	P08226	P12023-2	Q9WV31	P62331	Q9QUI0	P50429	P01887	P36895	O35607	O54940	A0A571BE75	P14211	P11798	P28652	B1AUH5	P26231	Q61301-2;Q61301-3	Q02248	P49817	O35114	P56528	P15116	P39038	P49615	P61809	P18760	P49025;P49025-5	P70658;P70658-2	P47746	P12960	P08121	Q9Z140	Q64010	P47941	P97427	O08553	Q60598	P53564;P53564-3
GO:1990778,protein localization to cell periphery,36/326,234/5794,1.9845316425598188e-8,1.6246341473820787e-6,1.30589521742272e-6,36,BP,"P60710;P63260	Q9JI91	O35598	Q9R1V6-11;Q9R1V6-14	Q01341	P31750	Q60823	Q02357-6	A0A087WNU5	A0A338P6T4	P62331	P14094	P97370	Q64373;Q64373-2;Q64373-3;Q64373-4	P18572;P18572-2	Q8CC27;Q8CC27-2;Q8CC27-3	P54285	O88602	P07356	P11798	P28652	A0A286YCB8	B1AUH5	P35762	P15116	P49615	P63040	P41241	Q60737	Q62165	D3Z3B8	J3KMS4	E9PWX1;Q80VM5	Q01279	O70318	A0A286YCY1	P54763;P54763-2;P54763-4	P20491	P70377;P70377-2;P70377-3	G3UYU4	Q60634	B2RSH2	P68040	P51655	A2AI14;A2AI16;A2AI20;A2AI21	P35436	Q61411	O88351	Q62470;Q62470-2;Q62470-3	P09055
GO:0007612,learning,22/326,101/5794,2.5269845313580306e-8,1.9626246526880704e-6,1.5775749584429486e-6,22,BP,"B2RQ57,Q6NXK8,Q9QXJ1;Q9QXJ1-2	P12023-2	P61750	P70704-2	Q01815;Q01815-2	Q61290	P09240	P49615	O88587;O88587-2	P35347	Q64237	P54763;P54763-2;P54763-4	P70377;P70377-2;P70377-3	A2AI14;A2AI16;A2AI20;A2AI21	P35436	Q01097	P42859	P70174	Q61701;Q61701-10;Q61701-11;Q61701-4;Q61701-5;Q61701-7;Q61701-9	P09055	P05532;P05532-2	P32883-2	Q9Z2D6;Q9Z2D6-2	Q9QYR6;Q9QYR6-2	Q04690;Q04690-2	O35927	P0DI97	E9Q7X7	P15209	G5E884	Q01065	Q60829;Q60829-2	O88531	P31324	O89017	P22437	Q05769	Q60841;Q60841-2;Q60841-3	P60879	B2RUS7	Q61330	P24529	Q8BYI9	Q60932;Q60932-2	Q60931	Q9WTR6	Q9QUK3	P97492	O55022	Q9JLN9
GO:0030534,adult behavior,21/326,93/5794,2.706045162873819e-8,2.049152699586199e-6,1.6471269636124063e-6,21,BP,"B2RQ57,Q9R1V6-11;Q9R1V6-14	Q921K2	P12023-2	Q99PJ1-18;Q99PJ1-19;Q99PJ1-26	A0A571BE75	Q01815;Q01815-2	Q8R0S4	P49615	Q03059	P70232	P51791-3;P51791-5	P16330;P16330-2	Q60571	P35347	Q62426	P97318;P97318-2;P97318-8	Q64237	P39053-3	O35393	Q03137	Q08509	P61329;P61329-2	O35943	P22723	A2AI14;A2AI16;A2AI20;A2AI21	P29416	Q9QZR5;Q9QZR5-2;Q9QZR5-4	Q9JM63	Q08460;Q08460-2;Q08460-5	Q9Z2D6;Q9Z2D6-2	P10637	Q9Z0J4;Q9Z0J4-5	O35604	P0DI97	E9Q7X7	O55225	P63005	Q60829;Q60829-2	O88531	O08586	A2APX8;A2APX8-2;A2APX8-3;A2ASI5;A2ASI5-2;A2ASI5-3;B1AWN6;Q9JJV9;Q9JJV9-2;Q9WTU3;Q9WTU3-5	Q9WTU3;Q9WTU3-5	F6ZRK3	O55042;O55042-2	Q68FG2	Q61330	P49813	Q9R0P9	Q9Z2Y3	Q9QWW1-2
GO:1904377,positive regulation of protein localization to cell periphery,14/326,44/5794,5.958814177841709e-8,4.2974400344482235e-6,3.4543200985834265e-6,14,BP,"P31750,P62331,O88602,D3Z3B8,E9PWX1;Q80VM5	Q01279	O70318	P54763;P54763-2;P54763-4	B2RSH2	P68040	Q62470;Q62470-2;Q62470-3	P09055	Q61743	Q61768	Q91ZX7	Q8K4M5	Q99104	D3Z135;E9Q1F5	P0DI97	Q64337;Q64337-2	Q9Z2A0	P04925	A0A286YD34;A0A5F8MPJ2	Q62261	Q64704;Q64704-2;Q64704-3	P26040	O55022	P62492	P84096	O35239	Q8BQ47	Q9CQU3	Q99JY9	Q9CZW4	G3XA57;G3XA57-2	Q8VDU0	B9EHT4	Q3V0K9	Q6R891	Q8CBC4	D3YVF0	A0A5F8MPK1	A0A1D5RLV1	Q80XP9;"Q80XP9-2""	ENSMUSG00000001729	ENSMUSG00000044147	ENSMUSG00000019146	ENSMUSG00000022770	ENSMUSG00000061576	ENSMUSG00000020122	ENSMUSG00000019978	ENSMUSG00000028664	ENSMUSG00000057614	ENSMUSG00000020372
GO:0072657,protein localization to membrane,46/326,360/5794,7.412835052292049e-8,5.221738924044794e-6,4.1972796758755226e-006,46,BP,"F7ACR9,P60710;P63260	Q9JI91	O35598	Q9R1V6-11;Q9R1V6-14	Q01341	M0QWP1	P31750	Q60823	Q02357-6	A0A087WNU5	A0A338P6T4	O54774	P08226	P62331	P14094	P97370	Q07813	Q64373;Q64373-2;Q64373-3;Q64373-4	P70444	P18572;P18572-2	A0A571BE75	A0A0R4J194;A2A543	Q8CC27;Q8CC27-2;Q8CC27-3	P54285	O88602	P07356	P11798	P28652	A0A286YCB8	B1AUH5	P35762	P15116	P49615	P61809	Q9QXG2	Q00493	P63040	P47941	P41241	Q60737	Q62165	D3Z3B8	J3KMS4	E9PWX1;Q80VM5	P51141	Q01279	A0A286YCY1	Q9WV69	P54116	P54763;P54763-2;P54763-4
GO:0120035,regulation of plasma membrane bounded cell projection organization,53/326,448/5794,9.235083768669671e-8,5.951716752191581e-6,4.784042274789015e-6,53,BP,"Q80YE4;Q80YE4-2;Q80YE4-3	P00520;P00520-2;P00520-3;P00520-4	B2RQ57	P21836	O35598	Q01341	M0QWP1	P31750	P17426;P17426-2	Q9QXJ1;Q9QXJ1-2	Q61315;Q61315-3	Q99J83	P08226	Q02013	Q9WV31	P62331	Q9QUI0	P50429	P01887	O35607	A0A571BE75	P28652	P47757	B1AUH5	Q61301-2;Q61301-3	P49817	O35114	P56528	P15379;P15379-10;P15379-11;P15379-2;P15379-3;P15379-4;P15379-5;P15379-6;P15379-7;P15379-8;P15379-9	P60766	P15116	P39038	P49615	P61809	P18760	P49025;P49025-5	P70658;P70658-2	P47746	P12960	Q9Z140	Q64010	P47941	P97427	O08553	Q60598	P53564;P53564-3	P97318;P97318-2;P97318-8	Q62418;Q62418-2;Q62418-3	P70211;P70211-2	O88809
GO:0031344,regulation of cell projection organization,53/326,451/5794,1.1550783460463655e-7,7.2890256461967514e-6,5.858982926327288e-6,53,BP,"Q80YE4;Q80YE4-2;Q80YE4-3	P00520;P00520-2;P00520-3;P00520-4	B2RQ57	P21836	O35598	Q01341	M0QWP1	P31750	P17426;P17426-2	Q9QXJ1;Q9QXJ1-2	Q61315;Q61315-3	Q99J83	P08226	Q02013	Q9WV31	P62331	Q9QUI0	P50429	P01887	O35607	A0A571BE75	P28652	P47757	B1AUH5	Q61301-2;Q61301-3	P49817	O35114	P56528	P15379;P15379-10;P15379-11;P15379-2;P15379-3;P15379-4;P15379-5;P15379-6;P15379-7;P15379-8;P15379-9	P60766	P15116	P39038	P49615	P61809	P18760	P49025;P49025-5	P70658;P70658-2	P47746	P12960	Q9Z140	Q64010	P47941	P97427	O08553	Q60598	P53564;P53564-3	P97318;P97318-2;P97318-8	Q62418;Q62418-2;Q62418-3	P70211;P70211-2	O88809
GO:0097435,supramolecular fiber organization,44/326,343/5794,1.316676651774982e-7,7.903319435374811e-6,6.35275767719829e-6,44,BP,"Q8CBW3;Q8CBW3-2;Q8CBW3-3;Q8CBW3-4;Q8CBW3-5	P00520;P00520-2;P00520-3;P00520-4	B2RQ57	P68134	Q9JI91	Q9QYC0	Q9QYB8	Q61282	O70200	Q61315;Q61315-3	Q00623	P08226	P12023-2	P62331	Q9QUI0	P62746	Q9WV32	Q99PJ1-18;Q99PJ1-19;Q99PJ1-26	P01887	P07356	P40124	P24452	O35350	P47753	A0A0N4SVM0	P47757	Q61301-2;Q61301-3	P49817	P19324	Q9JLQ0	P60766	P46414	P18760	P45591	P49025;P49025-5	O89053	Q06890	Q80X19;Q80X19-2	P08121	Q9QZS0	P11087	Q61140;Q61140-2	P23927	P97315	P21460	Q60598	Q62418;Q62418-2;Q62418-3	O08788	O08808	D3Z3B8
GO:0055080,cation homeostasis,39/326,293/5794,2.777166499270428e-7,1.52946133205275e-5,1.2293944713516746e-5,39,BP,"Q61102,P00520;P00520-2;P00520-3;P00520-4	B2RQ57	P09470	P28271	P97490	E9Q3E8	P97718	Q02357-6	A0A087WNU5	P48036	P14824	A0A286YCW4	O54774	Q99J83	Q06335	P08226	P12023-2	O08997	Q8VDN2	P14094	P14231	P97370	O55143	S4R1C4	Q64436	P50516	P51863	Q9Z1G4;Q9Z1G4-2;Q9Z1G4-3	P63082	P01887	Q07813	O55003	A0A571BE75	Q01815;Q01815-2	Q5SUF7	O08532;O08532-2;O08532-5	P54285	Q8R0S4	P12658	Q08331	P49817	P56528	P26339	O89053	P70658;P70658-2	O88587;O88587-2	Q61147	P35347	P31786	O08808
GO:0032970,regulation of actin filament-based process,31/326,206/5794,3.4109127034616944e-7,1.812570978734293e-5,1.4569604954952723e-5,31,BP,"P00520;P00520-2;P00520-3;P00520-4	Q9JI91	P62737	Q9QYC0	Q9QYB8	Q00623	P62331	Q9QUI0	P62746	Q61599	Q9WV32	Q8VDN2	O55143	Q01815;Q01815-2	P24452	O35350	P47753	A0A0N4SVM0	P47757	Q61301-2;Q61301-3	P49817	Q9JLQ0	P60766	P61809	P18760	P45591	P49025;P49025-5	O89053	Q64010	Q60598	O54784	Q62418;Q62418-2;Q62418-3	D3Z3B8	O08530	Q9WV69	Q60629	Q08509	P70429;P70429-2	Q61553	P70451;P70451-2;P70451-5	P70377;P70377-2;P70377-3	P62774	P61793;P61793-2	P35803	Q60631	P70288	Q61411	O55222	Q61735;Q61735-2	Q02257
GO:0030003,cellular cation homeostasis,35/326,257/5794,6.891059040560442e-7,3.313177433945647e-5,2.6631611630436595e-5,35,BP,"Q61102,P00520;P00520-2;P00520-3;P00520-4	B2RQ57	P28271	P97490	E9Q3E8	P97718	P48036	P14824	A0A286YCW4	O54774	Q99J83	Q06335	P08226	P12023-2	O08997	Q8VDN2	P14094	P14231	P97370	O55143	S4R1C4	Q64436	P50516	P51863	Q9Z1G4;Q9Z1G4-2;Q9Z1G4-3	P63082	Q07813	O55003	A0A571BE75	Q01815;Q01815-2	Q5SUF7	O08532;O08532-2;O08532-5	P54285	Q8R0S4	P12658	Q08331	P49817	P56528	P26339	O89053	P70658;P70658-2	Q61147	P35347	P31786	O08808	J3KMS4	P11531	O08530	P48299	P48302
GO:0098660,inorganic ion transmembrane transport,40/326,317/5794,8.084813564709712e-7,3.6700912895039846e-5,2.950051659440398e-5,40,BP,"P00520;P00520-2;P00520-3;P00520-4	Q6NXK8	Q9JI91	M0QWP1	A0A087WNU5	P48962	Q99J83	O08997	Q8VDN2	P14094	P14231	P97370	O55143	S4R1C4	Q64436	D3Z6F5	A2AKU9	Q9CQQ7	P62814	P50518	Q9Z1G4;Q9Z1G4-2;Q9Z1G4-3	Q07813	O35129	A0A571BE75	O55017;O55017-2	Q01815;Q01815-2	Q99246;Q99246-3;Q99246-4	Q61290	Q5SUF7	O08532;O08532-2;O08532-5	A0A0R4J194;A2A543	Q8CC27;Q8CC27-2;Q8CC27-3	P54285	Q8R0S4	P49817	P41731	O89053	P51791-3;P51791-5	P56394	P19536	P35347	P31786	O08808	D3Z3B8	P11531	P39054	E9PWX1;Q80VM5	P48299	P54116	P61329;P61329-2
GO:1905475,regulation of protein localization to membrane,22/326,126/5794,1.5098998951212033e-6,6.140054146649934e-5,4.935429529009504e-5,22,BP,"P60710;P63260	O35598	P31750	Q60823	A0A087WNU5	A0A338P6T4	P62331	Q64373;Q64373-2;Q64373-3;Q64373-4	P54285	O88602	P11798	P28652	A0A286YCB8	P35762	P15116	P49615	P61809	P47941	P41241	Q60737	Q62165	D3Z3B8	E9PWX1;Q80VM5	Q01279	Q9WV69	P54116	P54763;P54763-2;P54763-4	P39688	P50396	P68040	Q9QZF2	P51655	P84075	Q61411	Q62470;Q62470-2;Q62470-3	P09055	Q03717	Q61743	Q61768	Q91ZX7	Q8K4M5	Q9WTI7-3	Q99104	D3Z135;E9Q1F5	P0DI97	Q9QZS3;Q9QZS3-2;Q9QZS3-3;Q9QZS3-4	Q64337;Q64337-2	G5E884	Q9Z2A0	P26450
GO:0042493,response to drug,42/326,353/5794,2.047567510763513e-6,7.802191921927123e-5,6.271470492404106e-5,42,BP,"P00520;P00520-2;P00520-3;P00520-4	Q925H0-2	Q6NXK8	P04760;P04760-2	P60710;P63260	O88839;O88839-2	Q61072	Q01341	P97490	Q921K2	P97718	P24549	P47739;P47740	P20108	P28352	Q99J83	Q02013	A0A5F8MQ17	Q9QUI0	P62746	P50428	Q8VDN2	Q64436	Q09143	P18581-2	P70423	Q60668;Q60668-3	P01887	Q61337	Q64373;Q64373-2;Q64373-3;Q64373-4	O55003	A0A571BE75	O35350	P24270	P70677	P26231	Q02248	P49817	Q91WT9;Q91WT9-2	P56528	P55772	P49615	P61809	P18760	P12657	Q9ERZ3	P47746	Q60571	P35347	Q61140;Q61140-2
GO:1905477,positive regulation of protein localization to membrane,15/326,65/5794,2.0606647532326507e-6,7.802191921927123e-5,6.271470492404106e-5,15,BP,"P31750,Q60823,A0A087WNU5,P62331,P54285,O88602,P35762,P49615,P61809,D3Z3B8,E9PWX1;Q80VM5	Q01279	P54116	P54763;P54763-2;P54763-4	P39688	P68040	P84075	Q61411	Q62470;Q62470-2;Q62470-3	P09055	Q03717	Q61743	Q61768	Q91ZX7	Q8K4M5	Q9WTI7-3	Q99104	D3Z135;E9Q1F5	P0DI97	Q64337;Q64337-2	G5E884	Q9Z2A0	P04925	A0A286YD34;A0A5F8MPJ2	Q62261	Q64704;Q64704-2;Q64704-3	P26040	O55022	P62492	Q9JK48;Q9JK48-2	P84096	O35239	P56812	Q9CQ92	Q8BQ47	Q9CQU3	Q9ERE7	Q3UHU5;Q3UHU5-3	Q99JY9	Q9CZW4	A0A0N4SW58;A0A0N4SW93	G3XA57;G3XA57-2	B9EHT4	Q9CVB6	Q3UHD6;Q3UHD6-2	Q3V0K9	Q91ZP9	Q69ZK9	Q6R891	Q8CBC4
GO:0007417,central nervous system development,42/326,360/5794,3.4294824784867976e-6,1.19401177325707e-4,9.59757165485779e-5,42,BP,"Q80YE4;Q80YE4-2;Q80YE4-3	P00520;P00520-2;P00520-3;P00520-4	B2RQ57	Q8R3P0	Q61282	P31750	P47740	Q03157	Q06335	P12023-2	Q02013	Q9QUI0	A0A140LHH4	P50429	P50428	S4R1C4	Q9WU60	P01887	Q07813	Q61361	P51880	P36895	P98086	A0A571BE75	Q61301-2;Q61301-3	Q02248	Q9R171	Q91WT9;Q91WT9-2	P55288	P15116	P49615	P61809	O35926	O89023	Q06890	P70658;P70658-2	P16330;P16330-2	P12960	P08121	Q64010	P47941	O08553	Q9QUP5	Q62059	P55066	P97318;P97318-2;P97318-8	Q62165	P31786	H7BX36;Q1EDH1	P70211;P70211-2
GO:0044057,regulation of system process,33/326,254/5794,4.233683775383215e-6,1.4191227854938438e-4,1.140703377125423e-4,33,BP,"Q925H0-2,P09470,P27038,P55264;P55264-2	Q921K2	P97718	Q01338	M0QWP1	O70200	O08715;O08715-2;O08715-3;O08715-4;O08715-5;O08715-6	P31750	P48962	P14824	Q00623	P09813	P12023-2	Q02013	Q9QUI0	Q8VDN2	P14094	O55143	O35607	O55017;O55017-2	Q01815;Q01815-2	Q99246;Q99246-3;Q99246-4	Q61290	Q5SUF7	O08532;O08532-2;O08532-5	Q8CC27;Q8CC27-2;Q8CC27-3	P54285	A0A286YCB8	P49817	Q9R171	P09240	P56528	P26339	Q9ERZ3	O35089	Q80X19;Q80X19-2	O88587;O88587-2	Q60571	P35347	O70370	Q60598	P97792	O54749	Q62165	Q64237	Q9Z2A7	D3Z3B8	J3KMS4	P11531	P51141
GO:0009611,response to wounding,26/326,178/5794,5.562864402856942e-6,1.737104770747802e-4,1.3963000937393497e-4,26,BP,"F7ACR9,P62737,Q01338,P48036,P14824,Q9Z1T1,P08226,Q01339,Q02013,Q9ERI2,P32261,Q07813,P06683,Q03146,P07356,B1AUH5,P70677,P49817,O35566,Q64314,P55772,O55026,P15379;P15379-10;P15379-11;P15379-2;P15379-3;P15379-4;P15379-5;P15379-6;P15379-7;P15379-8;P15379-9	P35762	P40240	P49615	P46414	P70658;P70658-2	P08121	P11087	Q64010	P97792	A0A087WPR7	Q01279	Q9WV69	Q03137	Q61527;Q61527-2;Q61527-3	P70429;P70429-2	P20352	P20491	E9PV24;E9PV24-2	Q61851;Q61851-2	Q9Z2I2	P11276	P06837	P03995;P03995-2	P23242	P27601	P63094;P63094-2;P63094-3;Q6R0H7;Q6R0H7-4	P11352	P35436	P63158	Q61411	Q60751	O08677;O08677-2;O08677-3	P50446	Q61292	Q9Z1M7	P10107	Q91ZX7	P25911;P25911-2	G5E8Q0	Q8BUN5	P97471	P20917-2	O89029	Q60805	P34884	Q8VDD5	P70670	E9QK04;Q7TQG5	Q04690;Q04690-2
GO:0008015,blood circulation,26/326,179/5794,6.178989316709052e-6,1.9004637361421365e-4,1.5276094669759905e-4,26,BP,"Q925H0-2,P09470,P62737,Q01341,P28474,P97718,Q01338,M0QWP1,P31750,Q99J83,P08226,Q9QUI0,Q8VDN2,P14094,O55143,O35607,O55017;O55017-2	Q01815;Q01815-2	Q99246;Q99246-3;Q99246-4	Q61290	Q5SUF7	O08532;O08532-2;O08532-5	Q8CC27;Q8CC27-2;Q8CC27-3	O35350	P49817	Q91WT9;Q91WT9-2	Q64314	P56528	P60766	P26339	Q9ERZ3	P70658;P70658-2	P47746	P97792	O54749	Q64237	D3Z3B8	P11531	P48299	P48302	Q01279	P34914	P34152-5	E9PV24;E9PV24-2	Q9Z2I2	Q00612	P70699	P23242	P97494	O09172	D3Z2M7	P63094;P63094-2;P63094-3;Q6R0H7;Q6R0H7-4	P11352	P70174	Q64264	Q60857	Q02257	Q08460;Q08460-2;Q08460-5	O08677;O08677-2;O08677-3	Q91VN0	Q8BUN5	Q9Z2D6;Q9Z2D6-2	P34884	P09541	O70145	Q9Z0J4;Q9Z0J4-5
GO:0098657,import into cell,46/326,420/5794,6.428524007843619e-6,1.9279207148275568e-4,1.549679627946044e-4,46,BP,"P41233,P00520;P00520-2;P00520-3;P00520-4	B2RQ57	P21836	P60710;P63260	Q9QYC0	O70200	Q810B6	P97384	O35639	P17426;P17426-2	P17427	A0A338P6T4	Q99J83	Q03157	Q00623	P09813	P08226	P12023-2	Q9WV31	P62331	Q9ERI2	Q8VDN2	P14094	P14231	P97370	Q64436	O70228	Q09143	P18581-2	P70423	P01887	Q64373;Q64373-2;Q64373-3;Q64373-4	O88602	P07356	P14211	P35564	P40124	P49817	P22682	O35566	Q9JLQ0	O35114	P41731	P35762	P40240	P60766	Q9WTR5	P49615	O89053	P51791-3;P51791-5
GO:0006936,muscle contraction,20/326,120/5794,9.51390109994509e-6,2.6500181382188207e-4,2.1301078882035528e-4,20,BP,"P04760;P04760-2	Q9JI91	P62737	P97718	Q01338	M0QWP1	P05064	P14824	Q9QUI0	Q8VDN2	P14094	O55143	Q01815;Q01815-2	Q99246;Q99246-3;Q99246-4	Q5SUF7	O08532;O08532-2;O08532-5	Q8CC27;Q8CC27-2;Q8CC27-3	P49817	P56528	P26339	Q9ERZ3	P70658;P70658-2	Q60598	D3Z3B8	P11531	P48299	P48302	P26883	Q9Z2I2	P70699	Q9Z2E9	O35127	Q02257	P16388	Q08460;Q08460-2;Q08460-5	P05532;P05532-2	O08638-2	P09541	Q60605;Q60605-2	Q9Z0J4;Q9Z0J4-5	Q04573	B1AWC9	Q4VA93	P22437	Q05769	A0A1Y7VMN0;F8VPK5	E9PZQ0;E9Q401	A0A1Y7VJP1	A0A140LJF7;A0A1Y7VJP1	A2APX8;A2APX8-2;A2APX8-3;A2ASI5;A2ASI5-2;A2ASI5-3;B1AWN6;Q9JJV9;Q9JJV9-2;Q9WTU3;Q9WTU3-5
GO:0006935,chemotaxis,29/326,217/5794,9.595162425947885e-6,2.6500181382188207e-4,2.1301078882035528e-4,29,BP,"O35598,M0QWP1,O70200,Q60823,E9Q3Q6,A0A087WNU5,Q9QXJ1;Q9QXJ1-2	Q00623	P12023-2	Q9QUI0	O35607	P18572;P18572-2	Q8R5L1	P14211	Q9WTR5	P39038	P49615	P61809	P26339	P70232	O89053	P70658;P70658-2	Q61140;Q61140-2	Q64010	P47941	P97427	O08553	P97792	P28649	Q60991	Q62165	P70211;P70211-2	O35215	P51141	O08530	P48299	P48302	P52795	P52800	O35393	P21995	Q03173-4	Q03137	Q60629	Q62413	Q61772;Q61772-3	O09127;P54761;Q60629	P54763;P54763-2;P54763-4	P54754	O08644	P70429;P70429-2	P20491	P70451;P70451-2;P70451-5	P61148	P37237;P37237-2;P37237-3	P16092-3;P16092-6
GO:0051693,actin filament capping,9/326,27/5794,9.623704034469142e-6,2.6500181382188207e-4,2.1301078882035528e-4,9,BP,"Q9QYC0,Q9QYB8,P24452,P47753,A0A0N4SVM0,P47757,P18760,Q9WV69,Q08509,P70429;P70429-2	P62774	Q91YR1	P26043	P08032	P16546;P16546-2	Q3UGX2	Q62261	P49813	E9Q453;G5E8R0	Q9Z0P5;Q9Z0P5-2	Q9QYB5;Q9QYB5-2	Q9JHJ0	Q9JKK7	Q6EDY6;"Q6EDY6-3	Q9CVB6	A0A0J9YUQ8	S0DHL8""	ENSMUSG00000029106	ENSMUSG00000030000	ENSMUSG00000056737	ENSMUSG00000070372	ENSMUSG00000015733	ENSMUSG00000028745	ENSMUSG00000056201	ENSMUSG00000022099	ENSMUSG00000015766	ENSMUSG00000021262	ENSMUSG00000029840	ENSMUSG00000022451	ENSMUSG00000032050	ENSMUSG00000026532	ENSMUSG00000057738	ENSMUSG00000021061	ENSMUSG00000020315	ENSMUSG00000028328	ENSMUSG00000032366	ENSMUSG00000023277	ENSMUSG00000025026	ENSMUSG00000058587	ENSMUSG00000032186	ENSMUSG00000021338	ENSMUSG00000006304	ENSMUSG00000026879	ENSMUSG00000050357""	ADD1	ADD2	CAPG	CAPZA1	CAPZA2
GO:1904861,excitatory synapse assembly,9/326,27/5794,9.623704034469142e-6,2.6500181382188207e-4,2.1301078882035528e-4,9,BP,"Q9R171,Q61625,Q61730,Q62443,P0DI97,E9Q7X7,A0A0A6YWL7,O08586,Q64487;Q64487-12;Q64487-5	B0V2N1;B0V2N1-2;B0V2N1-6	Q60841;Q60841-2;Q60841-3	P97300	Q62178	Q4ACU6	Q8K377	Q2WF71	Q8BGA3	B2RXS4	Q99K10	Q99PH1	Q80Z38	Q69ZK9	Q8C0T5;"Q8C0T5-2	Q80XU8	D3YZU5	P0C192""	ENSMUSG00000031654	ENSMUSG00000071424	ENSMUSG00000022514	ENSMUSG00000025582	ENSMUSG00000024109	ENSMUSG00000033768	ENSMUSG00000107104	ENSMUSG00000059146	ENSMUSG00000013663	ENSMUSG00000028399	ENSMUSG00000013236	ENSMUSG00000042453	ENSMUSG00000032336	ENSMUSG00000028064	ENSMUSG00000022623	ENSMUSG00000060780	ENSMUSG00000030600	ENSMUSG00000071862	ENSMUSG00000036606	ENSMUSG00000063887	ENSMUSG00000049939	ENSMUSG00000037541	ENSMUSG00000051790	ENSMUSG00000042700	ENSMUSG00000045045	ENSMUSG00000038738	ENSMUSG00000047085""	CBLN1	GRID2	IL1RAP	NPTX1	NRXN1
GO:0030865,cortical cytoskeleton organization,10/326,35/5794,1.4389002627274292e-5,3.5724827014765436e-4,2.8715930178503397e-4,10,BP,"P62331,P14211,P49615,P49025;P49025-5	D3Z3B8	E9PV14	O70318	A0A286YCY1	O88351	Q80Y17	P63005	Q9WU78;Q9WU78-3	P70335;P70335-2	A0A1Y7VMN0;F8VPK5	A0A1D5RLJ9	P26039	P26040	O88342	Q9WUM4	P28660	Q9JL26-2	Q6PEV3	Q8K298	A2APV2-3	Q91YD9	Q3V0K9	Q8CC35;Q8CC35-2;Q8CC35-3	Q8R527	Q8K1X4	A1BN54	Q99K10	Q8C079;Q8C079-3;Q8C079-4	Q8BH64	A0A1D5RLV1	P0C7L0;"P0C7L0-2""	ENSMUSG00000044147	ENSMUSG00000003814	ENSMUSG00000028969	ENSMUSG00000029516	ENSMUSG00000022770	ENSMUSG00000027624	ENSMUSG00000019978	ENSMUSG00000024044	ENSMUSG00000031537	ENSMUSG00000020536	ENSMUSG00000020745	ENSMUSG00000032504	ENSMUSG00000024290	ENSMUSG00000020580	ENSMUSG00000034930	ENSMUSG00000028465	ENSMUSG00000052397	ENSMUSG00000005103
GO:0099173,postsynapse organization,23/326,157/5794,1.8692615440262497e-5,4.529594573484408e-4,3.640927959017024e-4,23,BP,"B2RQ57,P60710;P63260	O35598	M0QWP1	P08226	Q9WV31	P61750	P62331	P28652	B1AUH5	Q9R171	P60766	P15116	P49615	P61809	P18760	P47941	Q60598	Q62418;Q62418-2;Q62418-3	J3KMS4	P51141	Q03137	Q60629	Q61772;Q61772-3	P54763;P54763-2;P54763-4	P54754	P39688	P06837	Q61625	A2AI14;A2AI16;A2AI20;A2AI21	P35436	Q01097	Q9Z2V5	P61979-3	P63017	Q64264	Q60751	Q61730	P15208	Q62470;Q62470-2;Q62470-3	Q924X6;Q924X6-2	F7C3I9	D3Z135;E9Q1F5	Q62433	O35927	Q62443	P97333	O35375;O35375-2;O35375-3;O35375-4;O35375-5;O35375-6	P0DI97	E9Q7X7	A0A0A6YWL7
GO:0051241,negative regulation of multicellular organismal process,44/326,412/5794,1.9939410006826088e-5,4.755627788242222e-4,3.822615445154475e-4,44,BP,"Q80YE4;Q80YE4-2;Q80YE4-3	P09470	Q01341	Q921K2	P97718	Q01338	O08715;O08715-2;O08715-3;O08715-4;O08715-5;O08715-6	P48410	P24549	P97429	P48036	Q9QXJ1;Q9QXJ1-2	Q61315;Q61315-3	Q00623	P09813	P51910	P08226	Q01339	P12023-2	A0A5F8MQ17	P62331	Q9QUI0	Q61599	Q8VDN2	O55143	P01887	O35129	P36895	O35607	Q8R5L1	Q02105	P54285	P07356	P14211	P26231	Q02248	P49817	Q9R171	P09240	O35710;O35710-2	Q9JLQ0	Q64314	P56528	P15379;P15379-10;P15379-11;P15379-2;P15379-3;P15379-4;P15379-5;P15379-6;P15379-7;P15379-8;P15379-9	P41731	P40240	P49615	P61809	P46414	P49025;P49025-5
GO:1901880,negative regulation of protein depolymerization,12/326,53/5794,2.7086216842058003e-5,6.168733143954413e-4,4.958481959294038e-4,12,BP,"Q9QYC0,Q9QYB8,Q61315;Q61315-3	P24452	P47753	A0A0N4SVM0	P47757	P18760	Q9WV69	Q08509	P70429;P70429-2	P70377;P70377-2;P70377-3	P62774	Q9Z2V5	Q60875;Q60875-4;Q60875-5	Q9QYR6;Q9QYR6-2	P14873	G3UWW1;G3UZV6;Q3TLQ0	Q91YR1	P26043	P55821	P08032	P16546;P16546-2	Q3UGX2	Q62261	Q6A028	P49813	E9Q453;G5E8R0	Q9Z1K7	Q9Z0P5;Q9Z0P5-2	Q9QYB5;Q9QYB5-2	Q9JMG7;Q9JMG7-2	Q9JHJ0	Q9JKK7	Q9ERG0;Q9ERG0-2	Q8R1Y2	Q8C1B1;Q8C1B1-2	Q6EDY6;Q6EDY6-3	Q80VC9;Q80VC9-3;Q80VC9-4;Q80VC9-5	Q8BG40	Q2KN98	Q8BRT1	E9QNY9	Q9CVB6	Q3UMY5-2;Q3UMY5-4	Q8JZP9;"Q8JZP9-2	A2ALU4	Q14BB9	Q5F2E8	A0A0A0MQE5	A0A0J9YUQ8	S0DHL8
GO:0048589,developmental growth,35/326,302/5794,2.773756737489653e-5,6.269932207355342e-4,5.039826656569967e-4,35,BP,"Q80YE4;Q80YE4-2;Q80YE4-3	P00520;P00520-2;P00520-3;P00520-4	B2RQ57	Q9QYC0	P97718	M0QWP1	P31750	P48962	P14824	P98084	Q61315;Q61315-3	P08226	P12023-2	Q9WU60	Q99PJ1-18;Q99PJ1-19;Q99PJ1-26	Q61361	P36895	O35607	Q01815;Q01815-2	Q03146	P07356	Q02248	P35762	P40240	P39038	P49615	P61809	P46414	P18760	O35280;O35280-2	P70658;P70658-2	Q80X19;Q80X19-2	P61202	Q9Z140	O08553	Q60598	P28659;P28659-2;P28659-3;P28659-4	P97792	P28649	Q62418;Q62418-2;Q62418-3	H7BX36;Q1EDH1	O88809	O88455	D3Z3B8	P39054	P51141	O08530	Q62448	Q61772;Q61772-3	Q61527;Q61527-2;Q61527-3
GO:0044087,regulation of cellular component biogenesis,50/326,498/5794,2.809887175253489e-5,6.304554262105791e-4,5.067656168702783e-4,50,BP,"P41233,P00520;P00520-2;P00520-3;P00520-4	Q925H0-2	P09470	F7ACR9	Q9QYC0	Q9QYB8	Q921K2	M0QWP1	P07724	Q61315;Q61315-3	Q99J83	Q00623	P51910	P08226	P12023-2	Q02013	P62331	Q9QUI0	Q9WV32	Q07813	P70444	P24452	O35350	P47753	A0A0N4SVM0	P47757	Q61301-2;Q61301-3	Q02248	P49817	Q9R171	P09240	P60766	P46414	P18760	P26339	O89053	Q06890	P23927	Q9CW03	Q60598	Q62165	O54784	Q62418;Q62418-2;Q62418-3	O08788	Q9QWY8-2	Q62167	D3Z3B8	Q9JHU4	P39054	Q91WV0
GO:0042063,gliogenesis,21/326,140/5794,3.0219060994314667e-5,6.632864909549212e-4,5.331555154832175e-4,21,BP,"P00520;P00520-2;P00520-3;P00520-4	B2RQ57	Q8R3P0	Q9R1V6-11;Q9R1V6-14	P31750	Q60823	P12023-2	Q9QUI0	P98086	Q02248	P15116	P49615	P61809	O35926	Q06890	P70658;P70658-2	P16330;P16330-2	P47941	Q62059	P97318;P97318-2;P97318-8	Q62165	P31786	O88809	P11531	Q01279	Q61749;Q61749-2	Q03137	P34152-5	Q61851;Q61851-2	P11276	Q91Z67	P06837	P03995;P03995-2	Q9QZF2	Q8K209	A2AI14;A2AI16;A2AI20;A2AI21	P70288	P20060	Q00560	O55222	P05555	Q9JM63	P32883-2	P02469	Q61292	P35951	P10107	Q91ZX7	Q924X6;Q924X6-2	P25911;P25911-2
GO:0048638,regulation of developmental growth,24/326,175/5794,3.766072703284223e-5,7.867196012584767e-4,6.323721352229697e-4,24,BP,"Q80YE4;Q80YE4-2;Q80YE4-3	P00520;P00520-2;P00520-3;P00520-4	M0QWP1	P31750	P48962	Q61315;Q61315-3	P08226	P12023-2	Q9WU60	P36895	O35607	Q01815;Q01815-2	P39038	P49615	P61809	P46414	P18760	P70658;P70658-2	Q80X19;Q80X19-2	Q9Z140	O08553	Q60598	P28659;P28659-2;P28659-3;P28659-4	P97792	Q62418;Q62418-2;Q62418-3	O88809	D3Z3B8	P39054	Q62448	Q61772;Q61772-3	Q61527;Q61527-2;Q61527-3	Q9QYE3	P34152-5	P70377;P70377-2;P70377-3	P37237;P37237-2;P37237-3	P16092-3;P16092-6	P21803;P21803-2	Q61851;Q61851-2	P11276	O35943	Q00612	P50396	P23242	P63094;P63094-2;P63094-3;Q6R0H7;Q6R0H7-4	Q61586	P70288	P61979-3	Q60857	O55222	P15208
GO:0019932,second-messenger-mediated signaling,22/326,154/5794,4.237725677847783e-5,8.557380718800623e-4,6.878497889727666e-4,22,BP,"P41233,Q01341,P97490,P51830,E9Q3E8,P97718,Q01338,Q03157,P08226,Q02013,P14094,O55143,Q99246;Q99246-3;Q99246-4	G3UZ90	Q91WT9;Q91WT9-2	Q9WTR5	P26339	P70658;P70658-2	P35347	P28649	P11531	P48299	P48302	Q01279	Q9WV69	Q60629	O70433	P26883	Q9Z2I2	P16858	P27601	B2RSH2	P08752	A0A494BA65;Q66L47;Q8BHK8	P21279	P63094;P63094-2;P63094-3;Q6R0H7;Q6R0H7-4	P61793;P61793-2	Q8K209	P97772	O09131	O35668;O35668-2	P42859	P70349	P11881;P11881-2;P11881-3;P11881-4;P11881-5;P11881-6;P11881-7;P11881-8	Q61097	A2AFG7;A2AFG8;Q6PGJ3	Q9D074;Q9D074-2;Q9D074-3;Q9D074-4;Q9D074-5	P10637	Q99104	A0A0A6YY91;E9QB01	Q9CXZ1	Q01768	Q9Z0J4;Q9Z0J4-5	P70313	P15209	O89084	B1AWC9	Q9JK42	Q9Z2A0	O35245;O35245-3	Q62077	P63328
GO:0021700,developmental maturation,19/326,123/5794,4.7941294331432735e-5,9.249310861777692e-4,7.434677424646592e-4,19,BP,"B2RQ57,P31750,A0A087WNU5,P22892,P35585,O54774,P12023-2,Q9QUI0,Q61361,P98086,A0A571BE75,P28652,Q02248,P41731,P61809,O35926,P51791-3;P51791-5	Q62165	O08749	J3KMS4	O08530	P48302	P49222	O09127;P54761;Q60629	Q61527;Q61527-2;Q61527-3	Q9QYE3	P16092-3;P16092-6	Q61851;Q61851-2	Q00612	P23242	P21279	A2AI14;A2AI16;A2AI20;A2AI21	P61979-3	Q08460;Q08460-2;Q08460-5	Q9Z2D6;Q9Z2D6-2	Q99104	Q04690;Q04690-2	Q02780	P08551	P0DI97	Q9Z0P4;Q9Z0P4-2	P62962	P05132;P05132-2	Q9Z1B3	P60202	P49769	O08586	Q05769	Q9QVP9	Q60673	P63011	P63001	Q62148	Q60841;Q60841-2;Q60841-3	Q9WUT3	E9PZQ0;E9Q401	O09126	Q9Z266;Q9Z266-2	O08599	P40749	Q61330	A0A140LJ69	P63101	D3YUZ8	P70296	Q1HFZ0;Q1HFZ0-2
GO:0061387,regulation of extent of cell growth,14/326,74/5794,5.053780579526426e-5,9.627610927915438e-4,7.738758345213257e-4,14,BP,"Q80YE4;Q80YE4-2;Q80YE4-3	P00520;P00520-2;P00520-3;P00520-4	P08226	O35607	P39038	P49615	P61809	O08553	Q60598	Q62418;Q62418-2;Q62418-3	O88809	P39054	Q62448	Q61772;Q61772-3	Q9QYE3	P70377;P70377-2;P70377-3	P11276	O35943	P50396	O55222	A2AFG7;A2AFG8;Q6PGJ3	P53668	Q91ZX7	P20917-2	P14873	G3UWW1;G3UZV6;Q3TLQ0	P10637	D3Z135;E9Q1F5	P97333	A0A0A6YWL7	Q63912	P63005	G5E884	P70208	B0V2N1;B0V2N1-2;B0V2N1-6	Q62178	Q62179	O09126	Q9Z123	O35464;O35464-2;O35464-3	O54951	Q9QUR8	A0A0R4J119	Q80TR4	Q8BYI9	Q9QX29	Q9WTR1	O35678	Q9Z0P5;Q9Z0P5-2	Q9D394-4
GO:0060402,calcium ion transport into cytosol,13/326,68/5794,8.377058948380544e-5,0.0014417108837866289,0.0011588598892107774,13,BP,"P00520;P00520-2;P00520-3;P00520-4	E9Q3E8	P97718	Q99J83	Q07813	Q5SUF7	O08532;O08532-2;O08532-5	P54285	P49817	O89053	P31786	O08808	P11531	P26883	Q9Z2I2	P39688	A2AI14;A2AI16;A2AI20;A2AI21	P35436	Q01097	O09131	O35668;O35668-2	P42859	P43406	P11881;P11881-2;P11881-3;P11881-4;P11881-5;P11881-6;P11881-7;P11881-8	Q9Z329;Q9Z329-3	P70227	P25911;P25911-2	Q2TV84	Q99104	Q9Z1M0	Q9Z2A0	P16054	Q62101	O35245;O35245-3	Q9Z1B3	P51432	Q62077	P04925	Q9QVP9	P06800;P06800-5;P06800-6	E9PZQ0;E9Q401	A0A1Y7VJP1	A0A140LJF7;A0A1Y7VJP1	O35188	P70414	O55042;O55042-2	P01831	Q9QZC1	Q91YD4	Q9Z2I0
GO:0031099,regeneration,12/326,60/5794,9.94602428339391e-5,0.0016345820955668612,0.001313891465672586,12,BP,"P09470,P56213,Q00623,P09813,Q01339,P35762,P40240,P46414,Q03137,Q61527;Q61527-2;Q61527-3	Q9Z2I2	P06837	P03995;P03995-2	P23242	P11352	Q60751	P11881;P11881-2;P11881-3;P11881-4;P11881-5;P11881-6;P11881-7;P11881-8	Q61292	Q9Z1M7	P42703	P10107	Q91ZX7	P20917-2	P34884	P70670	E9QK04;Q7TQG5	P08551	O70131	A0A0A6YWL7	Q63912	A0A1L1SQV8	O08586	Q9WV91	A2A8L5	B0V2N1;B0V2N1-2;B0V2N1-6	P01831	Q80YX1;Q80YX1-2	Q8BYI9	P29788	P46938;P46938-2	P31938	Q63932	P47811;P47811-2;P47811-3;P47811-4	P97820	Q9ESN9;Q9ESN9-4;Q9ESN9-6	Q99PI8	Q99P72	Q924Z4	Q9ERR1	Q8CDA1	P28028	Q8R418;Q8R418-2	Q99KH8	Q8R0W0;Q9QXS1;Q9QXS1-2;Q9QXS1-6;Q9QXS1-7;"Q9QXS1-8	Q8K0S5	A6H5Y3	Q7M6Z0	A2AT37	P19246""
GO:0001505,regulation of neurotransmitter levels,28/326,235/5794,1.1279440003844302e-4,0.001807694379452084,0.001453040642099241,28,BP,"Q6NXK8,P21836,P97718,Q01338,P51569,O70200,P31750,Q60823,P98084,P16460,O55143,S4R1C4,P18581-2,Q64373;Q64373-2;Q64373-3;Q64373-4	A0A571BE75	O55017;O55017-2	Q8R0S4	P11798	B1AUH5	P49817	Q64314	Q03059	Q06890	O88587;O88587-2	P63040	P84086	P56546;P56546-2	Q64237	O88533	Q61672	P39054	Q7TNF0	P51141	P48299	Q00262	G3UYU4	P35922;P35922-10;P35922-11;P35922-12;P35922-2;P35922-3	Q8BNY6	P26048	P48318	P48320	Q64737	P03995;P03995-2	P28571-1	P35803	Q61626	P35436	P47743	P70174	P07901	Q64264	Q60857	P97411	P15208	P11835	Q61735;Q61735-2	Q63959	Q60603	Q9JM63	Q3U0V1	Q8BUN5	Q64133	Q64331
GO:0099175,regulation of postsynapse organization,16/326,100/5794,1.2407759596980782e-4,0.00195745332391952,0.001573418198893451,16,BP,"O35598,P08226,Q9WV31,P61750,P28652,B1AUH5,Q9R171,P15116,P49615,P61809,P18760,P47941,Q62418;Q62418-2;Q62418-3	Q03137	Q61772;Q61772-3	P39688	P06837	Q61625	A2AI14;A2AI16;A2AI20;A2AI21	Q01097	P61979-3	P63017	Q61730	Q924X6;Q924X6-2	F7C3I9	Q62443	O35375;O35375-2;O35375-3;O35375-4;O35375-5;O35375-6	P0DI97	A0A0A6YWL7	Q9QZS3;Q9QZS3-2;Q9QZS3-3;Q9QZS3-4	P63005	Q61036	P04925	O08586	Q64487;Q64487-12;Q64487-5	A2A8L5	B0V2N1;B0V2N1-2;B0V2N1-6	Q60841;Q60841-2;Q60841-3	Q921J2	A0A286YD34;A0A5F8MPJ2	Q60610	Q61037-2	O08759;O08759-2	Q9Z2Y3	Q9WTR6	Q8CJ67;Q8CJ67-2;Q8CJ67-3	Q60865	Q8CHT1;Q8CHT1-2	A0A571BDG0;A0A571BDG6;A0A571BG39;B1AQX6;B1AQX7	Q9QXS6	Q8CI51	Q9EQZ6;Q9EQZ6-3	Q4ACU6	Q9EQH3	P61161	Q5S006	Q0VGY8	Q811U4	Q9ERE7	Q8BJF9	Q8VCV1	Q80TG9
GO:0086004,regulation of cardiac muscle cell contraction,7/326,22/5794,1.3691912646078718e-4,0.0021377733713903316,0.0017183610390873614,7,BP,"Q8VDN2,O55143,Q01815;Q01815-2	P49817	D3Z3B8	P70377;P70377-2;P70377-3	Q02257	B1AWC9	A0A1Y7VJP1	P63166	O08539	Q9Z239	O88427;O88427-2	Q9CQ73	Q6PIE5	Q6P069;"Q6P069-2	E9Q557	Q8C8R3-2	Q8BTM8	E9Q9K8	E9PVU7	B2RY58""	ENSMUSG00000033161	ENSMUSG00000029467	ENSMUSG00000051331	ENSMUSG00000007655	ENSMUSG00000022770	ENSMUSG00000031137	ENSMUSG00000001552	ENSMUSG00000028525	ENSMUSG00000021313	ENSMUSG00000026021	ENSMUSG00000024381	ENSMUSG00000036570	ENSMUSG00000024112	ENSMUSG00000041957	ENSMUSG00000007097	ENSMUSG00000003161	ENSMUSG00000054889	ENSMUSG00000032826	ENSMUSG00000031328	ENSMUSG00000061603	ENSMUSG00000021699	ENSMUSG00000032338""	ATP1A1	ATP2A2	CACNA1C	CAV1	DLG1	FGF13	JUP	PDE4B
GO:0050731,positive regulation of peptidyl-tyrosine phosphorylation,12/326,62/5794,1.3868008538617948e-4,0.002154163992998655,0.0017315359649027432,12,BP,"P00520;P00520-2;P00520-3;P00520-4	P09470	P37172	P97718	Q01338	M0QWP1	P30999;P30999-2;P30999-3	P09240	P15379;P15379-10;P15379-11;P15379-2;P15379-3;P15379-4;P15379-5;P15379-6;P15379-7;P15379-8;P15379-9	P35762	P12960	J3KMS4	Q03137	Q61527;Q61527-2;Q61527-3	P37237;P37237-2;P37237-3	Q61851;Q61851-2	P39688	P97785;P97785-2	P70288	Q61699;Q61699-2	Q00560	P09055	P05532;P05532-2	Q60875;Q60875-4;Q60875-5	Q924X6;Q924X6-2	P25911;P25911-2	P34884	P97333	Q9R1E6;Q9R1E6-3	P04925	Q9QVP9	P35821	P35235-1	P06800;P06800-5;P06800-6	Q64455	B9EKR1	Q60841;Q60841-2;Q60841-3	O09126	P05480-1	Q9WTK7;Q9WTK7-2	Q9Z2R6	P29788	Q04736	O35387	Q9JKF1	O54967;O54967-2;O54967-3	P70175	A0A571BDG0;A0A571BDG6;A0A571BG39;B1AQX6;B1AQX7	Q9DCJ1	Q9JLN9
GO:0051093,negative regulation of developmental process,34/326,316/5794,1.6297355459658997e-4,0.002419837729769956,0.0019450868512998587,34,BP,"Q80YE4;Q80YE4-2;Q80YE4-3	Q64343	P00520;P00520-2;P00520-3;P00520-4	Q01341	Q9QXJ1;Q9QXJ1-2	Q61315;Q61315-3	P08226	Q01339	P12023-2	P62331	Q9QUI0	Q61599	P01887	O35129	P36895	O35607	O55003	Q02105	P07356	P14211	P26231	Q02248	P49817	O35710;O35710-2	P56528	P15379;P15379-10;P15379-11;P15379-2;P15379-3;P15379-4;P15379-5;P15379-6;P15379-7;P15379-8;P15379-9	P49615	P61809	P46414	P18760	P49025;P49025-5	P08121	P08122	Q9QZS0	Q00493	Q61140;Q61140-2	P97427	P97792	P97318;P97318-2;P97318-8	Q9QWY8-2	P54823	A2BFF5;A2BFF9;Q3TPJ8	P48302	P52800	O35393	Q01279	P63073	Q9WV69	Q03137	Q61772;Q61772-3
GO:0032507,maintenance of protein location in cell,9/326,38/5794,1.929623150531432e-4,0.0027297946326135508,0.002194232936086303,9,BP,"Q01341,P31750,A0A087WNU5,P49817,P49615,Q62165,A0A286YCY1,Q61626,P20029,P17710;P17710-3;P17710-4	O08528	P62962	O70161	Q91YR1	P46061	P70425	O88307	P26039	Q9Z0P5;Q9Z0P5-2	Q5SWZ5	Q8VEK3	Q9QXS6	Q9D0J4	Q99LX0	Q6ZWR6;Q6ZWR6-4	Q9CRA5	Q9CQU3	A0A1L1SRI1	Q9D666;Q9D666-2;Q9D666-3;Q9D666-4;Q9D666-5	Q8C5W0;Q8C5W0-4	Q99MK8	Q8K2C7;Q8K2C7-2	A0A0J9YUQ8	B1ART1;B1ART2	Q4VBD2	Q5H8C4	Q8BX70;"Q8BX70-3""	ENSMUSG00000022994	ENSMUSG00000001729	ENSMUSG00000069601	ENSMUSG00000007655	ENSMUSG00000028969	ENSMUSG00000039952	ENSMUSG00000024044	ENSMUSG00000003378	ENSMUSG00000026864	ENSMUSG00000037012	ENSMUSG00000000628	ENSMUSG00000018293	ENSMUSG00000034902	ENSMUSG00000022451	ENSMUSG00000022391	ENSMUSG00000057455	ENSMUSG00000049313	ENSMUSG00000028465	ENSMUSG00000023277	ENSMUSG00000005417	ENSMUSG00000039630	ENSMUSG00000111145
GO:1905874,regulation of postsynaptic density organization,6/326,17/5794,2.209056891128349e-4,0.003037897109605579,0.002441888417062329,6,BP,"Q9R171,P15116,P18760,Q61625,Q61730,Q62443,P0DI97,A0A0A6YWL7,Q64487;Q64487-12;Q64487-5	B0V2N1;B0V2N1-2;B0V2N1-6	Q9QXS6	Q8K377	Q2WF71	Q8BGA3	Q8C0T5;"Q8C0T5-2	Q80XU8	P0C192""	ENSMUSG00000031654	ENSMUSG00000024304	ENSMUSG00000056201	ENSMUSG00000071424	ENSMUSG00000022514	ENSMUSG00000025582	ENSMUSG00000024109	ENSMUSG00000059146	ENSMUSG00000028399	ENSMUSG00000013236	ENSMUSG00000034675	ENSMUSG00000060780	ENSMUSG00000030600	ENSMUSG00000071862	ENSMUSG00000042700	ENSMUSG00000045045	ENSMUSG00000047085""	CBLN1	CDH2	CFL1	GRID2	IL1RAP	NPTX1	NRXN1	NTRK3	PTPRD	PTPRS	DBN1	LRRTM1	LRFN1	LRRTM2	SIPA1L1	LRFN4	LRRC4B""	A0A0A6YWL7	B0V2N1";B0V2N1-2;B0V2N1-6	Q61730	Q61730-3	Q64487;Q64487-12;Q64487-5	Q8C0T5;"Q8C0T5-2	Q9QXS6""
GO:0099084,postsynaptic specialization organization,9/326,39/5794,2.3863586576346112e-4,0.003241102858337128,0.002605226985224853,9,BP,"P62331,Q9R171,P15116,P18760,P06837,Q61625,P63017,Q61730,Q62443,P0DI97,E9Q7X7,A0A0A6YWL7,Q9QZS3;Q9QZS3-2;Q9QZS3-3;Q9QZS3-4	O08586	Q64487;Q64487-12;Q64487-5	B0V2N1;B0V2N1-2;B0V2N1-6	Q60841;Q60841-2;Q60841-3	E0CY16	Q9QXS6	Q4ACU6	E9PZM8;F8VQB8;H3BLN6	Q8K377	Q2WF71	Q99J31	A2AHJ7	Q8BGA3	Q8R4F1;Q8R4F1-2;Q8R4F1-3	Q99K10	Q99PH1	Q80Z38	Q69ZK9	Q8C0T5;Q8C0T5-2	Q80XU8	Q3UTH8;Q3UTH8-2;"Q3UTH8-4	A0A0J9YUM2	D3YZU5	Q8BYM5	P0C192""	ENSMUSG00000044147	ENSMUSG00000031654	ENSMUSG00000024304	ENSMUSG00000056201	ENSMUSG00000047261	ENSMUSG00000071424	ENSMUSG00000015656	ENSMUSG00000022514	ENSMUSG00000025582	ENSMUSG00000024109	ENSMUSG00000033768	ENSMUSG00000107104	ENSMUSG00000059146	ENSMUSG00000021224	ENSMUSG00000013663	ENSMUSG00000028399	ENSMUSG00000013236	ENSMUSG00000042453	ENSMUSG00000032076	ENSMUSG00000034675	ENSMUSG00000022623	ENSMUSG00000022421	ENSMUSG00000060780	ENSMUSG00000030600
GO:0099072,regulation of postsynaptic membrane neurotransmitter receptor levels,14/326,85/5794,2.396853880051227e-4,0.003241102858337128,0.002605226985224853,14,BP,"O35598,Q9R1V6-11;Q9R1V6-14	A0A338P6T4	Q9WV31	O88602	P11798	P30999;P30999-2;P30999-3	P63040	Q62165	D3Z3B8	J3KMS4	P39053-3	P39054	P52800	P42567	Q08509	Q60634	P51655	O35668;O35668-2	P84075	Q61411	P55258	Q64331	P46935	Q62443	Q62092	Q9QZS3;Q9QZS3-2;Q9QZS3-3;Q9QZS3-4	Q62083	O70161	Q02956	Q63810;Q63810-2	P60879	O09044	Q64704;Q64704-2;Q64704-3	P63044	P62259	D3YUZ8	Q9R087	Q61644	P31938	Q61831;Q61831-2	Q9WVQ1	P70175	Q9JJJ7;Q9JJJ7-2;Q9JJJ7-3;Q9JJJ7-4	P62492	Q9JJV5	A2AEW8;A2AEW9	P61264	Q9EQZ6;Q9EQZ6-3	Q9WV60	Q9JIA1
GO:0009410,response to xenobiotic stimulus,14/326,86/5794,2.7201184358884115e-4,0.003582277714046086,0.002879466335107504,14,BP,"Q6NXK8,P97490,Q921K2,O08915,Q02013,A0A140LHH4,P49615,P47746,Q60571,P35347,P47199,P56655;P56656	O54749	Q9WVK8	Q64237	J3KMS4	P63073	P41216	P26883	P17439	P97494	A0A494BA65;Q66L47;Q8BHK8	P11352	A2AI14;A2AI16;A2AI20;A2AI21	P35436	P24472	P10649	Q8R5I6	P48774	O35660;P10649;P15626;Q80W21	P19157	O09131	Q9Z2V6	Q9Z2D6;Q9Z2D6-2	A0A0A6YY91;E9QB01	Q9Z0J4;Q9Z0J4-5	Q01065	P21440;P21447	P63318	P16054	Q60829;Q60829-2	Q60676	E9PZQ0;E9Q401	A0A1Y7VJP1	P70414	Q04519	O55042;O55042-2	P70691;Q64435	Q9Z2Y3	Q9QWW1-2	Q8VEK3	Q9QWG7;Q9QWG7-2	Q9JKY7	Q9JLN9	A0A494BBJ9	Q6SKR2	Q80W21	Q9CWR2	Q6P1F6	Q8BSK8;Q8BSK8-2	Q9DBX6
GO:0009628,response to abiotic stimulus,39/326,392/5794,2.832167874777706e-4,0.003713695451386005,0.002985101068289284,39,BP,"B2RQ57,P51174,P45952,P50544,Q925H0-2,Q6NXK8,P60710;P63260	Q921K2	Q9WUR9	P31750	Q60823	P47739;P47740	A0A286YCW4	Q9QXJ1;Q9QXJ1-2	P12023-2	Q02013	P62746	A0A140LHH4	P50429	P50428	Q8VDN2	P14094	S4R1C4	P50516	P51863	Q99PJ1-18;Q99PJ1-19;Q99PJ1-26	Q61337	Q07813	Q64373;Q64373-2;Q64373-3;Q64373-4	O55003	Q9Z2F7	Q9JKR6	Q01815;Q01815-2	Q61290	P54285	Q8R0S4	A0A286YCB8	P24270	P70677	Q02248	P49817	Q91WT9;Q91WT9-2	P09240	Q64314	P56528	P97291	P49615	O35280;O35280-2	P60824	P70658;P70658-2	P08121	P11087	O88843	P35347	P23927	O70370
GO:0099068,postsynapse assembly,8/326,33/5794,3.704219835277393e-4,0.0046173176465247835,0.0037114405367106823,8,BP,"Q9R171,P15116,P54763;P54763-2;P54763-4	P06837	Q61625	Q61730	Q62443	P0DI97	E9Q7X7	A0A0A6YWL7	Q9QZS3;Q9QZS3-2;Q9QZS3-3;Q9QZS3-4	O08586	Q64487;Q64487-12;Q64487-5	B0V2N1;B0V2N1-2;B0V2N1-6	Q60841;Q60841-2;Q60841-3	Q9WVQ1	Q4ACU6	E9PZM8;F8VQB8;H3BLN6	Q8K377	Q2WF71	Q8BGA3	Q8R4F1;Q8R4F1-2;Q8R4F1-3	Q99K10	Q80Z38	Q69ZK9	Q8C0T5;Q8C0T5-2	Q80XU8	Q8VI56;Q8VI56-2	Q3UTH8;Q3UTH8-2;"Q3UTH8-4	D3YZU5	Q8BYM5	P0C192""	ENSMUSG00000031654	ENSMUSG00000024304	ENSMUSG00000028664	ENSMUSG00000047261	ENSMUSG00000071424	ENSMUSG00000022514	ENSMUSG00000025582	ENSMUSG00000024109	ENSMUSG00000033768	ENSMUSG00000107104	ENSMUSG00000059146	ENSMUSG00000021224	ENSMUSG00000013663	ENSMUSG00000028399	ENSMUSG00000013236	ENSMUSG00000042453	ENSMUSG00000040003	ENSMUSG00000022623	ENSMUSG00000022421	ENSMUSG00000060780
GO:0043524,negative regulation of neuron apoptotic process,13/326,79/5794,4.0208665817463465e-4,0.004950896291101497,0.003979573985271417,13,BP,"P20108,P08226,Q9QUI0,Q07813,Q64373;Q64373-2;Q64373-3;Q64373-4	Q9JKR6	A0A571BE75	P70232	O89053	O88507	P60904	P37237;P37237-2;P37237-3	P35922;P35922-10;P35922-11;P35922-12;P35922-2;P35922-3	P39688	P63137-2	P63080	P97494	O09172	P39087	A2AI14;A2AI16;A2AI20;A2AI21	Q9QZR5;Q9QZR5-2;Q9QZR5-4	Q61411	Q61699;Q61699-2	P63038	P11499	O55222	E9Q0N0;E9Q3I5;E9Q3I9	P32883-2	Q91ZX7	P20917-2	Q9Z2D6;Q9Z2D6-2	P08551	Q9Z0J4;Q9Z0J4-5	Q61937	P97333	P15209	P63054	Q9Z2A0	P42337	P63318	O88531	O89017	P49769	Q9QVP9	B9EKR1	P70335;P70335-2	O35188	O55042;O55042-2	P08228	A0A3B2W479	O08599	Q61171	P55144;P55144-2;P55144-3	P56695
GO:0040007,growth,39/326,400/5794,4.280962408908452e-4,0.005249811796187733,0.004219844897423929,39,BP,"Q80YE4;Q80YE4-2;Q80YE4-3	P00520;P00520-2;P00520-3;P00520-4	B2RQ57	Q61271	O35598	O88839;O88839-2	Q9QYC0	Q921K2	P97718	M0QWP1	P31750	P48962	P14824	P98084	Q9QXJ1;Q9QXJ1-2	Q61315;Q61315-3	P08226	P12023-2	Q9QUI0	Q9WU60	Q99PJ1-18;Q99PJ1-19;Q99PJ1-26	Q61361	Q64373;Q64373-2;Q64373-3;Q64373-4	P36895	O35607	Q01815;Q01815-2	Q03146	P07356	Q02248	P56528	P15379;P15379-10;P15379-11;P15379-2;P15379-3;P15379-4;P15379-5;P15379-6;P15379-7;P15379-8;P15379-9	P35762	P40240	P39038	P49615	P61809	P46414	P18760	O35280;O35280-2	P60824	P70658;P70658-2	Q80X19;Q80X19-2	P61202	Q9Z140	Q64010	P47941	O08553	P23927	Q60737	Q60598
GO:0110053,regulation of actin filament organization,19/326,145/5794,4.422941270716544e-4,0.005380357071887716,0.004324778338265637,19,BP,"P00520;P00520-2;P00520-3;P00520-4	Q9JI91	Q9QYC0	Q9QYB8	Q00623	P62331	Q9QUI0	Q9WV32	P24452	O35350	P47753	A0A0N4SVM0	P47757	Q61301-2;Q61301-3	P18760	P45591	P49025;P49025-5	O89053	Q60598	Q62418;Q62418-2;Q62418-3	D3Z3B8	O08530	Q9WV69	Q08509	P70429;P70429-2	P70451;P70451-2;P70451-5	P62774	P61793;P61793-2	Q60631	Q61735;Q61735-2	P54227	P53668	Q8BUN5	Q9WTI7-3	Q99M51	O55033	P46662;P46662-2	P97333	G5E884	Q61036	P62962	Q9JJV2	Q62083	P26450	O08908	P28867;P28867-2	P16054	Q9QVP9	Q91YR1	P63001
GO:0016049,cell growth,26/326,230/5794,4.600964636370023e-4,0.005541934570643926,0.00445465575294935,26,BP,"Q80YE4;Q80YE4-2;Q80YE4-3	P00520;P00520-2;P00520-3;P00520-4	Q61271	O35598	O88839;O88839-2	P97718	P31750	P48962	Q9QXJ1;Q9QXJ1-2	P08226	P12023-2	Q9QUI0	Q61361	O35607	Q03146	Q02248	P56528	P15379;P15379-10;P15379-11;P15379-2;P15379-3;P15379-4;P15379-5;P15379-6;P15379-7;P15379-8;P15379-9	P35762	P39038	P49615	P61809	P46414	P18760	P60824	P70658;P70658-2	Q80X19;Q80X19-2	Q9Z140	Q64010	P47941	O08553	P23927	Q60737	Q60598	Q62418;Q62418-2;Q62418-3	H7BX36;Q1EDH1	O88809	Q62167	P39054	P51141	Q01279	Q61070	Q62448	A0A286YCY1	Q61772;Q61772-3	Q9QYE3	P34152-5	P70377;P70377-2;P70377-3	P97447;P97447-2	P11276
GO:0086003,cardiac muscle cell contraction,8/326,34/5794,4.6106553707569146e-4,0.005541934570643926,0.00445465575294935,8,BP,"Q8VDN2,Q01815;Q01815-2	Q99246;Q99246-3;Q99246-4	Q5SUF7	O08532;O08532-2;O08532-5	Q8CC27;Q8CC27-2;Q8CC27-3	P49817	D3Z3B8	Q02257	B1AWC9	A0A1Y7VJP1	A2APX8;A2APX8-2;A2APX8-3;A2ASI5;A2ASI5-2;A2ASI5-3;B1AWN6;Q9JJV9;Q9JJV9-2;Q9WTU3;Q9WTU3-5	P97952	Q61234	P63166	P82347	O08539	Q9Z239	O88427;O88427-2	Q9CQ73	Q56A07	Q8CFI0;Q8CFI0-3	Q6PIE5	Q6PHZ2	Q6P069;Q6P069-2	E9Q557	Q8C8R3-2	P58390	Q99P88	Q8BTM8	Q8BHK2	E9Q9K8	E9PVU7	Q3ULJ0;"Q3ULJ0-2""	ENSMUSG00000033161	ENSMUSG00000051331	ENSMUSG00000015968	ENSMUSG00000020866	ENSMUSG00000040118	ENSMUSG00000057914	ENSMUSG00000007655	ENSMUSG00000022770	ENSMUSG00000001552	ENSMUSG00000028525	ENSMUSG00000021313	ENSMUSG00000064329	ENSMUSG00000019194	ENSMUSG00000027488	ENSMUSG00000026021	ENSMUSG00000020354	ENSMUSG00000024381
GO:0071417,cellular response to organonitrogen compound,25/326,221/5794,5.852059353392266e-4,0.0069786959769390445,0.005609537208618447,25,BP,"P60710;P63260	Q9JI91	Q01341	P97490	Q921K2	P31750	Q60823	P48036	Q61315;Q61315-3	Q03157	P12023-2	Q02013	Q60668;Q60668-3	Q64373;Q64373-2;Q64373-3;Q64373-4	A0A571BE75	O08532;O08532-2;O08532-5	A0A0R4J194;A2A543	P11798	O08529	P70677	P26231	Q02248	P49817	P49615	P18760	P08121	P11087	Q60571	P35347	Q61140;Q61140-2	Q64010	P41241	O08808	P39054	Q01279	Q9WV69	Q03137	P34152-5	P46656	P70451;P70451-2;P70451-5	P39688	P62812	P50571	P63137-2	P63080	P22723	P13707	P08752	P63094;P63094-2;P63094-3;Q6R0H7;Q6R0H7-4	Q61586
GO:1903034,regulation of response to wounding,12/326,72/5794,5.935717459569475e-4,0.007050701249033702,0.005667415679663238,12,BP,"P62737,Q01338,P48036,P08226,Q01339,P32261,P07356,B1AUH5,P49817,Q64314,P40240,P46414,P70658;P70658-2	Q64010	Q9WV69	Q03137	P20491	E9PV24;E9PV24-2	Q9Z2I2	P23242	P63158	Q61411	Q60751	O08677;O08677-2;O08677-3	P10107	Q91ZX7	P25911;P25911-2	Q8BUN5	P34884	Q8VDD5	E9QK04;Q7TQG5	A0A0A6YWL7	Q63912	Q4VA93	P28867;P28867-2	P16054	O08586	A2A8L5	Q64455	B0V2N1;B0V2N1-2;B0V2N1-6	P63011	Q07235	B2RUS7	Q61171	Q8BYI9	P31938	Q63932	Q9JLN9	Q99PI8	Q99JY8	Q99P72	Q8BGG7	Q8BRT1	E9QNY9	Q924Z4	Q9ERR1	Q8VCM7	Q8CDA1	P28028	Q8K0E8	G3X9K3	Q99KH8
GO:0051235,maintenance of location,18/326,137/5794,6.031280091462022e-4,0.00713622945196815,0.005736164001460386,18,BP,"Q64343,P00520;P00520-2;P00520-3;P00520-4	Q01341	B1AXR5	P31750	P07724	A0A087WNU5	P48036	P14824	O54774	Q99J83	Q00623	P08226	Q07813	P49817	P49615	O89053	Q62165	P31786	Q9Z2A7	O08808	P11531	Q9WVK4	A0A286YCY1	P54731	P26883	Q9Z2I2	P09528	P70699	Q09200	Q60648	Q9Z2E9	Q61626	P20029	O09131	O35668;O35668-2	P42859	P29416	P20060	P17710;P17710-3;P17710-4	O08528	P43406	P11881;P11881-2;P11881-3;P11881-4;P11881-5;P11881-6;P11881-7;P11881-8	Q9Z329;Q9Z329-3	P70227	P25911;P25911-2	Q07646;Q07646-2	Q99104	Q9Z1M0	P63005	P06802;P06802-2
GO:0050803,regulation of synapse structure or activity,23/326,197/5794,6.213317908690603e-4,0.007297632907327921,0.00586590151853121,23,BP,"P00520;P00520-2;P00520-3;P00520-4	Q925H0-2	O35598	M0QWP1	P08226	P12023-2	Q9WV31	P61750	P62331	Q9QUI0	P28652	B1AUH5	Q61301-2;Q61301-3	Q9R171	P60766	P15116	P97291	P49615	P61809	P18760	P47941	P55066	P28649	Q62165	Q62418;Q62418-2;Q62418-3	O08788	P39053-3	P39054	P70663	Q03137	Q61772;Q61772-3	P54763;P54763-2;P54763-4	P54754	P34152-5	P35922;P35922-10;P35922-11;P35922-12;P35922-2;P35922-3	P39688	P06837	P51655	Q61625	A2AI14;A2AI16;A2AI20;A2AI21	Q01097	P61979-3	P63017	Q61730	E9Q0N0;E9Q3I5;E9Q3I9	Q924X6;Q924X6-2	Q61809	Q9Z2D6;Q9Z2D6-2	F7C3I9	D3Z135;E9Q1F5
GO:0007162,negative regulation of cell adhesion,14/326,93/5794,6.215877484617377e-4,0.007297632907327921,0.00586590151853121,14,BP,"P00520;P00520-2;P00520-3;P00520-4	B2RQ57	O35598	O88839;O88839-2	P31750	Q00623	P51910	Q9QUI0	P16460	B1AUH5	P70677	P15379;P15379-10;P15379-11;P15379-2;P15379-3;P15379-4;P15379-5;P15379-6;P15379-7;P15379-8;P15379-9	P40240	Q9WTR5	P18760	P11087	Q61140;Q61140-2	P97318;P97318-2;P97318-8	D3Z3B8	Q9WV69	Q60629	P34152-5	P19157	Q8C863	P02469	P10107	Q91ZX7	P04370-10;P04370-11;P04370-2;P04370-4;P04370-5;P04370-6;P04370-7;P04370-8;P04370-9	Q04690;Q04690-2	P46662;P46662-2	Q9R1E6;Q9R1E6-3	P26450	P28867;P28867-2	P70206	P70207	P70208	Q9DBC7	P04925	O08586	P35235-1	Q06180;Q06180-2	P06800;P06800-5;P06800-6	B9EKR1	P26043	O09126	O35464;O35464-2;O35464-3	Q07235	Q62288	P05480-1	Q6A028
GO:0060429,epithelium development,32/326,313/5794,6.378286956127281e-4,0.007440735494081549,0.005980928636447889,32,BP,"Q8CBW3;Q8CBW3-2;Q8CBW3-3;Q8CBW3-4;Q8CBW3-5	P00520;P00520-2;P00520-3;P00520-4	B2RQ57	P37172	Q61271	Q9QYC0	P31750	P24549	P97429	A0A286YCW4	Q61315;Q61315-3	Q02013	Q9QUI0	P62746	Q9WV54	S4R1C4	Q99PJ1-18;Q99PJ1-19;Q99PJ1-26	Q61337	Q07813	O35129	P36895	O35607	Q03146	P07356	P12658	P24270	P70677	Q02248	P30999;P30999-2;P30999-3	P49817	O35566	P15379;P15379-10;P15379-11;P15379-2;P15379-3;P15379-4;P15379-5;P15379-6;P15379-7;P15379-8;P15379-9	P41731	P60766	P15116	P46414	P18760	P70658;P70658-2	P97478	P35347	P67871	Q62059	P53564;P53564-3	Q60991	Q62165	P31786	D3Z3B8	P11531	P51141	Q61062
GO:0030041,actin filament polymerization,15/326,104/5794,6.386897419812488e-4,0.007440735494081549,0.005980928636447889,15,BP,"Q9QYC0,Q9QYB8,O70200,P62331,Q9QUI0,Q9WV32,P24452,O35350,P47753,A0A0N4SVM0,P47757,Q61301-2;Q61301-3	P18760	O89053	Q60598	Q62418;Q62418-2;Q62418-3	O08808	D3Z3B8	Q9WV69	Q08509	P70429;P70429-2	P70451;P70451-2;P70451-5	A0A6I8MWW1;F6QB26	P62774	Q60631	Q9WTI7-3	Q99M51	O55033	Q61036	P62962	Q9JJV2	Q62083	O08908	P28867;P28867-2	P16054	Q9QVP9	Q91YR1	P63001	P26043	A0A0R4J119	P08032	P16546;P16546-2	Q3UGX2	Q62261	P49813	E9Q453;G5E8R0	P70460	Q9WUM3	O35387	Q9Z0P5;Q9Z0P5-2	Q9QYB5;Q9QYB5-2	Q9JKY5	O08539	Q9JHJ0	Q9JKK7	P28660	O35682	O70566	Q9JL04	Q9QXS6	Q9JM76
GO:1901699,cellular response to nitrogen compound,27/326,249/5794,6.933830450609322e-4,0.008046962618733961,0.006468219331421401,27,BP,"P60710;P63260	Q9JI91	Q01341	P97490	Q921K2	P31750	Q60823	P48036	Q61315;Q61315-3	Q03157	P12023-2	Q02013	Q60668;Q60668-3	Q64373;Q64373-2;Q64373-3;Q64373-4	A0A571BE75	O08532;O08532-2;O08532-5	A0A0R4J194;A2A543	P11798	O08529	P70677	P26231	Q02248	P49817	P49615	P61809	P18760	P12657	Q9ERZ3	P08121	P11087	Q60571	P35347	Q61140;Q61140-2	Q64010	P47941	P41241	A0A087WPL5;E9QNN1	O08808	P39054	Q01279	Q9WV69	Q03137	P34152-5	P46656	P70451;P70451-2;P70451-5	G3UYU4	P35922;P35922-10;P35922-11;P35922-12;P35922-2;P35922-3	P39688	P62812	P50571
GO:0099151,regulation of postsynaptic density assembly,5/326,14/5794,7.179104264758038e-4,0.008175002563139886,0.006571138964932862,5,BP,"Q9R171,Q61625,Q61730,Q62443,P0DI97,A0A0A6YWL7,Q64487;Q64487-12;Q64487-5	B0V2N1;B0V2N1-2;B0V2N1-6	Q8K377	Q2WF71	Q8BGA3	Q8C0T5;"Q8C0T5-2	Q80XU8	P0C192""	ENSMUSG00000031654	ENSMUSG00000071424	ENSMUSG00000022514	ENSMUSG00000025582	ENSMUSG00000024109	ENSMUSG00000059146	ENSMUSG00000028399	ENSMUSG00000013236	ENSMUSG00000060780	ENSMUSG00000030600	ENSMUSG00000071862	ENSMUSG00000042700	ENSMUSG00000045045	ENSMUSG00000047085""	CBLN1	GRID2	IL1RAP	NPTX1	NRXN1	NTRK3	PTPRD	PTPRS	LRRTM1	LRFN1	LRRTM2	SIPA1L1	LRFN4	LRRC4B""	A0A0A6YWL7	B0V2N1";B0V2N1-2;B0V2N1-6	Q61730	Q61730-3	Q64487;Q64487-12;Q64487-5	Q8C0T5;"Q8C0T5-2""	ENSMUSG00000022514	ENSMUSG00000059146	ENSMUSG00000028399	ENSMUSG00000013236	ENSMUSG00000042700""	IL1RAP	NTRK3	PTPRD
GO:0106027,neuron projection organization,13/326,84/5794,7.391300380624866e-4,0.008364092147518655,0.0067231308360274035,13,BP,"B2RQ57,O35598,P48410,P08226,P12023-2,Q9WV31,P28652,B1AUH5,P60766,P49615,P61809,P18760,Q60598,Q62418;Q62418-2;Q62418-3	O08788	J3KMS4	P51141	Q03137	Q60629	P54763;P54763-2;P54763-4	P54754	P39688	A2AI14;A2AI16;A2AI20;A2AI21	P35436	Q01097	Q9Z2V5	Q60751	P15208	Q62470;Q62470-2;Q62470-3	Q924X6;Q924X6-2	F7C3I9	Q9QYR6;Q9QYR6-2	D3Z135;E9Q1F5	O35927	P63005	Q61036	Q62083	P04925	O89017	P49769	O08586	Q60841;Q60841-2;Q60841-3	P47708	Q60610	O08759;O08759-2	Q9Z2Y3	Q61285	Q8CJ67;Q8CJ67-2;Q8CJ67-3	Q60865	Q8CHT1;Q8CHT1-2	A0A571BDG0;A0A571BDG6;A0A571BG39;B1AQX6;B1AQX7	Q9QXS6	Q8CI51	Q9WV60	Q4ACU6	Q9EQH3	P61161	Q5S006	Q0VGY8	Q811U4	Q922H1;Q922H1-2	Q8VHK9	Q91YD9
GO:0050807,regulation of synapse organization,22/326,189/5794,8.473324203675109e-4,0.009505814449234038,0.007640857264366678,22,BP,"P00520;P00520-2;P00520-3;P00520-4	Q925H0-2	O35598	M0QWP1	P08226	P12023-2	Q9WV31	P61750	P62331	Q9QUI0	P28652	B1AUH5	Q61301-2;Q61301-3	Q9R171	P60766	P15116	P97291	P49615	P61809	P18760	P47941	P55066	Q62165	Q62418;Q62418-2;Q62418-3	O08788	P70663	Q03137	Q61772;Q61772-3	P54763;P54763-2;P54763-4	P54754	P34152-5	P35922;P35922-10;P35922-11;P35922-12;P35922-2;P35922-3	P39688	P06837	P51655	Q61625	A2AI14;A2AI16;A2AI20;A2AI21	Q01097	P61979-3	P63017	Q61730	E9Q0N0;E9Q3I5;E9Q3I9	Q924X6;Q924X6-2	Q61809	Q9Z2D6;Q9Z2D6-2	F7C3I9	D3Z135;E9Q1F5	P46935	Q62443	O35375;O35375-2;O35375-3;O35375-4;O35375-5;O35375-6
GO:0001504,neurotransmitter uptake,7/326,29/5794,8.90596636741707e-4,0.009881381731467511,0.007942741549194403,7,BP,"Q61672,G3UYU4,P03995;P03995-2	P28571-1	P35803	Q60857	Q9JM63	Q9Z0J4;Q9Z0J4-5	O54943	P49769	P51906	F6ZRK3	P56564	O55192	O55042;O55042-2	Q8R191	Q9WTR6	Q9QUK3	Q9ER39	Q9JKW0	Q99LX0	Q9JIM1;"Q9JIM1-2	Q8R5J9	Q9CZT8	Q6PIE5	Q8BLE7	P31648	P31650	Q3UGX3""	ENSMUSG00000024891	ENSMUSG00000059714	ENSMUSG00000020932	ENSMUSG00000028542	ENSMUSG00000031342	ENSMUSG00000020838	ENSMUSG00000044708	ENSMUSG00000029361	ENSMUSG00000055866	ENSMUSG00000019969	ENSMUSG00000024935	ENSMUSG00000005089	ENSMUSG00000005360	ENSMUSG00000055368	ENSMUSG00000025889	ENSMUSG00000007021	ENSMUSG00000027737	ENSMUSG00000026317	ENSMUSG00000026849	ENSMUSG00000030654	ENSMUSG00000028964	ENSMUSG00000023942	ENSMUSG00000035199
GO:0098698,postsynaptic specialization assembly,7/326,29/5794,8.90596636741707e-4,0.009881381731467511,0.007942741549194403,7,BP,"Q9R171,P06837,Q61625,Q61730,Q62443,P0DI97,E9Q7X7,A0A0A6YWL7,Q9QZS3;Q9QZS3-2;Q9QZS3-3;Q9QZS3-4	O08586	Q64487;Q64487-12;Q64487-5	B0V2N1;B0V2N1-2;B0V2N1-6	Q60841;Q60841-2;Q60841-3	Q4ACU6	E9PZM8;F8VQB8;H3BLN6	Q8K377	Q2WF71	Q8BGA3	Q8R4F1;Q8R4F1-2;Q8R4F1-3	Q99K10	Q80Z38	Q69ZK9	Q8C0T5;Q8C0T5-2	Q80XU8	Q3UTH8;Q3UTH8-2;"Q3UTH8-4	D3YZU5	Q8BYM5	P0C192""	ENSMUSG00000031654	ENSMUSG00000047261	ENSMUSG00000071424	ENSMUSG00000022514	ENSMUSG00000025582	ENSMUSG00000024109	ENSMUSG00000033768	ENSMUSG00000107104	ENSMUSG00000059146	ENSMUSG00000021224	ENSMUSG00000013663	ENSMUSG00000028399	ENSMUSG00000013236	ENSMUSG00000042453	ENSMUSG00000022623	ENSMUSG00000022421	ENSMUSG00000060780	ENSMUSG00000030600	ENSMUSG00000071862	ENSMUSG00000035513	ENSMUSG00000063887	ENSMUSG00000037541	ENSMUSG00000051790	ENSMUSG00000042700	ENSMUSG00000045045	ENSMUSG00000025656	ENSMUSG00000038738	ENSMUSG00000031302	ENSMUSG00000047085""	CBLN1
[truncated: 1,674 more columns]
