# Supplementary material for: The hibernation-derived compound SUL-138 shifts the mitochondrial proteome towards fatty acid metabolism and prevents cognitive decline and amyloid plaque formation in an Alzheimer’s disease mouse model
Source: Alzheimers Res Ther. 2022 Dec 9;14:183. doi: 10.1186/s13195-022-01127-z (PMC9733344; doi:10.1186/s13195-022-01127-z)
Supplement: Supplementary file 14 — Additional file 14: Supplementary dataset 3. GO analysis of protein dysregulation in the hippocampus due to disease (APP/PS1 mice compared to wildtype controls - APP VEH vs. WT VEH); significantly up regulated group. [file 13195_2022_1127_MOESM14_ESM.csv]

go_id	go_name	GeneRatio	BgRatio	pvalue	pvalue_adjust	qvalue	gene_count	go_domain	protein_id_all	ensembl_id_all	gene_symbol_all	protein_id_foreground	ensembl_id_foreground	gene_symbol_foreground;;;;;;;;;;;;;;;;;;;;;;;;;;;;;;;;;;;;;;;;;;;;;;;;;;;;;;;;;;;;;;;;;;;;;;;;;;;;;;;;;;;;;;;;;;;;;;;;;;;;;;;;;;;;;;;;;;;;;;;;;
GO:0051082,unfolded protein binding,21/171,73/5751,7.250074008246435e-16,2.914529751315067e-13,2.617658299819502e-13,21,MF,"O08915,P14211,P35564,P19324,P80314,F6Q609,P80315,P80316,P80317,Q61390,P80313,P42932,Q61081,P52194,Q06890,P23927,P20029,Q03958,P63017,P16627,P63037,P63038,P17879;Q61696	P17156	P11499	P07901	P38647	Q64433	Q99LP6	Q61937	O35685	O70591	P24369	P12961	P11983	P08113	O54946	Q9ER39	Q99M31;Q99M31-2	O89114	Q9R0Q7	Q9QYJ0	Q9WU28	Q9QYI5;Q9QYI5-1	Q9JMC3	Q9ES00	Q9D868-2	Q8VEH8	Q9D832	Q9CZP7;Q9CZP7-2;Q9CZP7-3;Q9CZP7-4	Q9CR16	Q99KV1	Q9DCC8	Q9CQN1	Q8VE99	Q9CWX2	Q99L47	Q8CIV8	Q9DBY1;Q9DBY1-2	Q9QYJ3	Q99M87;Q99M87-3	Q99KR7	Q8BM72	Q8R1N4	J3QN89;"Q3TJ22	P17742	Q9JHS4	Q6P5U7	Q6P5E4	Q91YW3	P0DJE0""	ENSMUSG00000024847
GO:0050662,coenzyme binding,17/171,164/5751,5.997335423212167e-6,0.0010134703919752392,9.102391842039985e-4,17,MF,"P51174,P45952,P50544,Q07417,Q9R0H0;Q9R0H0-2	Q921K2	P07724	P24549	P47738	P56213	P24270	Q91WT9;Q91WT9-2	O54983	P47199	O88712;O88712-2	P56546;P56546-2	Q64237	P31786	P53395	O88533	O08749	P19096	Q61578	Q00612	P48318	P48320	P13707	P97494	P26443	P05201	P05202	P47791;P47791-2	Q61425	O08756	P22907;P22907-2	P38060	Q9JIF0;Q9JIF0-2;Q9JIF0-3	P50172	O88844	P70404	P15208	P63143	P16125	O35386	Q64133	P06801	P14152	Q91YT0	Q9Z1J3	Q9Z0J4;Q9Z0J4-5	P70313	P29758	Q60597	P97467
GO:0048156,tau protein binding,6/171,18/5751,8.733456016733566e-6,0.0010134703919752392,9.102391842039985e-4,6,MF,"Q9QXJ1;Q9QXJ1-2	P08226	Q06890	Q61214	Q05512	P30416	P39688	Q9Z2V5	P17156	P11499	P07901	Q62432;Q62432-2	O55042;"O55042-2	O08539	Q9WV60	Q6P1F6	Q91YN9	A0A1L1SUR7""	ENSMUSG00000037032	ENSMUSG00000002985	ENSMUSG00000022037	ENSMUSG00000022897	ENSMUSG00000024969	ENSMUSG00000030357	ENSMUSG00000019843	ENSMUSG00000031161	ENSMUSG00000059970	ENSMUSG00000023944	ENSMUSG00000021270	ENSMUSG00000024563	ENSMUSG00000025889	ENSMUSG00000024381	ENSMUSG00000022812	ENSMUSG00000022052	ENSMUSG00000042215	ENSMUSG00000039361""	APBB1	APOE	CLU	DYRK1A	MARK2	FKBP4	FYN	HDAC6	HSPA2	HSP90AB1	HSP90AA1	SMAD2	SNCA	BIN1
GO:0051087,chaperone binding,10/171,61/5751,1.008428250721631e-5,0.0010134703919752392,9.102391842039985e-4,10,MF,"P07724,Q8VDN2,Q07813,O35114,Q61081,P46414,Q61147,P11276,P62881;P62881-2	Q03958	P63017	P63037	P63038	P17156	P38647	Q64433	Q61097	Q99LP6	P10637	Q60597	P04925	O70579	P08228	Q60864	O35857	Q62351	Q9R049;Q9R049-2	O54946	P21126	Q9JLV1	Q9WV98	P62073	O08539	Q9D113	O89114	Q9R0Q7	Q9WUD1	Q9QYJ0	Q9QYI5;Q9QYI5-1	Q9JMC3	Q9ESP1	Q9EP53;Q9EP53-2;Q9EP53-4	Q9DC23	Q9D832	Q9CZP7;Q9CZP7-2;Q9CZP7-3;Q9CZP7-4	P57759	Q9D1H7	Q99L47	Q8CI32	Q9DBY1;Q9DBY1-2	Q9D2G2	Q9QYJ3	Q3U9G9	Q6PIE5	Q8K3A0	Q8K0E8	Q91YN9	Q8BK64
GO:0031625,ubiquitin protein ligase binding,14/171,146/5751,9.777438611221975e-5,0.006749489570745481,0.006061992466000785,14,MF,"P51881,D3Z0Y2,Q9QXJ1;Q9QXJ1-2	Q61315;Q61315-3	P63082	P70444	Q9CXW3	P14211	Q91WT9;Q91WT9-2	P80314	Q04447	Q06890	P70658;P70658-2	P53395	Q01279	P34152-5	P54731	O89106	Q9QY42;Q9QY42-3	P39087	P20029	Q9Z2V5	Q4U2R1;Q4U2R1-2	P63017	P16627	P63037	P63038	P17879;Q61696	P11499	P07901	P38647	O88522	P52332	P25911;P25911-2	Q62432;Q62432-2	Q8BUN5	P29595	Q64337;Q64337-2	Q61990;Q61990-2;Q61990-3	P26450	P05132;P05132-2	P68181;P68181-2;P68181-3;P68181-4	P50580	Q9DBC7	A0A0A6YX73;Q8K1M3	P31324	O70435	Q9QVP9	P46061	Q04207;Q04207-2	A0A286YD34;A0A5F8MPJ2	P05480-1
GO:0051287,NAD binding,7/171,38/5751,1.0524422066888221e-4,0.006749489570745481,0.006061992466000785,7,MF,"Q921K2,P24549,P47738,O88712;O88712-2	P56546;P56546-2	O08749	P13707	P26443	Q61425	O08756	O88844	P70404	P16125	P06801	P14152	Q91YT0	Q64442	Q9JLJ2	Q99L13	Q8VDQ8;Q8VDQ8-2	Q8R104	Q9D6R2	Q8K2C6	Q99KP3	Q8R216	Q91Z53	Q8BMS1	Q99KE1	Q8BMF3	Q9DCN2;Q9DCN2-2	Q8BVI4	Q8BWF0	A0A0A6YXD3	Q99JY0	Q61753	P50247	P54071	Q3ULJ0;"Q3ULJ0-2""	ENSMUSG00000026496	ENSMUSG00000053279	ENSMUSG00000029455	ENSMUSG00000037373	ENSMUSG00000030970	ENSMUSG00000020664	ENSMUSG00000023019	ENSMUSG00000021794	ENSMUSG00000027984	ENSMUSG00000025260	ENSMUSG00000025950	ENSMUSG00000002010	ENSMUSG00000030246	ENSMUSG00000032418	ENSMUSG00000020321
GO:0031072,heat shock protein binding,10/171,83/5751,1.5460274893004016e-4,0.007768788133734518,0.0069774661688162855,10,MF,"Q00623,P09813,Q07813,Q61081,P49615,P46414,P17182,P54731,P61148,P26883,P30416,Q64378,Q9QY42;Q9QY42-3	P20029	P70288	Q9Z2V5	P42859	P61979-3	P63017	P16627	P63037	P17879;Q61696	P17156	P11499	P38647	Q62406;Q62406-2	P70168	P05555	P11835	Q61743	Q61097	P53668	P10637	P70313	Q63850	Q60597	Q60676	O55042;O55042-2	Q60864	P40630;P40630-2	Q62351	Q61037-2	P54103	O54946	P62908	Q8CJ67;Q8CJ67-2;Q8CJ67-3	Q99M31;Q99M31-2	O54865	Q9R0Q7	Q9QYI3	Q9WUD1	Q9QYJ0	Q9QYI4	Q9QYI5;Q9QYI5-1	P60487	Q9JMC3	Q9EP53;Q9EP53-2;Q9EP53-4	A0A0R4J1E2;A0A0R4J1L2;D3YY68;F6ZFU0;Q80T06;Q91VK2	Q9DC23	Q9DBH5	Q9D1P4	Q9CZP7;Q9CZP7-2;Q9CZP7-3;Q9CZP7-4
GO:0002199,zona pellucida receptor complex,9/174,11/5834,7.952544619899522e-13,2.560719367607646e-10,2.1764858959725004e-10,9,CC,"P80314,F6Q609,P80315,P80316,P80317,P80313,P42932,P16627,P17879;Q61696	P11983	Q6X786;Q6X786-2;"Q6X786-3""	ENSMUSG00000034024	ENSMUSG00000001416	ENSMUSG00000007739	ENSMUSG00000022234	ENSMUSG00000029447	ENSMUSG00000030007	ENSMUSG00000025613	ENSMUSG00000007033	ENSMUSG00000090877	ENSMUSG00000068039	ENSMUSG00000017195""	CCT2	CCT3	CCT4	CCT5	CCT6A	CCT7	CCT8	HSPA1L	HSPA1B	TCP1	ZPBP2""	F6Q609	P11983	P16627	P42932	P80313	P80314	P80315	P80316	P80317	P80318""	ENSMUSG00000034024	ENSMUSG00000001416	ENSMUSG00000007739	ENSMUSG00000022234	ENSMUSG00000029447	ENSMUSG00000030007	ENSMUSG00000025613	ENSMUSG00000007033	ENSMUSG00000068039""	CCT2	CCT3	CCT4	CCT5	CCT6A	CCT7
GO:0101031,chaperone complex,10/174,19/5834,3.154957839696647e-11,5.079482121911602e-9,4.317310728005938e-9,10,CC,"P80314,F6Q609,P80315,P80316,P80317,Q61390,P80313,P42932,Q61081,P63017,P11499,Q60676,Q60864,P11983,Q9JLV1,Q9R0Q7,Q9WUD1,Q9EP53;Q9EP53-2;"Q9EP53-4	Q91YN9""	ENSMUSG00000034024	ENSMUSG00000001416	ENSMUSG00000007739	ENSMUSG00000022234	ENSMUSG00000029447	ENSMUSG00000020698	ENSMUSG00000030007	ENSMUSG00000025613	ENSMUSG00000019471	ENSMUSG00000015656	ENSMUSG00000023944	ENSMUSG00000003099	ENSMUSG00000024966	ENSMUSG00000068039	ENSMUSG00000030847	ENSMUSG00000071072	ENSMUSG00000039615	ENSMUSG00000026812	ENSMUSG00000042215""	CCT2	CCT3	CCT4	CCT5	CCT6A	CCT6B	CCT7	CCT8	CDC37	HSPA8	HSP90AB1	PPP5C	STIP1	TCP1	BAG3	PTGES3	STUB1	TSC1	BAG2""	F6Q609	P11499	P11983	P42932	P80313	P80314	P80315	P80316	P80317	P80318
GO:0005759,mitochondrial matrix,23/174,204/5834,2.6300719463534265e-8,2.822943889086011e-6,2.3993638808838277e-6,23,CC,"P51174,P45952,P50544,Q07417,Q9WUR9,P51881,Q3U3J1,Q6P3A8,O55028,Q8R5L1,Q9CZU6,P53395,P46656,O55102,Q99KB8,P26443,O08756,P54869,P52760,P63038,P17879;Q61696	P38647	Q64433	P08249	Q99LP6	Q9Z1J3	Q9Z2Q5	Q9CQ40	P35700	Q9JK42	O35972	O55042;O55042-2	P09671	Q9Z2I8	Q91YM4	P40630;P40630-2	O35857	P97930	Q60932;Q60932-2	Q60930	Q9ESK3	P62908	Q9JKF7	Q9CPR5	Q9D8P4	Q9D773	Q8VDT9	Q80X85	Q9QZM2	Q9CXI0	A0A140LHD4	Q8BWT1	Q3UFY8	O88696	Q9WTP7	Q921S7	Q9DB15	Q9D338	Q9JHI5	Q9WUM5	Q99J39;Q99J39-2	Q61733	Q99LX0	Q9CZU4	Q9D0G0	Q8K2M0;Q8K2M0-2	Q8R104	Q9CXW2	Q8VE22	Q80ZK0
GO:0005874,microtubule,23/174,216/5834,7.744151762948243e-8,6.234042169173336e-6,5.298630153596166e-6,23,CC,"F7ACR9,Q61315;Q61315-3	P08226	P80314	F6Q609	P80315	P80316	P80317	P80313	P42932	P49615	P16330;P16330-2	Q60571	O08553	O08788	O88809	D3Z3B8	Q9JHU4	O88485;O88485-2	A2BFF5;A2BFF9;Q3TPJ8	P39053-3	P39054	A0A087WPR7	P51141	Q61214	Q61166	P23116	O08579	P70377;P70377-2;P70377-3	P30416	P35922;P35922-10;P35922-11;P35922-12;P35922-2;P35922-3	Q9Z2V5	P63017	Q61699;Q61699-2	A0A571BEM7;A0A571BGH0	A0A286YCV9;E9Q4K7	B1AVY7;O35071;Q80TF6;Q9EQW7	E9Q9G6	Q60575;Q60575-2	P28740-2	Q9QXL2-2	Q9QXL1	P28741	Q61771	P33175	Q61768	P28738	P70188;P70188-2	O08672	A0A5F8MPZ2;E9Q7C9;Q5UE59;Q7TNF4;Q8CD76	D3YXZ3;Q91YS4
GO:0009295,nucleoid,8/174,33/5834,3.912436921902594e-6,2.0996744814210584e-4,1.7846203503415337e-4,8,CC,"P50544,P51881,P53395,O08756,P38647,P09671,P40630;P40630-2	Q60932;Q60932-2	Q60930	Q9QZM2	Q3UFY8	Q8JZY4	Q9CQY6	Q91VA6	Q80Y81;Q80Y81-2	Q6PB66	Q99PU8;Q99PU8-2;Q99PU8-3	Q8CGK3	Q8BKY8	Q922E6	Q99M87;Q99M87-3	Q8BMS1	Q922Q8	Q9CZN7;Q9CZN7-2	Q8JZM0	Q99JY0	Q8C5Q4	Q8BFR5	Q9JHS4	Q6ZQJ5;"Q6ZQJ5-2	Q80YD1	Q7TMV3	Q8R2K3""	ENSMUSG00000018574	ENSMUSG00000016319	ENSMUSG00000000340	ENSMUSG00000025260	ENSMUSG00000024359	ENSMUSG00000006818	ENSMUSG00000003923	ENSMUSG00000020402	ENSMUSG00000021771	ENSMUSG00000020718	ENSMUSG00000044763	ENSMUSG00000021023	ENSMUSG00000024208	ENSMUSG00000001100	ENSMUSG00000020549	ENSMUSG00000024120	ENSMUSG00000032480	ENSMUSG00000041168	ENSMUSG00000049038	ENSMUSG00000025962	ENSMUSG00000004069	ENSMUSG00000025745	ENSMUSG00000020869
GO:0043209,myelin sheath,18/174,180/5834,5.531378249719919e-6,2.5444339948711627e-4,2.1626441277100434e-4,18,CC,"A0A2R8VJW0,P60710;P63260	P07724	P05064	P48962	P51881	P20108	P62331	P16460	Q8VDN2	P14094	D3Z6F5	A2AKU9	Q9CQQ7	P50516	P62814	P07356	P0DP26;P0DP27;P0DP28	G3UZ90	P35564	P80314	F6Q609	P80316	P60766	Q04447	P30275	P16330;P16330-2	P12960	P12787	P19536	P43024	O08553	P23927	P62897	O08749	D3Z3B8	P39053-3	P10126	P62631	Q9WVK4	P17182	P17183	Q61553	P16858	P50396	Q61598	P03995;P03995-2	P15105	D3Z2M7	P62874	P29387
GO:0099513,polymeric cytoskeletal fiber,24/174,337/5834,5.259537765766242e-5,0.0021169639507209125,0.001799315551446346,24,CC,"F7ACR9,P68134,O70200,Q9R0Y5;Q9R0Y5-2	Q61315;Q61315-3	P08226	P80314	F6Q609	P80315	P80316	P80317	P80313	P42932	Q9JLQ0	P49615	O89053	P16330;P16330-2	Q60571	O08553	Q60598	O54784	Q62418;Q62418-2;Q62418-3	O08788	O88809	P54823	D3Z3B8	Q9JHU4	O88485;O88485-2	A2BFF5;A2BFF9;Q3TPJ8	P39053-3	P39054	A0A087WPR7	P51141	Q61214	Q61166	P23116	O08579	Q05512	Q9WV69	P70377;P70377-2;P70377-3	P30416	P35922;P35922-10;P35922-11;P35922-12;P35922-2;P35922-3	P39688	A0A6I8MWW1;F6QB26	P03995;P03995-2	P23242	Q9DAS9	Q9Z2V5	P63017	Q61699;Q61699-2	O55135	Q02257	A0A571BEM7;A0A571BGH0
GO:0035253,ciliary rootlet,4/174,10/5834,1.3949146040593633e-4,0.0049906944723012775,0.004241845579595725,4,CC,"P12023-2,P33175,Q61768,P28738,A0A5F8MPZ2;E9Q7C9;Q5UE59;Q7TNF4;Q8CD76	D3YXZ3;Q91YS4	P49769	Q9Z1J2;"Q9Z1J2-2	Q99KL7	Q8CJ40""	ENSMUSG00000022892	ENSMUSG00000074657	ENSMUSG00000006740	ENSMUSG00000026764	ENSMUSG00000021288	ENSMUSG00000024862	ENSMUSG00000019969	ENSMUSG00000021918	ENSMUSG00000029128	ENSMUSG00000040860""	APP	KIF5A	KIF5B	KIF5C	KLC1	KLC2	PSEN1	NEK4	RAB28	CROCC""	P12023-2	P12023-2";"Q06335	P28738	P49769	Q61768""	ENSMUSG00000022892	ENSMUSG00000006740	ENSMUSG00000026764	ENSMUSG00000019969""	APP	KIF5B	KIF5C	PSEN1""";;;;;;;;;;;;;;;;;;;;;;;;;;;;;;;;;;;;;;;;;;;;;;;;;;;;;;;;;;;;;;;;;;;;;;;;;;;;;;;;;;;;;;;;;;;;;;;;;;;;;;;;;;;;;;;;;;
GO:0030426,growth cone,14/174,154/5834,1.799920514503455e-4,0.005795744056701126,0.004926098250219982,14,CC,"Q80YE4;Q80YE4-2;Q80YE4-3	P00520;P00520-2;P00520-3;P00520-4	M0QWP1	Q9QXJ1;Q9QXJ1-2	Q61315;Q61315-3	P12023-2	P0DP26;P0DP27;P0DP28	G3UZ90	P30999	P22682	P49615	P61809	O35926	P18760	Q06890	P70658;P70658-2	P47746	P97427	O08553	Q60598	P97792	P70211;P70211-2	O88809	P39054	P51141	P17182	P17183	Q03137	Q61553	P70377;P70377-2;P70377-3	P30416	P35922;P35922-10;P35922-11;P35922-12;P35922-2;P35922-3	P23819-4	A2AI14;A2AI16;A2AI20;A2AI21	O35668;O35668-2	P11499	P07901	Q61701;Q61701-10;Q61701-11;Q61701-4;Q61701-5;Q61701-7;Q61701-9	Q62470;Q62470-2;Q62470-3	P33175	Q61768	P28738	A0A5F8MPZ2;E9Q7C9;Q5UE59;Q7TNF4;Q8CD76	A2AFG7;A2AFG8;Q6PGJ3	P53668	Q91ZX7	P14873	P20357	P10637	A0A0A6YY91
GO:0030427,site of polarized growth,14/174,157/5834,2.2072895940959436e-4,0.006461338629989944,0.005491820999664548,14,CC,"Q80YE4;Q80YE4-2;Q80YE4-3	P00520;P00520-2;P00520-3;P00520-4	M0QWP1	Q9QXJ1;Q9QXJ1-2	Q61315;Q61315-3	P12023-2	P0DP26;P0DP27;P0DP28	G3UZ90	P30999	P22682	P49615	P61809	O35926	P18760	Q06890	P70658;P70658-2	P47746	P97427	O08553	Q60598	P97792	Q62418;Q62418-2;Q62418-3	P70211;P70211-2	O88809	P39054	P51141	P17182	P17183	Q03137	Q61553	P70377;P70377-2;P70377-3	P30416	P35922;P35922-10;P35922-11;P35922-12;P35922-2;P35922-3	P23819-4	A2AI14;A2AI16;A2AI20;A2AI21	O35668;O35668-2	P11499	P07901	Q61701;Q61701-10;Q61701-11;Q61701-4;Q61701-5;Q61701-7;Q61701-9	Q62470;Q62470-2;Q62470-3	P33175	Q61768	P28738	A0A5F8MPZ2;E9Q7C9;Q5UE59;Q7TNF4;Q8CD76	A2AFG7;A2AFG8;Q6PGJ3	P53668	Q91ZX7	Q2TV84	P14873	P20357
GO:0006457,protein folding,24/168,106/5794,1.2270888821339808e-15,3.122941205030981e-12,2.6724704180370594e-12,24,BP,"O08915,P01887,P08003,P14211,P35564,P80314,F6Q609,P80315,P80316,P80317,Q61390,P80313,P42932,Q9WUZ9,Q61081,P52194,Q06890,P23927,P60904,P26883,Q9Z2I2,P30416,Q64378,P27773,P20029,Q03958,P63017,P16627,P63037,Q61699;Q61699-2	P63038	P17879;Q61696	P17156	P11499	P07901	P38647	Q64433	Q99LP6	O35685	P48722	P09103	O70591	P24369	Q8VCI5	Q9ERU9	P48428	P11983	P08113	P61759	O54946	Q9ER39	Q8R1J9	Q9ER41	Q99M31;Q99M31-2	Q8BJU0	Q9D113	O08807	Q9JK48;Q9JK48-2	O89114	P56812	Q9R0Q7	Q9QYI3	Q9WUD1	Q9QYJ0	Q9WU28	Q9QYI4	Q9QYI5;Q9QYI5-1	Q9JMC3	Q9ES00	Q9CQW0	Q99KI3	Q9D868-2	Q9CRD2	Q9DC23	Q9D1P4	Q9D832	Q9CZP7;Q9CZP7-2;Q9CZP7-3;Q9CZP7-4	Q9DBX2	Q9CR16
GO:0070198,"protein localization to chromosome, telomeric region",8/168,10/5794,1.8149266935659045e-11,2.3094942175626135e-8,1.976359646835714e-8,8,BP,"P80314,F6Q609,P80315,P80316,P80317,P80313,P42932,P11983,Q9QZQ8,Q3UES3","ENSMUSG00000034024,ENSMUSG00000001416,ENSMUSG00000007739,ENSMUSG00000022234,ENSMUSG00000029447,ENSMUSG00000030007,ENSMUSG00000025613,ENSMUSG00000068039,ENSMUSG00000015937,ENSM…
GO:0007339,binding of sperm to zona pellucida,9/168,15/5794,5.048429776797717e-11,3.348183288598715e-8,2.865222303427047e-8,9,BP,"P05064,P50428,P80314,F6Q609,P80315,P80316,P80317,P80313,P42932,P52194,P16627,P17879;Q61696	P11983	Q60930	Q6X786;Q6X786-2;"Q6X786-3""	ENSMUSG00000030695	ENSMUSG00000022620	ENSMUSG00000034024	ENSMUSG00000001416	ENSMUSG00000007739	ENSMUSG00000022234	ENSMUSG00000029447	ENSMUSG00000030007	ENSMUSG00000025613	ENSMUSG00000002190	ENSMUSG00000007033	ENSMUSG00000090877	ENSMUSG00000068039	ENSMUSG00000021771	ENSMUSG00000017195""	ALDOA	ARSA	CCT2	CCT3	CCT4	CCT5	CCT6A	CCT7	CCT8	CLGN	HSPA1L	HSPA1B	TCP1	VDAC2	ZPBP2""	F6Q609	P11983	P16627	P42932	P80313	P80314	P80315	P80316	P80317	P80318""	ENSMUSG00000034024	ENSMUSG00000001416	ENSMUSG00000007739	ENSMUSG00000022234	ENSMUSG00000029447	ENSMUSG00000030007
GO:0006278,RNA-dependent DNA biosynthetic process,11/168,27/5794,7.667407408551646e-11,3.348183288598715e-8,2.865222303427047e-8,11,BP,"Q02248,P80314,F6Q609,P80315,P80316,P80317,P80313,P42932,Q9Z204-2,P11499,P07901,O35942,P05480-1,P11983,Q8CE90;Q8CE90-2;Q8CE90-6;Q8CE90-7;Q8CE90-8	O08648;O08648-2	P63085	Q63844	Q8VEK3	Q9R0Q7	Q9JLV6	Q9ES74	Q8VEE4	Q8CHQ0	Q5RJH6;Q5RJH6-2;"Q5RJH6-3""	ENSMUSG00000006932	ENSMUSG00000034024	ENSMUSG00000001416	ENSMUSG00000007739	ENSMUSG00000022234	ENSMUSG00000029447	ENSMUSG00000030007	ENSMUSG00000025613	ENSMUSG00000060373	ENSMUSG00000023944	ENSMUSG00000021270	ENSMUSG00000026622	ENSMUSG00000110797	ENSMUSG00000027646	ENSMUSG00000068039	ENSMUSG00000002948	ENSMUSG00000014426	ENSMUSG00000063358	ENSMUSG00000063065	ENSMUSG00000039630	ENSMUSG00000111145	ENSMUSG00000071072	ENSMUSG00000002963	ENSMUSG00000026393	ENSMUSG00000000751	ENSMUSG00000022184	ENSMUSG00000042772""	CTNNB1	CCT2	CCT3	CCT4	CCT5	CCT6A	CCT7	CCT8	HNRNPC	HSP90AB1	HSP90AA1	NEK2
GO:0007004,telomere maintenance via telomerase,11/168,27/5794,7.667407408551646e-11,3.348183288598715e-8,2.865222303427047e-8,11,BP,"Q02248,P80314,F6Q609,P80315,P80316,P80317,P80313,P42932,Q9Z204-2,P11499,P07901,O35942,P05480-1,P11983,Q8CE90;Q8CE90-2;Q8CE90-6;Q8CE90-7;Q8CE90-8	O08648;O08648-2	P63085	Q63844	Q8VEK3	Q9R0Q7	Q9JLV6	Q9ES74	Q8VEE4	Q8CHQ0	Q5RJH6;Q5RJH6-2;"Q5RJH6-3""	ENSMUSG00000006932	ENSMUSG00000034024	ENSMUSG00000001416	ENSMUSG00000007739	ENSMUSG00000022234	ENSMUSG00000029447	ENSMUSG00000030007	ENSMUSG00000025613	ENSMUSG00000060373	ENSMUSG00000023944	ENSMUSG00000021270	ENSMUSG00000026622	ENSMUSG00000110797	ENSMUSG00000027646	ENSMUSG00000068039	ENSMUSG00000002948	ENSMUSG00000014426	ENSMUSG00000063358	ENSMUSG00000063065	ENSMUSG00000039630	ENSMUSG00000111145	ENSMUSG00000071072	ENSMUSG00000002963	ENSMUSG00000026393	ENSMUSG00000000751	ENSMUSG00000022184	ENSMUSG00000042772""	CTNNB1	CCT2	CCT3	CCT4	CCT5	CCT6A	CCT7	CCT8	HNRNPC	HSP90AB1	HSP90AA1	NEK2
GO:0043648,dicarboxylic acid metabolic process,15/168,60/5794,7.893555886676735e-11,3.348183288598715e-8,2.865222303427047e-8,15,BP,"Q61315;Q61315-3	P16460	Q9CZU6	O08749	P48320	Q60928	P97494	O09172	P15105	D3Z7P3	P26443	P05201	P05202	P42859	O88844	P70404	Q8BHE3	O35386	P06801	P08249	P14152	P29758	Q60597	A0A286YCC5	Q9WU79	P56564	Q9Z2I9	Q9Z2I8	Q9WTR6	Q9JHW2	Q9WUM5	Q9Z110;Q9Z110-2	Q9CQX8	Q8K2B3	Q9CQA3	Q9D6R2	Q8BH04	Q8R0N6	Q91Z53	Q9D2G2	Q91V92	Q99KE1	Q8R0Y6	Q9CZN7;Q9CZN7-2	Q9CWJ9	Q922D8	Q8BGT5	Q8BMF3	Q91YI0	Q91VA7
GO:2000573,positive regulation of DNA biosynthetic process,11/168,33/5794,9.785156986613169e-10,2.263929502811865e-7,1.937367445483507e-7,11,BP,"P56213,Q60668;Q60668-3	Q02248	P80314	F6Q609	P80315	P80316	P80317	P80313	P42932	P11499	P07901	O35942	Q61937	Q61036	P05622;P05622-2	Q9QVP9	P05480-1	P11983	Q8CE90;Q8CE90-2;Q8CE90-6;Q8CE90-7;Q8CE90-8	O08648;"O08648-2	P63085	Q63844	O88569	Q9Z1N5	Q9R0Q7	Q9WV60	Q9JLV6	Q9ES74	Q8CHQ0	Q6PHZ2	Q8K5C0""	ENSMUSG00000040888	ENSMUSG00000000568	ENSMUSG00000006932	ENSMUSG00000034024	ENSMUSG00000001416	ENSMUSG00000007739	ENSMUSG00000022234	ENSMUSG00000029447	ENSMUSG00000030007	ENSMUSG00000025613	ENSMUSG00000023944	ENSMUSG00000021270	ENSMUSG00000026622	ENSMUSG00000110797	ENSMUSG00000057113	ENSMUSG00000031284	ENSMUSG00000024620	ENSMUSG00000059456	ENSMUSG00000027646
GO:0009117,nucleotide metabolic process,32/168,338/5794,1.4503909999689968e-9,2.926565868792874e-7,2.5044213762930226e-7,32,BP,"Q01341,P97490,P51830,P55264;P55264-2	Q921K2	P54822	Q9R0Y5;Q9R0Y5-2	Q9WTP6;Q9WTP6-2	Q9WUR9	P48410	P05064	P05063	O08739	P12023-2	P08030	Q9QUI0	P14094	Q9R0K7	D3Z6F5	A2AKU9	Q9CQQ7	P50516	P62814	E9PV44	Q61337	Q64373;Q64373-2;Q64373-3;Q64373-4	P70444	P15327	Q8R0S4	P55772	Q9WUZ9	P16330;P16330-2	P97478	P19783	P12787	P19536	P43024	P56392	P48771	P17665	Q9CZU6	P62897	P00015	Q9Z2A7	O08749	P17183	P41216	P19096	P46656	Q61578	O89106	O35943	Q00612
GO:0017144,drug metabolic process,32/168,344/5794,2.263558048055405e-9,3.84050348820067e-7,3.286527439597637e-7,32,BP,"P09470,P21836,P28271,A0A2R8VJW0,Q8R3P0,P28474,P55264;P55264-2	Q921K2	P54822	P51569	O70200	Q9R0Y5;Q9R0Y5-2	Q9WTP6;Q9WTP6-2	Q9WUR9	P31750	Q60823	P48410	P24549	P47740	P05064	P05063	O08739	P20108	D3Z0Y2	P12023-2	P08030	Q9QUI0	P16460	P14094	D3Z6F5	A2AKU9	Q9CQQ7	P50516	P62814	E9PV44	P18581-2	Q61337	Q64373;Q64373-2;Q64373-3;Q64373-4	P70444	P15327	P24270	P49817	P48758	Q91WT9;Q91WT9-2	Q64314	P55772	Q9WUZ9	Q03059	Q06890	O88587;O88587-2	P97478	P19783	P12787	P19536	P43024	P56392
GO:0009988,cell-cell recognition,9/168,22/5794,4.211162753823811e-9,6.304358357930353e-7,5.394981880904933e-7,9,BP,"P05064,P50428,P80314,F6Q609,P80315,P80316,P80317,P80313,P42932,P35762,P40240,P52194,D3Z3B8,P16627,P17879;Q61696	P26041	O55033	P11983	Q60930	Q6X786;Q6X786-2;Q6X786-3	Q8C147;Q8R1A4;"Q8R1A4-2	Q68FF6""	ENSMUSG00000030695	ENSMUSG00000022620	ENSMUSG00000034024	ENSMUSG00000001416	ENSMUSG00000007739	ENSMUSG00000022234	ENSMUSG00000029447	ENSMUSG00000030007	ENSMUSG00000025613	ENSMUSG00000037706	ENSMUSG00000030342	ENSMUSG00000002190	ENSMUSG00000022770	ENSMUSG00000007033	ENSMUSG00000090877	ENSMUSG00000031207	ENSMUSG00000066877	ENSMUSG00000068039	ENSMUSG00000021771	ENSMUSG00000017195	ENSMUSG00000052085	ENSMUSG00000011877""	ALDOA	ARSA	CCT2	CCT3	CCT4	CCT5	CCT6A	CCT7	CCT8	CD81	CD9	CLGN	DLG1	HSPA1L	HSPA1B	MSN	NCK2	TCP1	VDAC2	ZPBP2
GO:0051260,protein homooligomerization,22/168,178/5794,5.7641298201188634e-9,8.149839106779171e-7,6.974259998728614e-7,22,BP,"P51174,P45952,Q07417,Q9JI91,P97490,P24549,P05063,P48036,P14824,Q61315;Q61315-3	P08226	P12023-2	A0A5F8MQ17	Q9WV31	P01887	Q07813	P70444	P06683	P24270	P49817	P55772	O55026	Q06890	P97742	P23927	P47199	P62897	P61458	P10126	Q9WVK4	P54116	P70429;P70429-2	P20491	G3UYU4	P16858	P17439	P47856;P47856-2	P15105	D3Z7P3	P68040	O08756	O88704	Q9JIF0;Q9JIF0-2;Q9JIF0-3	Q60857	P70372	Q8CGB9	P11881;P11881-2;P11881-3;P11881-4;P11881-5;P11881-6;P11881-7;P11881-8	P70227	P16388	P63141	P16390	Q61423	Q61923	Q03717	P15388;P15388-3	Q63959	Q03719	Q9Z0V2	Q9JM63
GO:0032200,telomere organization,11/168,41/5794,1.3059419621325126e-8,1.5826772826796403e-6,1.3543829171188818e-6,11,BP,"Q921K2,P28352,Q60668;Q60668-3	Q02248	P80314	F6Q609	P80315	P80316	P80317	P80313	P42932	Q9Z204-2	P11499	P07901	P48678	O35942	P97313	Q9EPU0;Q9EPU0-2	P05480-1	P11983	P97499	P97789;P97789-2;P97789-3	Q8CE90;Q8CE90-2;Q8CE90-6;Q8CE90-7;Q8CE90-8	O08648;O08648-2	P63085	Q63844	Q8VEK3	Q6PR54;Q6PR54-2;Q6PR54-3	O88569	Q9R0Q7	Q9R0I7	Q9JLV6	Q9ES74	Q8VEE4	Q8VHK9	Q3UES3	Q8CHQ0	Q5RJH6;Q5RJH6-2;Q5RJH6-3	Q6ZQJ5;"Q6ZQJ5-2""	ENSMUSG00000026496	ENSMUSG00000035960	ENSMUSG00000000568	ENSMUSG00000006932	ENSMUSG00000034024	ENSMUSG00000001416	ENSMUSG00000007739	ENSMUSG00000022234	ENSMUSG00000029447	ENSMUSG00000030007	ENSMUSG00000025613	ENSMUSG00000060373	ENSMUSG00000023944
GO:1901998,toxin transport,9/168,25/5794,1.604565368177508e-8,1.8561903918235264e-6,1.588442941033141e-6,9,BP,"Q9Z1G4;Q9Z1G4-2;"Q9Z1G4-3	O55003	P80314	F6Q609	P80315	P80316	P80317	Q61390	P80313	P42932	P39053-3	P20029	P63037	P97333	Q05909	P11983	O55029	O70480	P61924	Q9CZ52	Q91W86	Q8BRF7	Q99KL7	Q8R0H9	Q80TA6""	ENSMUSG00000019302	ENSMUSG00000078566	ENSMUSG00000034024	ENSMUSG00000001416	ENSMUSG00000007739	ENSMUSG00000022234	ENSMUSG00000029447	ENSMUSG00000020698	ENSMUSG00000030007	ENSMUSG00000025613	ENSMUSG00000026825	ENSMUSG00000026864	ENSMUSG00000028410	ENSMUSG00000025810	ENSMUSG00000021745	ENSMUSG00000068039	ENSMUSG00000032458	ENSMUSG00000026696	ENSMUSG00000060992	ENSMUSG00000033420	ENSMUSG00000032127	ENSMUSG00000020952	ENSMUSG00000029128	ENSMUSG00000033128	ENSMUSG00000039458""
GO:0070201,regulation of establishment of protein localization,30/168,334/5794,1.775170476351511e-8,1.882420359297748e-6,1.6108893489347703e-6,30,BP,"Q64343,P00520;P00520-2;P00520-3;P00520-4	B2RQ57	Q61072	P97490	Q921K2	Q01338	O70200	O08715;O08715-2;O08715-3;O08715-4;O08715-5;O08715-6	Q60823	A0A087WNU5	P97429	P48036	Q9QXJ1;Q9QXJ1-2	Q99J83	Q00623	P09813	P51910	P08226	P62331	E9PV44	Q61337	Q9Z2F7	Q99246;Q99246-3;Q99246-4	Q61290	P54285	P08414	B1AUH5	P80314	F6Q609	P80315	P80316	P80317	P80313	P42932	Q9JLQ0	Q64314	P56528	P35762	P60766	P49615	P61809	P26339	P12657	P47746	P97742	P41241	P18242	A0A087WPL5;E9QNN1	Q01279	Q61070
GO:0019693,ribose phosphate metabolic process,25/168,283/5794,4.438802580011596e-7,2.755305503934027e-5,2.3578645797288814e-5,25,BP,"Q01341,P97490,P51830,Q921K2,P54822,Q9R0Y5;Q9R0Y5-2	Q9WTP6;Q9WTP6-2	Q9WUR9	P48410	P05064	P05063	O08739	P12023-2	P08030	Q9QUI0	P14094	Q9R0K7	D3Z6F5	A2AKU9	Q9CQQ7	P50516	P62814	E9PV44	Q61337	Q64373;Q64373-2;Q64373-3;Q64373-4	P70444	P15327	Q8R0S4	P55772	Q9WUZ9	P97478	P19783	P12787	P19536	P43024	P56392	P48771	P17665	Q9CZU6	P62897	P00015	Q9Z2A7	O08749	P17183	P41216	P19096	O35943	Q00612	P16858	Q64737	O55126	P13707	Q9R0N0	Q9DC51	Q61586
GO:0072524,pyridine-containing compound metabolic process,14/168,95/5794,4.5808317181190146e-7,2.775765886336403e-5,2.375373640297805e-5,14,BP,"P05064,P05063,P12023-2,P15327,Q9WUZ9,O08749,P17183,P46656,Q61578,Q00612,P16858,P13707,Q64521,Q9R0N0,P42859,P17710;P17710-3;P17710-4	O08528;P17710;P17710-3;P17710-4;Q3TRM8	P50172	O88844	P70404	P15208	O55135	A0A571BEM7;A0A571BGH0	P06151	P16125	P34884	P06801	P08249	P14152	O70145	Q60597	Q9Z1M0	P35486	A0A087WRM7	P12382	P47857;P47857-2;P47857-3	Q9DBJ1	P09411	A0A1L1SQV8	E9Q509	P49769	P04919;P04919-2	P42227;P42227-2;P42227-3	Q93092	P40142	P17751;P17751-2	Q8BKZ9	Q9JMH6;Q9JMH6-2	P99029;P99029-2	P63030	O70250	Q9WUA3	Q791V5	P60487	Q99KQ4	Q9CQ60	Q9D6R2	Q9DCN1	Q9D051	Q8C5H8;Q8C5H8-2;Q8C5H8-3	Q9D023	Q8VDL4;Q8VDL4-3	Q99JR6	Q8R059	Q8BH04
GO:2001252,positive regulation of chromosome organization,10/168,59/5794,5.9157547074889035e-6,2.3897771000887716e-4,2.0450620701411098e-4,10,BP,"Q60668;Q60668-3	Q02248	P80314	F6Q609	P80315	P80316	P80317	P80313	P42932	O88712;O88712-2	P39749	P35922;P35922-10;P35922-11;P35922-12;P35922-2;P35922-3	P48678	P97471	Q9Z2D6;Q9Z2D6-2	O35942	Q9Z0J4;Q9Z0J4-5	Q62101	Q9WTM5	Q9Z0H3	Q9WTN3;Q9WTN3-2;Q9WTN3-3;Q9WTN3-4	O54988-2	P11983	Q9Z1B8	Q62318	P97765	Q8CE90;Q8CE90-2;Q8CE90-6;Q8CE90-7;Q8CE90-8	O08648;O08648-2	P63085	Q63844	Q9JLV5	Q9QZQ8	Q8VEK3	Q6PR54;Q6PR54-2;Q6PR54-3	Q91W96	O88569	Q9JLI8	O88597	Q9JIA7	A0A0G2JF12	Q9JLV6	Q9ES74	Q9ERF3	Q9CSN1	Q5S006	Q9CQJ2	Q8VIJ6	Q8VHK9	Q3UES3	P61089
GO:0099003,vesicle-mediated transport in synapse,18/168,191/5794,8.54413807704221e-6,3.1064044865817744e-4,2.658319049834636e-4,18,BP,"P60710;P63260	P97718	Q01338	A0A338P6T4	Q9Z1T1	Q9JME5	O54774	A0A286YDU3	Q8BSZ2	P98084	Q9WV31	P62331	O55143	Q64373;Q64373-2;Q64373-3;Q64373-4	A0A571BE75	Q8R0S4	P11798	P35564	B1AUH5	Q02248	P49615	O35089	P63040	P84086	O08553	P56546;P56546-2	P39053-3	P39054	P51141	P52800	Q00262	P42567	P21803;P21803-2	P35922;P35922-10;P35922-11;P35922-12;P35922-2;P35922-3	Q8BNY6	O55102	Q61626	P47743	O35668;O35668-2	P84075	Q64264	E9Q0N0;E9Q3I5;E9Q3I9	Q60603	P33175	P28738	P55258	P20357	D3Z135;E9Q1F5	E9PVU0;E9Q175	P28663
GO:0050821,protein stabilization,12/168,93/5794,1.2914139156561581e-5,4.5647894657568363e-4,3.906338291655835e-4,12,BP,"Q9QXJ1;Q9QXJ1-2	Q00623	P09813	P14094	P14231	P97370	O35129	P14211	P80314	F6Q609	P80315	P80316	P80317	P80313	P42932	Q61081	Q06890	P23927	P51141	Q61062	Q03137	G3UYU4	Q60634	P16858	P21279	Q61191	P63038	P07901	P11438	P17047;P17047-2;P17047-3	Q8BUN5	Q61937	P62962	Q9JJV2	P67778	P26450	P24369	O08586	Q8VCI5	P62082	O08599	P11983	P63166	P70398	P56695	Q8CCB2	Q9QUR7	Q9WTX2	Q9JLV1	Q9JKY5
GO:1903827,regulation of cellular protein localization,23/168,301/5794,1.57520570277067e-5,5.27486646519915e-4,4.513989749352515e-4,23,BP,"P60710;P63260	Q9JI91	O35598	Q921K2	O08715;O08715-2;O08715-3;O08715-4;O08715-5;O08715-6	P31750	Q60823	A0A087WNU5	A0A338P6T4	Q61315;Q61315-3	P51910	P62331	E9PV44	Q64373;Q64373-2;Q64373-3;Q64373-4	Q9Z2F7	P54285	Q8R0S4	O88602	P11798	P28652	A0A286YCB8	P08414	Q02248	P80314	F6Q609	P80315	P80316	P80317	P80313	P42932	Q9JLQ0	P35762	P60766	P15116	P49615	P61809	P18760	P12657	P47941	P41241	Q60737	Q62165	H7BX36;Q1EDH1	D3Z3B8	E9PWX1	P51141	Q61062	Q01279	Q61070	O08579
GO:0045333,cellular respiration,13/168,116/5794,2.638336655918359e-5,7.807635801525841e-4,6.68141804295604e-4,13,BP,"P28271,A0A2R8VJW0,P54822,Q07813,P70444,O55003,P24270,P97478,P19783,P12787,P19536,P43024,P17665,Q9CZU6,P62897,P00015,O08749,O35943,O55102,P13707,Q8CGB9,O88844,P70404,Q9Z2D6;Q9Z2D6-2	P08249	P14152	Q9CXZ1	Q91YT0	Q60597	Q7TPV4	P35486	P42337	P05132;P05132-2	P56564	O55042;O55042-2	P09671	Q9Z2I9	Q9Z2I8	Q91YM4	Q9CQ69	Q9CZ13	Q9QZM2	Q9QXX4	Q91WS0	Q791V5	Q9WUM5	Q99LX0	Q8R104	Q811J3	Q9CZB0	Q8C6I2	Q8R1I1	Q9CQJ8	Q9D7J4	Q9D7P6	Q7TMF3	Q9Z1P6	Q9D0M3;Q9D0M3-2	P99028	Q9CR68	Q91WF0;Q91WF0-2	Q921G7	Q9CXV1	Q8K2B3	Q6GQS1	Q9D6J5	Q99LC3	Q9D855	Q9CQA3	Q9D6R2	Q8K1Z0	Q9CQN1	Q9CQ54
GO:0072525,pyridine-containing compound biosynthetic process,9/168,56/5794,2.7452108800753313e-5,7.931580528238087e-4,6.787484277913185e-4,9,BP,"P05064,P05063,P12023-2,P15327,Q9WUZ9,P17183,Q00612,P16858,P13707,Q9R0N0,P42859,P17710;P17710-3;P17710-4	O08528;P17710;P17710-3;P17710-4;Q3TRM8	P15208	O55135	P34884	Q60597	Q9Z1M0	A0A087WRM7	P12382	P47857;P47857-2;P47857-3	Q9DBJ1	P09411	A0A1L1SQV8	E9Q509	P49769	P04919;P04919-2	P42227;P42227-2;P42227-3	P17751;P17751-2	O70250	Q9WUA3	Q791V5	Q99KQ4	Q8C5H8;Q8C5H8-2;Q8C5H8-3	Q8VDL4;Q8VDL4-3	Q99JR6	Q8R059	A6ZI47	Q91XF0	P52792;P52792-2	Q5EG47	Q8BRK8	Q91WG5	Q8CGY8	Q924M7	Q6NZM9	Q91W97	Q8K183	Q8CC86	Q8VC30	A0A498WGT1	Q3UDF0;"Q3UDF0-2	P54071	Q8BZA9""	ENSMUSG00000030695	ENSMUSG00000017390	ENSMUSG00000022892	ENSMUSG00000038871	ENSMUSG00000021236	ENSMUSG00000004267	ENSMUSG00000031400
GO:0046434,organophosphate catabolic process,13/168,122/5794,4.5268715156188854e-5,0.0011520888007250064,9.859049648226815e-4,13,BP,"P48410,P05064,P05063,D3Z0Y2,P09813,P12023-2,P15327,P55772,O55026,Q9WUZ9,P16330;P16330-2	P17183	O89106	P16858	P13707	Q64521	Q9R0N0	P70349	P17710;P17710-3;P17710-4	O08528;P17710;P17710-3;P17710-4;Q3TRM8	O88844	P49442	P15208	O55135	Q9D892	P06151	P35951	P34884	O70145	Q60597	Q9Z1M0	Q61481	P06802;P06802-2	Q9R1E6;Q9R1E6-3	A0A087WRM7	P12382	P47857;P47857-2;P47857-3	Q9DBJ1	P09411	A0A1L1SQV8	P28867;P28867-2	E9Q509	Q9Z1B3	P51432	Q62077	Q9Z280;Q9Z280-2	P97813	P49769	O08586	P04919;P04919-2	Q04519	O70572	P42227;P42227-2;P42227-3	P17751;P17751-2	Q61503	Q9JM14	Q9JKX6	Q9Z2C9	A0A0A6YW07;Q80ZJ2;Q924B0	O70250
GO:0097479,synaptic vesicle localization,14/168,141/5794,5.070375058205125e-5,0.0012651082865815727,0.0010826218777529827,14,BP,"P97718,Q01338,Q9Z1T1,Q9JME5,O54774,A0A286YDU3,Q8BSZ2,P98084,O55143,Q64373;Q64373-2;Q64373-3;Q64373-4	A0A571BE75	Q8R0S4	P11798	B1AUH5	Q02248	P15116	P49615	O35089	P63040	P84086	O08553	P56546;P56546-2	P39053-3	P39054	P51141	Q00262	P21803;P21803-2	P35922;P35922-10;P35922-11;P35922-12;P35922-2;P35922-3	Q8BNY6	O55102	Q61626	P47743	Q64264	Q60603	P33175	P28738	P20357	E9PVU0;E9Q175	P28663	P0DI97	Q6P9K9	Q9Z1M0	Q9JJV2	Q4VA93	P68404-2	P63318	P16054	Q9QX11;Q9QX11-2	P49769	O08586	P63011	P60879	Q9Z266;Q9Z266-2	Q61548;Q61548-2;Q61548-3	O55042;O55042-2	O09044	Q68FG2	O35526	Q64704;Q64704-2;Q64704-3
GO:0006839,mitochondrial transport,13/168,129/5794,8.133748725659877e-5,0.0018805300775849825,0.0016092717321986678,13,BP,"O08915,P48962,P51881,E9PV44,Q61337,Q07813,Q64373;Q64373-2;Q64373-3;Q64373-4	P70345	Q8CCS6;Q8CCS6-2	P70444	O55003	Q9Z2F7	P11798	P16330;P16330-2	P19536	O54983	Q8JZU2	O88741	P97494	P42859	O08528;P17710;P17710-3;P17710-4;Q3TRM8	P16627	P63038	P07901	Q3U2G2	Q61768	Q99LP6	Q62443	Q9WVD5	P49769	P54830	P56564	Q9Z2B2;Q9Z2B2-2	Q61165	Q9WTN3;Q9WTN3-2;Q9WTN3-3;Q9WTN3-4	P42227;P42227-2;P42227-3	Q9Z0V8	Q9Z0V7	O35857	P52196	P56501	P63101	Q9QZD8	Q9JLV1	Q9JKY5	P62075	Q9WV98	Q9WVA2	P62073	Q9QXX4	Q8BWT1	Q9D113	Q9QYA2	Q9WTQ8	Q9JK48;Q9JK48-2	P63030
GO:1901135,carbohydrate derivative metabolic process,29/168,475/5794,8.201919002433519e-5,0.0018805300775849825,0.0016092717321986678,29,BP,"Q01341,P97490,P51830,P55264;P55264-2	Q921K2	P54822	Q61282	P51569	Q9R0Y5;Q9R0Y5-2	Q9WTP6;Q9WTP6-2	Q9WUR9	P48410	P05064	P05063	O08739	P17426;P17426-2	P12023-2	P08030	Q9QUI0	P14094	Q9R0K7	D3Z6F5	A2AKU9	Q9CQQ7	P50516	P62814	E9PV44	Q61337	Q07813	Q64373;Q64373-2;Q64373-3;Q64373-4	P70444	P15327	Q8R0S4	Q02248	P55772	Q9WUZ9	P15379;P15379-10;P15379-11;P15379-2;P15379-3;P15379-4;P15379-5;P15379-6;P15379-7;P15379-8;P15379-9	Q99KK2	P97478	P19783	P12787	P19536	P43024	P56392	P48771	P17665	Q9CZU6	P21460	P62897	P00015	P61804	O54734	Q9Z2A7
GO:0048489,synaptic vesicle transport,13/168,130/5794,8.812529383059343e-5,0.001967358533323336,0.0016835755580378376,13,BP,"P97718,Q01338,Q9Z1T1,Q9JME5,O54774,A0A286YDU3,Q8BSZ2,P98084,O55143,Q64373;Q64373-2;Q64373-3;Q64373-4	A0A571BE75	Q8R0S4	P11798	B1AUH5	Q02248	P49615	O35089	P63040	P84086	O08553	P56546;P56546-2	P39053-3	P39054	P51141	Q00262	P21803;P21803-2	P35922;P35922-10;P35922-11;P35922-12;P35922-2;P35922-3	Q8BNY6	O55102	Q61626	P47743	Q64264	Q60603	P33175	P28738	P20357	E9PVU0;E9Q175	P28663	Q6P9K9	Q9Z1M0	Q9JJV2	Q4VA93	P68404-2	P63318	P16054	Q9QX11;Q9QX11-2	P49769	P63011	P60879	Q9Z266;Q9Z266-2	Q61548;Q61548-2;Q61548-3	O55042;O55042-2	O09044	Q68FG2	O35526	Q64704;Q64704-2;Q64704-3	O08599	Q62277	P46096
GO:0097480,establishment of synaptic vesicle localization,13/168,130/5794,8.812529383059343e-5,0.001967358533323336,0.0016835755580378376,13,BP,"P97718,Q01338,Q9Z1T1,Q9JME5,O54774,A0A286YDU3,Q8BSZ2,P98084,O55143,Q64373;Q64373-2;Q64373-3;Q64373-4	A0A571BE75	Q8R0S4	P11798	B1AUH5	Q02248	P49615	O35089	P63040	P84086	O08553	P56546;P56546-2	P39053-3	P39054	P51141	Q00262	P21803;P21803-2	P35922;P35922-10;P35922-11;P35922-12;P35922-2;P35922-3	Q8BNY6	O55102	Q61626	P47743	Q64264	Q60603	P33175	P28738	P20357	E9PVU0;E9Q175	P28663	Q6P9K9	Q9Z1M0	Q9JJV2	Q4VA93	P68404-2	P63318	P16054	Q9QX11;Q9QX11-2	P49769	P63011	P60879	Q9Z266;Q9Z266-2	Q61548;Q61548-2;Q61548-3	O55042;O55042-2	O09044	Q68FG2	O35526	Q64704;Q64704-2;Q64704-3	O08599	Q62277	P46096
GO:0034205,amyloid-beta formation,6/168,27/5794,9.696021234691417e-5,0.0021457716558512746,0.0018362533578559766,6,BP,"Q64343,O35598,P08226,P12023-2,P70677,Q06890,Q61214,Q03137,O35668;O35668-2	P04925	P49769	P70335;P70335-2	A0A1Y7VMN0;F8VPK5	O88307	Q9QUR7	Q9JMK2	Q91V24	O08539	O88998	P57716	Q9D1D4	Q8BZ81;"Q8BZ81-2	Q8BVF7	A0A1L1SUR7	Q8VCC9	Q8BMI3	Q2NL51""	ENSMUSG00000024030	ENSMUSG00000054693	ENSMUSG00000002985	ENSMUSG00000022892	ENSMUSG00000031628	ENSMUSG00000022037	ENSMUSG00000022897	ENSMUSG00000026235	ENSMUSG00000006930	ENSMUSG00000079037	ENSMUSG00000019969	ENSMUSG00000024290	ENSMUSG00000020580	ENSMUSG00000049313	ENSMUSG00000032171	ENSMUSG00000022433	ENSMUSG00000035722	ENSMUSG00000024381	ENSMUSG00000026833	ENSMUSG00000003458	ENSMUSG00000021248	ENSMUSG00000042846	ENSMUSG00000015750	ENSMUSG00000039361	ENSMUSG00000038156	ENSMUSG00000020740	ENSMUSG00000057177""	ABCG1	ADAM10	APOE	APP
GO:0055114,oxidation-reduction process,27/168,435/5794,1.1324196151394642e-4,0.002464392848640065,0.002108914819082326,27,BP,"P51174,P45952,P50544,Q07417,P28271,A0A2R8VJW0,Q9R0H0;Q9R0H0-2	P28474	P54822	P31750	Q60823	P48410	P24549	P47739;P47740	P47740	P56213	P20108	D3Z0Y2	Q00623	P09813	P51910	Q9JLZ3	Q07813	Q6P3A8	P70444	O55003	P24270	P48758	Q9ESK9	Q9WU84	P47746	P97478	P19783	P12787	P19536	P43024	P17665	Q61147	P36552	P97742	P52825	O54983	Q9CZU6	O88712;O88712-2	P56546;P56546-2	Q60720	P62897	P00015	P28649	P56655;P56656	O54749	Q9WVK8	Q60991	Q64237	P31786	P42125
GO:1990000,amyloid fibril formation,4/168,10/5794,1.2496057541195923e-4,0.0026724761716255146,0.0022869830210291344,4,BP,"P08226,P12023-2,P01887,Q06890,P23927,P26883,P35951,P10637,P49769,A0A0J9YUQ8","ENSMUSG00000002985,ENSMUSG00000022892,ENSMUSG00000060802,ENSMUSG00000022037,ENSMUSG00000032060,ENSMUSG00000032966,ENSMUSG00000032193,ENSMUSG00000018411,ENSMUSG00000019969,ENSMUSG00000026879","APOE,AP…	P49769	Q06890""	ENSMUSG00000002985	ENSMUSG00000022892	ENSMUSG00000022037	ENSMUSG00000019969""	APOE	APP	CLU	PSEN1""";;;;;;;;;;;;;;;;;;;;;;;;;;;;;;;;;;;;;;;;;;;;;;;;;;;;;;;;;;;;;;;;;;;;;;;;;;;;;;;;;;;;;;;;;;;;;;;;;;;;;;;;;;;;;;;;;;;;;;;;
GO:0099504,synaptic vesicle cycle,15/168,174/5794,1.3922339180753027e-4,0.002834588257201316,0.002425711138103412,15,BP,"P60710;P63260	P97718	Q01338	A0A338P6T4	Q9Z1T1	O54774	P98084	P62331	O55143	Q64373;Q64373-2;Q64373-3;Q64373-4	O88737	A0A571BE75	Q8R0S4	P11798	P35564	B1AUH5	Q02248	P15116	P49615	P61809	P51791-3;P51791-5	P63040	P84086	P60904	P56546;P56546-2	O88533	P39053-3	P39054	P51141	Q00262	P35922;P35922-10;P35922-11;P35922-12;P35922-2;P35922-3	Q8BNY6	Q61626	P47743	Q64264	E9Q0N0;E9Q3I5;E9Q3I9	Q60603	E9PVU0;E9Q175	P28663	P0DI97	Q6P9K9	Q9Z1M0	Q9JJV2	O70161	Q4VA93	P68404-2	P63318	P16054	P27612	Q9Z280;Q9Z280-2
GO:0006637,acyl-CoA metabolic process,8/168,56/5794,1.8330049016330468e-4,0.0036445292770750813,0.0031188216624003077,8,BP,"P48410,Q9CZU6,Q9Z2A7,O08749,P41216,P19096,Q61586,P38060,P54869,P51660,Q9R008,Q60597,P35486,Q9JK42,P32020;P32020-2	O55042;O55042-2	Q9Z2I9	Q9Z2I8	O55137	O70571	Q8BKZ9	Q9QUJ7;Q9QUJ7-2	Q8BWT1	P63030	Q9R0X4	Q9WUM5	Q99J39;Q99J39-2	Q9QXG4	Q32MW3	Q9DBL1	Q922J9;Q922J9-4	Q99P30;Q99P30-2;Q99P30-3;Q99P30-5	Q9D051	Q99NB1	Q91V12;Q91V12-2;Q91V12-4	Q9D023	Q9D404	Q9D1I5	Q9DBM2	E9Q4Z2	Q8K2C8	Q91V92	Q8VDG5	Q5SWU9;Q5SWU9-2	Q8QZT1	P58137	Q9QYR9	Q99JF5	Q8JZK9	Q91WC3;"Q91WC3-2	Q8BFP9	Q8BMF4	Q922H2	Q60759	Q8VHQ9	Q8JZR0""	ENSMUSG00000031378	ENSMUSG00000005683	ENSMUSG00000022555	ENSMUSG00000020664	ENSMUSG00000018796	ENSMUSG00000025153	ENSMUSG00000024978	ENSMUSG00000028672
GO:0035383,thioester metabolic process,8/168,56/5794,1.8330049016330468e-4,0.0036445292770750813,0.0031188216624003077,8,BP,"P48410,Q9CZU6,Q9Z2A7,O08749,P41216,P19096,Q61586,P38060,P54869,P51660,Q9R008,Q60597,P35486,Q9JK42,P32020;P32020-2	O55042;O55042-2	Q9Z2I9	Q9Z2I8	O55137	O70571	Q8BKZ9	Q9QUJ7;Q9QUJ7-2	Q8BWT1	P63030	Q9R0X4	Q9WUM5	Q99J39;Q99J39-2	Q9QXG4	Q32MW3	Q9DBL1	Q922J9;Q922J9-4	Q99P30;Q99P30-2;Q99P30-3;Q99P30-5	Q9D051	Q99NB1	Q91V12;Q91V12-2;Q91V12-4	Q9D023	Q9D404	Q9D1I5	Q9DBM2	E9Q4Z2	Q8K2C8	Q91V92	Q8VDG5	Q5SWU9;Q5SWU9-2	Q8QZT1	P58137	Q9QYR9	Q99JF5	Q8JZK9	Q91WC3;"Q91WC3-2	Q8BFP9	Q8BMF4	Q922H2	Q60759	Q8VHQ9	Q8JZR0""	ENSMUSG00000031378	ENSMUSG00000005683	ENSMUSG00000022555	ENSMUSG00000020664	ENSMUSG00000018796	ENSMUSG00000025153	ENSMUSG00000024978	ENSMUSG00000028672
GO:0042987,amyloid precursor protein catabolic process,6/168,31/5794,2.1903980627172278e-4,0.004191400804222064,0.003586809332617289,6,BP,"Q64343,O35598,P08226,P12023-2,P70677,Q06890,Q61214,Q03137,P26883,Q60634,O35668;O35668-2	P25911;P25911-2	P04925	P49769	P70335;P70335-2	A0A1Y7VMN0;F8VPK5	O88307	Q9QUR7	Q9JMK2	Q91V24	O08539	O88998	P57716	Q9D1D4	Q8BZ81;"Q8BZ81-2	Q8BVF7	A0A1L1SUR7	Q8VCC9	Q8BMI3	Q4KUS2	Q2NL51""	ENSMUSG00000024030	ENSMUSG00000054693	ENSMUSG00000002985	ENSMUSG00000022892	ENSMUSG00000031628	ENSMUSG00000022037	ENSMUSG00000022897	ENSMUSG00000026235	ENSMUSG00000032966	ENSMUSG00000061981	ENSMUSG00000006930	ENSMUSG00000042228	ENSMUSG00000079037	ENSMUSG00000019969	ENSMUSG00000024290	ENSMUSG00000020580	ENSMUSG00000049313	ENSMUSG00000032171	ENSMUSG00000022433	ENSMUSG00000035722	ENSMUSG00000024381	ENSMUSG00000026833	ENSMUSG00000003458	ENSMUSG00000021248	ENSMUSG00000042846	ENSMUSG00000015750	ENSMUSG00000039361	ENSMUSG00000038156	ENSMUSG00000020740
GO:0048311,mitochondrion distribution,4/168,12/5794,2.814233829547853e-4,0.005190018185651656,0.004441380467837153,4,BP,"O35668;O35668-2	Q8BHE3	P10637	Q9Z2C5	Q9D6K5	Q5S006	Q811U4	E9PUD2	P58281-2	A0A0R4J140;"Z4YLI8	Q8CGY8	Q2YDW2""	ENSMUSG00000006930	ENSMUSG00000034958	ENSMUSG00000018411	ENSMUSG00000031337	ENSMUSG00000090935	ENSMUSG00000036273	ENSMUSG00000027668	ENSMUSG00000022789	ENSMUSG00000038084	ENSMUSG00000020741	ENSMUSG00000034160	ENSMUSG00000068922""	HAP1	ATCAY	MAPT	MTM1	SYNJ2BP	LRRK2	MFN1	DNM1L	OPA1	CLUH	OGT	MSTO1""	E9PUD2	P58281-2	Q8BHE3	Q8CGY8""	ENSMUSG00000034958	ENSMUSG00000022789	ENSMUSG00000038084	ENSMUSG00000034160""	ATCAY	DNM1L	OPA1	OGT""";;;;;;;;;;;;;;;;;;;;;;;;;;;;;;;;;;;;;;;;;;;;;;;;;;;;;;;;;;;;;;;;;;;;;;;;;;;;;;;;;;;;;;;;;;;;;;;;;;;;;;;;;;;;;;;;;;;;;;;
GO:0007568,aging,9/168,75/5794,2.8379387278408037e-4,0.00519608205924809,0.004446569653845228,9,BP,"P00520;P00520-2;P00520-3;P00520-4	P97718	P31750	P05063	P28352	P51910	P08226	P12023-2	P01887	P36895	P98086	P14211	P49817	P47746	P97478	Q6ZWX6	D3Z2M7	Q60631	P42859	Q61411	Q8CGB9	O55222	P32883-2	Q61781;Q9QWL7	Q9Z2K1	P48678	P34884	A0A0A6YY91	Q61937	Q63850	P28867;P28867-2	P97313	P04925	P49769	O08586	P32020;P32020-2	P98083;P98083-2;Q61120	F6ZRK3	P08228	P09671	Q64511	Q61037-2	Q9WUA6;Q9WUA6-2	Q9ESK3	Q9Z1J2;Q9Z1J2-2	P97789;P97789-2;P97789-3	P31938	P63085	P47811;P47811-2;P47811-3;P47811-4	Q63844
GO:0007005,mitochondrion organization,20/168,302/5794,4.1455936301488866e-4,0.0071772352304278345,0.006141950032780556,20,BP,"Q921K2,O08915,P31750,P48962,P51881,P20108,Q99J83,E9PV44,Q61337,Q07813,O35129,Q64373;Q64373-2;Q64373-3;Q64373-4	P70345	Q8CCS6;Q8CCS6-2	P70444	O55003	Q9Z2F7	P11798	Q9ESK9	P09240	Q61081	P49615	P16330;P16330-2	P97478	P56394	P56392	P48771	Q60598	P97792	Q61527;Q61527-2;Q61527-3	Q9D1L0	O35943	P17439	O55126	O88741	P97494	O09172	P11352	O08756	O35668;O35668-2	Q9Z2V5	P42859	O08528;P17710;P17710-3;P17710-4;Q3TRM8	P38060	P16627	P63038	P07901	Q3U2G2	Q8BHE3	P97386	P48678	P19258	Q99LP6	P10637	Q9Z2C5	Q9CQ75	Q9CXZ1	Q62443	Q64337;Q64337-2	Q9Z1M0	P67778
GO:0044283,small molecule biosynthetic process,20/168,302/5794,4.1455936301488866e-4,0.0071772352304278345,0.006141950032780556,20,BP,"Q64343,P51174,P45952,P50544,E9Q3E8,P55264;P55264-2	Q9R0Y5;Q9R0Y5-2	P48410	P24549	P05064	P05063	P17426;P17426-2	Q00623	P08226	P12023-2	P08030	Q9WV54	P16460	P24288	O35855	P15327	Q91WT9;Q91WT9-2	P55772	O55026	Q9WUZ9	Q9R0A1	P16330;P16330-2	P97478	P28649	Q60991	Q64237	P61458	Q3U1J4	O09005	O88455	P70245	P17183	Q9D379	P19096	Q61578	P61148	O89106	Q00612	P48318	P16858	Q64737	P17439	P13707	Q64521	Q60928	Q9R0N0	P15105	D3Z7P3	P26443	P05201
GO:0016052,carbohydrate catabolic process,9/168,79/5794,4.2112211137759254e-4,0.007241593063891711,0.006197024526601985,9,BP,"P05064,P05063,P12023-2,Q61337,P23780,P15327,Q9ESK9,O35114,Q9WUZ9,P17183,P70699,P16858,P13707,Q9R0N0,Q60648,P20060,P17710;P17710-3;P17710-4	O08528;P17710;P17710-3;P17710-4;Q3TRM8	P63158	P50172	P15208	O55135	P06151	Q91VN0	P34884	Q9QWR8	O35657	Q60597	Q9Z1M0	A0A087WRM7	P12382	P47857;P47857-2;P47857-3	Q9DBJ1	P09411	A0A1L1SQV8	E9Q509	P62137	P62141	P49769	Q9WUB3	Q64442	P04919;P04919-2	P42227;P42227-2;P42227-3	P17751;P17751-2	Q9JKX6	O70250	Q9WUA3	Q791V5	Q9JII6	Q68FH4	Q9DBB8	Q8VDL4;Q8VDL4-3	Q7TSV4	Q91W89	Q8R059	F8VPN4	A6ZI47	P52792;P52792-2	Q5EG47	Q8BRK8	Q91WG5	Q8CGY8	Q8CI94	Q9ET01	Q924M7	Q8K2I4
GO:0035966,response to topologically incorrect protein,8/168,64/5794,4.690174625155319e-4,0.007904963192728667,0.006764706378143155,8,BP,"Q07813,P14211,P35564,P52194,Q06890,P20029,Q9Z2V5,P63017,P16627,Q61699;Q61699-2	P63038	P17879;Q61696	P17156	P07901	P38647	Q99M51	O55033	P48722	P26450	P35821	Q06180;Q06180-2	Q9DCT5	P70362	P56695	Q9R049;Q9R049-2	Q9JLV5	O35864	Q9R099	Q9JLV1	Q9ER39	Q99M31;Q99M31-2	Q9QZN4	Q9WUD1	Q9QY76	Q9QYI4	Q9ESP1	Q8VCH8	Q99J56	Q9CR67	Q3ULL6	Q3TDQ1	Q3UHC7;Q3UHC7-2	Q91YL2	Q149L6	F7DBQ0;Q3TML0	Q9DBY1;Q9DBY1-2	Q3TMX5;"Q80ZP8	Q9D1Q6	Q3TDN2	Q99LM2	Q9BCZ4	Q9D2C7	Q9CVD2	Q8BM72	Q80U63	Q9Z1R2	Q8CB27	Q01853	Q6P5E4
GO:0044282,small molecule catabolic process,14/168,175/5794,5.054808035624299e-4,0.008463477928068317,0.007242657774035094,14,BP,"P51174,P45952,P50544,Q07417,Q9R0H0;Q9R0H0-2	P28474	P31750	Q60823	P48410	P08226	Q9JLZ3	Q61337	P24288	O35855	Q3U3J1	Q6P3A8	O55028	P23780	P15379;P15379-10;P15379-11;P15379-2;P15379-3;P15379-4;P15379-5;P15379-6;P15379-7;P15379-8;P15379-9	P47746	P97742	P52825	Q9WVK8	P31786	P42125	Q9R0P3	O08914	P35505	P45377	P48320	Q9R0N0	Q99KB8	D3Z7P3	P26443	P05201	P05202	Q9WVL0	Q61425	P17710;P17710-3;P17710-4	P38060	P51660	P49442	P06151	O35386	Q91VN0	Q9Z0J4;Q9Z0J4-5	P70313	P29758	A0A087WRM7	P12382	P47857;P47857-2;P47857-3	P23492	Q9WU79	O08586
GO:0051193,regulation of cofactor metabolic process,6/168,36/5794,5.138849220577248e-4,0.008547955076058234,0.007314949458117871,6,BP,"P12023-2,Q9WUZ9,P39688,P13707,P50172,P15208,O55135,P34884,P06801,Q9Z1M0,Q9JK42,Q9DBJ1,P49769,O55042;O55042-2	P42227;P42227-2;P42227-3	Q61171	Q9WTR6	O70571	Q791V5	Q9CQN6	Q8R4N0	Q99MS3;Q99MS3-2;Q99MS3-3	P52792;P52792-2	Q5EG47	Q99KE1	Q8BRK8	Q91WG5	Q8CGY8	Q6NZM9	Q3UDF0;"Q3UDF0-2	Q8BFP9	Q8BMS4	Q922H2	Q8BZA9	Q6NVE9""	ENSMUSG00000022892	ENSMUSG00000021236	ENSMUSG00000019843	ENSMUSG00000023019	ENSMUSG00000016194	ENSMUSG00000005534	ENSMUSG00000027613	ENSMUSG00000033307	ENSMUSG00000032418	ENSMUSG00000029468	ENSMUSG00000038967	ENSMUSG00000011752	ENSMUSG00000019969	ENSMUSG00000025889	ENSMUSG00000004040	ENSMUSG00000005161	ENSMUSG00000027737	ENSMUSG00000019577	ENSMUSG00000027282	ENSMUSG00000111714	ENSMUSG00000021361	ENSMUSG00000025545	ENSMUSG00000022679	ENSMUSG00000041798	ENSMUSG00000050697	ENSMUSG00000024556	ENSMUSG00000028518	ENSMUSG00000028944
[truncated: 1,444 more columns]
