# Supplementary material for: The hibernation-derived compound SUL-138 shifts the mitochondrial proteome towards fatty acid metabolism and prevents cognitive decline and amyloid plaque formation in an Alzheimer’s disease mouse model
Source: Alzheimers Res Ther. 2022 Dec 9;14:183. doi: 10.1186/s13195-022-01127-z (PMC9733344; doi:10.1186/s13195-022-01127-z)
Supplement: Supplementary file 15 — Additional file 15: Supplementary dataset 4. GO analysis of hippocampal protein regulation as a result of 3 months of SUL-138 treatment in APP/PS1 mice (APP SUL vs. APP VEH); significantly down regulated group. [file 13195_2022_1127_MOESM15_ESM.csv]

go_id	go_name	GeneRatio	BgRatio	pvalue	pvalue_adjust	qvalue	gene_count	go_domain	protein_id_all	ensembl_id_all	gene_symbol_all	protein_id_foreground	ensembl_id_foreground	gene_symbol_foreground;;;;;;;;;;;;;;;;;;;;;;;;;;;;;;;;;;;;;;;;;;;;;;;;;;;;;;;;;;;;;;;;;;;;;;;;;;;;;;;;;;;;;;;;;;;;;;;;;;;;;;;;;;;;;;;;;;;;;;;;;;;;;;;;;;;;;;;;;;;;;;;;;;;;;;;;;;;;;;;;;;;;;;;;;;;;;;;;;;;;;;;;;;;
GO:0003779,actin binding,22/108,250/5725,8.189323959108433e-10,2.710666230464891e-7,2.422315823694179e-7,22,MF,"P00520;P00520-2;P00520-3;P00520-4	P09470	F7ACR9	Q9JI91	P97490	Q9QYC0	Q9QYB8	O70200	P14824	Q9WV31	Q9WV32	Q8CC27;Q8CC27-2;Q8CC27-3	P40124	P24452	P47753	A0A0N4SVM0	P47757	P26231	Q61301-2;Q61301-3	P61809	O35926	P18760	P45591	O89053	P70658;P70658-2	Q60598	Q62165	Q62418;Q62418-2;Q62418-3	O08808	P11531	A0A087WPR7	Q61214	P58252	Q01279	O08579	Q03173-4	E9PV14	A0A1W2P896	Q9WV92;Q9WV92-8	Q9WV69	Q08509	P70429;P70429-2	P34152-5	Q61553	P70451;P70451-2;P70451-5	Q9JJ28	A0A6I8MWW1;F6QB26	Q9Z2V5	P51859	P84075
GO:0005200,structural constituent of cytoskeleton,9/108,44/5725,8.844470157230127e-8,1.463759811021586e-5,1.3080505864114032e-5,9,MF,"P60710;P63260	Q9QYC0	Q9QYB8	A0A087WNU5	Q9WV32	P28652	Q9WV92;Q9WV92-8	P03995;P03995-2	Q9Z2K1	P08551	Q9QXS1;Q9QXS1-2;Q9QXS1-6;Q9QXS1-7;Q9QXS1-8	Q3UGX2	Q62261	P26039	E9Q453;G5E8R0	P58774-2	A2ASS6	P68369	P05214;P68368;P68369	P68368	Q7TMM9	Q9ERD7	Q9D6F9	P99024	P20152	Q9QYB5-2	Q9JJZ2	Q9JM76	P61161	Q9CPW4	Q922F4	P59999	A0A1L1SRI1	Q9CWF2	Q99JY9	Q9CVB6	B1AX58	P83887	P46660	P68372	Q8CJ40	Q70IV5;"Q70IV5-2	P19246	A2AQ07""	ENSMUSG00000029580	ENSMUSG00000029106	ENSMUSG00000030000	ENSMUSG00000069601	ENSMUSG00000029622	ENSMUSG00000057897
GO:0016620,"oxidoreductase activity, acting on the aldehyde or oxo group of donors, NAD or NADP as acceptor",6/108,30/5725,1.6108023474124136e-5,0.0012539392378087143,0.0011205499310677333,6,MF,"P28474,P24549,P47738,P47739;P47740	P47740	O08749	P45377	P16858	Q9QYF1	Q60597	P35486	Q62148	Q9Z2I8	O35945	Q8BKZ9	Q99LB2	Q9Z110;Q9Z110-2	Q9JLJ2	Q922J9;"Q922J9-4	Q80VQ0	Q9D051	Q9CZS1	Q9EQ20	Q8R0Y6	Q9DBF1-2	Q8CHT0	Q8BWF0	Q8K009	Q8BMF4	Q8BH00""	ENSMUSG00000028138	ENSMUSG00000053279	ENSMUSG00000029455	ENSMUSG00000019102	ENSMUSG00000010025	ENSMUSG00000020664	ENSMUSG00000029762	ENSMUSG00000057666	ENSMUSG00000066441	ENSMUSG00000020456	ENSMUSG00000031299	ENSMUSG00000013584	ENSMUSG00000061838	ENSMUSG00000024747	ENSMUSG00000010914	ENSMUSG00000022210	ENSMUSG00000025007	ENSMUSG00000026687	ENSMUSG00000030759	ENSMUSG00000024885	ENSMUSG00000021748	ENSMUSG00000035561	ENSMUSG00000021238
GO:0016491,oxidoreductase activity,19/108,345/5725,1.8941680329436772e-5,0.0012539392378087143,0.0011205499310677333,19,MF,"P51174,P45952,P50544,Q07417,Q9R0H0;Q9R0H0-2	P28474	P24549	P47738	P47739;P47740	P47740	P56213	P20108	D3Z0Y2	P28352	P21300	Q3U3J1	Q6P3A8	P08003	P24270	P48758	Q91WT9;Q91WT9-2	P97478	P19783	P12787	P19536	P43024	Q9CPQ1	P56392	P48771	P17665	Q61147	P36552	O54983	P47199	O88712;O88712-2	P56546;P56546-2	Q60720	P62897	P00015	P28649	P56655;P56656	O54749	Q9WVK8	Q60991	Q64237	P61458	O09005	O88455	O08749	P19096	P46656	Q61578	P45377	O35943
GO:0046982,protein heterodimerization activity,13/108,205/5725,1.1119475740087964e-4,0.004281826999567049,0.0038263424610537155,13,MF,"Q64343,P97490,Q9QYC0,Q9QYB8,P97718,Q01338,P09813,A0A140LHH4,Q64436,Q61337,Q07813,Q64373;Q64373-2;Q64373-3;Q64373-4	P70345	Q8CCS6;Q8CCS6-2	P70444	O55003	Q9Z2F7	O08529	O88456	P26231	Q02248	P49817	P51791-3;P51791-5	Q61189	Q9CW03	Q91WV0	Q61062	Q01279	P17182	P17183	Q9QYE3	P70428	G3UYU4	Q60634	P35922;P35922-10;P35922-11;P35922-12;P35922-2;P35922-3	Q61584;Q61584-3	P48318	P48320	P97494	O09172	A2AI14;A2AI16;A2AI20;A2AI21	P35436	Q01097	P10649	P29416	P20060	P63038	O88351	O88522	Q62406;Q62406-2	Q62470;Q62470-2;Q62470-3	Q61738;Q61738-3;Q61738-5	P05555	P43406	P09055	P11835	Q03717	Q9Z0V2	Q60603	P04104	P53668
GO:0043209,myelin sheath,23/108,180/5811,9.068314220477139e-14,2.6388794381588476e-11,1.8136628440954278e-11,23,CC,"A0A2R8VJW0,P60710;P63260	P07724	P05064	P48962	P51881	P20108	P62331	P16460	Q8VDN2	P14094	D3Z6F5	A2AKU9	Q9CQQ7	P50516	P62814	P07356	P0DP26;P0DP27;P0DP28	G3UZ90	P35564	P80314	F6Q609	P80316	P60766	Q04447	P30275	P16330;P16330-2	P12960	P12787	P19536	P43024	O08553	P23927	P62897	O08749	D3Z3B8	P39053-3	P10126	P62631	Q9WVK4	P17182	P17183	Q61553	P16858	P50396	Q61598	P03995;P03995-2	P15105	D3Z2M7	P62874	P29387
GO:0005938,cell cortex,20/108,187/5811,1.2806894504765355e-10,1.863403150443359e-8,1.2806894504765354e-8,20,CC,"F7ACR9,P60710;P63260	Q9JI91	Q60823	Q02357-6	Q61315;Q61315-3	P62331	Q9QUI0	P62746	O88737	P07356	P12658	Q08331	P40124	P47753	A0A0N4SVM0	P47757	Q61301-2;Q61301-3	Q02248	P30999	P49817	Q9JLQ0	P60766	P15116	P18760	O89053	O08585	O88712;O88712-2	P56546;P56546-2	Q60598	Q62418;Q62418-2;Q62418-3	O08788	J3KMS4	Q9JHU4	Q61166	P10126	O08579	Q05512	P17182	P17183	A0A1W2P896	P49222	Q9WV69	Q08509	E9PV24;E9PV24-2	P21803;P21803-2	G3UYU4	Q60634	P48318	B2RSH2	P61979-3
GO:0005882,intermediate filament,11/108,45/5811,3.269634725732957e-10,3.171545683960968e-8,2.179756483821971e-8,11,CC,"F7ACR9,A0A087WPR7,Q61214,P03995;P03995-2	P23242	P63017	O55135	Q02257	P02535;P02535-2;P02535-3	P08730	Q61781;Q9QWL7	Q9Z2K1	P19001;Q61781;Q6IFX2;Q9QWL7	P04104	Q3TTY5	P50446	P11679;P20152;P31001;Q9DCV7	P48678	P14733	P21619	D3YZ62;D3Z4J3;F6TDE5;F6Z2S4	P08551	P08553	P15532	Q01768	P97333	P63054	Q9QXS1;Q9QXS1-2;Q9QXS1-6;Q9QXS1-7;Q9QXS1-8	P15331;P15331-3	P20152	O35874	Q9CQ73	Q6IFX2	Q3UV17	E9PWB2	E9Q557	Q922U2	Q9DCV7	Q80Z38	Q8R0W0	Q6NXH9	Q8VED5	P46660	Q70IV5;"Q70IV5-2	P19246""	ENSMUSG00000028649	ENSMUSG00000026131	ENSMUSG00000022897	ENSMUSG00000020932	ENSMUSG00000050953	ENSMUSG00000015656	ENSMUSG00000027613	ENSMUSG00000001552
GO:0045111,intermediate filament cytoskeleton,11/108,58/5811,5.997576832962565e-9,3.0465258904795386e-7,2.0938322271337035e-7,11,CC,"F7ACR9,P42932,O08788,A0A087WPR7,Q61214,P03995;P03995-2	P23242	P63017	O55135	Q02257	P02535;P02535-2;P02535-3	P08730	Q61781;Q9QWL7	Q9Z2K1	P19001;Q61781;Q6IFX2;Q9QWL7	P04104	Q3TTY5	P50446	P11679;P20152;P31001;Q9DCV7	P48678	P14733	P21619	D3YZ62;D3Z4J3;F6TDE5;F6Z2S4	P08551	P08553	P15532	Q01768	P97333	P63054	Q9QXS1;Q9QXS1-2;Q9QXS1-6;Q9QXS1-7;Q9QXS1-8	P15331;P15331-3	P20152	O35874	Q8VE22	Q6DIC0	Q9CQ73	Q6IFX2	Q3UV17	Q9ERR1	E9PWB2	E9Q557	Q922U2	Q9DCV7	Q8CCN5	Q80Z38	Q8R0W0	Q6NXH9	Q8VED5	P84309-2	P46660	Q5RJH6;Q5RJH6-2;Q5RJH6-3	Q80UK0	Q70IV5;Q70IV5-2	S0DHL8	Q811T9;Q811T9-2;Q811T9-3
GO:0099571,postsynaptic cytoskeleton,7/108,16/5811,6.281496681401111e-9,3.0465258904795386e-7,2.0938322271337035e-7,7,CC,"P60710;P63260	Q60598	E9Q0N0;E9Q3I5;E9Q3I9	D3YZ62;D3Z4J3;F6TDE5;F6Z2S4	D3Z135;E9Q1F5	Q64331	P08551	P08553	Q68FG2	B9EJA2;B9EJA2-4;B9EJA2-5	Q9QXS6	Q5SV64	P46660	H3BJD6;H3BL28;"Q7TN74	P62484	P19246""	ENSMUSG00000029580	ENSMUSG00000031078	ENSMUSG00000022957	ENSMUSG00000034593	ENSMUSG00000025885	ENSMUSG00000033577	ENSMUSG00000022055	ENSMUSG00000022054	ENSMUSG00000067889	ENSMUSG00000000416	ENSMUSG00000034675	ENSMUSG00000020900	ENSMUSG00000034336	ENSMUSG00000032827	ENSMUSG00000026782	ENSMUSG00000020396""	ACTB	CTTN	ITSN1	MYO5A	MYO5B	MYO6	NEFL	NEFM	SPTBN2	CTTNBP2	DBN1	MYH10	INA	PPP1R9A	ABI2	NEFH""	P08551	P08553
GO:0098862,cluster of actin-based cell projections,12/108,83/5811,2.950398510330656e-8,7.805145150056553e-7,5.36436092787392e-7,12,CC,"P09470,Q02013,Q99PJ1-18;Q99PJ1-19;Q99PJ1-26	P12658	Q08331	P47753	A0A0N4SVM0	P47757	O89053	P97318;P97318-2;P97318-8	O08808	Q08509	Q9JJ28	P27600	P27601	P11499	P07901	P70227	P97449	Q61391	O08601;O08601-2	Q8VDD5	Q60605;Q60605-2	P46735;P46735-2	Q9WTI7-3	D3Z135;E9Q1F5	Q64331	P49282-2;P49282-3	P63005	P23506-2	P21447	P68404-2	P97813	Q9QXS1;Q9QXS1-2;Q9QXS1-6;Q9QXS1-7;Q9QXS1-8	O54990;O54990-2;O54990-3;O54990-6	P32848	Q8VCI5	P63001	P26043	Q60610	P26040	Q9Z0P5;Q9Z0P5-2	Q9QWW1-2	Q91VE0	Q9WTR6	P70441	Q9QYB5-2	Q9CX84	Q9EQZ6;Q9EQZ6-3	Q9JHL1	Q9ERG0;Q9ERG0-2	Q9CWF6
GO:0099512,supramolecular fiber,25/108,431/5811,1.918572845290208e-7,4.044606297962482e-6,2.779798142929542e-6,25,CC,"F7ACR9,P68134,Q9JI91,P62737,P97718,O70200,Q9R0Y5;Q9R0Y5-2	P05064	Q02357-6	A0A087WNU5	P48036	Q61315;Q61315-3	P08226	Q01815;Q01815-2	Q99246;Q99246-3;Q99246-4	P47757	Q02248	P80314	F6Q609	P80315	P80316	P80317	P80313	P42932	Q9JLQ0	P49615	P61809	P45591	P70232	O89053	P16330;P16330-2	P08121	Q9QZS0	P11087	Q60571	O08553	P23927	P97315	P21460	Q60598	Q62165	O54784	P31786	Q62418;Q62418-2;Q62418-3	O08788	O88809	P54823	D3Z3B8	P11531	Q9JHU4	O88485;O88485-2	A2BFF5;A2BFF9;Q3TPJ8	P39053-3	P39054	A0A087WPR7	P51141
GO:0099080,supramolecular complex,25/108,432/5811,2.00666058789127e-7,4.044606297962482e-6,2.779798142929542e-6,25,CC,"F7ACR9,P68134,Q9JI91,P62737,P97718,O70200,Q9R0Y5;Q9R0Y5-2	P05064	Q02357-6	A0A087WNU5	P48036	Q61315;Q61315-3	P08226	Q01815;Q01815-2	Q99246;Q99246-3;Q99246-4	P47757	Q02248	P80314	F6Q609	P80315	P80316	P80317	P80313	P42932	Q9JLQ0	P49615	P61809	P45591	P70232	O89053	P16330;P16330-2	P08121	P08122	Q9QZS0	P11087	Q60571	O08553	P23927	P97315	P21460	Q60598	Q62165	O54784	P31786	Q62418;Q62418-2;Q62418-3	O08788	O88809	P54823	D3Z3B8	P11531	Q9JHU4	O88485;O88485-2	A2BFF5;A2BFF9;Q3TPJ8	P39053-3	P39054	A0A087WPR7
GO:0099081,supramolecular polymer,25/108,432/5811,2.00666058789127e-7,4.044606297962482e-6,2.779798142929542e-6,25,CC,"F7ACR9,P68134,Q9JI91,P62737,P97718,O70200,Q9R0Y5;Q9R0Y5-2	P05064	Q02357-6	A0A087WNU5	P48036	Q61315;Q61315-3	P08226	Q01815;Q01815-2	Q99246;Q99246-3;Q99246-4	P47757	Q02248	P80314	F6Q609	P80315	P80316	P80317	P80313	P42932	Q9JLQ0	P49615	P61809	P45591	P70232	O89053	P16330;P16330-2	P08121	P08122	Q9QZS0	P11087	Q60571	O08553	P23927	P97315	P21460	Q60598	Q62165	O54784	P31786	Q62418;Q62418-2;Q62418-3	O08788	O88809	P54823	D3Z3B8	P11531	Q9JHU4	O88485;O88485-2	A2BFF5;A2BFF9;Q3TPJ8	P39053-3	P39054	A0A087WPR7
GO:0016323,basolateral plasma membrane,13/108,118/5811,2.084848607197156e-7,4.044606297962482e-6,2.779798142929542e-6,13,CC,"P09470,Q61072,P97490,A0A087WNU5,P17426;P17426-2	Q02013	A0A5F8MQ17	Q8VDN2	P14094	O35607	P07356	B1AUH5	Q61301-2;Q61301-3	Q02248	P49817	Q64314	P56528	P55772	P15379;P15379-10;P15379-11;P15379-2;P15379-3;P15379-4;P15379-5;P15379-6;P15379-7;P15379-8;P15379-9	P35762	P15116	P97792	Q62165	Q61672	D3Z3B8	Q01279	Q00262	P42567	Q61527;Q61527-2;Q61527-3	P34152-5	G3UYU4	Q60634	O88704	Q9Z0Z4;Q9Z0Z4-2	P11499	P07901	Q8CGB9	Q62470;Q62470-2;Q62470-3	Q61739;Q61739-2	Q9JM63	P52189	P35951	Q80Y17	Q91ZX7	O35379	P26041	O08601;O08601-2	Q9WTI7-3	Q9QWK5	Q9QZS3;Q9QZS3-2;Q9QZS3-3;Q9QZS3-4	Q9Z0P4	P23506-2	O35245;O35245-3	Q9QXS1;Q9QXS1-2;Q9QXS1-6;Q9QXS1-7;Q9QXS1-8
GO:0030424,axon,26/108,487/5811,5.334263574270746e-7,9.701691875704919e-6,6.667829467838432e-6,26,CC,"Q80YE4;Q80YE4-2;Q80YE4-3	P00520;P00520-2;P00520-3;P00520-4	P45952	P21836	P60710;P63260	Q9R1V6-11;Q9R1V6-14	P97490	P51830	Q01338	M0QWP1	E9Q3Q6	P05063	Q02357-6	A0A087WNU5	O35639	P48036	P61967	O54774	Q9QXJ1;Q9QXJ1-2	Q61315;Q61315-3	P12023-2	Q02013	Q9QUI0	P51863	Q61361	O35129	P18572;P18572-2	O88737	O55017;O55017-2	O88602	P12658	P0DP26;P0DP27;P0DP28	G3UZ90	P11798	P35564	Q61301-2;Q61301-3	P30999	P22682	P09240	P97291	P70407	P49615	P61809	O35926	P18760	Q03059	P12657	Q9ERZ3	O89053	P51791-3;P51791-5
GO:0031965,nuclear membrane,12/108,109/5811,6.383980774481976e-7,1.0927872972789736e-5,7.510565617037619e-6,12,CC,"P97718,P97429,Q61315;Q61315-3	Q02013	Q02248	Q9ESK9	P21460	O88455	P48302	O08579	P16858	O09131	P50172	P70168	P11881;P11881-2;P11881-3;P11881-4;P11881-5;P11881-6;P11881-7;P11881-8	P70227	Q60603	O35343	P48678	P14733	P21619	P70340;P97454	Q8BUN5	Q64331	Q9Z0J4;Q9Z0J4-5	Q9JIH2	P0DI97	Q9Z1M0	G5E884	Q61410	P04925	P49769	P46061	O55042;O55042-2	O35526	Q61029;Q61029-3	P63166	P62960	Q60738	P54103	Q8CJ67;Q8CJ67-2;Q8CJ67-3	Q9ER39	Q9WV55	Q9QYY8;Q9QYY8-2	Q6PR54;Q6PR54-2;Q6PR54-3	Q922V4	P81117	O08992	Q9D338	Q9QYI5;Q9QYI5-1	Q99NF2;Q99NF2-2;Q99NF2-3	Q8K2C9
GO:0042383,sarcolemma,10/108,94/5811,7.939360487196363e-6,1.1551769508870708e-4,7.939360487196364e-5,10,CC,"Q9D358;Q9D358-2	Q01341	P97718	M0QWP1	Q02357-6	A0A087WNU5	P48036	P14824	Q02013	A0A5F8MQ17	Q8VDN2	P14094	P18572;P18572-2	Q01815;Q01815-2	Q99246;Q99246-3;Q99246-4	O08532;O08532-2;O08532-5	A0A0R4J194;A2A543	Q8CC27;Q8CC27-2;Q8CC27-3	P54285	P07356	P49817	P15116	P10605	Q62165	D3Z3B8	P11531	A0A087WPR7	Q9D2N4-2	P34152-5	G3UYU4	P63094;P63094-2;P63094-3;Q6R0H7;Q6R0H7-4	P05202	Q60751	Q61738;Q61738-3;Q61738-5	P09055	Q9Z0V2	Q61743	P63250	Q62147	P19001;Q61781;Q6IFX2;Q9QWL7	P11679;P20152;P31001;Q9DCV7	P11438	P26041	Q9Z0J4;Q9Z0J4-5	P70313	P16054	P51432	P97813	Q9QXS1;Q9QXS1-2;Q9QXS1-6;Q9QXS1-7;Q9QXS1-8	P48453;P48453-2
GO:0098552,side of membrane,13/108,201/5811,7.829112603396033e-5,0.0010355780761764752,7.117375093996393e-4,13,CC,"P41233,Q64343,P09470,Q9D358;Q9D358-2	Q61072	E9Q3Q6	Q02357-6	P48036	P08226	A0A5F8MQ17	Q9QUI0	P50428	Q61137;Q61137-2	O55143	P01887	P36895	P14211	O08529	Q64314	P15379;P15379-10;P15379-11;P15379-2;P15379-3;P15379-4;P15379-5;P15379-6;P15379-7;P15379-8;P15379-9	P40240	Q9WTR5	P51791-3;P51791-5	P70658;P70658-2	O88507	A0A0A6YY75	P10605	Q62165	D3Z3B8	J3KMS4	A0A087WPR7	Q9D2N4-2	O08530	Q60629	Q80VP1;Q80VP1-2	P20491	P70451;P70451-2;P70451-5	E9PV24;E9PV24-2	P37237;P37237-2;P37237-3	Q61851;Q61851-2	G3UYU4	P39688	Q00612	P03995;P03995-2	P97785;P97785-2	O08842;O08842-2;O08842-3	P21278	P27600	P27601	P30677	B2RSH2	P08752	Q9DC51
GO:0030673,axolemma,4/108,17/5811,2.228849439266235e-4,0.002594380747305898,0.001783079551412988,4,CC,"Q02357-6,Q9WV92;Q9WV92-8	P15388;P15388-3	Q63959	Q60603	Q61743	P10637	O89026	F6ZRK3	Q62261	P01831	Q9ESN9;Q9ESN9-4;"Q9ESN9-6	Q9WV18	E9QNF7	Q14B80	Q7TPD3	Q5SYD0""	ENSMUSG00000031543	ENSMUSG00000024044	ENSMUSG00000058975	ENSMUSG00000062785	ENSMUSG00000058248	ENSMUSG00000096146	ENSMUSG00000018411	ENSMUSG00000022883	ENSMUSG00000005089	ENSMUSG00000020315	ENSMUSG00000032011	ENSMUSG00000024163	ENSMUSG00000024462	ENSMUSG00000039419	ENSMUSG00000035681	ENSMUSG00000052516	ENSMUSG00000035441""	ANK1	EPB41L3	KCNC1	KCNC3	KCNH1	KCNJ11	MAPT	ROBO1	SLC1A2	SPTBN1	THY1	MAPK8IP3	GABBR1	CNTNAP2	KCNC2	ROBO2	MYO1D""
GO:0043292,contractile fiber,9/108,114/5811,2.4164471127028503e-4,0.0027045619607558823,0.001858805471309885,9,CC,"P68134,Q9JI91,P62737,P97718,Q9R0Y5;Q9R0Y5-2	P05064	Q02357-6	A0A087WNU5	P48036	Q01815;Q01815-2	Q99246;Q99246-3;Q99246-4	P47757	Q02248	P61809	P45591	P70232	P23927	P97315	P21460	Q62165	P31786	P11531	A0A087WPR7	O70433	P26883	Q9Z2I2	Q61584;Q61584-3	P23242	Q01097	O55222	Q02257	P19001;Q61781;Q6IFX2;Q9QWL7	P11679;P20152;P31001;Q9DCV7	Q9Z2C5	P09541	Q9DBR7	A0A571BF46;A0A571BF58	Q9Z0J4;Q9Z0J4-5	G5E884	B1AWC9	Q9QXS1;Q9QXS1-2;Q9QXS1-6;Q9QXS1-7;Q9QXS1-8	P63328	P48453;P48453-2	Q91YR1	Q9WUB3	P47911	P14148	E9PZQ0;E9Q401	A0A1Y7VJP1	A0A140LJF7	D3YUT6;Q91V77	A2APX8;A2APX8-2;A2APX8-3	Q9WTU3;Q9WTU3-5	P17809
GO:0044421,extracellular region part,18/108,397/5811,3.2621653622931117e-4,0.0035158893349159096,0.0024164187868837865,18,CC,"Q61838,P09470,P21836,O35598,O88839;O88839-2	Q61072	P54923	Q61282	M0QWP1	P51569	P09242	P07724	P05064	P56213	P97384	O35639	P97429	P48036	P14824	A0A286YCW4	Q00623	P09813	P51910	P08226	Q01339	P12023-2	Q02013	Q9WV31	P50428	Q9WV54	P32261	Q9WU60	Q99PJ1-18;Q99PJ1-19;Q99PJ1-26	P01887	Q61361	P23780	P98086	P14106	Q8R5L1	Q02105	P06683	P08003	P07356	P14211	P40124	P24452	P24270	B1AUH5	P19324	P09240	O35566	Q64314	P55772	O55026
GO:0045121,membrane raft,12/108,204/5811,3.640814154965807e-4,0.0035315897303168325,0.0024272094366438713,12,CC,"P41233,P60710;P63260	Q01341	P97490	E9Q3E8	Q9QYC0	Q9QYB8	P48962	P51881	P12023-2	Q02013	Q9WV31	Q8VDN2	P14094	P97370	Q9R0K7	D3Z6F5	P36895	O35607	P18572;P18572-2	Q01815;Q01815-2	P07356	O08529	B1AUH5	P70677	P26231	Q02248	P49817	P22682	P19324	Q9WTR5	P15116	P47746	P12960	Q00493	Q64010	P41241	P10605	P18242	P97792	Q62165	O54784	P70211;P70211-2	D3Z3B8	P11531	P48302	P58252	P52795	Q01279	P17182	P17183
GO:0098857,membrane microdomain,12/108,204/5811,3.640814154965807e-4,0.0035315897303168325,0.0024272094366438713,12,CC,"P41233,P60710;P63260	Q01341	P97490	E9Q3E8	Q9QYC0	Q9QYB8	P48962	P51881	P12023-2	Q02013	Q9WV31	Q8VDN2	P14094	P97370	Q9R0K7	D3Z6F5	P36895	O35607	P18572;P18572-2	Q01815;Q01815-2	P07356	O08529	B1AUH5	P70677	P26231	Q02248	P49817	P22682	P19324	Q9WTR5	P15116	P47746	P12960	Q00493	Q64010	P41241	P10605	P18242	P97792	Q62165	O54784	P70211;P70211-2	D3Z3B8	P11531	P48302	P58252	P52795	Q01279	P17182	P17183
GO:0005902,microvillus,5/108,35/5811,4.2073690189324965e-4,0.003826076201591739,0.00262960563683281,5,CC,"Q01341,P50516,P62814,P50518,Q02248,P48758,P15379;P15379-10;P15379-11;P15379-2;P15379-3;P15379-4;P15379-5;P15379-6;P15379-7;P15379-8;P15379-9	P16330;P16330-2	D3Z3B8	Q61553	P43406	Q9JM63	A0A286YCV9;E9Q4K7	P26041	O08601;O08601-2	Q9WTI7-3	Q64331	P46935	O54990;O54990-2;O54990-3;O54990-6	P26043	O35382	P29533	P26040	Q91VE0	P70441	Q9QYB1	Q9JL04	Q9JMD3	Q5S006	Q9CWF6	Q91WL8	Q8VCC8;Q8VCC8-2;Q9EQZ6;Q9EQZ6-3	A0A087WR56;E9PW06	O88329;P46735;"P46735-2	Q3UQ44""	ENSMUSG00000022994	ENSMUSG00000052459	ENSMUSG00000006273	ENSMUSG00000019210	ENSMUSG00000006932	ENSMUSG00000051483	ENSMUSG00000005087	ENSMUSG00000006782	ENSMUSG00000022770	ENSMUSG00000029581	ENSMUSG00000027087	ENSMUSG00000044708	ENSMUSG00000060012	ENSMUSG00000031207	ENSMUSG00000028158	ENSMUSG00000017774	ENSMUSG00000033577	ENSMUSG00000032216	ENSMUSG00000029086	ENSMUSG00000032050	ENSMUSG00000029763
GO:0045177,apical part of cell,10/108,163/5811,8.305863686523518e-4,0.006360542980995642,0.004371507203433431,10,CC,"P37172,P97490,P97429,P14824,P17426;P17426-2	P12023-2	Q02013	Q9ERI2	Q8VDN2	P14094	P14231	Q9R0K7	Q64436	P50516	P62814	P51863	P50518	O35607	Q99246;Q99246-3;Q99246-4	P54285	Q02248	P49817	Q64314	P15379;P15379-10;P15379-11;P15379-2;P15379-3;P15379-4;P15379-5;P15379-6;P15379-7;P15379-8;P15379-9	P35762	P40240	P60766	P15116	P70232	P51791-3;P51791-5	O88507	P35347	P10605	P97318;P97318-2;P97318-8	Q64237	Q01279	P42567	P34152-5	A0A087WRT4;A0A1L1SQU7;F2Z4A3	P11276	Q61086	P23242	P70689	P27773	P50172	P11499	P07901	P70227	P16388	Q9JM63	P97438;P97438-2	Q08460-2	P35951	Q91ZX7
GO:0005912,adherens junction,10/108,168/5811,0.0010488847590099917,0.007685799492520422,0.005282336420976235,10,CC,"Q9JI91,O35598,Q9QYC0,P14824,Q61315;Q61315-3	P98203;P98203-2;P98203-4;P98203-5	O55143	O35607	O08529	P26231	Q61301-2;Q61301-3	Q02248	P30999	P49817	P22682	P55288	Q9WTR5	P15116	P39038	P97326	P97291	P70407	P18760	Q61140;Q61140-2	Q60598	P97792	Q62165	P54823	D3Z3B8	A0A087WPR7	Q61166	P52800	Q03173-4	Q03137	Q60629	P70429;P70429-2	P34152-5	G3UYU4	Q60634	P23242	Q6RHR9;Q6RHR9-3	Q60857	O55222	Q61739;Q61739-2	Q61738;Q61738-3;Q61738-5	P43406	P09055	P11835	O70309	Q02257	Q61789	A2A6G5	P53668	P25911;P25911-2
GO:0016459,myosin complex,4/108,25/5811,0.001056467284195247,0.007685799492520422,0.005282336420976235,4,CC,"Q8VDD5,P09541,Q60605;Q60605-2	P46735;P46735-2	Q9WTI7-3	D3YZ62;D3Z4J3;F6TDE5;F6Z2S4	D3Z135;E9Q1F5	Q64331	A2ASS6	D3YV37;Q6ZWQ9	Q3THE2	Q9D0M5	Q8CH72	E9Q634	Q6URW6-2;Q6URW6-3	Q3UH68	Q5SV64	Q9CQ19	Q91V27	Q8CI43	Q8C170	Q5SYD0	Q9JMH9-6	O88329;P46735;"P46735-2	A2AQP0""	ENSMUSG00000022443	ENSMUSG00000061086	ENSMUSG00000090841	ENSMUSG00000018417	ENSMUSG00000017774	ENSMUSG00000034593	ENSMUSG00000025885	ENSMUSG00000033577	ENSMUSG00000051747	ENSMUSG00000024048	ENSMUSG00000034868	ENSMUSG00000020483	ENSMUSG00000051675	ENSMUSG00000032220	ENSMUSG00000030739	ENSMUSG00000037736	ENSMUSG00000020900	ENSMUSG00000067818	ENSMUSG00000026303	ENSMUSG00000039824	ENSMUSG00000039585	ENSMUSG00000035441	ENSMUSG00000000631	ENSMUSG00000025401	ENSMUSG00000074652""	MYH9	MYL4
GO:0014704,intercalated disc,5/108,44/5811,0.0012326857734331468,0.008699838034221254,0.005979270126612546,5,CC,"A0A087WNU5,P48036,P14824,Q8VDN2,P14094,O55143,P47757,P26231,Q02248,P15116,P97792,A0A087WPR7,P34152-5,P70377;P70377-2;P70377-3	P23242	P09055	Q02257	Q61743	G5E884	Q4VA93	A2APX8;A2APX8-2;A2APX8-3	P97952	P17809	P04919;P04919-2	P70414	Q61165	P16546;P16546-2	A0A0U1RPB2	Q64727	A0A571BDS0	P68510	Q9Z2P8	Q9Z239	Q9CQ73	A0A1L1SRI1	Q4VAE3	E9PX29;"Q91ZE6	Q6PIE5	Q6PHZ2	E9Q557	Q8C8R3-2	A1BN54	B1AWN6""	ENSMUSG00000069601	ENSMUSG00000027712	ENSMUSG00000018340	ENSMUSG00000033161	ENSMUSG00000026576	ENSMUSG00000029467	ENSMUSG00000028745	ENSMUSG00000037815	ENSMUSG00000006932	ENSMUSG00000024304	ENSMUSG00000022865	ENSMUSG00000026131	ENSMUSG00000022607	ENSMUSG00000031137	ENSMUSG00000050953	ENSMUSG00000025809	ENSMUSG00000001552	ENSMUSG00000096146	ENSMUSG00000030774	ENSMUSG00000050965
GO:0070062,extracellular exosome,5/108,45/5811,0.0013665200226287994,0.009247844804301875,0.006355907081994416,5,CC,"P09470,O88839;O88839-2	P07724	P05064	Q02013	P07356	P41731	P35762	P40240	P11276	P63017	P63038	Q3U2G2	Q8CGB9	A0A2R8VK70;A0A2R8W6P0	P08730	P17047;P17047-2;P17047-3	P97449	Q9WU78;Q9WU78-3	P27612	O54990;O54990-2;O54990-3;O54990-6	P56371	P61021	Q9WV02	Q64442	P55014;P55014-3;P55014-4	Q62351	Q61187	O88325	O08992	O88569	P62492	Q9JHE3	Q923Z0	E9Q616	Q9CX00	P61226	Q6P069;Q6P069-2	A0A087WPX1	Q9Z1Q5	Q91ZR2	Q8R418;"Q8R418-2	Q9Z1R2	Q8CJG0""	ENSMUSG00000020681	ENSMUSG00000028041	ENSMUSG00000029368	ENSMUSG00000030695	ENSMUSG00000004655	ENSMUSG00000032231	ENSMUSG00000025351
GO:0045103,intermediate filament-based process,8/106,29/5771,3.09629586486564e-8,3.286718060554877e-5,2.8274070134430975e-5,8,BP,"F7ACR9,A0A087WPR7,P03995;P03995-2	Q8K2K6;Q8K2K6-1;Q8K2K6-3	P02535;P02535-2;P02535-3	Q61781;Q9QWL7	Q9Z2K1	Q3TTY5	P50446	Q9Z2C5	P08551	P08553	Q9QXS1;Q9QXS1-2;Q9QXS1-6;Q9QXS1-7;Q9QXS1-8	P15331;P15331-3	P08228	P20152	O54946	Q9QUK3	Q9ER39	P98200	Q9CQ73	Q9ERR1	E9PWB2	E9Q557	Q9CVD2	Q8R0W0	P46660	Q70IV5;"Q70IV5-2	P19246""	ENSMUSG00000028649	ENSMUSG00000026131	ENSMUSG00000020932	ENSMUSG00000026159	ENSMUSG00000019761	ENSMUSG00000045545	ENSMUSG00000053797	ENSMUSG00000064201	ENSMUSG00000058354	ENSMUSG00000031337	ENSMUSG00000022055	ENSMUSG00000022054	ENSMUSG00000022565	ENSMUSG00000023484	ENSMUSG00000022982	ENSMUSG00000026728	ENSMUSG00000029131	ENSMUSG00000026317	ENSMUSG00000026849	ENSMUSG00000021983	ENSMUSG00000041957	ENSMUSG00000018736	ENSMUSG00000024576
GO:0045104,intermediate filament cytoskeleton organization,8/106,29/5771,3.09629586486564e-8,3.286718060554877e-5,2.8274070134430975e-5,8,BP,"F7ACR9,A0A087WPR7,P03995;P03995-2	Q8K2K6;Q8K2K6-1;Q8K2K6-3	P02535;P02535-2;P02535-3	Q61781;Q9QWL7	Q9Z2K1	Q3TTY5	P50446	Q9Z2C5	P08551	P08553	Q9QXS1;Q9QXS1-2;Q9QXS1-6;Q9QXS1-7;Q9QXS1-8	P15331;P15331-3	P08228	P20152	O54946	Q9QUK3	Q9ER39	P98200	Q9CQ73	Q9ERR1	E9PWB2	E9Q557	Q9CVD2	Q8R0W0	P46660	Q70IV5;"Q70IV5-2	P19246""	ENSMUSG00000028649	ENSMUSG00000026131	ENSMUSG00000020932	ENSMUSG00000026159	ENSMUSG00000019761	ENSMUSG00000045545	ENSMUSG00000053797	ENSMUSG00000064201	ENSMUSG00000058354	ENSMUSG00000031337	ENSMUSG00000022055	ENSMUSG00000022054	ENSMUSG00000022565	ENSMUSG00000023484	ENSMUSG00000022982	ENSMUSG00000026728	ENSMUSG00000029131	ENSMUSG00000026317	ENSMUSG00000026849	ENSMUSG00000021983	ENSMUSG00000041957	ENSMUSG00000018736	ENSMUSG00000024576
GO:0019752,carboxylic acid metabolic process,24/106,441/5771,9.04023983144672e-7,6.397476387387128e-4,5.503444248266687e-4,24,BP,"P51174,P45952,P50544,Q07417,P28271,A0A2R8VJW0,Q9R0H0;Q9R0H0-2	Q8R3P0	P31750	Q60823	P48410	P24549	P47740	P05064	P05063	P17426;P17426-2	Q61315;Q61315-3	P09813	P12023-2	P16460	Q9JLZ3	P24288	O35855	Q3U3J1	Q6P3A8	O55028	P15327	A0A571BE75	P49817	Q91WT9;Q91WT9-2	P15379;P15379-10;P15379-11;P15379-2;P15379-3;P15379-4;P15379-5;P15379-6;P15379-7;P15379-8;P15379-9	P47746	O88587;O88587-2	P97742	Q924X2	P52825	P47934	Q9CZU6	P56655;P56656	Q60991	P31786	P42125	P61458	O88533	O09005	Q9Z2A7	O08749	P31230	P17183	P34914	O08914	P11404	P41216	P35505	P19096	P48318
GO:0009611,response to wounding,14/106,175/5771,3.0616060910829828e-6,0.0010832982885615287,9.319099242156097e-4,14,BP,"F7ACR9,P62737,Q01338,P48036,P14824,Q9Z1T1,P08226,Q01339,Q02013,Q9ERI2,P32261,Q07813,P06683,P07356,B1AUH5,P70677,P49817,O35566,Q64314,P55772,O55026,P15379;P15379-10;P15379-11;P15379-2;P15379-3;P15379-4;P15379-5;P15379-6;P15379-7;P15379-8;P15379-9	P35762	P40240	P49615	P46414	P70658;P70658-2	P08121	P11087	Q64010	P97792	A0A087WPR7	Q01279	Q9WV69	Q03137	Q61527;Q61527-2;Q61527-3	P70429;P70429-2	P20352	P20491	E9PV24;E9PV24-2	Q61851;Q61851-2	Q9Z2I2	P11276	P06837	P03995;P03995-2	P23242	P27601	P63094;P63094-2;P63094-3;Q6R0H7;Q6R0H7-4	P11352	P35436	P63158	Q61411	Q60751	O08677;O08677-2;O08677-3	P50446	Q61292	Q9Z1M7	Q91ZX7	P25911;P25911-2	G5E8Q0	Q8BUN5	P97471	P20917	O89029	Q60805	P34884	Q8VDD5	P70670	E9QK04;Q7TQG5	Q04690;Q04690-2	P08551
GO:0051186,cofactor metabolic process,17/106,285/5771,1.3863110945934742e-5,0.00285026550245983,0.0024519476643120736,17,BP,"P48410,P05064,P05063,Q02357-6,P20108,D3Z0Y2,P12023-2,E9PV44,P15327,P24270,P97478,P36552,Q9CZU6,P62897,P00015,P61458,Q9Z2A7,O08749,P17183,P41216,P19096,P46656,Q61578,P22315,P45377,O35943,P39688,Q00612,O35969;O35969-2	P16858	Q64737	P13707	Q64521	Q9Z0L8;Q9Z0L8-2	Q60928	P97494	O09172	Q9R0N0	Q99KB8	P05201	P05202	Q61586	P11352	P47791;P47791-2	P51855	P24472	P10649	Q8R5I6	P48774	O35660;P10649;P15626;Q80W21	P19157	Q64471	O09131	Q9WVL0	Q9R257	P17710;P17710-3;P17710-4	O08528	P22907;P22907-2	P38060	P54869	O70252	Q91X72	P50172	P51660	P38647	O88844	P70404	P15208	O55135	A0A571BEM7;A0A571BGH0	P06151	P16125	O35386	P10518	P34884	P06801	P08249	P14152
GO:0019395,fatty acid oxidation,8/106,62/5771,1.476821503865197e-5,0.00285026550245983,0.0024519476643120736,8,BP,"P51174,P45952,P50544,Q07417,Q9R0H0;Q9R0H0-2	P31750	Q60823	P48410	Q9JLZ3	P47746	P97742	P52825	P31786	P42125	Q9Z2A7	P11404	Q61425	P51660	O35386	P37040	P55096	O09012	O70579	E9PYA9	P47811;P47811-2;P47811-3;P47811-4	O35488	Q61285	O70571	Q3TLP5;Q3TLP5-2;Q3TLP5-3	Q8BWT1	Q9D9V3;Q9D9V3-2	P81117	Q9JHI5	Q99J39;Q99J39-2	Q9JLN9	Q921G7	Q9DBN5	Q9CQ62	Q78JN3;Q9WUR2;Q9WUR2-2	Q9D0K1	Q9DC50	Q9DBM2	Q8R216	Q9EPL9	Q8BH95	Q8BMS1	E9Q4Z2	Q80XL6	Q5EG47	Q8QZT1	Q9DCW4	Q99LC5	Q921H8	Q9CX80
GO:0046685,response to arsenic-containing substance,4/106,11/5771,3.214137294446657e-5,0.004340739498409444,0.0037341314573420856,4,BP,"Q62167,P97494,O09131,P10518,P08551,P04919;"P04919-2	A0A494BBJ9	Q8VHK9	Q99KR7	Q01853	P19246""	ENSMUSG00000000787	ENSMUSG00000032350	ENSMUSG00000025068	ENSMUSG00000028393	ENSMUSG00000022055	ENSMUSG00000006574	ENSMUSG00000003559	ENSMUSG00000027770	ENSMUSG00000021868	ENSMUSG00000028452	ENSMUSG00000020396""	DDX3X	GCLC	GSTO1	ALAD	NEFL	SLC4A1	AS3MT	DHX36	PPIF	VCP	NEFH""	O09131	P04919";"P04919-2	P08551	P19246""	ENSMUSG00000025068	ENSMUSG00000022055	ENSMUSG00000006574	ENSMUSG00000020396""	GSTO1	NEFL	SLC4A1	NEFH""";;;;;;;;;;;;;;;;;;;;;;;;;;;;;;;;;;;;;;;;;;;;;;;;;;;;;;;;;;;;;;;;;;;;;;;;;;;;;;;;;;;;;;;;;;;;;;;;;;;;;;;;;;;;;;;;;;;;;;;;;;;;;;;;;;;;;;;;;;;;;;;;;;;;;;;;;;;;;;;;;;;;;;;;;;;;;;;;;;;;;;;;;
GO:0055114,oxidation-reduction process,21/106,436/5771,3.2714004698328354e-5,0.004340739498409444,0.0037341314573420856,21,BP,"P51174,P45952,P50544,Q07417,P28271,A0A2R8VJW0,Q9R0H0;Q9R0H0-2	P28474	P54822	P31750	Q60823	P48410	P24549	P47739;P47740	P47740	P56213	P20108	D3Z0Y2	Q00623	P09813	P51910	Q9JLZ3	Q07813	Q6P3A8	P70444	O55003	P24270	P48758	Q9ESK9	Q9WU84	P47746	P97478	P19783	P12787	P19536	P43024	P17665	Q61147	P36552	P97742	P52825	O54983	Q9CZU6	O88712;O88712-2	P56546;P56546-2	Q60720	P62897	P00015	P28649	P56655;P56656	O54749	Q9WVK8	Q60991	Q64237	P31786	P42125
GO:0097435,supramolecular fiber organization,18/106,345/5771,4.627212734831567e-5,0.005778572138851421,0.004971030399339176,18,BP,"Q8CBW3;Q8CBW3-2;Q8CBW3-3;Q8CBW3-4;Q8CBW3-5	P00520;P00520-2;P00520-3;P00520-4	B2RQ57	P68134	Q9JI91	Q9QYC0	Q9QYB8	Q61282	O70200	Q61315;Q61315-3	Q00623	P08226	P12023-2	P62331	Q9QUI0	P62746	Q9WV32	Q99PJ1-18;Q99PJ1-19;Q99PJ1-26	P01887	P07356	P40124	P24452	O35350	P47753	A0A0N4SVM0	P47757	Q61301-2;Q61301-3	P49817	P19324	Q9JLQ0	P60766	P46414	P18760	P45591	P49025;P49025-5	O89053	Q06890	Q80X19;Q80X19-2	P08121	Q9QZS0	P11087	Q61140;Q61140-2	P23927	P97315	P21460	Q60598	Q62418;Q62418-2;Q62418-3	O08788	O08808	D3Z3B8
GO:0090066,regulation of anatomical structure size,16/106,297/5771,8.817921796420872e-5,0.009360223986900756,0.008052154903573796,16,BP,"Q80YE4;Q80YE4-2;Q80YE4-3	P00520;P00520-2;P00520-3;P00520-4	Q925H0-2	P09470	Q9JI91	P62737	Q01341	Q9QYC0	Q9QYB8	P97718	Q01338	P31750	A0A286YCW4	A0A338P6T4	Q99J83	P08226	Q02013	A0A5F8MQ17	P62331	Q9QUI0	E9PYT0	Q9WV32	Q9R0K7	O35607	Q01815;Q01815-2	Q5SUF7	P24452	O35350	P47753	A0A0N4SVM0	P47757	Q61301-2;Q61301-3	P49817	Q91WT9;Q91WT9-2	Q9ESK9	P56528	P39038	P49615	P61809	P18760	P45591	P26339	Q9ERZ3	P49025;P49025-5	O89053	P51791-3;P51791-5	Q61189	O08553	Q60598	O54749
[truncated: 1,471 more columns]
