# Supplementary material for: The hibernation-derived compound SUL-138 shifts the mitochondrial proteome towards fatty acid metabolism and prevents cognitive decline and amyloid plaque formation in an Alzheimer’s disease mouse model
Source: Alzheimers Res Ther. 2022 Dec 9;14:183. doi: 10.1186/s13195-022-01127-z (PMC9733344; doi:10.1186/s13195-022-01127-z)
Supplement: Supplementary file 16 — Additional file 16: Supplementary dataset 5. GO analysis of hippocampal protein regulation as a result of 3 months of SUL-138 treatment in APP/PS1 mice (APP SUL vs. APP VEH); significantly up regulated group. [file 13195_2022_1127_MOESM16_ESM.csv]

go_id	go_name	GeneRatio	BgRatio	pvalue	pvalue_adjust	qvalue	gene_count	go_domain	protein_id_all	ensembl_id_all	gene_symbol_all	protein_id_foreground	ensembl_id_foreground	gene_symbol_foreground;;;;;;;;;;;;;;;;;;;;;;;;;;;;;;;;;;;;;;;;;;;;;;;;;;;;;;;;;;;;;;;;;;;;;;;;;;;;;;;;;;;;;;;;;;;;;;;;;;;;;;;;;;;;;;;;;;;;;;;;;;;;;;;;;;;;;;;;;;;;;;;;;;;;;;;;;;;;;;;;;;;;;;;;;;;;;;;
GO:0048306,calcium-dependent protein binding,5/42,46/5725,1.8262326018845244e-5,0.003049808445147156,0.002691290150145615,5,MF,"P97384,O35639,P97429,P14824,Q07076,P07356,P0DP26;P0DP27;P0DP28	G3UZ90	P84086	Q61656	Q00262	Q924X6;Q924X6-2	D3YZ62;D3Z4J3;F6TDE5;F6Z2S4	P0DI97	P12815	Q9WU78;Q9WU78-3	D3YUT6;Q91V77	P14069	P50114	P55821	Q61165	P60879	O35526	O88935-1	Q64332	P46096	Q61187	P63044	P98156	P56695	Q9R0N8	P61022	Q9QXT8	Q9DBE8	Q99NF2;Q99NF2-2;Q99NF2-3	Q8BFY6	Q3UPL0	Q9JIZ9	Q8BT60	Q9D0E1;Q9D0E1-2	Q8R105;"Q8R105-2	Q68ED2	P60764	Q68EF4	Q8R0J7	Q5SYD0""	ENSMUSG00000021866	ENSMUSG00000029484	ENSMUSG00000029994	ENSMUSG00000018340	ENSMUSG00000021814	ENSMUSG00000032231	ENSMUSG00000001175	ENSMUSG00000019370	ENSMUSG00000025867	ENSMUSG00000020719
GO:0005544,calcium-dependent phospholipid binding,4/42,35/5725,1.1113920675277074e-4,0.009280123763856356,0.008189204708098896,4,MF,"P97384,O35639,P97429,P48036,P14824,Q07076,P07356,Q9Z140,Q7TNF0,Q8R3B1,P47708,P46096,A0A0R4J2C2,G3X9Y1,P40749,Q3U7R1,Q9QYX7,Q3TZZ7,Q9R0N5,Q9R0N8,A0A286YCR9;A0A494B991;A0A494B9N4;A0A494BB44;A0A498WGM0	Q9R0N4	Q9DC53	Q8BT60	Q8BLR2	A0A0N4SW58;"A0A0N4SW93	Q9EQT6	Q0VE82	Q920M7	Q920N7	Q1RLL3	P0C871	P59108	E9Q1V2	Q8C166""	ENSMUSG00000021866	ENSMUSG00000029484	ENSMUSG00000029994	ENSMUSG00000027712	ENSMUSG00000018340	ENSMUSG00000021814	ENSMUSG00000032231	ENSMUSG00000022212	ENSMUSG00000052301	ENSMUSG00000010660	ENSMUSG00000029608	ENSMUSG00000035864	ENSMUSG00000026452	ENSMUSG00000030731	ENSMUSG00000024261	ENSMUSG00000025366	ENSMUSG00000061601	ENSMUSG00000021171	ENSMUSG00000004961	ENSMUSG00000027849	ENSMUSG00000024743	ENSMUSG00000063260	ENSMUSG00000052560	ENSMUSG00000028228	ENSMUSG00000032564	ENSMUSG00000030279	ENSMUSG00000027220	ENSMUSG00000034796	ENSMUSG00000058420	ENSMUSG00000049303	ENSMUSG00000030270	ENSMUSG00000098488	ENSMUSG00000034361	ENSMUSG00000024008	ENSMUSG00000074643""
GO:0008270,zinc ion binding,7/42,166/5725,1.7400014575228576e-4,0.009686008113543906,0.008547375580814039,7,MF,"P09470,P28474,Q921K2,P07724,P12658,O89001,Q00493,P47199,P11531,Q9Z2W0,Q9D2N4-2,O70585;O70585-2	Q400C8	Q61239	Q9R111	O89112	P35436	Q01097	G5E870	Q9Z2V5	Q4U2R1;Q4U2R1-2	Q8CGB9	P97449	P97386	P24527	P10518	Q8BUN5	Q8K310	Q61391	Q9WVL5	Q9Z0J4;Q9Z0J4-5	P49282-2;P49282-3	Q64337;Q64337-2	Q7TPV4	P97467	P06802;P06802-2	Q9R1E6;Q9R1E6-3	Q9Z1T6;Q9Z1T6-1	Q4VA93	P68404-2	P63318	Q11011	Q60866;Q60866-2	P35821	P53612	Q9Z1S3	Q9EPU0;Q9EPU0-2	P47708	P62274	P97352	P14069	P50114	Q64442	Q01405	Q04519	O55042;O55042-2	P08228	P10711	Q62318	Q60803	P70196-2
GO:0098793,presynapse,13/44,424/5811,8.86291798576335e-6,0.0018857359927637884,0.0014846377324499596,13,CC,"P21836,P60710;P63260	O35598	P97490	P97718	Q01338	P48036	P61967	P17427	O54774	P98084	Q9QXJ1;Q9QXJ1-2	P12023-2	Q02013	Q9R0K7	P51863	Q9Z1G4;Q9Z1G4-2;Q9Z1G4-3	P70704-2	O35129	Q64373;Q64373-2;Q64373-3;Q64373-4	O88737	Q8R5L1	A0A571BE75	O55017;O55017-2	Q01815;Q01815-2	Q99246;Q99246-3;Q99246-4	Q61290	O08532;O08532-2;O08532-5	A0A0R4J194;A2A543	Q8R0S4	P12658	P0DP26;P0DP27;P0DP28	G3UZ90	P11798	P35564	B1AUH5	Q61301-2;Q61301-3	Q02248	P30999	P09240	P55772	P15116	P97291	P70407	P61809	P12657	Q9ERZ3	P51791-3;P51791-5	O08585	P47746	P12960
GO:0044305,calyx of Held,4/44,21/5811,1.5584594981518913e-5,0.0018857359927637884,0.0014846377324499596,4,CC,"P60710;P63260	P12658	P63040	P84086	Q8BNY6	E9Q0N0;E9Q3I5;E9Q3I9	P16388	P63141	P16390	P15388;P15388-3	P97438;P97438-2	Q9Z0J4;"Q9Z0J4-5	Q4VA93	P68404-2	P63318	A0A140LJ69	Q8R1C0	Q68FF6	Q6PIC6	Q4KUS2""	ENSMUSG00000029580	ENSMUSG00000028222	ENSMUSG00000033615	ENSMUSG00000025867	ENSMUSG00000062661	ENSMUSG00000022957	ENSMUSG00000047976	ENSMUSG00000040724	ENSMUSG00000047959	ENSMUSG00000058975	ENSMUSG00000037624	ENSMUSG00000029361	ENSMUSG00000050965	ENSMUSG00000052889	ENSMUSG00000078816	ENSMUSG00000097449	ENSMUSG00000028456	ENSMUSG00000027895	ENSMUSG00000011877	ENSMUSG00000040907	ENSMUSG00000034799""	ACTB	CALB1	CPLX1	CPLX2	NCS1	ITSN1	KCNA1	KCNA2	KCNA3
GO:0099523,presynaptic cytosol,4/44,25/5811,3.222098157668773e-5,0.0023852371273166396,0.0018778943890574674,4,CC,"P12658,P11798,P56546;P56546-2	P35922;P35922-10;P35922-11;P35922-12;P35922-2;P35922-3	Q8BNY6	O35668;O35668-2	P42859	Q99020	P63017	P28667	Q4VA93	P68404-2	P63318	P16054	P48455	Q62420	Q5S006	Q8BIZ1	Q8K400	A0A6I8MWZ7	Q91ZZ3	Q8BKX1-2	Q8K3B1	B8QI34;"F7CYX4""	ENSMUSG00000028222	ENSMUSG00000024617	ENSMUSG00000030970	ENSMUSG00000000838	ENSMUSG00000062661	ENSMUSG00000006930	ENSMUSG00000029104	ENSMUSG00000020358	ENSMUSG00000015656	ENSMUSG00000047945	ENSMUSG00000050965	ENSMUSG00000052889	ENSMUSG00000078816	ENSMUSG00000097449	ENSMUSG00000045038	ENSMUSG00000022092	ENSMUSG00000028488	ENSMUSG00000036273	ENSMUSG00000058589	ENSMUSG00000019790	ENSMUSG00000021071	ENSMUSG00000034891	ENSMUSG00000025372	ENSMUSG00000035764	ENSMUSG00000053825""	CALB1	CAMK2A	CTBP2
GO:0099026,anchored component of presynaptic membrane,3/44,11/5811,6.407617186006721e-5,0.0027360524723644866,0.002154090898207795,3,CC,"O08532;O08532-2;O08532-5	P12960	Q60634	P51655	P28667	P60879	Q8BQP9	Q9JMB8;Q9JMB8-2	Q8R4G0;Q8R4G0-2;Q8R4G0-3;Q8R4G0-4;Q8R4G0-5;Q8R4G0-6;Q8R4G0-7;Q8R4G0-8;Q8R4G0-9	Q8R4F1;Q8R4F1-2;"Q8R4F1-3	Q8R1B5""	ENSMUSG00000040118	ENSMUSG00000055022	ENSMUSG00000061981	ENSMUSG00000031119	ENSMUSG00000047945	ENSMUSG00000027273	ENSMUSG00000021719	ENSMUSG00000030092	ENSMUSG00000059857	ENSMUSG00000035513	ENSMUSG00000039714""	CACNA2D1	CNTN1	FLOT2	GPC4	MARCKSL1	SNAP25	RGS7BP	CNTN6	NTNG1	NTNG2	CPLX3""	P12960	P51655	Q60634""	ENSMUSG00000055022	ENSMUSG00000061981	ENSMUSG00000031119""	CNTN1	FLOT2	GPC4""";;;;;;;;;;;;;;;;;;;;;;;;;;;;;;;;;;;;;;;;;;;;;;;;;;;;;;;;;;;;;;;;;;;;;;;;;;;;;;;;;;;;;;;;;;;;;;;;;;;;;;;;;;;;;;;;;;;;;;;;;;;;;;;;;;;;;;;;;;;;;;;;;;;;;;;;;;;;;;;;;;
GO:0150034,distal axon,9/44,251/5811,8.51548649659163e-5,0.0027360524723644866,0.002154090898207795,9,CC,"Q80YE4;Q80YE4-2;Q80YE4-3	P00520;P00520-2;P00520-3;P00520-4	P60710;P63260	Q01338	M0QWP1	P48036	P61967	O54774	Q9QXJ1;Q9QXJ1-2	Q61315;Q61315-3	P12023-2	Q02013	P51863	O55017;O55017-2	P12658	P0DP26;P0DP27;P0DP28	G3UZ90	P30999	P22682	P09240	P97291	P49615	P61809	O35926	P18760	P12657	Q9ERZ3	P51791-3;P51791-5	Q06890	P70658;P70658-2	P47746	P63040	P84086	Q60571	P97427	O08553	Q60598	P97792	P28649	Q64237	P70211;P70211-2	O88809	P39054	P51141	P17182	P17183	Q03137	Q61553	P70377;P70377-2;P70377-3	P26883
GO:0097060,synaptic membrane,11/44,381/5811,8.911907162250401e-5,0.0027360524723644866,0.002154090898207795,11,CC,"Q8CBW3;Q8CBW3-2;Q8CBW3-3;Q8CBW3-4;Q8CBW3-5	P21836	P04760;P04760-2	Q9JI91	O35598	Q9R1V6-11;Q9R1V6-14	P97490	P97718	Q01338	O08715;O08715-2;O08715-3;O08715-4;O08715-5;O08715-6	Q02357-6	A0A087WNU5	Q9QXJ1;Q9QXJ1-2	Q9WV31	Q9R0K7	O88737	A0A571BE75	Q01815;Q01815-2	Q99246;Q99246-3;Q99246-4	Q61290	O08532;O08532-2;O08532-5	O88602	Q08331	P11798	P35564	B1AUH5	Q61301-2;Q61301-3	Q02248	Q9R171	P55772	P15116	P97291	P70407	P49615	P18760	P12657	Q9ERZ3	P51791-3;P51791-5	O08585	O35089	P47746	P12960	O88587;O88587-2	Q00493	P47941	P23927	Q62165	Q62418;Q62418-2;Q62418-3	P70211;P70211-2	D3Z3B8
GO:0045121,membrane raft,8/44,204/5811,1.19928311293182e-4,0.002824605270570722,0.002223808412237063,8,CC,"P41233,P60710;P63260	Q01341	P97490	E9Q3E8	Q9QYC0	Q9QYB8	P48962	P51881	P12023-2	Q02013	Q9WV31	Q8VDN2	P14094	P97370	Q9R0K7	D3Z6F5	P36895	O35607	P18572;P18572-2	Q01815;Q01815-2	P07356	O08529	B1AUH5	P70677	P26231	Q02248	P49817	P22682	P19324	Q9WTR5	P15116	P47746	P12960	Q00493	Q64010	P41241	P10605	P18242	P97792	Q62165	O54784	P70211;P70211-2	D3Z3B8	P11531	P48302	P58252	P52795	Q01279	P17182	P17183
GO:0098857,membrane microdomain,8/44,204/5811,1.19928311293182e-4,0.002824605270570722,0.002223808412237063,8,CC,"P41233,P60710;P63260	Q01341	P97490	E9Q3E8	Q9QYC0	Q9QYB8	P48962	P51881	P12023-2	Q02013	Q9WV31	Q8VDN2	P14094	P97370	Q9R0K7	D3Z6F5	P36895	O35607	P18572;P18572-2	Q01815;Q01815-2	P07356	O08529	B1AUH5	P70677	P26231	Q02248	P49817	P22682	P19324	Q9WTR5	P15116	P47746	P12960	Q00493	Q64010	P41241	P10605	P18242	P97792	Q62165	O54784	P70211;P70211-2	D3Z3B8	P11531	P48302	P58252	P52795	Q01279	P17182	P17183
GO:0098589,membrane region,8/44,206/5811,1.2839114866230555e-4,0.002824605270570722,0.002223808412237063,8,CC,"P41233,P60710;P63260	Q01341	P97490	E9Q3E8	Q9QYC0	Q9QYB8	P48962	P51881	P12023-2	Q02013	Q9WV31	Q8VDN2	P14094	P97370	Q9R0K7	D3Z6F5	P36895	O35607	P18572;P18572-2	Q01815;Q01815-2	P07356	O08529	B1AUH5	P70677	P26231	Q02248	P49817	P22682	P19324	Q9WTR5	P15116	P47746	P12960	Q00493	Q64010	P41241	P10605	P18242	P97792	Q62165	O54784	P70211;P70211-2	D3Z3B8	P11531	P48302	P58252	P52795	Q01279	P17182	P17183
GO:0099144,anchored component of synaptic membrane,3/44,17/5811,2.558120164448781e-4,0.0047620390753585,0.003749147771378375,3,CC,"O08532;O08532-2;O08532-5	P12960	J3KMS4	Q60634	P51655	P28667	P60879	Q61330	D3YUZ8	Q9WV34;Q9WV34-2	Q8BQP9	Q9JMB8;Q9JMB8-2	Q8R4G0;Q8R4G0-2;Q8R4G0-3;Q8R4G0-4;Q8R4G0-5;Q8R4G0-6;Q8R4G0-7;Q8R4G0-8;Q8R4G0-9	Q8R4F1;Q8R4F1-2;"Q8R4F1-3	Q99JW1	Q7M759	Q8R1B5""	ENSMUSG00000040118	ENSMUSG00000055022	ENSMUSG00000020886	ENSMUSG00000061981	ENSMUSG00000031119	ENSMUSG00000047945	ENSMUSG00000027273	ENSMUSG00000053024	ENSMUSG00000052572	ENSMUSG00000017314	ENSMUSG00000021719	ENSMUSG00000030092	ENSMUSG00000059857	ENSMUSG00000035513	ENSMUSG00000003346	ENSMUSG00000047368	ENSMUSG00000039714""	CACNA2D1	CNTN1	DLG4	FLOT2	GPC4	MARCKSL1	SNAP25	CNTN2	DLG2	MPP2	RGS7BP	CNTN6	NTNG1	NTNG2	ABHD17A	ABHD17B
GO:0051592,response to calcium ion,7/43,82/5771,1.925311687321907e-6,0.0020161949434996267,0.0015300377784207692,7,BP,"Q61072,P97490,Q9QYC0,P97384,P48036,Q07076,Q60668;Q60668-3	Q99PJ1-18;Q99PJ1-19;Q99PJ1-26	P49817	Q3U0P5	Q9Z140	Q60571	Q01279	Q9WV69	E9PV24;E9PV24-2	P50396	O70362	O88704	P42859	P84075	P70227	Q60603	Q08460-2	P02535;P02535-2;P02535-3	P0DI97	Q9Z1M0	P12815	O35245;O35245-3	Q8R3B1	P63328	O89017	Q9Z268	A0A1Y7VJP1	A0A1B0GQZ3	P46096	A0A0R4J2C2	G3X9Y1	P40749	Q9QZC1	A2ASS6	Q9Z2Y3	Q91YD4	Q9JKF1	Q9QYB1	Q9QXX4	Q9R0N5	Q9R0N8	A0A286YCR9;A0A494B991;A0A494B9N4;A0A494BB44;A0A498WGM0	Q9R0N4	Q9DBE8	P57716	Q8BSY0	Q9DC53	Q6GQS1	Q9D708	Q8BFY6
GO:0099171,presynaptic modulation of chemical synaptic transmission,4/43,14/5771,2.5345002432427742e-6,0.0020161949434996267,0.0015300377784207692,4,BP,"P35922;P35922-10;P35922-11;P35922-12;P35922-2;P35922-3	Q4VA93	P68404-2	P63318	P67984	P46096	A0A0R4J2C2	A0A286YCR9;A0A494B991;A0A494B9N4;A0A494BB44;A0A498WGM0	E9PUL5	Q9CZV8;Q9CZV8-3;Q9CZV8-4	Q68FF6	Q66T02;"Q66T02-2	Q504M8""	ENSMUSG00000000838	ENSMUSG00000050965	ENSMUSG00000052889	ENSMUSG00000078816	ENSMUSG00000097449	ENSMUSG00000028936	ENSMUSG00000035864	ENSMUSG00000026452	ENSMUSG00000024743	ENSMUSG00000045114	ENSMUSG00000020883	ENSMUSG00000011877	ENSMUSG00000039713	ENSMUSG00000079657""	FMR1	PRKCA	PRKCB	PRKCG	RPL22	SYT1	SYT2	SYT7	PRRT2	FBXL20	GIT1	PLEKHG5	RAB26""	P63318	P68404-2	Q4VA93""	ENSMUSG00000050965	ENSMUSG00000052889	ENSMUSG00000078816	ENSMUSG00000097449""	PRKCA	PRKCB	PRKCG""";;;;;;;;;;;;;;;;;;;;;;;;;;;;;;;;;;;;;;;;;;;;;;;;;;;;;;;;;;;;;;;;;;;;;;;;;;;;;;;;;;;;;;;;;;;;;;;;;;;;;;;;;;;;;;;;;;;;;;;;;;;;;;;;;;;;;;;;;;;;;;;;;;;;;;;;;;;;;;;;;;;
GO:0040007,growth,12/43,394/5771,1.9100869926305084e-5,0.00702356948425591,0.005330003770181962,12,BP,"Q80YE4;Q80YE4-2;Q80YE4-3	P00520;P00520-2;P00520-3;P00520-4	B2RQ57	Q61271	O35598	O88839;O88839-2	Q9QYC0	Q921K2	P97718	M0QWP1	P31750	P48962	P14824	P98084	Q9QXJ1;Q9QXJ1-2	Q61315;Q61315-3	P08226	P12023-2	Q9QUI0	Q9WU60	Q99PJ1-18;Q99PJ1-19;Q99PJ1-26	Q61361	Q64373;Q64373-2;Q64373-3;Q64373-4	P36895	O35607	Q01815;Q01815-2	P07356	Q02248	P56528	P15379;P15379-10;P15379-11;P15379-2;P15379-3;P15379-4;P15379-5;P15379-6;P15379-7;P15379-8;P15379-9	P35762	P40240	P39038	P49615	P61809	P46414	P18760	O35280;O35280-2	P60824	P70658;P70658-2	Q80X19;Q80X19-2	P61202	Q9Z140	Q64010	P47941	O08553	P23927	Q60737	Q60598	P28659;P28659-2;P28659-3;P28659-4
GO:0048812,neuron projection morphogenesis,12/43,396/5771,2.010344969305784e-5,0.00702356948425591,0.005330003770181962,12,BP,"Q80YE4;Q80YE4-2;Q80YE4-3	Q8CBW3;Q8CBW3-2;Q8CBW3-3;Q8CBW3-4;Q8CBW3-5	P00520;P00520-2;P00520-3;P00520-4	B2RQ57	P21836	P60710;P63260	O35598	M0QWP1	E9Q3Q6	A0A087WNU5	Q9QXJ1;Q9QXJ1-2	Q61315;Q61315-3	P08226	P12023-2	Q9WV31	Q61361	O35607	P18572;P18572-2	A0A571BE75	P11798	P28652	B1AUH5	Q61301-2;Q61301-3	Q02248	P09240	P60766	P55288	P15116	P39038	P49615	P61809	P18760	P70232	P49025;P49025-5	Q06890	P70658;P70658-2	P16330;P16330-2	Q9Z140	P97427	O08553	Q60598	P97318;P97318-2;P97318-8	Q62165	Q62418;Q62418-2;Q62418-3	H7BX36;Q1EDH1	P70211;P70211-2	O88809	J3KMS4	P39054	A0A087WPR7
GO:0120039,plasma membrane bounded cell projection morphogenesis,12/43,405/5771,2.520942078698673e-5,0.00702356948425591,0.005330003770181962,12,BP,"Q80YE4;Q80YE4-2;Q80YE4-3	Q8CBW3;Q8CBW3-2;Q8CBW3-3;Q8CBW3-4;Q8CBW3-5	P00520;P00520-2;P00520-3;P00520-4	B2RQ57	P21836	P60710;P63260	O35598	M0QWP1	E9Q3Q6	A0A087WNU5	Q9QXJ1;Q9QXJ1-2	Q61315;Q61315-3	P08226	P12023-2	Q9WV31	Q61361	O35607	P18572;P18572-2	A0A571BE75	P11798	P28652	B1AUH5	Q61301-2;Q61301-3	Q02248	P09240	P15379;P15379-10;P15379-11;P15379-2;P15379-3;P15379-4;P15379-5;P15379-6;P15379-7;P15379-8;P15379-9	P60766	P55288	P15116	P39038	P49615	P61809	P18760	P70232	P49025;P49025-5	Q06890	P70658;P70658-2	P16330;P16330-2	Q9Z140	P97427	O08553	Q60598	P97318;P97318-2;P97318-8	Q62165	Q62418;Q62418-2;Q62418-3	H7BX36;Q1EDH1	P70211;P70211-2	O88809	J3KMS4	P39054
GO:0048858,cell projection morphogenesis,12/43,407/5771,2.6487377061933033e-5,0.00702356948425591,0.005330003770181962,12,BP,"Q80YE4;Q80YE4-2;Q80YE4-3	Q8CBW3;Q8CBW3-2;Q8CBW3-3;Q8CBW3-4;Q8CBW3-5	P00520;P00520-2;P00520-3;P00520-4	B2RQ57	P21836	P60710;P63260	O35598	M0QWP1	E9Q3Q6	A0A087WNU5	Q9QXJ1;Q9QXJ1-2	Q61315;Q61315-3	P08226	P12023-2	Q9WV31	Q61361	O35607	P18572;P18572-2	A0A571BE75	P11798	P28652	B1AUH5	Q61301-2;Q61301-3	Q02248	P09240	P15379;P15379-10;P15379-11;P15379-2;P15379-3;P15379-4;P15379-5;P15379-6;P15379-7;P15379-8;P15379-9	P60766	P55288	P15116	P39038	P49615	P61809	P18760	P70232	P49025;P49025-5	Q06890	P70658;P70658-2	P16330;P16330-2	Q9Z140	P97427	O08553	Q60598	P97318;P97318-2;P97318-8	Q62165	Q62418;Q62418-2;Q62418-3	H7BX36;Q1EDH1	P70211;P70211-2	O88809	J3KMS4	P39054
GO:1902532,negative regulation of intracellular signal transduction,9/43,232/5771,4.0029432796163354e-5,0.007321122251602791,0.005555808807825862,9,BP,"P00520;P00520-2;P00520-3;P00520-4	B2RQ57	P97718	P31750	Q61315;Q61315-3	Q03157	P08226	Q9QUI0	Q64373;Q64373-2;Q64373-3;Q64373-4	P70345	Q8CCS6;Q8CCS6-2	P70444	Q8R5L1	Q9JKR6	O35350	P49817	Q9JLQ0	P15379;P15379-10;P15379-11;P15379-2;P15379-3;P15379-4;P15379-5;P15379-6;P15379-7;P15379-8;P15379-9	Q06890	P41241	P97318;P97318-2;P97318-8	Q62165	Q62167	D3Z3B8	P11531	Q61214	P23116	P54763;P54763-2;P54763-4	O70433	Q9Z2I2	P17439	P08752	P68040	P61793;P61793-2	P11352	P19157	O09131	P70288	Q99LI8	P63037	Q61699;Q61699-2	Q60751	O88522	Q6P549	Q8C863	Q62470;Q62470-2;Q62470-3	P09055	P11881;P11881-2;P11881-3;P11881-4;P11881-5;P11881-6;P11881-7;P11881-8	P54227	P25911;P25911-2
GO:0021675,nerve development,4/43,27/5771,4.14142679223288e-5,0.007321122251602791,0.005555808807825862,4,BP,"Q02248,Q62165,P11531,P54763;P54763-2;P54763-4	Q61851;Q61851-2	P63137-2	P63080	O55222	P63141	Q62443	P97333	O35375;O35375-2;O35375-3;O35375-4;O35375-5;O35375-6	P63318	P70208	P56564	Q07235	A0A140LJ69	P29533	Q9D8Y1	Q8BP67	Q8JZQ2	Q8BHJ7	Q8R418;"Q8R418-2	Q80UG2	Q8K3B1	Q4KUS2""	ENSMUSG00000006932	ENSMUSG00000039952	ENSMUSG00000045103	ENSMUSG00000028664	ENSMUSG00000054252	ENSMUSG00000007653	ENSMUSG00000033676	ENSMUSG00000030890	ENSMUSG00000040724	ENSMUSG00000025582	ENSMUSG00000025810	ENSMUSG00000025969	ENSMUSG00000078816	ENSMUSG00000097449	ENSMUSG00000031398	ENSMUSG00000005360	ENSMUSG00000026249	ENSMUSG00000028456	ENSMUSG00000027962	ENSMUSG00000030615	ENSMUSG00000098274	ENSMUSG00000024527	ENSMUSG00000055078	ENSMUSG00000041415	ENSMUSG00000029765	ENSMUSG00000035764	ENSMUSG00000034799""
GO:0048589,developmental growth,10/43,297/5771,4.713288756548822e-5,0.007498842411669176,0.005690676003959473,10,BP,"Q80YE4;Q80YE4-2;Q80YE4-3	P00520;P00520-2;P00520-3;P00520-4	B2RQ57	Q9QYC0	P97718	M0QWP1	P31750	P48962	P14824	P98084	Q61315;Q61315-3	P08226	P12023-2	Q9WU60	Q99PJ1-18;Q99PJ1-19;Q99PJ1-26	Q61361	P36895	O35607	Q01815;Q01815-2	P07356	Q02248	P35762	P40240	P39038	P49615	P61809	P46414	P18760	O35280;O35280-2	P70658;P70658-2	Q80X19;Q80X19-2	P61202	Q9Z140	O08553	Q60598	P28659;P28659-2;P28659-3;P28659-4	P97792	P28649	Q62418;Q62418-2;Q62418-3	H7BX36;Q1EDH1	O88809	O88455	D3Z3B8	P39054	P51141	O08530	Q62448	Q61772;Q61772-3	Q61527;Q61527-2;Q61527-3	Q9QYE3
GO:0010243,response to organonitrogen compound,11/43,373/5771,6.219976623220252e-5,0.008996348006857655,0.006827093958692467,11,BP,"Q6NXK8,P60710;P63260	Q9JI91	Q01341	P97490	Q921K2	P31750	Q60823	P47739;P47740	P48036	Q61315;Q61315-3	Q03157	P08226	P12023-2	Q02013	O55143	Q60668;Q60668-3	P70295	Q64373;Q64373-2;Q64373-3;Q64373-4	A0A571BE75	O55017;O55017-2	O08532;O08532-2;O08532-5	A0A0R4J194;A2A543	Q9CXW3	P11798	O35350	O08529	P70677	P26231	Q02248	P49817	Q91WT9;Q91WT9-2	P35762	P40240	Q9WTR5	P49615	P18760	P47746	P08121	P11087	Q60571	P35347	Q61140;Q61140-2	Q64010	P41241	Q64237	O08808	J3KMS4	P39054	P48302	Q01279
[truncated: 1,240 more columns]
