# Supplementary material for: The hibernation-derived compound SUL-138 shifts the mitochondrial proteome towards fatty acid metabolism and prevents cognitive decline and amyloid plaque formation in an Alzheimer’s disease mouse model
Source: Alzheimers Res Ther. 2022 Dec 9;14:183. doi: 10.1186/s13195-022-01127-z (PMC9733344; doi:10.1186/s13195-022-01127-z)
Supplement: Supplementary file 17 — Additional file 17: Supplementary dataset 6. GO analysis of SUL-138-regulated proteins overlapping with proteins affected in APP/PS1 mice. [file 13195_2022_1127_MOESM17_ESM.csv]

go_id	go_name	GeneRatio	BgRatio	pvalue	pvalue_adjust	qvalue	gene_count	go_domain	protein_id_all	ensembl_id_all	gene_symbol_all	protein_id_foreground	ensembl_id_foreground	gene_symbol_foreground
GO:0005200	structural constituent of cytoskeleton	9/64	44/5725	7.956650948454292e-10	1.2161094075585185e-7	9.882489080370278e-8	9	MF	P60710;P63260,Q9QYC0,Q9QYB8,A0A087WNU5;S4R2K9,Q9WV32,P28652,Q9WV92;Q9WV92-8,P03995;P03995-2,Q9Z2K1,P08551,Q9QXS1;Q9QXS1-2;Q9QXS1-6;Q9QXS1-7;Q9QXS1-8,Q3UGX2,Q62261,P26039,E9Q453;G5E8R0,P58774-2;Q6IRU2,A2ASS6,P68369,P05214;P68368;P68369,P68368,Q7TMM9;Q922F4;Q9CWF2,Q9ERD7,Q9D6F9,P99024;Q7TMM9;Q9CWF2;Q9ERD7,P20152,Q9QYB5;Q9QYB5-2,Q9JJZ2,Q9JM76,P61161,Q9CPW4,Q922F4;Q9ERD7,P59999,Q71LX4,Q9CWF2,Q99JY9,Q…	ENSMUSG00000029580,ENSMUSG00000029106,ENSMUSG00000030000,ENSMUSG00000069601,ENSMUSG00000029622,ENSMUSG00000057897,ENSMUSG00000024044,ENSMUSG00000020932,ENSMUSG00000053797,ENSMUSG00000022055,ENSMUSG00000022565,ENSMUSG00000021061,ENSMUSG00000020315,ENSMUSG00000028465,ENSMUSG00000032366,ENSMUSG00000028464,ENSMUSG00000051747,ENSMUSG00000072235,ENSMUSG00000067702,ENSMUSG00000026202,ENSMUSG00000058672,…	ACTB,ADD1,ADD2,ANK3,ARPC1B,CAMK2B,EPB41L3,GFAP,KRT16,NEFL,PLEC,SPTB,SPTBN1,TLN1,TPM1,TPM2,TTN,TUBA1A,TUBA3A,TUBA4A,TUBB2A,TUBB3,TUBB4A,TUBB5,VIM,ADD3,TUBA8,ARPC3,ACTR2,ARPC5,TUBB6,ARPC4,TLN2,TUBB2B,ACTR3,ARPC2,PLS3,TUBG1,INA,TUBB4B,CROCC,SYNM,NEFH,TUBB1	P03995;P03995-2,P20152,P46660,Q9QXS1;Q9QXS1-2;Q9QXS1-6;Q9QXS1-7;Q9QXS1-8,P08551,Q3UGX2,Q62261,P19246,Q9WV92;Q9WV92-8	ENSMUSG00000024044,ENSMUSG00000020932,ENSMUSG00000022055,ENSMUSG00000022565,ENSMUSG00000021061,ENSMUSG00000020315,ENSMUSG00000026728,ENSMUSG00000034336,ENSMUSG00000020396	EPB41L3,GFAP,NEFL,PLEC,SPTB,SPTBN1,VIM,INA,NEFH
GO:0003779	actin binding	17/64	250/5725	9.728875260468148e-10	1.2161094075585185e-7	9.882489080370278e-8	17	MF	P00520;P00520-2;P00520-3;P00520-4,P09470,F7ACR9,Q9JI91,P97490,Q9QYC0,Q9QYB8,O70200,P14824,Q9WV31,Q9WV32,Q8CC27;Q8CC27-2;Q8CC27-3,P40124,P24452,P47753,A0A0N4SVM0,P47757,P26231,Q61301-2;Q61301-3,P61809,O35926,P18760,P45591,O89053,P70658;P70658-2,Q60598,Q62165,Q62418;Q62418-2;Q62418-3,O08808,P11531,Q91ZU6;Q91ZU6-3;Q91ZU6-4,Q61214,P58252,Q01279,O08579,Q03173-4,Q9Z2H5;Q9Z2H5-2;Q9Z2H5-3,O70318,Q9WV92;Q…	ENSMUSG00000026842,ENSMUSG00000020681,ENSMUSG00000028649,ENSMUSG00000052374,ENSMUSG00000022376,ENSMUSG00000029106,ENSMUSG00000030000,ENSMUSG00000024397,ENSMUSG00000018340,ENSMUSG00000022602,ENSMUSG00000029622,ENSMUSG00000057914,ENSMUSG00000028656,ENSMUSG00000056737,ENSMUSG00000070372,ENSMUSG00000015733,ENSMUSG00000028745,ENSMUSG00000037815,ENSMUSG00000063063,ENSMUSG00000048895,ENSMUSG00000090071,…	ABL1,ACE,MACF1,ACTN2,ADCY8,ADD1,ADD2,AIF1,ANXA6,ARC,ARPC1B,CACNB2,CAP1,CAPG,CAPZA1,CAPZA2,CAPZB,CTNNA1,CTNNA2,CDK5R1,CDK5R2,CFL1,CFL2,CORO1A,CXCR4,CTTN,DAG1,DBNL,DIAPH1,DMD,DST,DYRK1A,EEF2,EGFR,EMD,ENAH,EPB41L1,EPB41L2,EPB41L3,DMTN,EPS8,EVL,PTK2,FSCN1,FER,FLII,GAS7,HDAC6,HDGF,HPCA,SLC6A4,IMPACT,INPPL1,ITGB1,KCNMA1,LASP1,LSP1,MARCKS,AFDN,MARCKSL1,MOBP,MSN,MAP1A,MAP1B,MAP2,MYH9,MYL4,MYO1B,MYO1C,MYO…	P14824,P16546;P16546-2,Q9QXS1;Q9QXS1-2;Q9QXS1-6;Q9QXS1-7;Q9QXS1-8,Q3UGX2,Q62261,P20357,P26040,Q64727,F7ACR9,Q5SYD0,Q6ZWR6;Q6ZWR6-4,Q9WV92;Q9WV92-8,Q8C0T5;Q8C0T5-2,P26040;P26041,E9PX29;Q91ZE6,Q8VDD5,Q64331,P14873	ENSMUSG00000028649,ENSMUSG00000018340,ENSMUSG00000024044,ENSMUSG00000052727,ENSMUSG00000015222,ENSMUSG00000022443,ENSMUSG00000033577,ENSMUSG00000022565,ENSMUSG00000057738,ENSMUSG00000021061,ENSMUSG00000020315,ENSMUSG00000021823,ENSMUSG00000052397,ENSMUSG00000096054,ENSMUSG00000011751,ENSMUSG00000042700,ENSMUSG00000035441	MACF1,ANXA6,EPB41L3,MAP1B,MAP2,MYH9,MYO6,PLEC,SPTAN1,SPTB,SPTBN1,VCL,EZR,SYNE1,SPTBN4,SIPA1L1,MYO1D
GO:0045111	intermediate filament cytoskeleton	12/67	58/5811	1.1651050945386087e-12	2.237508478170493e-10	1.5060923519371742e-10	12	CC	F7ACR9,P42932,O08788,Q91ZU6;Q91ZU6-3;Q91ZU6-4,Q61214,P03995;P03995-2,P23242,P63017,O55135,Q02257,P02535;P02535-2;P02535-3,P08730,Q61781;Q9Z2K1,Q9Z2K1,P19001;Q61781;Q6IFX2;Q9QWL7,P04104;P11679;P50446;Q3TTY5;Q6IFZ6;Q8VED5;Q922U2,Q3TTY5,P50446;Q3UV17;Q922U2,P11679;P20152;P50446;Q3UV17;Q8VED5;Q922U2;Q9DCV7,P48678,P14733,P21619,Q99104,P08551,P08553,P15532,Q01768,P97333,P63054,Q9QXS1;Q9QXS1-2;Q9QXS1-6;…	ENSMUSG00000028649,ENSMUSG00000025613,ENSMUSG00000031865,ENSMUSG00000026131,ENSMUSG00000022897,ENSMUSG00000020932,ENSMUSG00000050953,ENSMUSG00000015656,ENSMUSG00000027613,ENSMUSG00000001552,ENSMUSG00000019761,ENSMUSG00000044041,ENSMUSG00000045545,ENSMUSG00000053797,ENSMUSG00000020911,ENSMUSG00000046834,ENSMUSG00000064201,ENSMUSG00000058354,ENSMUSG00000049382,ENSMUSG00000028063,ENSMUSG00000024590,…	MACF1,CCT8,DCTN1,DST,DYRK1A,GFAP,GJA1,HSPA8,EIF6,JUP,KRT10,KRT13,KRT14,KRT16,KRT19,KRT1,KRT2,KRT6A,KRT8,LMNA,LMNB1,LMNB2,MYO5A,NEFL,NEFM,NME1,NME2,NRP1,PCP4,PLEC,PRPH,VIM,SLC1A4,MRPS23,SMARCA2,PKP2,KRT42,KRT76,NDEL1,CSNK1A1,DSP,KRT5,KRT7,BCAS3,SHANK2,EPPK1,KRT73,KRT79,ADCY5,INA,SMG7,SESTD1,SYNM,CARMIL2,DISC1,NEFH,NSFL1C	P03995;P03995-2,P08553,P14733,P20152,P21619,P46660,P48678,Q9QXS1;Q9QXS1-2;Q9QXS1-6;Q9QXS1-7;Q9QXS1-8,P08551,P19246,F7ACR9,P42932	ENSMUSG00000028649,ENSMUSG00000025613,ENSMUSG00000020932,ENSMUSG00000028063,ENSMUSG00000024590,ENSMUSG00000062075,ENSMUSG00000022055,ENSMUSG00000022054,ENSMUSG00000022565,ENSMUSG00000026728,ENSMUSG00000034336,ENSMUSG00000020396	MACF1,CCT8,GFAP,LMNA,LMNB1,LMNB2,NEFL,NEFM,PLEC,VIM,INA,NEFH
GO:0005882	intermediate filament	11/67	45/5811	1.5221146110003354e-12	2.237508478170493e-10	1.5060923519371742e-10	11	CC	F7ACR9,Q91ZU6;Q91ZU6-3;Q91ZU6-4,Q61214,P03995;P03995-2,P23242,P63017,O55135,Q02257,P02535;P02535-2;P02535-3,P08730,Q61781;Q9Z2K1,Q9Z2K1,P19001;Q61781;Q6IFX2;Q9QWL7,P04104;P11679;P50446;Q3TTY5;Q6IFZ6;Q8VED5;Q922U2,Q3TTY5,P50446;Q3UV17;Q922U2,P11679;P20152;P50446;Q3UV17;Q8VED5;Q922U2;Q9DCV7,P48678,P14733,P21619,Q99104,P08551,P08553,P15532,Q01768,P97333,P63054,Q9QXS1;Q9QXS1-2;Q9QXS1-6;Q9QXS1-7;Q9QXS…	ENSMUSG00000028649,ENSMUSG00000026131,ENSMUSG00000022897,ENSMUSG00000020932,ENSMUSG00000050953,ENSMUSG00000015656,ENSMUSG00000027613,ENSMUSG00000001552,ENSMUSG00000019761,ENSMUSG00000044041,ENSMUSG00000045545,ENSMUSG00000053797,ENSMUSG00000020911,ENSMUSG00000046834,ENSMUSG00000064201,ENSMUSG00000058354,ENSMUSG00000049382,ENSMUSG00000028063,ENSMUSG00000024590,ENSMUSG00000062075,ENSMUSG00000034593,…	MACF1,DST,DYRK1A,GFAP,GJA1,HSPA8,EIF6,JUP,KRT10,KRT13,KRT14,KRT16,KRT19,KRT1,KRT2,KRT6A,KRT8,LMNA,LMNB1,LMNB2,MYO5A,NEFL,NEFM,NME1,NME2,NRP1,PCP4,PLEC,PRPH,VIM,SLC1A4,PKP2,KRT42,KRT76,CSNK1A1,DSP,KRT5,KRT7,SHANK2,EPPK1,KRT73,KRT79,INA,SYNM,NEFH	P03995;P03995-2,P08553,P14733,P20152,P21619,P46660,P48678,Q9QXS1;Q9QXS1-2;Q9QXS1-6;Q9QXS1-7;Q9QXS1-8,P08551,P19246,F7ACR9	ENSMUSG00000028649,ENSMUSG00000020932,ENSMUSG00000028063,ENSMUSG00000024590,ENSMUSG00000062075,ENSMUSG00000022055,ENSMUSG00000022054,ENSMUSG00000022565,ENSMUSG00000026728,ENSMUSG00000034336,ENSMUSG00000020396	MACF1,GFAP,LMNA,LMNB1,LMNB2,NEFL,NEFM,PLEC,VIM,INA,NEFH
GO:0099512	supramolecular fiber	24/67	431/5811	2.0151570915971383e-11	1.2450722879864658e-9	8.380722883689781e-10	24	CC	F7ACR9,P68134,Q9JI91,P62737,P97718,O70200,Q9R0Y5;Q9R0Y5-2,P05064,Q02357-6,A0A087WNU5;S4R2K9,P48036,Q61315;Q61315-3,P08226,Q01815;Q01815-2,Q99246;Q99246-3;Q99246-4,P47757,Q02248,P80314,P80318,P80315,P80316,P80317,P80313,P42932,Q9JLQ0,P49615,P61809,P45591,P70232,O89053,P16330;P16330-2,P08121,Q9QZS0,P11087,Q60571,O08553,P23927,P97315,P21460,Q60598,Q62165,O54784,P31786,Q62418;Q62418-2;Q62418-3,O08788…	ENSMUSG00000028649,ENSMUSG00000031972,ENSMUSG00000052374,ENSMUSG00000035783,ENSMUSG00000045875,ENSMUSG00000024397,ENSMUSG00000026817,ENSMUSG00000030695,ENSMUSG00000031543,ENSMUSG00000069601,ENSMUSG00000027712,ENSMUSG00000005871,ENSMUSG00000002985,ENSMUSG00000051331,ENSMUSG00000015968,ENSMUSG00000028745,ENSMUSG00000006932,ENSMUSG00000034024,ENSMUSG00000001416,ENSMUSG00000007739,ENSMUSG00000022234,…	MACF1,ACTA1,ACTN2,ACTA2,ADRA1A,AIF1,AK1,ALDOA,ANK1,ANK3,ANXA5,APC,APOE,CACNA1C,CACNA1D,CAPZB,CTNNB1,CCT2,CCT3,CCT4,CCT5,CCT6A,CCT7,CCT8,CD2AP,CDK5,CDK5R1,CFL2,CHL1,CORO1A,CNP,COL3A1,COL4A3,COL1A1,CRHBP,DPYSL2,CRYAB,CSRP1,CST3,CTTN,DAG1,DAPK3,DBI,DBNL,DCTN1,DCX,DDX6,DLG1,DMD,DYNC1H1,DYNC1I1,DYNC1I2,DNM1,DNM2,DST,DVL1,DYRK1A,MAPRE1,EIF3A,EMD,MARK2,DMTN,FGF13,FHL2,FKBP1A,FKBP1B,FKBP4,FMR1,FXR1,FYN,G…	P03995;P03995-2,P08553,P14733,P16546;P16546-2,P20152,P21619,P46660,P48678,Q9QXS1;Q9QXS1-2;Q9QXS1-6;Q9QXS1-7;Q9QXS1-8,P08551,Q62261,P19246,P20357,P26040,Q64727,F7ACR9,P16330;P16330-2,Q02357-6,Q6ZWR6;Q6ZWR6-4,P26040;P26041,P70232,Q64331,Q9JHU4,P42932,P14873	ENSMUSG00000028649,ENSMUSG00000031543,ENSMUSG00000025613,ENSMUSG00000030077,ENSMUSG00000006782,ENSMUSG00000018707,ENSMUSG00000020932,ENSMUSG00000028063,ENSMUSG00000024590,ENSMUSG00000062075,ENSMUSG00000052727,ENSMUSG00000015222,ENSMUSG00000033577,ENSMUSG00000022055,ENSMUSG00000022054,ENSMUSG00000022565,ENSMUSG00000057738,ENSMUSG00000020315,ENSMUSG00000021823,ENSMUSG00000052397,ENSMUSG00000026728,…	MACF1,ANK1,CCT8,CHL1,CNP,DYNC1H1,GFAP,LMNA,LMNB1,LMNB2,MAP1B,MAP2,MYO6,NEFL,NEFM,PLEC,SPTAN1,SPTBN1,VCL,EZR,VIM,SYNE1,INA,NEFH
GO:0099080	supramolecular complex	24/67	432/5811	2.1174698775280032e-11	1.2450722879864658e-9	8.380722883689781e-10	24	CC	F7ACR9,P68134,Q9JI91,P62737,P97718,O70200,Q9R0Y5;Q9R0Y5-2,P05064,Q02357-6,A0A087WNU5;S4R2K9,P48036,Q61315;Q61315-3,P08226,Q01815;Q01815-2,Q99246;Q99246-3;Q99246-4,P47757,Q02248,P80314,P80318,P80315,P80316,P80317,P80313,P42932,Q9JLQ0,P49615,P61809,P45591,P70232,O89053,P16330;P16330-2,P08121,P08122,Q9QZS0,P11087,Q60571,O08553,P23927,P97315,P21460,Q60598,Q62165,O54784,P31786,Q62418;Q62418-2;Q62418-3…	ENSMUSG00000028649,ENSMUSG00000031972,ENSMUSG00000052374,ENSMUSG00000035783,ENSMUSG00000045875,ENSMUSG00000024397,ENSMUSG00000026817,ENSMUSG00000030695,ENSMUSG00000031543,ENSMUSG00000069601,ENSMUSG00000027712,ENSMUSG00000005871,ENSMUSG00000002985,ENSMUSG00000051331,ENSMUSG00000015968,ENSMUSG00000028745,ENSMUSG00000006932,ENSMUSG00000034024,ENSMUSG00000001416,ENSMUSG00000007739,ENSMUSG00000022234,…	MACF1,ACTA1,ACTN2,ACTA2,ADRA1A,AIF1,AK1,ALDOA,ANK1,ANK3,ANXA5,APC,APOE,CACNA1C,CACNA1D,CAPZB,CTNNB1,CCT2,CCT3,CCT4,CCT5,CCT6A,CCT7,CCT8,CD2AP,CDK5,CDK5R1,CFL2,CHL1,CORO1A,CNP,COL3A1,COL4A2,COL4A3,COL1A1,CRHBP,DPYSL2,CRYAB,CSRP1,CST3,CTTN,DAG1,DAPK3,DBI,DBNL,DCTN1,DCX,DDX6,DLG1,DMD,DYNC1H1,DYNC1I1,DYNC1I2,DNM1,DNM2,DST,DVL1,DYRK1A,MAPRE1,EIF3A,EMD,MARK2,DMTN,FGF13,FHL2,FKBP1A,FKBP1B,FKBP4,FMR1,FXR…	P03995;P03995-2,P08553,P14733,P16546;P16546-2,P20152,P21619,P46660,P48678,Q9QXS1;Q9QXS1-2;Q9QXS1-6;Q9QXS1-7;Q9QXS1-8,P08551,Q62261,P19246,P20357,P26040,Q64727,F7ACR9,P16330;P16330-2,Q02357-6,Q6ZWR6;Q6ZWR6-4,P26040;P26041,P70232,Q64331,Q9JHU4,P42932,P14873	ENSMUSG00000028649,ENSMUSG00000031543,ENSMUSG00000025613,ENSMUSG00000030077,ENSMUSG00000006782,ENSMUSG00000018707,ENSMUSG00000020932,ENSMUSG00000028063,ENSMUSG00000024590,ENSMUSG00000062075,ENSMUSG00000052727,ENSMUSG00000015222,ENSMUSG00000033577,ENSMUSG00000022055,ENSMUSG00000022054,ENSMUSG00000022565,ENSMUSG00000057738,ENSMUSG00000020315,ENSMUSG00000021823,ENSMUSG00000052397,ENSMUSG00000026728,…	MACF1,ANK1,CCT8,CHL1,CNP,DYNC1H1,GFAP,LMNA,LMNB1,LMNB2,MAP1B,MAP2,MYO6,NEFL,NEFM,PLEC,SPTAN1,SPTBN1,VCL,EZR,VIM,SYNE1,INA,NEFH
GO:0099081	supramolecular polymer	24/67	432/5811	2.1174698775280032e-11	1.2450722879864658e-9	8.380722883689781e-10	24	CC	F7ACR9,P68134,Q9JI91,P62737,P97718,O70200,Q9R0Y5;Q9R0Y5-2,P05064,Q02357-6,A0A087WNU5;S4R2K9,P48036,Q61315;Q61315-3,P08226,Q01815;Q01815-2,Q99246;Q99246-3;Q99246-4,P47757,Q02248,P80314,P80318,P80315,P80316,P80317,P80313,P42932,Q9JLQ0,P49615,P61809,P45591,P70232,O89053,P16330;P16330-2,P08121,P08122,Q9QZS0,P11087,Q60571,O08553,P23927,P97315,P21460,Q60598,Q62165,O54784,P31786,Q62418;Q62418-2;Q62418-3…	ENSMUSG00000028649,ENSMUSG00000031972,ENSMUSG00000052374,ENSMUSG00000035783,ENSMUSG00000045875,ENSMUSG00000024397,ENSMUSG00000026817,ENSMUSG00000030695,ENSMUSG00000031543,ENSMUSG00000069601,ENSMUSG00000027712,ENSMUSG00000005871,ENSMUSG00000002985,ENSMUSG00000051331,ENSMUSG00000015968,ENSMUSG00000028745,ENSMUSG00000006932,ENSMUSG00000034024,ENSMUSG00000001416,ENSMUSG00000007739,ENSMUSG00000022234,…	MACF1,ACTA1,ACTN2,ACTA2,ADRA1A,AIF1,AK1,ALDOA,ANK1,ANK3,ANXA5,APC,APOE,CACNA1C,CACNA1D,CAPZB,CTNNB1,CCT2,CCT3,CCT4,CCT5,CCT6A,CCT7,CCT8,CD2AP,CDK5,CDK5R1,CFL2,CHL1,CORO1A,CNP,COL3A1,COL4A2,COL4A3,COL1A1,CRHBP,DPYSL2,CRYAB,CSRP1,CST3,CTTN,DAG1,DAPK3,DBI,DBNL,DCTN1,DCX,DDX6,DLG1,DMD,DYNC1H1,DYNC1I1,DYNC1I2,DNM1,DNM2,DST,DVL1,DYRK1A,MAPRE1,EIF3A,EMD,MARK2,DMTN,FGF13,FHL2,FKBP1A,FKBP1B,FKBP4,FMR1,FXR…	P03995;P03995-2,P08553,P14733,P16546;P16546-2,P20152,P21619,P46660,P48678,Q9QXS1;Q9QXS1-2;Q9QXS1-6;Q9QXS1-7;Q9QXS1-8,P08551,Q62261,P19246,P20357,P26040,Q64727,F7ACR9,P16330;P16330-2,Q02357-6,Q6ZWR6;Q6ZWR6-4,P26040;P26041,P70232,Q64331,Q9JHU4,P42932,P14873	ENSMUSG00000028649,ENSMUSG00000031543,ENSMUSG00000025613,ENSMUSG00000030077,ENSMUSG00000006782,ENSMUSG00000018707,ENSMUSG00000020932,ENSMUSG00000028063,ENSMUSG00000024590,ENSMUSG00000062075,ENSMUSG00000052727,ENSMUSG00000015222,ENSMUSG00000033577,ENSMUSG00000022055,ENSMUSG00000022054,ENSMUSG00000022565,ENSMUSG00000057738,ENSMUSG00000020315,ENSMUSG00000021823,ENSMUSG00000052397,ENSMUSG00000026728,…	MACF1,ANK1,CCT8,CHL1,CNP,DYNC1H1,GFAP,LMNA,LMNB1,LMNB2,MAP1B,MAP2,MYO6,NEFL,NEFM,PLEC,SPTAN1,SPTBN1,VCL,EZR,VIM,SYNE1,INA,NEFH
GO:0030424	axon	23/67	487/5811	1.6684192983650046e-9	8.175254561988523e-8	5.5028566332038745e-8	23	CC	Q80YE4;Q80YE4-2;Q80YE4-3,P00520;P00520-2;P00520-3;P00520-4,P45952,P21836,P60710;P63260,Q9R1V6-11;Q9R1V6-14,P97490,P51830,Q01338,M0QWP1,E9Q3Q6,P05063,Q02357-6,A0A087WNU5;S4R2K9,O35639,P48036,P61967,O54774,Q9QXJ1;Q9QXJ1-2,Q61315;Q61315-3,P12023-2,Q02013,Q9QUI0,P51863,Q61361,O35129,P18572;P18572-2,O88737,O55017;O55017-2,O88602;Q9JJV5,P12658;Q08331,P0DP26;P0DP27;P0DP28;Q9D6P8,G3UZ90,P11798,P35564,Q61…	ENSMUSG00000025375,ENSMUSG00000026842,ENSMUSG00000062908,ENSMUSG00000023328,ENSMUSG00000029580,ENSMUSG00000040537,ENSMUSG00000022376,ENSMUSG00000005580,ENSMUSG00000033717,ENSMUSG00000041936,ENSMUSG00000022636,ENSMUSG00000017390,ENSMUSG00000031543,ENSMUSG00000069601,ENSMUSG00000029484,ENSMUSG00000027712,ENSMUSG00000004849,ENSMUSG00000020198,ENSMUSG00000037032,ENSMUSG00000005871,ENSMUSG00000022892,…	AATK,ABL1,ACADM,ACHE,ACTB,ADAM22,ADCY8,ADCY9,ADRA2A,AGRN,ALCAM,ALDOC,ANK1,ANK3,ANXA3,ANXA5,AP1S1,AP3D1,APBB1,APC,APP,AQP1,RHOA,ATP6V0D1,BCAN,PHB2,BSG,BSN,CACNA1B,CACNG2,CALB1,CALM1,CALM3,CAMK2A,CANX,CTNNA2,CTNND1,CBL,CCK,CDH8,CDH9,CDK5,CDK5R1,CDK5R2,CFL1,CHAT,CHRM1,CHRM3,CORO1A,CLCN3,CLU,CXCR4,CNR1,COMT,CPLX1,CPLX2,CPNE6,CRHBP,CRMP1,DPYSL2,CRYAB,CST3,CTTN,CXADR,CYP19A1,DAG1,DBH,DCC,DCX,DDC,DLG1,D…	P08553,P16546;P16546-2,P20152,P08551,Q62261,P63318,P19246,P20357,P05063,Q5SYD0,Q02357-6,Q06890,Q9WV92;Q9WV92-8,Q922S4;Q922S4-2,P12023-2,Q8BL66,Q80Y17,E9PX29;Q91ZE6,Q64331,Q9JHU4,P14873	ENSMUSG00000017390,ENSMUSG00000031543,ENSMUSG00000022892,ENSMUSG00000022037,ENSMUSG00000018707,ENSMUSG00000024044,ENSMUSG00000020536,ENSMUSG00000052727,ENSMUSG00000015222,ENSMUSG00000033577,ENSMUSG00000022055,ENSMUSG00000022054,ENSMUSG00000078816,ENSMUSG00000097449,ENSMUSG00000057738,ENSMUSG00000020315,ENSMUSG00000026728,ENSMUSG00000011751,ENSMUSG00000030653,ENSMUSG00000110195,ENSMUSG00000036499,…	ALDOC,ANK1,APP,CLU,DYNC1H1,EPB41L3,LLGL1,MAP1B,MAP2,MYO6,NEFL,NEFM,PRKCG,SPTAN1,SPTBN1,VIM,SPTBN4,PDE2A,EEA1,MYO1D,NEFH
GO:0043209	myelin sheath	13/67	180/5811	9.221642869445275e-8	2.7111630036169107e-6	1.8249145889007493e-6	13	CC	Q99KI0,P60710;P63260,P07724,P05064,P48962,P51881,P20108,P62331,P16460,Q8VDN2,P14094,D3Z6F5,A2AKU9,Q9CQQ7,P50516,P62814,P07356,P0DP26;P0DP27;P0DP28;Q9D6P8,G3UZ90,P35564,P80314,P80318,P80316,P60766-1,Q04447,P30275,P16330;P16330-2,P12960,P12787,P19536,P43024,O08553,P23927,P62897,O08749,D3Z3B8,P39053-3;P39053-6,P10126,P62631,Q9WVK4,P17182,P17183,Q61553,P16858,P50396,Q61598,P03995;P03995-2,P15105,D3Z2…	ENSMUSG00000022477,ENSMUSG00000029580,ENSMUSG00000029368,ENSMUSG00000030695,ENSMUSG00000031633,ENSMUSG00000016319,ENSMUSG00000024997,ENSMUSG00000044147,ENSMUSG00000076441,ENSMUSG00000033161,ENSMUSG00000026576,ENSMUSG00000025428,ENSMUSG00000116276,ENSMUSG00000025781,ENSMUSG00000000563,ENSMUSG00000052459,ENSMUSG00000006273,ENSMUSG00000032231,ENSMUSG00000001175,ENSMUSG00000019370,ENSMUSG00000020368,…	ACO2,ACTB,ALB,ALDOA,SLC25A4,SLC25A5,PRDX3,ARF6,ASS1,ATP1A1,ATP1B1,ATP5A1,ATP5C1,ATP5PB,ATP6V1A,ATP6V1B2,ANXA2,CALM1,CALM3,CANX,CCT2,CCT3,CCT5,CDC42,CKB,CKMT1,CNP,CNTN1,COX5A,COX5B,COX6A1,DPYSL2,CRYAB,CYCS,DLD,DLG1,DNM1,EEF1A1,EEF1A2,EHD1,ENO1,ENO2,FSCN1,GAPDH,GDI1,GDI2,GFAP,GLUL,GNAO1,GNB1,GNB4,GNB5,GOT2,PDIA3,HSPA5,GSTM1,GSTO1,HSPA8,HSPD1,HSPA2,HSP90AA1,HSPA9,ITGB1,ITPR2,ITPR3,KCNJ11,LDHB,LLGL1,…	P03995;P03995-2,P08553,P16546;P16546-2,P46660,P08551,P19246,P26040,P16330;P16330-2,Q8VDN2,Q5SYD0,Q61885,P12960,P26040;P26041,Q80Y17	ENSMUSG00000033161,ENSMUSG00000006782,ENSMUSG00000055022,ENSMUSG00000020932,ENSMUSG00000020536,ENSMUSG00000076439,ENSMUSG00000022055,ENSMUSG00000022054,ENSMUSG00000057738,ENSMUSG00000052397,ENSMUSG00000034336,ENSMUSG00000035441,ENSMUSG00000020396	ATP1A1,CNP,CNTN1,GFAP,LLGL1,MOG,NEFL,NEFM,SPTAN1,EZR,INA,MYO1D,NEFH
GO:0048471	perinuclear region of cytoplasm	18/67	378/5811	1.4204111434979682e-7	3.7963716017127515e-6	2.5553808131829476e-6	18	CC	Q80YE4;Q80YE4-2;Q80YE4-3,P41233,P00520;P00520-2;P00520-3;P00520-4,P21836,O35598,Q9QYC0,O70200,Q9R0Y5;Q9R0Y5-2,P48410,O35381,P97429,P14824,O08709,P22892,Q9QXJ1;Q9QXJ1-2,Q61315;Q61315-3,P28352,Q03157,P51910,P12023-2,O55143,Q9Z1G4;Q9Z1G4-2;Q9Z1G4-3,O70228,Q07813,Q5SUF7,P07356,P14211,O08529,Q02248,P49817,P22682,O35710;O35710-2,Q9JLQ0,Q64314,Q9WTR5,P61809,P26339,Q06890,P16330;P16330-2,O89001,P21460,P1…	ENSMUSG00000025375,ENSMUSG00000015243,ENSMUSG00000026842,ENSMUSG00000023328,ENSMUSG00000054693,ENSMUSG00000029106,ENSMUSG00000024397,ENSMUSG00000026817,ENSMUSG00000031378,ENSMUSG00000032249,ENSMUSG00000029994,ENSMUSG00000018340,ENSMUSG00000026701,ENSMUSG00000031731,ENSMUSG00000037032,ENSMUSG00000005871,ENSMUSG00000035960,ENSMUSG00000006651,ENSMUSG00000022548,ENSMUSG00000022892,ENSMUSG00000029467,…	AATK,ABCA1,ABL1,ACHE,ADAM10,ADD1,AIF1,AK1,ABCD1,ANP32A,ANXA4,ANXA6,PRDX6,AP1G1,APBB1,APC,APEX1,APLP1,APOD,APP,ATP2A2,ATP6V0A1,ATP9A,BAX,CACNA1G,ANXA2,CALR,CAPN2,CTNNB1,CAV1,CBL,NOCT,CD2AP,CD34,CDH13,CDK5R1,CHGA,CLU,CNP,CPD,CST3,CTSB,DAB1,DBI,DDX6,DLG1,DYNC1I1,DNM2,DST,EGFR,EHD1,EIF4A2,EIF4E,DMTN,STOM,EPHA5,FAF1,FAT1,FGFR1,FGFR3,FKBP4,FLOT2,FMR1,FXR1,FYN,GAD2,GALNT1,GJB2,GNAS,RACK1,HAP1,HDAC6,HTT,…	P14824,P20152,P48678,Q9QXS1;Q9QXS1-2;Q9QXS1-6;Q9QXS1-7;Q9QXS1-8,P63318,P26040,Q68FG2,P16330;P16330-2,Q06890,Q6ZWR6;Q6ZWR6-4,P25911;P25911-2,Q922S4;Q922S4-2,P12023-2,P26040;P26041,Q64331,P11881;P11881-2;P11881-3;P11881-4;P11881-5;P11881-6;P11881-7;P11881-8,P14873	ENSMUSG00000018340,ENSMUSG00000022892,ENSMUSG00000022037,ENSMUSG00000006782,ENSMUSG00000030102,ENSMUSG00000028063,ENSMUSG00000042228,ENSMUSG00000052727,ENSMUSG00000033577,ENSMUSG00000078816,ENSMUSG00000097449,ENSMUSG00000022565,ENSMUSG00000067889,ENSMUSG00000052397,ENSMUSG00000026728,ENSMUSG00000096054,ENSMUSG00000030653,ENSMUSG00000110195	ANXA6,APP,CLU,CNP,ITPR1,LMNA,LYN,MAP1B,MYO6,PRKCG,PLEC,SPTBN2,EZR,VIM,SYNE1,PDE2A
GO:0045121	membrane raft	13/67	204/5811	4.001808683090395e-7	9.050244252527509e-6	6.0918221248663504e-6	13	CC	P41233,P60710;P63260,Q01341,P97490,E9Q3E8,Q9QYC0,Q9QYB8,P48962,P51881,P12023-2,Q02013,Q9WV31,Q8VDN2,P14094,P97370,S4R1C4,D3Z6F5,P36895,O35607,P18572;P18572-2,Q01815;Q01815-2,P07356,O08529,O70589;O70589-3;O70589-4;O70589-5,P70677,P26231,Q02248,P49817,P22682,P19324,Q9WTR5,P15116,P47746,P12960,Q00493,Q64010,P41241,P10605,P18242,P97792,Q62165,O54784,P70211;P70211-2,D3Z3B8,P11531,P48302,P58252,P52795,…	ENSMUSG00000015243,ENSMUSG00000029580,ENSMUSG00000022994,ENSMUSG00000022376,ENSMUSG00000029778,ENSMUSG00000029106,ENSMUSG00000030000,ENSMUSG00000031633,ENSMUSG00000016319,ENSMUSG00000022892,ENSMUSG00000004655,ENSMUSG00000022602,ENSMUSG00000033161,ENSMUSG00000026576,ENSMUSG00000032412,ENSMUSG00000030302,ENSMUSG00000025428,ENSMUSG00000116276,ENSMUSG00000021796,ENSMUSG00000067336,ENSMUSG00000023175,…	ABCA1,ACTB,ADCY6,ADCY8,ADCYAP1R1,ADD1,ADD2,SLC25A4,SLC25A5,APP,AQP1,ARC,ATP1A1,ATP1B1,ATP1B3,ATP2B2,ATP5A1,BMPR1A,BMPR2,BSG,CACNA1C,ANXA2,CAPN2,CASK,CASP3,CTNNA1,CTNNB1,CAV1,CBL,SERPINH1,CDH13,CDH2,CNR1,CNTN1,CPE,CRK,CSK,CTSB,CTSD,CXADR,DAG1,DAPK3,DCC,DLG1,DMD,EDNRB,EEF2,EFNB1,EGFR,ENO1,ENO2,STOM,STX2,ERBB4,FCER1G,FLOT1,FLOT2,FYN,GJA1,GNAI1,GNAI2,GNAI3,GNAQ,GNAS,GPC1,GPM6B,HDAC6,HK1,HSPA8,HSPD1,S…	P26040,Q64727,Q8VDN2,Q5SYD0,Q61885,P25911;P25911-2,Q922S4;Q922S4-2,P12023-2,P17710;P17710-3;P17710-4,P12960,P26040;P26041,P35803,P11881;P11881-2;P11881-3;P11881-4;P11881-5;P11881-6;P11881-7;P11881-8	ENSMUSG00000022892,ENSMUSG00000033161,ENSMUSG00000055022,ENSMUSG00000031342,ENSMUSG00000037012,ENSMUSG00000030102,ENSMUSG00000042228,ENSMUSG00000076439,ENSMUSG00000021823,ENSMUSG00000052397,ENSMUSG00000030653,ENSMUSG00000110195,ENSMUSG00000035441	APP,ATP1A1,CNTN1,GPM6B,HK1,ITPR1,LYN,MOG,VCL,EZR,PDE2A,MYO1D
GO:0098857	membrane microdomain	13/67	204/5811	4.001808683090395e-7	9.050244252527509e-6	6.0918221248663504e-6	13	CC	P41233,P60710;P63260,Q01341,P97490,E9Q3E8,Q9QYC0,Q9QYB8,P48962,P51881,P12023-2,Q02013,Q9WV31,Q8VDN2,P14094,P97370,S4R1C4,D3Z6F5,P36895,O35607,P18572;P18572-2,Q01815;Q01815-2,P07356,O08529,O70589;O70589-3;O70589-4;O70589-5,P70677,P26231,Q02248,P49817,P22682,P19324,Q9WTR5,P15116,P47746,P12960,Q00493,Q64010,P41241,P10605,P18242,P97792,Q62165,O54784,P70211;P70211-2,D3Z3B8,P11531,P48302,P58252,P52795,…	ENSMUSG00000015243,ENSMUSG00000029580,ENSMUSG00000022994,ENSMUSG00000022376,ENSMUSG00000029778,ENSMUSG00000029106,ENSMUSG00000030000,ENSMUSG00000031633,ENSMUSG00000016319,ENSMUSG00000022892,ENSMUSG00000004655,ENSMUSG00000022602,ENSMUSG00000033161,ENSMUSG00000026576,ENSMUSG00000032412,ENSMUSG00000030302,ENSMUSG00000025428,ENSMUSG00000116276,ENSMUSG00000021796,ENSMUSG00000067336,ENSMUSG00000023175,…	ABCA1,ACTB,ADCY6,ADCY8,ADCYAP1R1,ADD1,ADD2,SLC25A4,SLC25A5,APP,AQP1,ARC,ATP1A1,ATP1B1,ATP1B3,ATP2B2,ATP5A1,BMPR1A,BMPR2,BSG,CACNA1C,ANXA2,CAPN2,CASK,CASP3,CTNNA1,CTNNB1,CAV1,CBL,SERPINH1,CDH13,CDH2,CNR1,CNTN1,CPE,CRK,CSK,CTSB,CTSD,CXADR,DAG1,DAPK3,DCC,DLG1,DMD,EDNRB,EEF2,EFNB1,EGFR,ENO1,ENO2,STOM,STX2,ERBB4,FCER1G,FLOT1,FLOT2,FYN,GJA1,GNAI1,GNAI2,GNAI3,GNAQ,GNAS,GPC1,GPM6B,HDAC6,HK1,HSPA8,HSPD1,S…	P26040,Q64727,Q8VDN2,Q5SYD0,Q61885,P25911;P25911-2,Q922S4;Q922S4-2,P12023-2,P17710;P17710-3;P17710-4,P12960,P26040;P26041,P35803,P11881;P11881-2;P11881-3;P11881-4;P11881-5;P11881-6;P11881-7;P11881-8	ENSMUSG00000022892,ENSMUSG00000033161,ENSMUSG00000055022,ENSMUSG00000031342,ENSMUSG00000037012,ENSMUSG00000030102,ENSMUSG00000042228,ENSMUSG00000076439,ENSMUSG00000021823,ENSMUSG00000052397,ENSMUSG00000030653,ENSMUSG00000110195,ENSMUSG00000035441	APP,ATP1A1,CNTN1,GPM6B,HK1,ITPR1,LYN,MOG,VCL,EZR,PDE2A,MYO1D
GO:0031965	nuclear membrane	9/67	109/5811	3.5588532397260964e-6	6.97535234986315e-5	4.695188835568464e-5	9	CC	P97718,P97429,Q61315;Q61315-3,Q02013,Q02248,Q9ESK9,P21460,O88455,P48302,O08579,P16858,O09131,P50172,P70168,P11881;P11881-2;P11881-3;P11881-4;P11881-5;P11881-6;P11881-7;P11881-8,P70227,Q60603,O35343,P48678,P14733,P21619,P70340;P97454,Q8BUN5,Q64331,Q9Z0J4;Q9Z0J4-5,Q9JIH2,Q9CS84;Q9CS84-2;Q9CS84-3;Q9CS84-4,Q9Z1M0,G5E884,Q61410,P04925,P49769,P46061,O55042;O55042-2,O35526,Q61029;Q61029-3,P63166,P62960,…	ENSMUSG00000045875,ENSMUSG00000029994,ENSMUSG00000005871,ENSMUSG00000004655,ENSMUSG00000006932,ENSMUSG00000025907,ENSMUSG00000027447,ENSMUSG00000058454,ENSMUSG00000022122,ENSMUSG00000001964,ENSMUSG00000057666,ENSMUSG00000025068,ENSMUSG00000016194,ENSMUSG00000001440,ENSMUSG00000030102,ENSMUSG00000042644,ENSMUSG00000058248,ENSMUSG00000027782,ENSMUSG00000028063,ENSMUSG00000024590,ENSMUSG00000062075,…	ADRA1A,ANXA4,APC,AQP1,CTNNB1,RB1CC1,CST3,DHCR7,EDNRB,EMD,GAPDH,GSTO1,HSD11B1,KPNB1,ITPR1,ITPR3,KCNH1,KPNA4,LMNA,LMNB1,LMNB2,SMAD1,SMAD3,MYO6,NOS1,NUP50,NRXN1,P2RX7,PAK1,PRKG2,PRNP,PSEN1,RANGAP1,SNCA,STX1A,TMPO,SUMO1,YBX1,SLC30A1,DNAJC2,STAU2,TOR1A,VAPA,SPAST,RIF1,PLRG1,NUCB2,SDCBP,MRPL19,DNAJB2,NSMF,HACD3,DCTN5,WTAP,SYNE1,MRPS23,MACO1,CUEDC2,CTDNEP1,TBC1D20,ATP1B4,NUTF2,NDUFB4,TMEM109,SCRN1,NUP20…	P14733,P21619,P46660,P48678,Q6ZWR6;Q6ZWR6-4,Q8C166,Q61029;Q61029-3,Q64331,P11881;P11881-2;P11881-3;P11881-4;P11881-5;P11881-6;P11881-7;P11881-8	ENSMUSG00000030102,ENSMUSG00000028063,ENSMUSG00000024590,ENSMUSG00000062075,ENSMUSG00000033577,ENSMUSG00000019961,ENSMUSG00000096054,ENSMUSG00000034336,ENSMUSG00000074643	ITPR1,LMNA,LMNB1,LMNB2,MYO6,TMPO,SYNE1,INA,CPNE1
GO:0030864	cortical actin cytoskeleton	7/67	63/5811	6.5391119570897015e-6	1.1886581951537185e-4	8.000993221944114e-5	7	CC	Q9JI91,P12658;Q08331,Q08331,P40124,P47753,A0A0N4SVM0,P15116,P18760,O89053,Q60598,Q62418;Q62418-2;Q62418-3,P10126,G3UYU4,Q60634,P19001;Q61781;Q6IFX2;Q9QWL7,Q61792,Q80Y17,Q9D2P8,Q8VDD5,P46662;P46662-2,P32848,P26043,A0A1D5RLJ9,P17809,P08032,P16546;P16546-2,Q3UGX2,Q62261,Q68FG2,E9Q6R7,O88342,Q9JKY5,O35682,Q9QXS6,Q9R0P5,Q4VC33;Q4VC33-2,Q9CQI3,Q91VH2,P61161,Q9CYT6,Q6PEV3,Q8K298,E9Q634,Q9JJK2,Q9CQI6,Q91…	ENSMUSG00000052374,ENSMUSG00000028222,ENSMUSG00000003657,ENSMUSG00000028656,ENSMUSG00000070372,ENSMUSG00000015733,ENSMUSG00000024304,ENSMUSG00000056201,ENSMUSG00000030707,ENSMUSG00000031078,ENSMUSG00000020476,ENSMUSG00000037742,ENSMUSG00000059714,ENSMUSG00000061981,ENSMUSG00000020911,ENSMUSG00000038366,ENSMUSG00000020536,ENSMUSG00000032517,ENSMUSG00000022443,ENSMUSG00000009073,ENSMUSG00000005716,…	ACTN2,CALB1,CALB2,CAP1,CAPZA1,CAPZA2,CDH2,CFL1,CORO1A,CTTN,DBNL,EEF1A1,FLOT1,FLOT2,KRT19,LASP1,LLGL1,MOBP,MYH9,NF2,PVALB,RDX,RTKN,SLC2A1,SPTA1,SPTAN1,SPTB,SPTBN1,SPTBN2,UTRN,WDR1,HIP1R,MYADM,DBN1,DSTN,MAEA,GMFB,SNX9,ACTR2,CAP2,WIPF2,ANLN,MYO1E,LANCL2,COTL1,WASL,ACTR3,SPTBN4,PLS1,CALD1,ACTN1,SHROOM2,MLPH,HIP1,PPP1R9B,RAPGEF3,GSN,PPP1R9A,MTSS2,MYRIP,WIPF3,MYO1A	P16546;P16546-2,Q3UGX2,Q62261,Q68FG2,Q80Y17,E9PX29;Q91ZE6,Q8VDD5	ENSMUSG00000020536,ENSMUSG00000022443,ENSMUSG00000057738,ENSMUSG00000021061,ENSMUSG00000020315,ENSMUSG00000067889,ENSMUSG00000011751	LLGL1,MYH9,SPTAN1,SPTB,SPTBN1,SPTBN2,SPTBN4
GO:0030863	cortical cytoskeleton	8/67	89/5811	6.873193645446672e-6	1.1886581951537185e-4	8.000993221944114e-5	8	CC	P60710;P63260,Q9JI91,Q02357-6,O88737,P12658;Q08331,Q08331,P40124,P47753,A0A0N4SVM0,P47757,P15116,P18760,O89053,Q60598,Q62418;Q62418-2;Q62418-3,Q62108;Q62108-2;Q62108-3,Q61166,P10126,P49222,Q9WV69,G3UYU4,Q60634,P19001;Q61781;Q6IFX2;Q9QWL7,Q61792,Q80Y17,Q9D2P8,P70290,Q8VDD5,P46662;P46662-2,P32848,P26043,A0A1D5RLJ9,P17809,P04919;P04919-2,P08032,P16546;P16546-2,Q3UGX2,Q62261,Q68FG2,P49813,Q9QUQ5,E9Q6…	ENSMUSG00000029580,ENSMUSG00000052374,ENSMUSG00000031543,ENSMUSG00000032589,ENSMUSG00000028222,ENSMUSG00000003657,ENSMUSG00000028656,ENSMUSG00000070372,ENSMUSG00000015733,ENSMUSG00000028745,ENSMUSG00000024304,ENSMUSG00000056201,ENSMUSG00000030707,ENSMUSG00000031078,ENSMUSG00000020476,ENSMUSG00000020886,ENSMUSG00000027479,ENSMUSG00000037742,ENSMUSG00000023216,ENSMUSG00000022099,ENSMUSG00000059714,…	ACTB,ACTN2,ANK1,BSN,CALB1,CALB2,CAP1,CAPZA1,CAPZA2,CAPZB,CDH2,CFL1,CORO1A,CTTN,DBNL,DLG4,MAPRE1,EEF1A1,EPB42,DMTN,FLOT1,FLOT2,KRT19,LASP1,LLGL1,MOBP,MPP1,MYH9,NF2,PVALB,RDX,RTKN,SLC2A1,SLC4A1,SPTA1,SPTAN1,SPTB,SPTBN1,SPTBN2,TMOD1,TRPC4,UTRN,WDR1,PCLO,HIP1R,MYADM,DBN1,DSTN,NSMF,MAEA,TPM3,ACTN4,GMFB,SNX9,ACTR2,CAP2,WIPF2,ANLN,MYO1E,LANCL2,COTL1,WASL,ACTR3,CLASP2,CLASP1,SPTBN4,NUMA1,PLS1,CALD1,ACTN1…	P16546;P16546-2,Q3UGX2,Q62261,Q68FG2,Q02357-6,Q80Y17,E9PX29;Q91ZE6,Q8VDD5	ENSMUSG00000031543,ENSMUSG00000020536,ENSMUSG00000022443,ENSMUSG00000057738,ENSMUSG00000021061,ENSMUSG00000020315,ENSMUSG00000067889,ENSMUSG00000011751	ANK1,LLGL1,MYH9,SPTAN1,SPTB,SPTBN1,SPTBN2,SPTBN4
GO:0032279	asymmetric synapse	14/67	327/5811	1.556535066733123e-5	2.179149093426372e-4	1.4668099876983815e-4	14	CC	Q8CBW3;Q8CBW3-2;Q8CBW3-3;Q8CBW3-4;Q8CBW3-5,F7ACR9,P60710;P63260,Q9JI91,O35598,Q9R1V6-11;Q9R1V6-14,P97490,Q9QYC0,Q9QYB8,Q01338,P14869,Q9WV31,Q8VDN2,S4R1C4,O35129,O35607,O55003,O88737,Q01815;Q01815-2,O88602;Q9JJV5,P11798,P28652,A0A286YCB8,P47757,O70589;O70589-3;O70589-4;O70589-5,Q61301-2;Q61301-3,Q02248,P30999;P30999-2;P30999-3,P55772,P15116,P49615,P61809,P12657,Q9ERZ3,O35089,P23927,P97318;P97318-2…	ENSMUSG00000058835,ENSMUSG00000028649,ENSMUSG00000029580,ENSMUSG00000052374,ENSMUSG00000054693,ENSMUSG00000040537,ENSMUSG00000022376,ENSMUSG00000029106,ENSMUSG00000030000,ENSMUSG00000033717,ENSMUSG00000067274,ENSMUSG00000022602,ENSMUSG00000033161,ENSMUSG00000030302,ENSMUSG00000004264,ENSMUSG00000067336,ENSMUSG00000078566,ENSMUSG00000032589,ENSMUSG00000051331,ENSMUSG00000019146,ENSMUSG00000024617,…	ABI1,MACF1,ACTB,ACTN2,ADAM10,ADAM22,ADCY8,ADD1,ADD2,ADRA2A,RPLP0,ARC,ATP1A1,ATP2B2,PHB2,BMPR2,BNIP3,BSN,CACNA1C,CACNG2,CAMK2A,CAMK2B,CAMK2G,CAPZB,CASK,CTNNA2,CTNNB1,CTNND1,ENTPD1,CDH2,CDK5,CDK5R1,CHRM1,CHRM3,CNIH2,CRYAB,DAB1,DBNL,DCLK1,DCC,DLG1,DLG4,DNM1,DNM2,DST,DVL1,EFNB2,EFNB3,EIF3A,EIF4G2,EPB41L1,EPB41L3,DMTN,EPHA4,EPHA7,EPS8,ERBB4,BCL11A,FMR1,SRGAP2,FXR1,FYN,GAP43,GAPDH,SLC6A9,GNG3,GRIA1,GRI…	P08553,Q62261,P63318,P19246,P20357,F7ACR9,Q8VDN2,Q9WV92;Q9WV92-8,P25911;P25911-2,Q8C0T5;Q8C0T5-2,Q64331,P11881;P11881-2;P11881-3;P11881-4;P11881-5;P11881-6;P11881-7;P11881-8,P14873	ENSMUSG00000028649,ENSMUSG00000033161,ENSMUSG00000024044,ENSMUSG00000030102,ENSMUSG00000042228,ENSMUSG00000052727,ENSMUSG00000015222,ENSMUSG00000033577,ENSMUSG00000022054,ENSMUSG00000078816,ENSMUSG00000097449,ENSMUSG00000020315,ENSMUSG00000042700,ENSMUSG00000020396	MACF1,ATP1A1,EPB41L3,ITPR1,LYN,MAP1B,MAP2,MYO6,NEFM,PRKCG,SPTBN1,SIPA1L1,NEFH
GO:0098984	neuron to neuron synapse	14/67	344/5811	2.7591310371329437e-5	3.302957044467928e-4	2.223257874543396e-4	14	CC	Q8CBW3;Q8CBW3-2;Q8CBW3-3;Q8CBW3-4;Q8CBW3-5,F7ACR9,P60710;P63260,Q9JI91,O35598,Q9R1V6-11;Q9R1V6-14,P97490,Q9QYC0,Q9QYB8,Q01338,P14869,Q9WV31,Q8VDN2,S4R1C4,O35129,O35607,O55003,O88737,Q01815;Q01815-2,O88602;Q9JJV5,P12658;Q08331,P11798,P28652,A0A286YCB8,P47757,O70589;O70589-3;O70589-4;O70589-5,Q61301-2;Q61301-3,Q02248,P30999;P30999-2;P30999-3,P55772,P15116,P70407,P49615,P61809,P12657,Q9ERZ3,O35089,P…	ENSMUSG00000058835,ENSMUSG00000028649,ENSMUSG00000029580,ENSMUSG00000052374,ENSMUSG00000054693,ENSMUSG00000040537,ENSMUSG00000022376,ENSMUSG00000029106,ENSMUSG00000030000,ENSMUSG00000033717,ENSMUSG00000067274,ENSMUSG00000022602,ENSMUSG00000033161,ENSMUSG00000030302,ENSMUSG00000004264,ENSMUSG00000067336,ENSMUSG00000078566,ENSMUSG00000032589,ENSMUSG00000051331,ENSMUSG00000019146,ENSMUSG00000028222,…	ABI1,MACF1,ACTB,ACTN2,ADAM10,ADAM22,ADCY8,ADD1,ADD2,ADRA2A,RPLP0,ARC,ATP1A1,ATP2B2,PHB2,BMPR2,BNIP3,BSN,CACNA1C,CACNG2,CALB1,CAMK2A,CAMK2B,CAMK2G,CAPZB,CASK,CTNNA2,CTNNB1,CTNND1,ENTPD1,CDH2,CDH9,CDK5,CDK5R1,CHRM1,CHRM3,CNIH2,CRYAB,DAB1,DBNL,DCLK1,DCC,DLG1,DLG4,DNM1,DNM2,DST,DVL1,EFNB2,EFNB3,EIF3A,EIF4G2,EPB41L1,EPB41L3,DMTN,EPHA4,EPHA7,EPS8,ERBB4,BCL11A,FMR1,SRGAP2,FXR1,FYN,GAP43,GAPDH,SLC6A9,GNG…	P08553,Q62261,P63318,P19246,P20357,F7ACR9,Q8VDN2,Q9WV92;Q9WV92-8,P25911;P25911-2,Q8C0T5;Q8C0T5-2,Q64331,P11881;P11881-2;P11881-3;P11881-4;P11881-5;P11881-6;P11881-7;P11881-8,P14873	ENSMUSG00000028649,ENSMUSG00000033161,ENSMUSG00000024044,ENSMUSG00000030102,ENSMUSG00000042228,ENSMUSG00000052727,ENSMUSG00000015222,ENSMUSG00000033577,ENSMUSG00000022054,ENSMUSG00000078816,ENSMUSG00000097449,ENSMUSG00000020315,ENSMUSG00000042700,ENSMUSG00000020396	MACF1,ATP1A1,EPB41L3,ITPR1,LYN,MAP1B,MAP2,MYO6,NEFM,PRKCG,SPTBN1,SIPA1L1,NEFH
GO:0034399	nuclear periphery	6/67	53/5811	2.808636942574769e-5	3.302957044467928e-4	2.223257874543396e-4	6	CC	O35381,O35129,O70589;O70589-3;O70589-4;O70589-5,P67871,Q9CW03,Q62165,O08579,O55135,P48678,P14733,P21619,Q8K310,P20357,P10637,Q61937,P28867;P28867-2,P33609,Q62417;Q62417-7,Q9WU42-2,P07214,P97499,Q9CU62,Q9QUM9,Q9QYB1,Q8VEK3,Q91W96,O88569,Q99K48,Q9Z1N5,Q8CGF7;Q8CGF7-2,P61264,P60122,Q99NF2;Q99NF2-2;Q99NF2-3,Q4VC33;Q4VC33-2,Q9CSN1,B2RQC6,A0A0J9YUD5;B9EJ54,Q8VIJ6,Q8BJ71,P61963,A0A1W2P7Q6,Q9D0E1;Q9D0E1-…	ENSMUSG00000032249,ENSMUSG00000004264,ENSMUSG00000031012,ENSMUSG00000024387,ENSMUSG00000024974,ENSMUSG00000039952,ENSMUSG00000001964,ENSMUSG00000027613,ENSMUSG00000028063,ENSMUSG00000024590,ENSMUSG00000062075,ENSMUSG00000037236,ENSMUSG00000015222,ENSMUSG00000018411,ENSMUSG00000057113,ENSMUSG00000021948,ENSMUSG00000006678,ENSMUSG00000025006,ENSMUSG00000029478,ENSMUSG00000018593,ENSMUSG00000006281,…	ANP32A,PHB2,CASK,CSNK2B,SMC3,DAG1,EMD,EIF6,LMNA,LMNB1,LMNB2,MATR3,MAP2,MAPT,NPM1,PRKCD,POLA1,SORBS1,NCOR2,SPARC,TEP1,SMC1A,PSMA6,CLIC4,HNRNPU,ANAPC4,HNRNPA2B1,NONO,DDX39B,TCERG1,STX1B,RUVBL1,NSMF,MAEA,SNW1,CAD,NUP205,SFPQ,NUP93,DCAF7,XPOT,HNRNPM,SPTBN4,SF3B1,LBR,NUMA1,PSIP1,TPR,DGKQ,AHCTF1,CHMP1A,NUP98	P14733,P21619,P48678,P20357,Q9D0E1;Q9D0E1-2,E9PX29;Q91ZE6	ENSMUSG00000028063,ENSMUSG00000024590,ENSMUSG00000062075,ENSMUSG00000015222,ENSMUSG00000059208,ENSMUSG00000011751	LMNA,LMNB1,LMNB2,MAP2,HNRNPM,SPTBN4
GO:0030673	axolemma	4/67	17/5811	3.4323036402257764e-5	3.881143347024532e-4	2.612441637094923e-4	4	CC	Q02357-6,Q9WV92;Q9WV92-8,P15388;P15388-3,Q63959,Q60603,Q61743,P10637,O89026;Q7TPD3,F6ZRK3,Q62261,P01831,Q9ESN9;Q9ESN9-4;Q9ESN9-6,Q9WV18,E9QNF7,Q14B80;Q8R1C0,Q7TPD3,Q5SYD0	ENSMUSG00000031543,ENSMUSG00000024044,ENSMUSG00000058975,ENSMUSG00000062785,ENSMUSG00000058248,ENSMUSG00000096146,ENSMUSG00000018411,ENSMUSG00000022883,ENSMUSG00000005089,ENSMUSG00000020315,ENSMUSG00000032011,ENSMUSG00000024163,ENSMUSG00000024462,ENSMUSG00000039419,ENSMUSG00000035681,ENSMUSG00000052516,ENSMUSG00000035441	ANK1,EPB41L3,KCNC1,KCNC3,KCNH1,KCNJ11,MAPT,ROBO1,SLC1A2,SPTBN1,THY1,MAPK8IP3,GABBR1,CNTNAP2,KCNC2,ROBO2,MYO1D	Q62261,Q5SYD0,Q02357-6,Q9WV92;Q9WV92-8	ENSMUSG00000031543,ENSMUSG00000024044,ENSMUSG00000020315,ENSMUSG00000035441	ANK1,EPB41L3,SPTBN1,MYO1D
GO:0016323	basolateral plasma membrane	8/67	118/5811	5.467131301835674e-5	5.740487866927457e-4	3.8639875366357397e-4	8	CC	P09470,Q61072,P97490,A0A087WNU5;S4R2K9,P17426;P17426-2,Q02013,A0A5F8MQ17,Q8VDN2,P14094,O35607,P07356,O70589;O70589-3;O70589-4;O70589-5,Q61301-2;Q61301-3,Q02248,P49817,Q64314,P56528,P55772,P15379;P15379-10;P15379-11;P15379-2;P15379-3;P15379-4;P15379-5;P15379-6;P15379-7;P15379-8;P15379-9,P35762,P15116,P97792,Q62165,Q61672,D3Z3B8,Q01279,Q00262,P42567,Q61527;Q61527-2;Q61527-3,P34152;P34152-2;P34152-4…	ENSMUSG00000020681,ENSMUSG00000031555,ENSMUSG00000022376,ENSMUSG00000069601,ENSMUSG00000060279,ENSMUSG00000004655,ENSMUSG00000024411,ENSMUSG00000033161,ENSMUSG00000026576,ENSMUSG00000067336,ENSMUSG00000032231,ENSMUSG00000031012,ENSMUSG00000063063,ENSMUSG00000006932,ENSMUSG00000007655,ENSMUSG00000016494,ENSMUSG00000029084,ENSMUSG00000048120,ENSMUSG00000005087,ENSMUSG00000037706,ENSMUSG00000024304,…	ACE,ADAM9,ADCY8,ANK3,AP2A1,AQP1,AQP4,ATP1A1,ATP1B1,BMPR2,ANXA2,CASK,CTNNA2,CTNNB1,CAV1,CD34,CD38,ENTPD1,CD44,CD81,CDH2,CXADR,DAG1,SLC29A2,DLG1,EGFR,STX2,EPS15,ERBB4,PTK2,FLOT1,FLOT2,HCN1,HEPH,HSP90AB1,HSP90AA1,IDE,ITGA3,ITGA6,KCNJ10,KCNJ4,LDLR,LLGL1,LRP1,ABCC1,MSN,MTTP,MYO1C,NAIP1,NUMB,PALM,PCMT1,PKD2,PLEC,RASGRF1,SLC12A2,SLC1A3,SLC2A1,SLC4A1,SLC8A1,SLC9A1,STXBP3,TJP1,TFRC,TRPC4,LIN7B,LIN7C,EZR,D…	P55012,Q8CGB9,Q9QXS1;Q9QXS1-2;Q9QXS1-6;Q9QXS1-7;Q9QXS1-8,P26040,Q8VDN2,Q5SYD0,P26040;P26041,Q80Y17	ENSMUSG00000033161,ENSMUSG00000056999,ENSMUSG00000111624,ENSMUSG00000020536,ENSMUSG00000022565,ENSMUSG00000024597,ENSMUSG00000052397,ENSMUSG00000035441	ATP1A1,IDE,LLGL1,PLEC,SLC12A2,EZR,MYO1D
GO:0005911	cell-cell junction	11/67	244/5811	9.105013083896205e-5	8.658338843171202e-4	5.828026145779399e-4	11	CC	E9Q3E8,Q9QYC0,P31750;Q60823;Q9WUA6;Q9WUA6-2,A0A087WNU5;S4R2K9,P48036,P14824,Q61315;Q61315-3,P12023-2,A0A5F8MQ17,Q9QUI0,P98203;P98203-2;P98203-4;P98203-5,Q8VDN2,P14094,O55143,P51880,O35607,Q08331,P47753,P47757,O70589;O70589-3;O70589-4;O70589-5,P26231,Q61301-2;Q61301-3,Q02248,P30999;P30999-2;P30999-3,Q9JLQ0,P60766-1,P55288,Q9WTR5,P15116,P39038,P97326,P97291,P70407,P18760,O89053,P70658;P70658-2,P412…	ENSMUSG00000029778,ENSMUSG00000029106,ENSMUSG00000001729,ENSMUSG00000069601,ENSMUSG00000027712,ENSMUSG00000018340,ENSMUSG00000005871,ENSMUSG00000022892,ENSMUSG00000024411,ENSMUSG00000007815,ENSMUSG00000000325,ENSMUSG00000098615,ENSMUSG00000033161,ENSMUSG00000026576,ENSMUSG00000029467,ENSMUSG00000019874,ENSMUSG00000067336,ENSMUSG00000003657,ENSMUSG00000070372,ENSMUSG00000028745,ENSMUSG00000031012,…	ADCYAP1R1,ADD1,AKT1,ANK3,ANXA5,ANXA6,APC,APP,AQP4,RHOA,ARVCF,ATP1A1,ATP1B1,ATP2A2,FABP7,BMPR2,CALB2,CAPZA1,CAPZB,CASK,CTNNA1,CTNNA2,CTNNB1,CTNND1,CD2AP,CDC42,CDH11,CDH13,CDH2,CDH4,CDH6,CDH8,CDH9,CFL1,CORO1A,CXCR4,CSK,CXADR,DAG1,DDX6,DLG1,DLG4,DST,EPB41L3,STX2,PTK2,FSCN1,FAT1,FGF13,FLOT1,FLOT2,GAB1,GJA1,GJB2,GJB6,GRB2,GRIA1,MAGI1,ILK,ITGA6,ITGB1,JUP,KCNJ11,KIT,KRT8,LAMA3,ARHGEF2,LYN,AFDN,MPDZ,MYH9…	P14824,P16546;P16546-2,P63318,Q64727,Q8VDN2,Q9WV92;Q9WV92-8,P25911;P25911-2,P12023-2,E9PX29;Q91ZE6,Q8VDD5	ENSMUSG00000018340,ENSMUSG00000022892,ENSMUSG00000033161,ENSMUSG00000024044,ENSMUSG00000042228,ENSMUSG00000022443,ENSMUSG00000078816,ENSMUSG00000097449,ENSMUSG00000057738,ENSMUSG00000021823,ENSMUSG00000011751	ANXA6,APP,ATP1A1,EPB41L3,LYN,MYH9,PRKCG,SPTAN1,VCL,SPTBN4
GO:0042383	sarcolemma	7/67	94/5811	9.12850279129929e-5	8.658338843171202e-4	5.828026145779399e-4	7	CC	Q9D358;Q9D358-2,Q01341,P97718,M0QWP1,Q02357-6,A0A087WNU5;S4R2K9,P48036,P14824,Q02013,A0A5F8MQ17,Q8VDN2,P14094,P18572;P18572-2,Q01815;Q01815-2,Q99246;Q99246-3;Q99246-4,O08532;O08532-2;O08532-5,A0A0R4J194;A2A543,Q8CC27;Q8CC27-2;Q8CC27-3,P54285;Q8CC27;Q8CC27-2;Q8CC27-3;Q8R0S4,P07356,P49817,P15116,P10605,Q62165,D3Z3B8,P11531,Q91ZU6;Q91ZU6-3;Q91ZU6-4,Q9D2N4-2,P34152;P34152-2;P34152-4;P34152-5,G3UYU4,P…	ENSMUSG00000044573,ENSMUSG00000022994,ENSMUSG00000045875,ENSMUSG00000041936,ENSMUSG00000031543,ENSMUSG00000069601,ENSMUSG00000027712,ENSMUSG00000018340,ENSMUSG00000004655,ENSMUSG00000024411,ENSMUSG00000033161,ENSMUSG00000026576,ENSMUSG00000023175,ENSMUSG00000051331,ENSMUSG00000015968,ENSMUSG00000040118,ENSMUSG00000020882,ENSMUSG00000057914,ENSMUSG00000003352,ENSMUSG00000032231,ENSMUSG00000007655,…	ACP1,ADCY6,ADRA1A,AGRN,ANK1,ANK3,ANXA5,ANXA6,AQP1,AQP4,ATP1A1,ATP1B1,BSG,CACNA1C,CACNA1D,CACNA2D1,CACNB1,CACNB2,CACNB3,ANXA2,CAV1,CDH2,CTSB,DAG1,DLG1,DMD,DST,DTNA,PTK2,FLOT1,GNAS,GOT2,IGF1R,ITGA7,ITGB1,KCND2,KCNJ11,KCNJ3,SSPN,KRT19,KRT8,LAMP1,MSN,NOS1,NOS3,PRKCE,PLCB3,PLD2,PLEC,PPP3CB,PPP3R1,PRKAR2A,PSEN1,RDX,RYR1,RYR2,RYR3,SCN1A,SCN1B,SLC2A1,SLC8A1,SLC9A1,SNTA1,ABCC8,UTRN,VCAM1,VCL,EZR,SLC30A1,B…	P14824,Q9QXS1;Q9QXS1-2;Q9QXS1-6;Q9QXS1-7;Q9QXS1-8,P26040,Q64727,Q8VDN2,Q02357-6,P26040;P26041,P51432	ENSMUSG00000031543,ENSMUSG00000018340,ENSMUSG00000033161,ENSMUSG00000024960,ENSMUSG00000022565,ENSMUSG00000021823,ENSMUSG00000052397	ANK1,ANXA6,ATP1A1,PLCB3,PLEC,VCL,EZR
GO:0045177	apical part of cell	9/67	163/5811	9.12954095708528e-5	8.658338843171202e-4	5.828026145779399e-4	9	CC	P37172,P97490,P97429,P14824,P17426;P17426-2,P12023-2,Q02013,Q9ERI2,Q8VDN2,P14094,P14231,S4R1C4,Q64436,P50516,P62814,P51863,P50518,O35607,Q99246;Q99246-3;Q99246-4,P54285;Q8CC27;Q8CC27-2;Q8CC27-3;Q8R0S4,Q02248,P49817,Q64314,P15379;P15379-10;P15379-11;P15379-2;P15379-3;P15379-4;P15379-5;P15379-6;P15379-7;P15379-8;P15379-9,P35762,P40240,P60766-1,P15116,P70232,P51791-3;P51791-5,O88507,P35347,P10605,P9…	ENSMUSG00000026836,ENSMUSG00000022376,ENSMUSG00000029994,ENSMUSG00000018340,ENSMUSG00000060279,ENSMUSG00000022892,ENSMUSG00000004655,ENSMUSG00000032202,ENSMUSG00000033161,ENSMUSG00000026576,ENSMUSG00000041329,ENSMUSG00000030302,ENSMUSG00000005553,ENSMUSG00000052459,ENSMUSG00000006273,ENSMUSG00000013160,ENSMUSG00000019210,ENSMUSG00000067336,ENSMUSG00000015968,ENSMUSG00000003352,ENSMUSG00000006932,…	ACVR1,ADCY8,ANXA4,ANXA6,AP2A1,APP,AQP1,RAB27A,ATP1A1,ATP1B1,ATP1B2,ATP2B2,ATP4A,ATP6V1A,ATP6V1B2,ATP6V0D1,ATP6V1E1,BMPR2,CACNA1D,CACNB3,CTNNB1,CAV1,CD34,CD44,CD81,CD9,CDC42,CDH2,CHL1,CLCN3,CNTFR,CRHR1,CTSB,DAB1,DBH,EGFR,EPS15,PTK2,FAT1,FN1,FZD3,GJA1,GJB6,PDIA3,HSD11B1,HSP90AB1,HSP90AA1,ITPR3,KCNA1,KCNJ10,KCNK2,KCNMA1,LDLR,LRP1,AFDN,MPDZ,MSN,MYO1B,MYO5B,MYO6,NF2,NOS3,SLC11A2,NUMB,PDGFRB,PFKM,ABCB4…	P14824,P55012,Q9QXS1;Q9QXS1-2;Q9QXS1-6;Q9QXS1-7;Q9QXS1-8,P26040,Q68FG2,Q8VDN2,P12023-2,P26040;P26041,P70232,Q64331	ENSMUSG00000018340,ENSMUSG00000022892,ENSMUSG00000033161,ENSMUSG00000030077,ENSMUSG00000033577,ENSMUSG00000022565,ENSMUSG00000024597,ENSMUSG00000067889,ENSMUSG00000052397	ANXA6,APP,ATP1A1,CHL1,MYO6,PLEC,SLC12A2,SPTBN2,EZR
GO:0097440	apical dendrite	4/67	22/5811	1.0100880907669355e-4	8.998966626832697e-4	6.057306573020219e-4	4	CC	O70589;O70589-3;O70589-4;O70589-5,Q06890,Q01097,O88704,E9Q0N0;E9Q3I5;E9Q3I9,P33175,P14873,P20357,P06802;P06802-2,Q9QVP9,P27671,P63115,Q9CQW1,Q99NF2;Q99NF2-2;Q99NF2-3,Q8CGE9,Q5QNQ6,Q9CVB6,Q5DTL9;Q5DTL9-2;Q5DTL9-3;Q5DTL9-4;Q8BTY2;Q8BTY2-2,Q8BTM8,Q7TN99;Q7TN99-3;Q7TN99-6,Q5SYD0	ENSMUSG00000031012,ENSMUSG00000022037,ENSMUSG00000030209,ENSMUSG00000021730,ENSMUSG00000022957,ENSMUSG00000074657,ENSMUSG00000052727,ENSMUSG00000015222,ENSMUSG00000037370,ENSMUSG00000059456,ENSMUSG00000032356,ENSMUSG00000030495,ENSMUSG00000002741,ENSMUSG00000006476,ENSMUSG00000029101,ENSMUSG00000020435,ENSMUSG00000006304,ENSMUSG00000026904,ENSMUSG00000031328,ENSMUSG00000039652,ENSMUSG00000111861,…	CASK,CLU,GRIN2B,HCN1,ITSN1,KIF5A,MAP1B,MAP2,ENPP1,PTK2B,RASGRF1,SLC7A10,YKT6,NSMF,RGS12,OSBP2,ARPC2,SLC4A10,FLNA,CPEB3,MYO1D	P20357,Q5SYD0,Q06890,P14873	ENSMUSG00000022037,ENSMUSG00000052727,ENSMUSG00000015222,ENSMUSG00000035441	CLU,MAP1B,MAP2,MYO1D
GO:0099524	postsynaptic cytosol	4/67	26/5811	1.993936272473257e-4	0.001628381289186493	0.0010960819275583986	4	CC	P05063,P12658;Q08331,P11798,Q62165,P63073,P35922;P35922-2;P35922-3,Q8BNY6,O35668;O35668-2,P42859,P63017,P46935;Q8CFI0;Q8CFI0-3,P63318,P28867;P28867-2,P51432,O08586,Q9QUR7,Q9Z2Y3,O88569,Q9QXS6,Q9JLN9,Q9QYJ3,Q8BKX1-4,Q91VC3,Q80U57,Q8K3B1	ENSMUSG00000017390,ENSMUSG00000028222,ENSMUSG00000024617,ENSMUSG00000039952,ENSMUSG00000028156,ENSMUSG00000000838,ENSMUSG00000062661,ENSMUSG00000006930,ENSMUSG00000029104,ENSMUSG00000015656,ENSMUSG00000032216,ENSMUSG00000078816,ENSMUSG00000097449,ENSMUSG00000021948,ENSMUSG00000024960,ENSMUSG00000013663,ENSMUSG00000032171,ENSMUSG00000007617,ENSMUSG00000004980,ENSMUSG00000034675,ENSMUSG00000028991,…	ALDOC,CALB1,CAMK2A,DAG1,EIF4E,FMR1,NCS1,HAP1,HTT,HSPA8,NEDD4,PRKCG,PRKCD,PLCB3,PTEN,PIN1,HOMER1,HNRNPA2B1,DBN1,MTOR,DNAJB1,BAIAP2,EIF4A3,RIMS3,FBXO45	P63318,P05063,P51432	ENSMUSG00000017390,ENSMUSG00000078816,ENSMUSG00000097449,ENSMUSG00000024960	ALDOC,PRKCG,PLCB3
GO:0043292	contractile fiber	7/67	114/5811	3.0601561888512634e-4	0.002431583566276409	0.0016367264964552988	7	CC	P68134,Q9JI91,P62737,P97718,Q9R0Y5;Q9R0Y5-2,P05064,Q02357-6,A0A087WNU5;S4R2K9,P48036,Q01815;Q01815-2,Q99246;Q99246-3;Q99246-4,P47757,Q02248,P61809,P45591,P70232,P23927,P97315,P21460,Q62165,P31786,P11531,Q91ZU6;Q91ZU6-3;Q91ZU6-4,O70433,P26883,Q9Z2I2,Q61584;Q61584-3,P23242,Q01097,O55222,Q02257,P19001;Q61781;Q6IFX2;Q9QWL7,P11679;P20152;P50446;Q3UV17;Q8VED5;Q922U2;Q9DCV7,Q9Z2C5,P09541,Q9DBR7,A0A571BF…	ENSMUSG00000031972,ENSMUSG00000052374,ENSMUSG00000035783,ENSMUSG00000045875,ENSMUSG00000026817,ENSMUSG00000030695,ENSMUSG00000031543,ENSMUSG00000069601,ENSMUSG00000027712,ENSMUSG00000051331,ENSMUSG00000015968,ENSMUSG00000028745,ENSMUSG00000006932,ENSMUSG00000048895,ENSMUSG00000062929,ENSMUSG00000030077,ENSMUSG00000032060,ENSMUSG00000026421,ENSMUSG00000027447,ENSMUSG00000039952,ENSMUSG00000026385,…	ACTA1,ACTN2,ACTA2,ADRA1A,AK1,ALDOA,ANK1,ANK3,ANXA5,CACNA1C,CACNA1D,CAPZB,CTNNB1,CDK5R1,CFL2,CHL1,CRYAB,CSRP1,CST3,DAG1,DBI,DMD,DST,FHL2,FKBP1A,FKBP1B,FXR1,GJA1,GRIN2B,ILK,JUP,KRT19,KRT8,MTM1,MYL4,PPP1R12A,NEB,NOS1,PAK1,PDE4B,PLEC,PPP3CA,PPP3CB,TWF1,PYGM,RPL6,RPL7,RYR1,RYR2,RYR3,S100A1,SCN1A,SCN8A,SLC2A1,SLC4A1,SLC8A1,SPTAN1,SPTBN1,SDC4,TMOD1,TPM1,TPM2,TTN,VCL,DNAJB6,TWF2,PSMA6,HOMER1,BAG3,PDLIM4,…	P16546;P16546-2,Q9QXS1;Q9QXS1-2;Q9QXS1-6;Q9QXS1-7;Q9QXS1-8,Q62261,Q64727,Q02357-6,Q6ZWR6;Q6ZWR6-4,P70232	ENSMUSG00000031543,ENSMUSG00000030077,ENSMUSG00000022565,ENSMUSG00000057738,ENSMUSG00000020315,ENSMUSG00000021823,ENSMUSG00000096054	ANK1,CHL1,PLEC,SPTAN1,SPTBN1,VCL,SYNE1
GO:0097449	astrocyte projection	3/67	13/5811	3.8583107209736584e-4	0.002985114084121725	0.002009314170479357	3	CC	P12023-2,A0A5F8MQ17,Q6ZWX6,P03995;P03995-2,Q00977,Q8K209,Q9JM63,P97438;P97438-2,P40749,P26040,Q9WTR6,Q9QYS2,Q3UVX5	ENSMUSG00000022892,ENSMUSG00000024411,ENSMUSG00000021116,ENSMUSG00000020932,ENSMUSG00000046352,ENSMUSG00000031785,ENSMUSG00000044708,ENSMUSG00000037624,ENSMUSG00000024261,ENSMUSG00000052397,ENSMUSG00000027737,ENSMUSG00000003974,ENSMUSG00000049583	APP,AQP4,EIF2S1,GFAP,GJB2,ADGRG1,KCNJ10,KCNK2,SYT4,EZR,SLC7A11,GRM3,GRM5	P03995;P03995-2,P26040,P12023-2,P26040;P26041	ENSMUSG00000022892,ENSMUSG00000020932,ENSMUSG00000052397	APP,GFAP,EZR
GO:0005912	adherens junction	8/67	168/5811	6.298082279432095e-4	0.0045161858296415515	0.003039895939751564	8	CC	Q9JI91,O35598,Q9QYC0,P14824,Q61315;Q61315-3,P98203;P98203-2;P98203-4;P98203-5,O55143,O35607,O08529,P26231,Q61301-2;Q61301-3,Q02248,P30999;P30999-2;P30999-3,P49817,P22682,P55288,Q9WTR5,P15116,P39038,P97326,P97291,P70407,P18760,Q61140;Q61140-2,Q60598,P97792,Q62165,P54823,D3Z3B8,Q91ZU6;Q91ZU6-3;Q91ZU6-4,Q61166,P52800,Q03173-4,Q03137,Q60629,P70429;P70429-2,P34152;P34152-2;P34152-4;P34152-5,G3UYU4,Q60…	ENSMUSG00000052374,ENSMUSG00000054693,ENSMUSG00000029106,ENSMUSG00000018340,ENSMUSG00000005871,ENSMUSG00000000325,ENSMUSG00000098615,ENSMUSG00000029467,ENSMUSG00000067336,ENSMUSG00000026509,ENSMUSG00000037815,ENSMUSG00000063063,ENSMUSG00000006932,ENSMUSG00000034101,ENSMUSG00000101645,ENSMUSG00000007655,ENSMUSG00000034342,ENSMUSG00000031673,ENSMUSG00000031841,ENSMUSG00000024304,ENSMUSG00000000305,…	ACTN2,ADAM10,ADD1,ANXA6,APC,ARVCF,ATP2A2,BMPR2,CAPN2,CTNNA1,CTNNA2,CTNNB1,CTNND1,CAV1,CBL,CDH11,CDH13,CDH2,CDH4,CDH6,CDH8,CDH9,CFL1,BCAR1,CTTN,CXADR,DAG1,DDX6,DLG1,DST,MAPRE1,EFNB2,ENAH,EPHA4,EPHA5,EVL,PTK2,FLOT1,FLOT2,GJA1,MAGI1,SLC6A4,ILK,ITGA6,ITGA7,ITGAV,ITGB1,ITGB2,ITGB5,JUP,LAMA3,LASP1,LIMK1,LYN,AFDN,MSN,MYH9,NDRG1,NF2,CTNND2,NRP1,PAK1,ABCB4,PIK3R2,PLEC,LCP1,PPP1CA,CYTH3,PTK2B,PTPRC,PTPRM,R…	P14824,P16546;P16546-2,Q9QXS1;Q9QXS1-2;Q9QXS1-6;Q9QXS1-7;Q9QXS1-8,P26040,Q64727,P25911;P25911-2,P26040;P26041,E9PX29;Q91ZE6,Q8VDD5	ENSMUSG00000018340,ENSMUSG00000042228,ENSMUSG00000022443,ENSMUSG00000022565,ENSMUSG00000057738,ENSMUSG00000021823,ENSMUSG00000052397,ENSMUSG00000011751	ANXA6,LYN,MYH9,PLEC,SPTAN1,VCL,EZR,SPTBN4
GO:0005903	brush border	5/67	62/5811	6.823294536853418e-4	0.004776306175797392	0.0032149858970637662	5	CC	P09470,Q02013,P47753,A0A0N4SVM0,P47757,P97318;P97318-2;P97318-8,O08808,Q08509,Q9JJ28,P27600,P27601,P11499,P07901;P11499,P70227,P97449,Q61391,O08601;O08601-2,Q8VDD5,Q60605;Q60605-2,P46735;P46735-2,Q9WTI7-3,P21271;P21271-3,Q64331,P49282-2;P49282-3,P23506-2,P21447,P68404-2,P97813,Q9QXS1;Q9QXS1-2;Q9QXS1-6;Q9QXS1-7;Q9QXS1-8,O54990;O54990-2;O54990-3;O54990-6,Q8VCI5,P26040,Q91VE0,Q9WTR6,P70441,Q9QYB5;Q9…	ENSMUSG00000020681,ENSMUSG00000004655,ENSMUSG00000070372,ENSMUSG00000015733,ENSMUSG00000028745,ENSMUSG00000028519,ENSMUSG00000024456,ENSMUSG00000015766,ENSMUSG00000002812,ENSMUSG00000000149,ENSMUSG00000020611,ENSMUSG00000023944,ENSMUSG00000021270,ENSMUSG00000042644,ENSMUSG00000039062,ENSMUSG00000027820,ENSMUSG00000028158,ENSMUSG00000022443,ENSMUSG00000090841,ENSMUSG00000018417,ENSMUSG00000017774,…	ACE,AQP1,CAPZA1,CAPZA2,CAPZB,DAB1,DIAPH1,EPS8,FLII,GNA12,GNA13,HSP90AB1,HSP90AA1,ITPR3,ANPEP,MME,MTTP,MYH9,MYL6,MYO1B,MYO1C,MYO5B,MYO6,SLC11A2,PCMT1,ABCB1A,PRKCB,PLD2,PLEC,PROM1,PEX19,EZR,SLC27A4,SLC7A11,SLC9A3R1,ADD3,RGS19,RAPGEF4,LIMA1,SLC38A2,GIPC1,MYO1E,MYH14,DNM1L,ACTR3,PIK3CB,MYH10,PLS1,CORO2A,ACTN1,SLC26A6,FLNA,SHANK2,RAPGEF3,TRPM6,FLNB,SLC5A6,MYO1D,MYO18A,MYO1A	Q9QXS1;Q9QXS1-2;Q9QXS1-6;Q9QXS1-7;Q9QXS1-8,P26040,Q5SYD0,P26040;P26041,Q8VDD5,Q64331	ENSMUSG00000022443,ENSMUSG00000033577,ENSMUSG00000022565,ENSMUSG00000052397,ENSMUSG00000035441	MYH9,MYO6,PLEC,EZR,MYO1D
GO:0098793	presynapse	13/67	424/5811	9.22117016599433e-4	0.005879836641192269	0.003957784778174532	13	CC	P21836,P60710;P63260,O35598,P97490,P97718,Q01338,P48036,P61967,P17427,O54774,P98084,Q9QXJ1;Q9QXJ1-2,P12023-2,Q02013,S4R1C4,P51863,Q9Z1G4;Q9Z1G4-2;Q9Z1G4-3,P70704-2,O35129,Q64373;Q64373-2;Q64373-3;Q64373-4,O88737,Q8R5L1,A0A571BE75,O55017;O55017-2,Q01815;Q01815-2,Q99246;Q99246-3;Q99246-4,Q61290,O08532;O08532-2;O08532-5,A0A0R4J194;A2A543,Q8R0S4;Q8R3Z5;Q8R3Z5-3,P12658;Q08331,P0DP26;P0DP27;P0DP28;Q9D6…	ENSMUSG00000023328,ENSMUSG00000029580,ENSMUSG00000054693,ENSMUSG00000022376,ENSMUSG00000045875,ENSMUSG00000033717,ENSMUSG00000027712,ENSMUSG00000004849,ENSMUSG00000002957,ENSMUSG00000020198,ENSMUSG00000030519,ENSMUSG00000037032,ENSMUSG00000022892,ENSMUSG00000004655,ENSMUSG00000030302,ENSMUSG00000013160,ENSMUSG00000019302,ENSMUSG00000037685,ENSMUSG00000004264,ENSMUSG00000007659,ENSMUSG00000032589,…	ACHE,ACTB,ADAM10,ADCY8,ADRA1A,ADRA2A,ANXA5,AP1S1,AP2A2,AP3D1,APBA2,APBB1,APP,AQP1,ATP2B2,ATP6V0D1,ATP6V0A1,ATP8A1,PHB2,BCL2L1,BSN,C1QBP,CACNA1A,CACNA1B,CACNA1C,CACNA1D,CACNA1E,CACNA2D1,CACNB1,CACNB4,CALB1,CALM1,CALM3,CAMK2A,CANX,CASK,CTNNA2,CTNNB1,CTNND1,CCK,ENTPD1,CDH2,CDH8,CDH9,CDK5R1,CHRM1,CHRM3,CLCN3,CLTA,CNR1,CNTN1,CPLX1,CPLX2,CRHBP,DPYSL2,DNAJC5,CTBP1,CTBP2,CYP19A1,CYP46A1,DBH,DBI,DDC,DLG1,…	P08553,P08551,P63318,Q68FG2,Q922S4;Q922S4-2,P12023-2,P31650,P51655,P12960,Q64331,P11881;P11881-2;P11881-3;P11881-4;P11881-5;P11881-6;P11881-7;P11881-8	ENSMUSG00000022892,ENSMUSG00000055022,ENSMUSG00000031119,ENSMUSG00000030102,ENSMUSG00000033577,ENSMUSG00000022055,ENSMUSG00000022054,ENSMUSG00000078816,ENSMUSG00000097449,ENSMUSG00000067889,ENSMUSG00000030653,ENSMUSG00000110195,ENSMUSG00000030307	APP,CNTN1,GPC4,ITPR1,MYO6,NEFL,NEFM,PRKCG,SPTBN2,PDE2A,SLC6A11
GO:0031252	cell leading edge	10/67	270/5811	9.399738848164512e-4	0.005879836641192269	0.003957784778174532	10	CC	Q8CBW3;Q8CBW3-2;Q8CBW3-3;Q8CBW3-4;Q8CBW3-5,P00520;P00520-2;P00520-3;P00520-4,B2RQ57,O70200,Q60823,Q02357-6,Q9QXJ1;Q9QXJ1-2,Q61315;Q61315-3,P12023-2,P61750,P62331,Q9QUI0,P62814,Q99246;Q99246-3;Q99246-4,P07356,P47757,P26231,Q61301-2;Q61301-3,Q02248,P30999;P30999-2;P30999-3,Q9JLQ0,P15379;P15379-10;P15379-11;P15379-2;P15379-3;P15379-4;P15379-5;P15379-6;P15379-7;P15379-8;P15379-9,Q61081,P60766-1,P1511…	ENSMUSG00000058835,ENSMUSG00000026842,ENSMUSG00000026596,ENSMUSG00000024397,ENSMUSG00000004056,ENSMUSG00000031543,ENSMUSG00000037032,ENSMUSG00000005871,ENSMUSG00000022892,ENSMUSG00000021877,ENSMUSG00000115861,ENSMUSG00000044147,ENSMUSG00000007815,ENSMUSG00000006273,ENSMUSG00000015968,ENSMUSG00000032231,ENSMUSG00000028745,ENSMUSG00000037815,ENSMUSG00000063063,ENSMUSG00000006932,ENSMUSG00000034101,…	ABI1,ABL1,ABL2,AIF1,AKT2,ANK1,APBB1,APC,APP,ARF4,ARF6,RHOA,ATP6V1B2,CACNA1D,ANXA2,CAPZB,CTNNA1,CTNNA2,CTNNB1,CTNND1,CD2AP,CD44,CDC37,CDC42,CDH2,CDK5,CFL1,CIT,CORO1A,CXCR4,BCAR1,CTTN,DAG1,DBNL,DCTN1,DIAPH1,DNM2,EEF1A1,ENAH,EPB41L3,STX2,EPS8,EVL,PTK2,FSCN1,FAT1,FER,FLOT1,FLOT2,SRGAP2,GABRA1,GABRA2,GABRA3,GABRA4,GABRG1,GABRG2,GAS7,GNAS,GRIA1,GRIN1,HCN1,HCN2,HDAC6,HPCA,HSP90AA1,ILK,INPPL1,INSR,ITGAV,…	P20152,Q62261,P20357,P26040,Q5SYD0,Q02357-6,Q9WV92;Q9WV92-8,P12023-2,P26040;P26041,Q8VDD5,Q64331	ENSMUSG00000031543,ENSMUSG00000022892,ENSMUSG00000024044,ENSMUSG00000015222,ENSMUSG00000022443,ENSMUSG00000033577,ENSMUSG00000020315,ENSMUSG00000052397,ENSMUSG00000026728,ENSMUSG00000035441	ANK1,APP,EPB41L3,MAP2,MYH9,MYO6,SPTBN1,EZR,VIM,MYO1D
GO:0031256	leading edge membrane	6/67	104/5811	0.0011723886979283144	0.00675847602335146	0.004549206918689847	6	CC	O70200,Q60823,Q02357-6,Q61315;Q61315-3,P61750,Q9QUI0,Q99246;Q99246-3;Q99246-4,P15379;P15379-10;P15379-11;P15379-2;P15379-3;P15379-4;P15379-5;P15379-6;P15379-7;P15379-8;P15379-9,Q61081,P60766-1,O08808,P39054;P39054-2;Q8BZ98;Q8BZ98-2,P10126,Q9WV92;Q9WV92-8,Q08509,P62812,P26048;Q8BHJ7,P26049,Q9D6F4,Q9R0Y8,P22723,Q7TNB5,P35438,O88704,O88703,P84075,P07901;P11499,P15208;Q9WTL4,P43406,P09055,Q03717,P153…	ENSMUSG00000024397,ENSMUSG00000004056,ENSMUSG00000031543,ENSMUSG00000005871,ENSMUSG00000021877,ENSMUSG00000115861,ENSMUSG00000007815,ENSMUSG00000015968,ENSMUSG00000005087,ENSMUSG00000019471,ENSMUSG00000006699,ENSMUSG00000024456,ENSMUSG00000033335,ENSMUSG00000037742,ENSMUSG00000024044,ENSMUSG00000015766,ENSMUSG00000010803,ENSMUSG00000000560,ENSMUSG00000031343,ENSMUSG00000029211,ENSMUSG00000001260,…	AIF1,AKT2,ANK1,APC,ARF4,RHOA,CACNA1D,CD44,CDC37,CDC42,DIAPH1,DNM2,EEF1A1,EPB41L3,EPS8,GABRA1,GABRA2,GABRA3,GABRA4,GABRG1,GABRG2,GRIA1,GRIN1,HCN1,HCN2,HPCA,HSP90AA1,INSR,ITGAV,ITGB1,KCNB1,KCNC1,KCNC3,KCNH1,KCNJ11,ARHGEF2,MAP2,MAPT,MYO1C,MYO6,NME1,PALM,PIP5K1A,TWF1,PTPRJ,PTPRK,PTPRZ1,RAC1,ROBO1,SGCE,SLC1A2,SPTBN1,SRC,THY1,TIAM1,APC2,PACSIN1,RPS3,ABCA7,HIP1R,MAPK8IP3,MPP2,GABBR1,PDXP,SLC12A5,GABARAP…	Q62261,P20357,Q5SYD0,Q02357-6,Q9WV92;Q9WV92-8,Q64331	ENSMUSG00000031543,ENSMUSG00000024044,ENSMUSG00000015222,ENSMUSG00000033577,ENSMUSG00000020315,ENSMUSG00000035441	ANK1,EPB41L3,MAP2,MYO6,SPTBN1,MYO1D
GO:0098858	actin-based cell projection	6/67	105/5811	0.0012323100053625142	0.006901084592395916	0.004645198365092848	6	CC	Q8CBW3;Q8CBW3-2;Q8CBW3-3;Q8CBW3-4;Q8CBW3-5,Q9JI91,Q01341,P17426;P17426-2,Q9QXJ1;Q9QXJ1-2,P12023-2,P62331,P50516,P62814,P50518,Q99PJ1-18;Q99PJ1-19;Q99PJ1-26,P12658;Q08331,Q08331,Q02248,P48758,P15379;P15379-10;P15379-11;P15379-2;P15379-3;P15379-4;P15379-5;P15379-6;P15379-7;P15379-8;P15379-9,P49615,P18760,O89053,P16330;P16330-2,P97792,Q62165,D3Z3B8,P11531,Q9JHU4,Q03173-4,Q03137,Q08509,Q61553,A0A087W…	ENSMUSG00000058835,ENSMUSG00000052374,ENSMUSG00000022994,ENSMUSG00000060279,ENSMUSG00000037032,ENSMUSG00000022892,ENSMUSG00000044147,ENSMUSG00000052459,ENSMUSG00000006273,ENSMUSG00000019210,ENSMUSG00000052613,ENSMUSG00000028222,ENSMUSG00000003657,ENSMUSG00000006932,ENSMUSG00000051483,ENSMUSG00000005087,ENSMUSG00000028969,ENSMUSG00000056201,ENSMUSG00000030707,ENSMUSG00000006782,ENSMUSG00000022865,…	ABI1,ACTN2,ADCY6,AP2A1,APBB1,APP,ARF6,ATP6V1A,ATP6V1B2,ATP6V1E1,PCDH15,CALB1,CALB2,CTNNB1,CBR1,CD44,CDK5,CFL1,CORO1A,CNP,CXADR,DAG1,DLG1,DMD,DYNC1H1,ENAH,EPHA4,EPS8,FSCN1,FAT1,FGF13,FMR1,FZD3,GAP43,ITGA3,ITGA6,ITGAV,ITGB1,KCNJ10,KIF13B,MSN,MAP2,MTM1,MTTP,MYO1B,MYO1C,MYO5A,MYO6,NEDD4,NF2,PAFAH1B1,PALM,LCP1,PROM1,TWF1,PTPRZ1,PVALB,RDX,EXOC4,CYFIP1,SNAP25,TUBB3,UNC5C,UTRN,VASP,VCAM1,EZR,TWF2,HOMER2,…	P20357,P26040,P16330;P16330-2,P12023-2,P26040;P26041,Q64331,Q9JHU4	ENSMUSG00000022892,ENSMUSG00000006782,ENSMUSG00000018707,ENSMUSG00000015222,ENSMUSG00000033577,ENSMUSG00000052397	APP,CNP,DYNC1H1,MAP2,MYO6,EZR
GO:0045103	intermediate filament-based process	8/65	29/5771	5.926364900003646e-10	5.612267560303453e-7	4.494679905739608e-7	8	BP	F7ACR9,Q91ZU6;Q91ZU6-3;Q91ZU6-4,P03995;P03995-2,Q8K2K6;Q8K2K6-1;Q8K2K6-3,P02535;P02535-2;P02535-3,Q61781;Q9Z2K1,Q9Z2K1,Q3TTY5,P50446;Q3UV17;Q922U2,Q9Z2C5,P08551,P08553,Q9QXS1;Q9QXS1-2;Q9QXS1-6;Q9QXS1-7;Q9QXS1-8,P15331;P15331-3,P08228,P20152,O54946;Q9QYI8,Q9QUK3,Q9ER39,P98200,Q9CQ73,Q9ERR1,E9PWB2,E9Q557,Q9CVD2,Q8R0W0;Q9QXS1;Q9QXS1-2;Q9QXS1-6;Q9QXS1-7;Q9QXS1-8,P46660,Q70IV5;Q70IV5-2,P19246	ENSMUSG00000028649,ENSMUSG00000026131,ENSMUSG00000020932,ENSMUSG00000026159,ENSMUSG00000019761,ENSMUSG00000045545,ENSMUSG00000053797,ENSMUSG00000064201,ENSMUSG00000058354,ENSMUSG00000031337,ENSMUSG00000022055,ENSMUSG00000022054,ENSMUSG00000022565,ENSMUSG00000023484,ENSMUSG00000022982,ENSMUSG00000026728,ENSMUSG00000029131,ENSMUSG00000026317,ENSMUSG00000026849,ENSMUSG00000021983,ENSMUSG00000041957,…	MACF1,DST,GFAP,AGFG1,KRT10,KRT14,KRT16,KRT2,KRT6A,MTM1,NEFL,NEFM,PLEC,PRPH,SOD1,VIM,DNAJB6,CLN8,TOR1A,ATP8A2,PKP2,NDEL1,CSNK1A1,DSP,ATXN3,EPPK1,INA,SYNM,NEFH	P03995;P03995-2,P08553,P20152,P46660,Q9QXS1;Q9QXS1-2;Q9QXS1-6;Q9QXS1-7;Q9QXS1-8,P08551,P19246,F7ACR9	ENSMUSG00000028649,ENSMUSG00000020932,ENSMUSG00000022055,ENSMUSG00000022054,ENSMUSG00000022565,ENSMUSG00000026728,ENSMUSG00000034336,ENSMUSG00000020396	MACF1,GFAP,NEFL,NEFM,PLEC,VIM,INA,NEFH
GO:0045104	intermediate filament cytoskeleton organization	8/65	29/5771	5.926364900003646e-10	5.612267560303453e-7	4.494679905739608e-7	8	BP	F7ACR9,Q91ZU6;Q91ZU6-3;Q91ZU6-4,P03995;P03995-2,Q8K2K6;Q8K2K6-1;Q8K2K6-3,P02535;P02535-2;P02535-3,Q61781;Q9Z2K1,Q9Z2K1,Q3TTY5,P50446;Q3UV17;Q922U2,Q9Z2C5,P08551,P08553,Q9QXS1;Q9QXS1-2;Q9QXS1-6;Q9QXS1-7;Q9QXS1-8,P15331;P15331-3,P08228,P20152,O54946;Q9QYI8,Q9QUK3,Q9ER39,P98200,Q9CQ73,Q9ERR1,E9PWB2,E9Q557,Q9CVD2,Q8R0W0;Q9QXS1;Q9QXS1-2;Q9QXS1-6;Q9QXS1-7;Q9QXS1-8,P46660,Q70IV5;Q70IV5-2,P19246	ENSMUSG00000028649,ENSMUSG00000026131,ENSMUSG00000020932,ENSMUSG00000026159,ENSMUSG00000019761,ENSMUSG00000045545,ENSMUSG00000053797,ENSMUSG00000064201,ENSMUSG00000058354,ENSMUSG00000031337,ENSMUSG00000022055,ENSMUSG00000022054,ENSMUSG00000022565,ENSMUSG00000023484,ENSMUSG00000022982,ENSMUSG00000026728,ENSMUSG00000029131,ENSMUSG00000026317,ENSMUSG00000026849,ENSMUSG00000021983,ENSMUSG00000041957,…	MACF1,DST,GFAP,AGFG1,KRT10,KRT14,KRT16,KRT2,KRT6A,MTM1,NEFL,NEFM,PLEC,PRPH,SOD1,VIM,DNAJB6,CLN8,TOR1A,ATP8A2,PKP2,NDEL1,CSNK1A1,DSP,ATXN3,EPPK1,INA,SYNM,NEFH	P03995;P03995-2,P08553,P20152,P46660,Q9QXS1;Q9QXS1-2;Q9QXS1-6;Q9QXS1-7;Q9QXS1-8,P08551,P19246,F7ACR9	ENSMUSG00000028649,ENSMUSG00000020932,ENSMUSG00000022055,ENSMUSG00000022054,ENSMUSG00000022565,ENSMUSG00000026728,ENSMUSG00000034336,ENSMUSG00000020396	MACF1,GFAP,NEFL,NEFM,PLEC,VIM,INA,NEFH
GO:0048812	neuron projection morphogenesis	19/65	396/5771	3.3242268169689406e-8	1.9628411745706455e-5	1.571974730482021e-5	19	BP	Q80YE4;Q80YE4-2;Q80YE4-3,Q8CBW3;Q8CBW3-2;Q8CBW3-3;Q8CBW3-4;Q8CBW3-5,P00520;P00520-2;P00520-3;P00520-4,B2RQ57,P21836,P60710;P63260,O35598,M0QWP1,E9Q3Q6,A0A087WNU5;S4R2K9,Q9QXJ1;Q9QXJ1-2,Q61315;Q61315-3,P08226,P12023-2,Q9WV31,Q61361,O35607,P18572;P18572-2,A0A571BE75,P11798,P28652,O70589;O70589-3;O70589-4;O70589-5,Q61301-2;Q61301-3,Q02248,P09240,P60766-1,P55288,P15116,P39038,P49615,P61809,P18760,P70…	ENSMUSG00000025375,ENSMUSG00000058835,ENSMUSG00000026842,ENSMUSG00000026596,ENSMUSG00000023328,ENSMUSG00000029580,ENSMUSG00000054693,ENSMUSG00000041936,ENSMUSG00000022636,ENSMUSG00000069601,ENSMUSG00000037032,ENSMUSG00000005871,ENSMUSG00000002985,ENSMUSG00000022892,ENSMUSG00000022602,ENSMUSG00000004892,ENSMUSG00000067336,ENSMUSG00000023175,ENSMUSG00000034656,ENSMUSG00000024617,ENSMUSG00000057897,…	AATK,ABI1,ABL1,ABL2,ACHE,ACTB,ADAM10,AGRN,ALCAM,ANK3,APBB1,APC,APOE,APP,ARC,BCAN,BMPR2,BSG,CACNA1A,CAMK2A,CAMK2B,CASK,CTNNA2,CTNNB1,CCK,CDC42,CDH11,CDH2,CDH4,CDK5,CDK5R1,CFL1,CHL1,CIT,CLU,CXCR4,CNP,CPNE6,CRMP1,DPYSL2,CTTN,DAB1,DAG1,DBNL,DCLK1,DCC,DCX,DLG4,DNM2,DST,DVL1,DVL3,EFNB1,EFNB2,EFNB3,EGFR,EIF4G2,EMB,MARK2,ENAH,EPB41L3,EPHA4,EPHA5,EPHA6,EPHA7,EPHA8,EPHB2,EPHB3,EPHB6,BCL11A,EVL,PTK2,FGF13,F…	P08553,P20152,P08551,P19246,P20357,Q64727,P16330;P16330-2,Q06890,Q6ZWR6;Q6ZWR6-4,Q9WV92;Q9WV92-8,P12023-2,Q8C166,Q8C0T5;Q8C0T5-2,P70232,Q80Y17,E9PX29;Q91ZE6,P58281-2,Q80UG2,P14873	ENSMUSG00000022892,ENSMUSG00000030077,ENSMUSG00000022037,ENSMUSG00000006782,ENSMUSG00000024044,ENSMUSG00000020536,ENSMUSG00000052727,ENSMUSG00000015222,ENSMUSG00000022055,ENSMUSG00000022054,ENSMUSG00000021823,ENSMUSG00000026728,ENSMUSG00000096054,ENSMUSG00000038084,ENSMUSG00000011751,ENSMUSG00000042700,ENSMUSG00000029765,ENSMUSG00000074643,ENSMUSG00000020396	APP,CHL1,CLU,CNP,EPB41L3,LLGL1,MAP1B,MAP2,NEFL,NEFM,VCL,VIM,SYNE1,OPA1,SPTBN4,SIPA1L1,PLXNA4,CPNE1,NEFH
GO:0120039	plasma membrane bounded cell projection morphogenesis	19/65	405/5771	4.785282350649464e-8	1.9628411745706455e-5	1.571974730482021e-5	19	BP	Q80YE4;Q80YE4-2;Q80YE4-3,Q8CBW3;Q8CBW3-2;Q8CBW3-3;Q8CBW3-4;Q8CBW3-5,P00520;P00520-2;P00520-3;P00520-4,B2RQ57,P21836,P60710;P63260,O35598,M0QWP1,E9Q3Q6,A0A087WNU5;S4R2K9,Q9QXJ1;Q9QXJ1-2,Q61315;Q61315-3,P08226,P12023-2,Q9WV31,Q61361,O35607,P18572;P18572-2,A0A571BE75,P11798,P28652,O70589;O70589-3;O70589-4;O70589-5,Q61301-2;Q61301-3,Q02248,P09240,P15379;P15379-10;P15379-11;P15379-2;P15379-3;P15379-4;…	ENSMUSG00000025375,ENSMUSG00000058835,ENSMUSG00000026842,ENSMUSG00000026596,ENSMUSG00000023328,ENSMUSG00000029580,ENSMUSG00000054693,ENSMUSG00000041936,ENSMUSG00000022636,ENSMUSG00000069601,ENSMUSG00000037032,ENSMUSG00000005871,ENSMUSG00000002985,ENSMUSG00000022892,ENSMUSG00000022602,ENSMUSG00000004892,ENSMUSG00000067336,ENSMUSG00000023175,ENSMUSG00000034656,ENSMUSG00000024617,ENSMUSG00000057897,…	AATK,ABI1,ABL1,ABL2,ACHE,ACTB,ADAM10,AGRN,ALCAM,ANK3,APBB1,APC,APOE,APP,ARC,BCAN,BMPR2,BSG,CACNA1A,CAMK2A,CAMK2B,CASK,CTNNA2,CTNNB1,CCK,CD44,CDC42,CDH11,CDH2,CDH4,CDK5,CDK5R1,CFL1,CHL1,CIT,CLU,CXCR4,CNP,CPNE6,CRMP1,DPYSL2,CTTN,DAB1,DAG1,DBNL,DCLK1,DCC,DCX,DLG4,DNM2,DST,DVL1,DVL3,EFNB1,EFNB2,EFNB3,EGFR,EIF4G2,EMB,MARK2,ENAH,EPB41L3,EPHA4,EPHA5,EPHA6,EPHA7,EPHA8,EPHB2,EPHB3,EPHB6,BCL11A,EVL,PTK2,FG…	P08553,P20152,P08551,P19246,P20357,Q64727,P16330;P16330-2,Q06890,Q6ZWR6;Q6ZWR6-4,Q9WV92;Q9WV92-8,P12023-2,Q8C166,Q8C0T5;Q8C0T5-2,P70232,Q80Y17,E9PX29;Q91ZE6,P58281-2,Q80UG2,P14873	ENSMUSG00000022892,ENSMUSG00000030077,ENSMUSG00000022037,ENSMUSG00000006782,ENSMUSG00000024044,ENSMUSG00000020536,ENSMUSG00000052727,ENSMUSG00000015222,ENSMUSG00000022055,ENSMUSG00000022054,ENSMUSG00000021823,ENSMUSG00000026728,ENSMUSG00000096054,ENSMUSG00000038084,ENSMUSG00000011751,ENSMUSG00000042700,ENSMUSG00000029765,ENSMUSG00000074643,ENSMUSG00000020396	APP,CHL1,CLU,CNP,EPB41L3,LLGL1,MAP1B,MAP2,NEFL,NEFM,VCL,VIM,SYNE1,OPA1,SPTBN4,SIPA1L1,PLXNA4,CPNE1,NEFH
GO:0048858	cell projection morphogenesis	19/65	407/5771	5.181734885350172e-8	1.9628411745706455e-5	1.571974730482021e-5	19	BP	Q80YE4;Q80YE4-2;Q80YE4-3,Q8CBW3;Q8CBW3-2;Q8CBW3-3;Q8CBW3-4;Q8CBW3-5,P00520;P00520-2;P00520-3;P00520-4,B2RQ57,P21836,P60710;P63260,O35598,M0QWP1,E9Q3Q6,A0A087WNU5;S4R2K9,Q9QXJ1;Q9QXJ1-2,Q61315;Q61315-3,P08226,P12023-2,Q9WV31,Q61361,O35607,P18572;P18572-2,A0A571BE75,P11798,P28652,O70589;O70589-3;O70589-4;O70589-5,Q61301-2;Q61301-3,Q02248,P09240,P15379;P15379-10;P15379-11;P15379-2;P15379-3;P15379-4;…	ENSMUSG00000025375,ENSMUSG00000058835,ENSMUSG00000026842,ENSMUSG00000026596,ENSMUSG00000023328,ENSMUSG00000029580,ENSMUSG00000054693,ENSMUSG00000041936,ENSMUSG00000022636,ENSMUSG00000069601,ENSMUSG00000037032,ENSMUSG00000005871,ENSMUSG00000002985,ENSMUSG00000022892,ENSMUSG00000022602,ENSMUSG00000004892,ENSMUSG00000067336,ENSMUSG00000023175,ENSMUSG00000034656,ENSMUSG00000024617,ENSMUSG00000057897,…	AATK,ABI1,ABL1,ABL2,ACHE,ACTB,ADAM10,AGRN,ALCAM,ANK3,APBB1,APC,APOE,APP,ARC,BCAN,BMPR2,BSG,CACNA1A,CAMK2A,CAMK2B,CASK,CTNNA2,CTNNB1,CCK,CD44,CDC42,CDH11,CDH2,CDH4,CDK5,CDK5R1,CFL1,CHL1,CIT,CLU,CXCR4,CNP,CPNE6,CRMP1,DPYSL2,CTTN,DAB1,DAG1,DBNL,DCLK1,DCC,DCX,DLG4,DNM2,DST,DVL1,DVL3,EFNB1,EFNB2,EFNB3,EGFR,EIF4G2,EMB,MARK2,ENAH,EPB41L3,EPHA4,EPHA5,EPHA6,EPHA7,EPHA8,EPHB2,EPHB3,EPHB6,BCL11A,EVL,PTK2,FG…	P08553,P20152,P08551,P19246,P20357,Q64727,P16330;P16330-2,Q06890,Q6ZWR6;Q6ZWR6-4,Q9WV92;Q9WV92-8,P12023-2,Q8C166,Q8C0T5;Q8C0T5-2,P70232,Q80Y17,E9PX29;Q91ZE6,P58281-2,Q80UG2,P14873	ENSMUSG00000022892,ENSMUSG00000030077,ENSMUSG00000022037,ENSMUSG00000006782,ENSMUSG00000024044,ENSMUSG00000020536,ENSMUSG00000052727,ENSMUSG00000015222,ENSMUSG00000022055,ENSMUSG00000022054,ENSMUSG00000021823,ENSMUSG00000026728,ENSMUSG00000096054,ENSMUSG00000038084,ENSMUSG00000011751,ENSMUSG00000042700,ENSMUSG00000029765,ENSMUSG00000074643,ENSMUSG00000020396	APP,CHL1,CLU,CNP,EPB41L3,LLGL1,MAP1B,MAP2,NEFL,NEFM,VCL,VIM,SYNE1,OPA1,SPTBN4,SIPA1L1,PLXNA4,CPNE1,NEFH
GO:0051656	establishment of organelle localization	14/65	282/5771	2.057413804872602e-6	3.345268353839097e-4	2.679115043562574e-4	14	BP	P97718,Q01338,Q9Z1T1,Q9JME5,O54774,Q9DCR2,Q8BSZ2,P98084,Q9ERI2,O55143,Q64373;Q64373-2;Q64373-3;Q64373-4,A0A571BE75,Q8R0S4;Q8R3Z5;Q8R3Z5-3,P11798,O70589;O70589-3;O70589-4;O70589-5,Q02248,P60766-1,P49615,P26339,O35089,P63040;P84086,P84086,P35347,O08553,P56546;P56546-2,O08788,D3Z3B8,Q9JHU4,O88485;O88485-2,P39053-3;P39053-6,P39054;P39054-2;Q8BZ98;Q8BZ98-2,P51141,Q00262,P34152;P34152-2;P34152-4;P34152…	ENSMUSG00000045875,ENSMUSG00000033717,ENSMUSG00000021686,ENSMUSG00000062444,ENSMUSG00000020198,ENSMUSG00000024480,ENSMUSG00000063801,ENSMUSG00000030519,ENSMUSG00000032202,ENSMUSG00000029467,ENSMUSG00000007659,ENSMUSG00000034656,ENSMUSG00000017412,ENSMUSG00000024617,ENSMUSG00000031012,ENSMUSG00000006932,ENSMUSG00000006699,ENSMUSG00000028969,ENSMUSG00000021194,ENSMUSG00000024873,ENSMUSG00000033615,…	ADRA1A,ADRA2A,AP3B1,AP3B2,AP3D1,AP3S1,AP3S2,APBA2,RAB27A,ATP2A2,BCL2L1,CACNA1A,CACNB4,CAMK2A,CASK,CTNNB1,CDC42,CDK5,CHGA,CNIH2,CPLX1,CPLX2,CRHR1,DPYSL2,CTBP2,DCTN1,DLG1,DYNC1H1,DYNC1I1,DNM1,DNM2,DVL1,STX2,PTK2,FCER1G,FER,FGFR2,FMR1,NCS1,BLOC1S1,GRIK5,GRM8,HAP1,HTT,HTR1A,IKBKG,KPNB1,EIF6,KCNH1,KIF1A,KIF1B,KIF5A,KIF5B,KIF5C,KIT,LAMP1,ARHGEF2,LLGL1,LYN,MECP2,MAP1B,MAP2,MAP4,MAP6,MAPT,MYH9,MYO1C,MYO5…	P08551,P63318,P19246,P20357,P26040,Q68FG2,Q6ZWR6;Q6ZWR6-4,P25911;P25911-2,P26040;P26041,Q80Y17,Q8VDD5,Q64331,Q9JHU4,P14873	ENSMUSG00000018707,ENSMUSG00000020536,ENSMUSG00000042228,ENSMUSG00000052727,ENSMUSG00000015222,ENSMUSG00000022443,ENSMUSG00000033577,ENSMUSG00000022055,ENSMUSG00000078816,ENSMUSG00000097449,ENSMUSG00000067889,ENSMUSG00000052397,ENSMUSG00000096054,ENSMUSG00000020396	DYNC1H1,LLGL1,LYN,MAP1B,MAP2,MYH9,MYO6,NEFL,PRKCG,SPTBN2,EZR,SYNE1,NEFH
GO:0097435	supramolecular fiber organization	14/65	345/5771	2.139027435455797e-5	0.0028937985448237707	0.0023175477702945895	14	BP	Q8CBW3;Q8CBW3-2;Q8CBW3-3;Q8CBW3-4;Q8CBW3-5,P00520;P00520-2;P00520-3;P00520-4,B2RQ57,P68134,Q9JI91,Q9QYC0,Q9QYB8,Q61282,O70200,Q61315;Q61315-3,Q00623,P08226,P12023-2,P62331,Q9QUI0,P62746,Q9WV32,Q99PJ1-18;Q99PJ1-19;Q99PJ1-26,P01887,P07356,P40124,P24452,O35350,P47753,A0A0N4SVM0,P47757,Q61301-2;Q61301-3,P49817,P19324,Q9JLQ0,P60766-1,P46414,P18760,P45591,P49025;P49025-5,O89053,Q06890,Q80X19;Q80X19-2,P…	ENSMUSG00000058835,ENSMUSG00000026842,ENSMUSG00000026596,ENSMUSG00000031972,ENSMUSG00000052374,ENSMUSG00000029106,ENSMUSG00000030000,ENSMUSG00000030607,ENSMUSG00000024397,ENSMUSG00000005871,ENSMUSG00000032083,ENSMUSG00000002985,ENSMUSG00000022892,ENSMUSG00000044147,ENSMUSG00000007815,ENSMUSG00000054364,ENSMUSG00000029622,ENSMUSG00000052613,ENSMUSG00000060802,ENSMUSG00000032231,ENSMUSG00000028656,…	ABI1,ABL1,ABL2,ACTA1,ACTN2,ADD1,ADD2,ACAN,AIF1,APC,APOA1,APOE,APP,ARF6,RHOA,RHOB,ARPC1B,PCDH15,B2M,ANXA2,CAP1,CAPG,CAPN1,CAPZA1,CAPZA2,CAPZB,CTNNA2,CAV1,SERPINH1,CD2AP,CDC42,CDKN1B,CFL1,CFL2,CIT,CORO1A,CLU,COL14A1,COL3A1,COL4A3,COL1A1,BCAR1,CRYAB,CSRP1,CST3,CTTN,DBNL,DCTN1,DIAPH1,DLG1,DYNC1H1,DRG1,DST,DVL1,DYRK1A,MAPRE1,S1PR1,ENAH,DMTN,EPS8,EVL,FSCN1,FAT1,FER,FGF13,FKBP1A,FKBP4,GAS7,MTPN,GDA,GFAP…	P03995;P03995-2,P08553,P16546;P16546-2,P20152,P08551,Q3UGX2,Q62261,P19246,P20357,P26040,Q06890,P12023-2,P26040;P26041,Q9JHU4,P14873	ENSMUSG00000022892,ENSMUSG00000022037,ENSMUSG00000018707,ENSMUSG00000020932,ENSMUSG00000052727,ENSMUSG00000015222,ENSMUSG00000022055,ENSMUSG00000022054,ENSMUSG00000057738,ENSMUSG00000021061,ENSMUSG00000020315,ENSMUSG00000052397,ENSMUSG00000026728,ENSMUSG00000020396	APP,CLU,DYNC1H1,GFAP,MAP1B,MAP2,NEFL,NEFM,SPTAN1,SPTB,SPTBN1,EZR,VIM,NEFH
GO:0014009	glial cell proliferation	4/65	17/5771	3.125603967626346e-5	0.0038211907489925415	0.0030602655862270066	4	BP	Q02248,Q06890,P31786,P34152;P34152-2;P34152-4;P34152-5,P03995;P03995-2,P25911;P25911-2,P46662;P46662-2,P63087-2,O35188,B2RUS7,P20152,Q9JLN9,Q8CCJ3,Q924Z4,Q8R418;Q8R418-2,Q8K1S1,P54071	ENSMUSG00000006932,ENSMUSG00000022037,ENSMUSG00000026385,ENSMUSG00000022607,ENSMUSG00000020932,ENSMUSG00000042228,ENSMUSG00000009073,ENSMUSG00000004455,ENSMUSG00000031778,ENSMUSG00000040136,ENSMUSG00000026728,ENSMUSG00000028991,ENSMUSG00000040359,ENSMUSG00000015714,ENSMUSG00000041415,ENSMUSG00000036560,ENSMUSG00000030541	CTNNB1,CLU,DBI,PTK2,GFAP,LYN,NF2,PPP1CC,CX3CL1,ABCC8,VIM,MTOR,UFL1,CERS2,DICER1,LGI4,IDH2	P03995;P03995-2,P20152,Q06890,P25911;P25911-2	ENSMUSG00000022037,ENSMUSG00000020932,ENSMUSG00000042228,ENSMUSG00000026728	CLU,GFAP,LYN,VIM
GO:0045664	regulation of neuron differentiation	15/65	407/5771	3.2280386475121785e-5	0.0038211907489925415	0.0030602655862270066	15	BP	Q80YE4;Q80YE4-2;Q80YE4-3,P00520;P00520-2;P00520-3;P00520-4,B2RQ57,P21836,O35598,Q01341,M0QWP1,P31750;Q60823;Q9WUA6;Q9WUA6-2,P17426;P17426-2,Q9QXJ1;Q9QXJ1-2,P08226,P12023-2,Q9WV31,P62331,Q9QUI0,P50429,P01887,O35607,A0A571BE75,P14211,P28652,O70589;O70589-3;O70589-4;O70589-5,Q61301-2;Q61301-3,P49817,O35114,P56528,P15116,P39038,P49615,P61809,P18760,P49025;P49025-5,P70658;P70658-2,P47746,P12960,Q9Z140…	ENSMUSG00000025375,ENSMUSG00000026842,ENSMUSG00000026596,ENSMUSG00000023328,ENSMUSG00000054693,ENSMUSG00000022994,ENSMUSG00000041936,ENSMUSG00000001729,ENSMUSG00000060279,ENSMUSG00000037032,ENSMUSG00000002985,ENSMUSG00000022892,ENSMUSG00000022602,ENSMUSG00000044147,ENSMUSG00000007815,ENSMUSG00000042082,ENSMUSG00000060802,ENSMUSG00000067336,ENSMUSG00000034656,ENSMUSG00000003814,ENSMUSG00000057897,…	AATK,ABL1,ABL2,ACHE,ADAM10,ADCY6,AGRN,AKT1,AP2A1,APBB1,APOE,APP,ARC,ARF6,RHOA,ARSB,B2M,BMPR2,CACNA1A,CALR,CAMK2B,CASK,CTNNA2,CAV1,SCARB2,CD38,CDH2,CDH4,CDK5,CDK5R1,CFL1,CIT,CXCR4,CNR1,CNTN1,CPNE6,CRK,CRKL,CRMP1,DPYSL2,CTTN,DAB1,DBNL,DCC,DCX,ASAP1,DDX6,DLG4,DMD,DYNC1I2,DNM2,DVL1,DVL3,EDNRB,EEF1A1,EFNB2,EFNB3,EHD1,EIF4E,EIF4G2,MARK2,EPHA4,EPHA7,EPHB2,EPHB3,BCL11A,PTK2,FGF13,FGFR1,FKBP1B,FMR1,FN1,FX…	P03995;P03995-2,P08553,P20152,P08551,P20357,Q6ZWR6;Q6ZWR6-4,P25911;P25911-2,P12023-2,Q8C166,Q8C0T5;Q8C0T5-2,P12960,P11881;P11881-2;P11881-3;P11881-4;P11881-5;P11881-6;P11881-7;P11881-8,P58281-2,Q80UG2,P14873	ENSMUSG00000022892,ENSMUSG00000055022,ENSMUSG00000020932,ENSMUSG00000030102,ENSMUSG00000042228,ENSMUSG00000052727,ENSMUSG00000015222,ENSMUSG00000022055,ENSMUSG00000022054,ENSMUSG00000026728,ENSMUSG00000096054,ENSMUSG00000038084,ENSMUSG00000042700,ENSMUSG00000029765,ENSMUSG00000074643	APP,CNTN1,GFAP,ITPR1,LYN,MAP1B,MAP2,NEFL,NEFM,VIM,SYNE1,OPA1,SIPA1L1,PLXNA4,CPNE1
GO:0007009	plasma membrane organization	6/65	64/5771	7.263786242997726e-5	0.006981139628577644	0.005590964377691539	6	BP	M0QWP1,P31750;Q60823;Q9WUA6;Q9WUA6-2,Q60823,P48410,A0A087WNU5;S4R2K9,P14824,O55143,P49817,Q06890,P70658;P70658-2,Q9QWY8-2;Q9QWY8-3;Q9QWY8-4,P39054;P39054-2;Q8BZ98;Q8BZ98-2,Q9WV92;Q9WV92-8,Q00262,G3UYU4,Q8VDD5,Q62433,Q9Z1M0,P28867;P28867-2,Q61207,O08586,P06800;P06800-5;P06800-6,P63011,Q62420,P04919;P04919-2,P08228,P08032,Q3UGX2,Q62261,O88693,Q61644,Q9WVE8,Q61285,Q8BGT6,Q91V24,O08539,A0A286YCR9;A0A…	ENSMUSG00000041936,ENSMUSG00000001729,ENSMUSG00000004056,ENSMUSG00000031378,ENSMUSG00000069601,ENSMUSG00000018340,ENSMUSG00000029467,ENSMUSG00000007655,ENSMUSG00000022037,ENSMUSG00000045382,ENSMUSG00000022377,ENSMUSG00000033335,ENSMUSG00000024044,ENSMUSG00000029428,ENSMUSG00000059714,ENSMUSG00000022443,ENSMUSG00000005125,ENSMUSG00000029468,ENSMUSG00000021948,ENSMUSG00000004207,ENSMUSG00000013663,…	AGRN,AKT1,AKT2,ABCD1,ANK3,ANXA6,ATP2A2,CAV1,CLU,CXCR4,ASAP1,DNM2,EPB41L3,STX2,FLOT1,MYH9,NDRG1,P2RX7,PRKCD,PSAP,PTEN,PTPRC,RAB3A,SH3GL2,SLC4A1,SOD1,SPTA1,SPTB,SPTBN1,UGCG,PACSIN1,PACSIN2,ABCD2,MICALL1,ABCA7,BIN1,SYT7,SH3GLB1,TMEFF2,SNX9,TLCD1,PLEKHM2,PLSCR3,SGIP1,WASL,MYH10,PACSIN3,BAIAP2,ANK2,MTSS1,FCHO2,XKR6,MYOF,GSN,ANO3,OSBPL2,SYT11,SNX33,MTSS2,EHD2,FAT4,XKR4,BIN2	P14824,Q3UGX2,Q62261,Q06890,Q9WV92;Q9WV92-8,Q8VDD5	ENSMUSG00000018340,ENSMUSG00000022037,ENSMUSG00000024044,ENSMUSG00000022443,ENSMUSG00000021061,ENSMUSG00000020315	ANXA6,CLU,EPB41L3,MYH9,SPTB,SPTBN1
GO:0010970	transport along microtubule	7/65	93/5771	7.313559967805656e-5	0.006981139628577644	0.005590964377691539	7	BP	Q9Z1T1,Q9JME5,O54774,Q9DCR2,Q8BSZ2,P12023-2,O88737,P60766-1,O35594,O35089,O08788,Q9JHU4,O88485;O88485-2,Q91ZU6;Q91ZU6-3;Q91ZU6-4,Q60634,P35922;P35922-2;P35922-3,O55102,O35668;O35668-2,P42859,P63017,P33173,Q60575;Q60575-2,P28741;P33174,P33175,Q61768,P28738;P33175,O88447;O88448,D3YXZ3;Q91YS4,P11438,Q9Z2D6;Q9Z2D6-2,Q9QYR6;Q9QYR6-2,P14873,P20357,Q7TSJ2,P10637,Q99104,P08551,P08553,P63005,P42669,P62821…	ENSMUSG00000021686,ENSMUSG00000062444,ENSMUSG00000020198,ENSMUSG00000024480,ENSMUSG00000063801,ENSMUSG00000022892,ENSMUSG00000032589,ENSMUSG00000006699,ENSMUSG00000029469,ENSMUSG00000024873,ENSMUSG00000031865,ENSMUSG00000018707,ENSMUSG00000029757,ENSMUSG00000026131,ENSMUSG00000061981,ENSMUSG00000000838,ENSMUSG00000090247,ENSMUSG00000006930,ENSMUSG00000029104,ENSMUSG00000015656,ENSMUSG00000014602,…	AP3B1,AP3B2,AP3D1,AP3S1,AP3S2,APP,BSN,CDC42,IFT81,CNIH2,DCTN1,DYNC1H1,DYNC1I1,DST,FLOT2,FMR1,BLOC1S1,HAP1,HTT,HSPA8,KIF1A,KIF1B,KIF3A,KIF5A,KIF5B,KIF5C,KLC1,KLC2,LAMP1,MECP2,MAP1A,MAP1B,MAP2,MAP6,MAPT,MYO5A,NEFL,NEFM,PAFAH1B1,PURA,RAB1A,RASGRP1,RPGR,SNAPIN,SOD1,STAU1,VAMP7,TUB,UBB,UCHL1,DLG2,MAP2K1,STAU2,MAPK8IP3,SPAST,HNRNPU,ACTR1A,COPG2,COPG1,AP3M1,PEX14,ARL3,ACTR10,DYNLL1,RHOT1,AP3M2,ARL8B,NDE…	P08553,P08551,P19246,P20357,P12023-2,Q9JHU4,P14873	ENSMUSG00000022892,ENSMUSG00000018707,ENSMUSG00000052727,ENSMUSG00000015222,ENSMUSG00000022055,ENSMUSG00000022054,ENSMUSG00000020396	APP,DYNC1H1,MAP1B,MAP2,NEFL,NEFM,NEFH
GO:0099111	microtubule-based transport	7/65	93/5771	7.313559967805656e-5	0.006981139628577644	0.005590964377691539	7	BP	Q9Z1T1,Q9JME5,O54774,Q9DCR2,Q8BSZ2,P12023-2,O88737,P60766-1,O35594,O35089,O08788,Q9JHU4,O88485;O88485-2,Q91ZU6;Q91ZU6-3;Q91ZU6-4,Q60634,P35922;P35922-2;P35922-3,O55102,O35668;O35668-2,P42859,P63017,P33173,Q60575;Q60575-2,P28741;P33174,P33175,Q61768,P28738;P33175,O88447;O88448,D3YXZ3;Q91YS4,P11438,Q9Z2D6;Q9Z2D6-2,Q9QYR6;Q9QYR6-2,P14873,P20357,Q7TSJ2,P10637,Q99104,P08551,P08553,P63005,P42669,P62821…	ENSMUSG00000021686,ENSMUSG00000062444,ENSMUSG00000020198,ENSMUSG00000024480,ENSMUSG00000063801,ENSMUSG00000022892,ENSMUSG00000032589,ENSMUSG00000006699,ENSMUSG00000029469,ENSMUSG00000024873,ENSMUSG00000031865,ENSMUSG00000018707,ENSMUSG00000029757,ENSMUSG00000026131,ENSMUSG00000061981,ENSMUSG00000000838,ENSMUSG00000090247,ENSMUSG00000006930,ENSMUSG00000029104,ENSMUSG00000015656,ENSMUSG00000014602,…	AP3B1,AP3B2,AP3D1,AP3S1,AP3S2,APP,BSN,CDC42,IFT81,CNIH2,DCTN1,DYNC1H1,DYNC1I1,DST,FLOT2,FMR1,BLOC1S1,HAP1,HTT,HSPA8,KIF1A,KIF1B,KIF3A,KIF5A,KIF5B,KIF5C,KLC1,KLC2,LAMP1,MECP2,MAP1A,MAP1B,MAP2,MAP6,MAPT,MYO5A,NEFL,NEFM,PAFAH1B1,PURA,RAB1A,RASGRP1,RPGR,SNAPIN,SOD1,STAU1,VAMP7,TUB,UBB,UCHL1,DLG2,MAP2K1,STAU2,MAPK8IP3,SPAST,HNRNPU,ACTR1A,COPG2,COPG1,AP3M1,PEX14,ARL3,ACTR10,DYNLL1,RHOT1,AP3M2,ARL8B,NDE…	P08553,P08551,P19246,P20357,P12023-2,Q9JHU4,P14873	ENSMUSG00000022892,ENSMUSG00000018707,ENSMUSG00000052727,ENSMUSG00000015222,ENSMUSG00000022055,ENSMUSG00000022054,ENSMUSG00000020396	APP,DYNC1H1,MAP1B,MAP2,NEFL,NEFM,NEFH
GO:0048589	developmental growth	12/65	297/5771	9.520393025565063e-5	0.008196192904736468	0.006564060454468544	12	BP	Q80YE4;Q80YE4-2;Q80YE4-3,P00520;P00520-2;P00520-3;P00520-4,B2RQ57,Q9QYC0,P97718,M0QWP1,P31750;Q60823;Q9WUA6;Q9WUA6-2,P48962,P14824,P98084,Q61315;Q61315-3,P08226,P12023-2,Q9WU60,Q99PJ1-18;Q99PJ1-19;Q99PJ1-26,Q61361,P36895,O35607,Q01815;Q01815-2,P07356,Q02248,P35762,P40240,P39038,P49615,P61809,P46414,P18760,O35280;O35280-2,P70658;P70658-2,Q80X19;Q80X19-2,P61202,Q9Z140,O08553,Q60598,P28659;P28659-2;…	ENSMUSG00000025375,ENSMUSG00000026842,ENSMUSG00000026596,ENSMUSG00000029106,ENSMUSG00000045875,ENSMUSG00000041936,ENSMUSG00000001729,ENSMUSG00000031633,ENSMUSG00000018340,ENSMUSG00000030519,ENSMUSG00000005871,ENSMUSG00000002985,ENSMUSG00000022892,ENSMUSG00000027312,ENSMUSG00000052613,ENSMUSG00000004892,ENSMUSG00000021796,ENSMUSG00000067336,ENSMUSG00000051331,ENSMUSG00000032231,ENSMUSG00000006932,…	AATK,ABL1,ABL2,ADD1,ADRA1A,AGRN,AKT1,SLC25A4,ANXA6,APBA2,APC,APOE,APP,ATRN,PCDH15,BCAN,BMPR1A,BMPR2,CACNA1C,ANXA2,CTNNB1,CD81,CD9,CDH4,CDK5,CDK5R1,CDKN1B,CFL1,CHEK1,CXCR4,COL14A1,COPS2,CPNE6,DPYSL2,CTTN,CELF1,CXADR,CYP19A1,DBNL,DCLK1,DCX,DHCR7,DLG1,DNM2,DVL1,S1PR1,EIF4G2,EPHA7,ERBB4,BCL11A,PTK2,FGF1,FGF13,FGF8,FGFR1,FGFR2,FGFR3,FKBP8,FN1,FXN,G6PDX,GAMT,GAP43,GDI1,GPD2,GJA1,GNAS,GPAM,GPX1,HDAC2,HD…	P14824,P55012,P20357,P26040,Q80YX1;Q80YX1-2,Q64727,Q68FG2,P12023-2,Q8C166,P26040;P26041,E9PX29;Q91ZE6,Q80UG2,P14873	ENSMUSG00000018340,ENSMUSG00000022892,ENSMUSG00000052727,ENSMUSG00000015222,ENSMUSG00000024597,ENSMUSG00000067889,ENSMUSG00000028364,ENSMUSG00000021823,ENSMUSG00000052397,ENSMUSG00000011751,ENSMUSG00000029765,ENSMUSG00000074643	ANXA6,APP,MAP1B,MAP2,SLC12A2,SPTBN2,TNC,VCL,EZR,SPTBN4,PLXNA4,CPNE1
GO:0030705	cytoskeleton-dependent intracellular transport	7/65	100/5771	1.1615925930163645e-4	0.009565462483360845	0.007660663279343622	7	BP	Q9Z1T1,Q9JME5,O54774,Q9DCR2,Q8BSZ2,P12023-2,O88737,P60766-1,O35594,O35089,O08788,Q9JHU4,O88485;O88485-2,Q91ZU6;Q91ZU6-3;Q91ZU6-4,Q60634,P35922;P35922-2;P35922-3,O55102,O35668;O35668-2,P42859,P63017,P33173,Q60575;Q60575-2,P28741;P33174,P33175,Q61768,P28738;P33175,O88447;O88448,D3YXZ3;Q91YS4,P11438,Q9Z2D6;Q9Z2D6-2,Q9QYR6;Q9QYR6-2,P14873,P20357,Q7TSJ2,P10637,Q9WTI7-3,Q99104,P08551,P08553,P63005,P426…	ENSMUSG00000021686,ENSMUSG00000062444,ENSMUSG00000020198,ENSMUSG00000024480,ENSMUSG00000063801,ENSMUSG00000022892,ENSMUSG00000032589,ENSMUSG00000006699,ENSMUSG00000029469,ENSMUSG00000024873,ENSMUSG00000031865,ENSMUSG00000018707,ENSMUSG00000029757,ENSMUSG00000026131,ENSMUSG00000061981,ENSMUSG00000000838,ENSMUSG00000090247,ENSMUSG00000006930,ENSMUSG00000029104,ENSMUSG00000015656,ENSMUSG00000014602,…	AP3B1,AP3B2,AP3D1,AP3S1,AP3S2,APP,BSN,CDC42,IFT81,CNIH2,DCTN1,DYNC1H1,DYNC1I1,DST,FLOT2,FMR1,BLOC1S1,HAP1,HTT,HSPA8,KIF1A,KIF1B,KIF3A,KIF5A,KIF5B,KIF5C,KLC1,KLC2,LAMP1,MECP2,MAP1A,MAP1B,MAP2,MAP6,MAPT,MYO1C,MYO5A,NEFL,NEFM,PAFAH1B1,PURA,RAB1A,RASGRP1,RPGR,SNAPIN,SOD1,STAU1,VAMP7,TUB,UBB,UCHL1,DLG2,MAP2K1,STAU2,MAPK8IP3,SPAST,HNRNPU,ACTR1A,COPG2,COPG1,AP3M1,PEX14,ARL3,ACTR10,DYNLL1,RHOT1,ACTN4,AP3…	P08553,P08551,P19246,P20357,P12023-2,Q9JHU4,P14873	ENSMUSG00000022892,ENSMUSG00000018707,ENSMUSG00000052727,ENSMUSG00000015222,ENSMUSG00000022055,ENSMUSG00000022054,ENSMUSG00000020396	APP,DYNC1H1,MAP1B,MAP2,NEFL,NEFM,NEFH
