# Supplementary material for: The hibernation-derived compound SUL-138 shifts the mitochondrial proteome towards fatty acid metabolism and prevents cognitive decline and amyloid plaque formation in an Alzheimer’s disease mouse model
Source: Alzheimers Res Ther. 2022 Dec 9;14:183. doi: 10.1186/s13195-022-01127-z (PMC9733344; doi:10.1186/s13195-022-01127-z)
Supplement: Supplementary file 18 — Additional file 18: Supplementary dataset 7. GO analysis of SUL-138-regulated proteins overlap with proteins affected in APP/PS1 mice; significantly down regulated group. [file 13195_2022_1127_MOESM18_ESM.csv]

go_id	go_name	GeneRatio	BgRatio	pvalue	pvalue_adjust	qvalue	gene_count	go_domain	protein_id_all	ensembl_id_all	gene_symbol_all	protein_id_foreground	ensembl_id_foreground	gene_symbol_foreground
GO:0030246	carbohydrate binding	5/17	88/5753	3.9995514252747555e-6	4.2795200250439887e-4	2.694434644395625e-4	5	MF	Q61282,P05064,Q9WU60,Q61361,P18572;P18572-2,P01029,P14211,P35564,Q64314,P12960,Q62059,P55066,Q64237,O70152,Q8BHN3-2,Q00612,P70699,O08912,P47856;P47856-2,Q9R0N0,Q9Z1E4,P20060,P17710;P17710-3;P17710-4,O08528,Q07113,P04104,O35386,P24668,P20917,O09159,Q61830,P97467,P06802;P06802-2,Q9R1E6;Q9R1E6-3,P12382,P47857;P47857-2;P47857-3,Q9D7G0,Q9WUB3,P32037,Q93092,Q61330,P40142,Q9QZN4,Q8VDP6,Q9JIG4;Q9JIG4-2,Q…	ENSMUSG00000030607,ENSMUSG00000030695,ENSMUSG00000027312,ENSMUSG00000004892,ENSMUSG00000023175,ENSMUSG00000073418,ENSMUSG00000003814,ENSMUSG00000020368,ENSMUSG00000016494,ENSMUSG00000055022,ENSMUSG00000021614,ENSMUSG00000002341,ENSMUSG00000000889,ENSMUSG00000078919,ENSMUSG00000071650,ENSMUSG00000031400,ENSMUSG00000025579,ENSMUSG00000000420,ENSMUSG00000029992,ENSMUSG00000020766,ENSMUSG00000003865,…	ACAN,ALDOA,ATRN,BCAN,BSG,C4B,CALR,CANX,CD34,CNTN1,VCAN,NCAN,DBH,DPM1,GANAB,G6PDX,GAA,GALNT1,GFPT1,GALK1,GYS1,HEXB,HK1,HK2,IGF2R,KRT1,PHYH,M6PR,MAG,MAN2B1,MRC1,PAM,ENPP1,ENPP2,PFKL,PFKM,PRPS1,PYGM,SLC2A3,TALDO1,CNTN2,TKT,FBXO6,CDIPT,PPP1R3F,PFKP,NECTIN1,PGLS,LMAN2,CHID1,FUOM,GALK2,LMAN1,FUCA1,SUSD2,EMC7,MAN2C1,GPCPD1,GBE1,PPP1R3G,AGL,ADGRL2,GCK,OGT,GALNT16,MLEC,PYGB,PYGL,MANBA,PGD,PRPS2,EGLN1,MAN2…	F8VPN4,Q61361,Q8CI94,Q9WUB3	ENSMUSG00000004892,ENSMUSG00000032648,ENSMUSG00000106877,ENSMUSG00000033400,ENSMUSG00000033059	BCAN,PYGM,AGL,PYGB
GO:0016758	transferase activity, transferring hexosyl groups	4/17	63/5753	2.7936921334523805e-5	0.0014946252913970236	9.410331396892229e-4	4	MF	P61804,O54734,O70152,P70428,O88819,Q09200,O08912,P17439,Q9Z1E4,P29416,P20060,P46978,Q9Z1M7,Q9WUB3,Q9DBG6,Q9DCT5,O88693,P70691;Q64435,Q9WTS2,Q9DBE8,Q9ES89,Q9ESP1,Q5RL79,Q9DB25,Q9CQY5;Q9CQY5-2;Q9CQY5-3,Q3TDQ1,Q9D1Q4,Q5JCT0,Q6VNB8,P58158,Q9D6Y9,F8VPN4,Q8BTV1,Q8VHI3,Q9JI67,Q8VDI9,A8Y5H5,Q91YQ5,Q8R4G6,Q6PB93;Q6PB93-2,Q8CGY8,Q9JJ61,Q8BWP8;Q8BWP8-2,Q8CI94,Q9ET01,Q91Z92,Q91ZW2,Q3TZM9;Q3TZM9-2;Q3TZM9-3,Q9…	ENSMUSG00000022174,ENSMUSG00000028757,ENSMUSG00000078919,ENSMUSG00000027198,ENSMUSG00000055373,ENSMUSG00000006731,ENSMUSG00000000420,ENSMUSG00000028048,ENSMUSG00000003865,ENSMUSG00000025232,ENSMUSG00000021665,ENSMUSG00000032116,ENSMUSG00000004383,ENSMUSG00000032648,ENSMUSG00000106877,ENSMUSG00000027642,ENSMUSG00000002064,ENSMUSG00000028381,ENSMUSG00000090171,ENSMUSG00000021065,ENSMUSG00000039740,…	DAD1,DDOST,DPM1,EXT2,FUT9,B4GALNT1,GALNT1,GBA,GYS1,HEXA,HEXB,STT3A,LARGE1,PYGM,RPN2,SDF2,UGCG,UGT1A2,FUT8,ALG2,EXTL2,SDF2L1,KRTCAP2,ALG5,MAGT1,STT3B,DPM3,GCNT3,WDFY3,B3GAT3,GBE1,AGL,TUSC3,POFUT2,B3GALT5,ALG9,MGAT4B,RPN1,MGAT5,GALNT2,OGT,GALNT16,B4GAT1,PYGB,PYGL,B3GALT6,POFUT1,ALG11,ALG1,ALG3,GALNT17,POMGNT2,POGLUT1,GBA2,DPY19L3,COLGALT1,TMTC3,DPY19L1,GDPGP1,UGGT1,ALG10B,B3GLCT	F8VPN4,Q8CI94,Q9WUB3	ENSMUSG00000032648,ENSMUSG00000106877,ENSMUSG00000033400,ENSMUSG00000033059	PYGM,AGL,PYGB
GO:0001540	amyloid-beta binding	3/17	31/5753	9.155928316984836e-5	0.0017984267557820033	0.0011323100085592545	3	MF	P98084,Q9QXJ1;Q9QXJ1-2,Q00623,P08226,Q06890,P23927,P21460,P54763;P54763-2;P54763-4,P23818,P23819-4,A2AI14;A2AI16;A2AI20;A2AI21,A2AFQ2;Q99N15,Q8CGB9,P15208,P11835,O89051,P35951,Q924X6;Q924X6-2,P04925,O88307,P56818,B0QZW1;F2Z488;G5E863;G5E8H1,O88998,Q91VK4,Q9EPL2;Q9EPL2-2,Q80UW2,Q6PIC6,Q6PFD5,Q8BUY8,B2RUJ5;B2RUJ5-3	ENSMUSG00000030519,ENSMUSG00000037032,ENSMUSG00000032083,ENSMUSG00000002985,ENSMUSG00000022037,ENSMUSG00000032060,ENSMUSG00000027447,ENSMUSG00000028664,ENSMUSG00000020524,ENSMUSG00000033981,ENSMUSG00000026959,ENSMUSG00000025260,ENSMUSG00000056999,ENSMUSG00000111624,ENSMUSG00000005534,ENSMUSG00000000290,ENSMUSG00000022108,ENSMUSG00000032193,ENSMUSG00000028613,ENSMUSG00000079037,ENSMUSG00000049313,…	APBA2,APBB1,APOA1,APOE,CLU,CRYAB,CST3,EPHB2,GRIA1,GRIA2,GRIN1,HSD17B10,IDE,INSR,ITGB2,ITM2B,LDLR,LRP8,PRNP,SORL1,BACE1,GRIA3,OLFM1,ITM2C,CLSTN1,FBXO2,ATP1A3,DLGAP3,GPRASP2,APBA1	P08226,Q8CGB9	ENSMUSG00000002985,ENSMUSG00000056999,ENSMUSG00000111624	APOE,IDE
GO:0030170	pyridoxal phosphate binding	3/17	32/5753	1.008463601373086e-4	0.0017984267557820033	0.0011323100085592545	3	MF	P07724,Q91WT9;Q91WT9-2,O88533,P48318,P48320,P05201,P05202,Q9Z1J3,P29758,Q9WUB3,Q8R0X7,O88986,Q9QZX7;Q9QZX7-2,Q8BTY1,Q8BWU8,Q8QZR5,Q99K01;Q99K01-2;Q99K01-4,Q91XF0,Q91W43,Q8VCN5,Q9CZN7;Q9CZN7-2,Q8BGT5,Q8CI94,Q9ET01,Q9Z2Y8,Q8K183,Q71RI9;Q71RI9-2,Q80W22,Q9DBE0,P61922	ENSMUSG00000029368,ENSMUSG00000024039,ENSMUSG00000020182,ENSMUSG00000070880,ENSMUSG00000026787,ENSMUSG00000025190,ENSMUSG00000031672,ENSMUSG00000027618,ENSMUSG00000030934,ENSMUSG00000032648,ENSMUSG00000106877,ENSMUSG00000020097,ENSMUSG00000006378,ENSMUSG00000116378,ENSMUSG00000001323,ENSMUSG00000039648,ENSMUSG00000019232,ENSMUSG00000022546,ENSMUSG00000022680,ENSMUSG00000018659,ENSMUSG00000024827,…	ALB,CBS,DDC,GAD1,GAD2,GOT1,GOT2,NFS1,OAT,PYGM,SGPL1,GCAT,SRR,KYAT1,ETNPPL,GPT,PDXDC1,PNPO,GLDC,CTH,SHMT2,GPT2,PYGB,PYGL,PLPBP,PDXK,KYAT3,THNSL2,CSAD,ABAT	Q8CI94,Q9WUB3	ENSMUSG00000032648,ENSMUSG00000106877,ENSMUSG00000033059	PYGM,PYGB
GO:0070279	vitamin B6 binding	3/17	32/5753	1.008463601373086e-4	0.0017984267557820033	0.0011323100085592545	3	MF	P07724,Q91WT9;Q91WT9-2,O88533,P48318,P48320,P05201,P05202,Q9Z1J3,P29758,Q9WUB3,Q8R0X7,O88986,Q9QZX7;Q9QZX7-2,Q8BTY1,Q8BWU8,Q8QZR5,Q99K01;Q99K01-2;Q99K01-4,Q91XF0,Q91W43,Q8VCN5,Q9CZN7;Q9CZN7-2,Q8BGT5,Q8CI94,Q9ET01,Q9Z2Y8,Q8K183,Q71RI9;Q71RI9-2,Q80W22,Q9DBE0,P61922	ENSMUSG00000029368,ENSMUSG00000024039,ENSMUSG00000020182,ENSMUSG00000070880,ENSMUSG00000026787,ENSMUSG00000025190,ENSMUSG00000031672,ENSMUSG00000027618,ENSMUSG00000030934,ENSMUSG00000032648,ENSMUSG00000106877,ENSMUSG00000020097,ENSMUSG00000006378,ENSMUSG00000116378,ENSMUSG00000001323,ENSMUSG00000039648,ENSMUSG00000019232,ENSMUSG00000022546,ENSMUSG00000022680,ENSMUSG00000018659,ENSMUSG00000024827,…	ALB,CBS,DDC,GAD1,GAD2,GOT1,GOT2,NFS1,OAT,PYGM,SGPL1,GCAT,SRR,KYAT1,ETNPPL,GPT,PDXDC1,PNPO,GLDC,CTH,SHMT2,GPT2,PYGB,PYGL,PLPBP,PDXK,KYAT3,THNSL2,CSAD,ABAT	Q8CI94,Q9WUB3	ENSMUSG00000032648,ENSMUSG00000106877,ENSMUSG00000033059	PYGM,PYGB
GO:0140030	modification-dependent protein binding	3/17	51/5753	4.089525091876025e-4	0.005469739810384183	0.0034438106036850736	3	MF	A0A087WNU5,P42567,P35922;P35922-10;P35922-11;P35922-12;P35922-2;P35922-3,Q8R5H1-2,Q9Z2V5,Q99LI8,P63038,Q8CGB9,O88522,P25911;P25911-2,Q64337;Q64337-2,O35226;O35226-2,P54726,P54728,Q3TKT4;Q3TKT4-2;Q6DIC0,Q9Z1B8,P70362,P54103,Q9QZM0,Q8R317;Q8R317-2,Q9QYI5;Q9QYI5-1,Q9WVG6;Q9WVG6-2,Q80UP5,Q6PD24,Q91X58,Q91W67,Q922P9,Q76LS9;Q76LS9-2,Q6DFV1,F8VPN4,Q99NB8,Q91WA6,Q8K3W0;Q8K3W0-1,Q3TCJ1,Q8R554,Q99PV0,Q5ND3…	ENSMUSG00000069601,ENSMUSG00000028552,ENSMUSG00000000838,ENSMUSG00000020124,ENSMUSG00000031161,ENSMUSG00000025793,ENSMUSG00000025980,ENSMUSG00000056999,ENSMUSG00000111624,ENSMUSG00000004221,ENSMUSG00000042228,ENSMUSG00000015837,ENSMUSG00000005625,ENSMUSG00000003813,ENSMUSG00000028426,ENSMUSG00000032187,ENSMUSG00000024193,ENSMUSG00000005262,ENSMUSG00000029014,ENSMUSG00000050148,ENSMUSG00000005312,…	ANK3,EPS15,FMR1,USP15,HDAC6,HGS,HSPD1,IDE,IKBKG,LYN,SQSTM1,PSMD4,RAD23A,RAD23B,SMARCA4,PHF1,UFD1,DNAJC2,UBQLN2,UBQLN1,DNAJB2,CARM1,ANKRD13A,ANKRD13D,ZFAND2B,UBL7,GLYR1,MINDY1,NCAPG2,AGL,UBQLN4,SHARPIN,BABAM2,ABRAXAS2,OTUD7A,PRPF8,WDR81,BRCC3,AGAP3,KMT2A,NPLOC4,TDRD3,DZIP3,BAG6,UBXN1,OTUD7B,MINDY2,VCP,CHD5,GM20834	F8VPN4,Q8CGB9	ENSMUSG00000056999,ENSMUSG00000111624,ENSMUSG00000033400	IDE,AGL
GO:0019842	vitamin binding	3/17	56/5753	5.39397884946541e-4	0.006412841521031099	0.004037598203108611	3	MF	P07724,P12658,Q91WT9;Q91WT9-2,Q64237,O88533,P19096,P48318,P48320,P05201,P05202,O35386,P16332,Q9Z1J3,P29758,Q60597,P97467,A0A286YCC5,Q9WUB3,Q62148,Q00915,P49194,Q9Z275,Q8R0X7,P40142,O88986,Q9QZX7;Q9QZX7-2,D3Z494;G5E895;S4R2G9,Q8K0B2;Q8K0B2-2;Q8K0B2-3,Q8BTY1,Q8BWU8,Q8QZR5,Q9D273,Q99K01;Q99K01-2;Q99K01-4,E9Q4Z2,Q91XF0,Q91W43,Q5SWU9;Q5SWU9-2,Q8VCN5,Q9CZN7;Q9CZN7-2,Q8BGT5,Q8CI94,Q9ET01,Q920N2,Q91YE3,Q…	ENSMUSG00000029368,ENSMUSG00000028222,ENSMUSG00000024039,ENSMUSG00000000889,ENSMUSG00000020182,ENSMUSG00000025153,ENSMUSG00000070880,ENSMUSG00000026787,ENSMUSG00000025190,ENSMUSG00000031672,ENSMUSG00000026664,ENSMUSG00000023921,ENSMUSG00000027618,ENSMUSG00000030934,ENSMUSG00000020456,ENSMUSG00000026335,ENSMUSG00000024892,ENSMUSG00000032648,ENSMUSG00000106877,ENSMUSG00000013584,ENSMUSG00000046402,…	ALB,CALB1,CBS,DBH,DDC,FASN,GAD1,GAD2,GOT1,GOT2,PHYH,MMUT,NFS1,OAT,OGDH,PAM,PCX,PYGM,ALDH1A2,RBP1,RBP3,RLBP1,SGPL1,TKT,GCAT,SRR,AKR1B10,LMBRD1,KYAT1,ETNPPL,GPT,MMAB,PDXDC1,ACACB,PNPO,GLDC,ACACA,CTH,SHMT2,GPT2,PYGB,PYGL,HLCS,EGLN1,PLPBP,SARDH,PANK3,PDXK,ILVBL,KYAT3,THNSL2,MTR,CSAD,ABAT	Q8CI94,Q9WUB3	ENSMUSG00000032648,ENSMUSG00000106877,ENSMUSG00000033059	PYGM,PYGB
GO:0042803	protein homodimerization activity	6/17	398/5753	6.779027965349695e-4	0.006594145384476521	0.004151749184520387	6	MF	Q64343,P21836,Q9R0H0;Q9R0H0-2,Q9JI91,P37172,O35598,P97490,Q9QYC0,Q9QYB8,P28474,Q01338,P51569,P31750,P48410,P47740,P14824,D3Z0Y2,P09813,P08226,P01887,Q07813,Q64373;Q64373-2;Q64373-3;Q64373-4,P70345,Q8CCS6;Q8CCS6-2,P23780,P36895,O55003,Q9Z2F7,P14106,Q9CXW3,P11798,P28652,A0A286YCB8,P24270,Q9R171,Q91WT9;Q91WT9-2,O35114,P55288,Q9WTR5,P15116,P39038,P97326,P97291,P70407,P30275,O89053,P36552,P23927,O5498…	ENSMUSG00000024030,ENSMUSG00000023328,ENSMUSG00000020777,ENSMUSG00000052374,ENSMUSG00000026836,ENSMUSG00000054693,ENSMUSG00000022376,ENSMUSG00000029106,ENSMUSG00000030000,ENSMUSG00000028138,ENSMUSG00000033717,ENSMUSG00000031266,ENSMUSG00000001729,ENSMUSG00000031378,ENSMUSG00000010025,ENSMUSG00000018340,ENSMUSG00000026701,ENSMUSG00000005681,ENSMUSG00000002985,ENSMUSG00000060802,ENSMUSG00000003873,…	ABCG1,ACHE,ACOX1,ACTN2,ACVR1,ADAM10,ADCY8,ADD1,ADD2,ADH5,ADRA2A,GLA,AKT1,ABCD1,ALDH3A2,ANXA6,PRDX6,APOA2,APOE,B2M,BAX,BCL2L1,BCL2L2,PABPN1,GLB1,BMPR1A,BNIP3,BNIP3L,C1QB,CACYBP,CAMK2A,CAMK2B,CAMK2G,CAT,CBLN1,CBS,SCARB2,CDH11,CDH13,CDH2,CDH4,CDH6,CDH8,CDH9,CKMT1,CORO1A,CPOX,CRYAB,CRYM,CTBP1,PCYT1A,DAPK3,DST,AIMP1,ENO1,ENO2,STOM,EPHX2,ERBB4,EXT2,FAAH,FASN,FCER1G,FGFR1,FGFR2,FKBP1A,FMR1,SRGAP2,FXR1,G…	P08226,Q8BL66,Q8C166,Q8CGB9,Q8CI94	ENSMUSG00000002985,ENSMUSG00000056999,ENSMUSG00000111624,ENSMUSG00000033059,ENSMUSG00000036499,ENSMUSG00000074643	APOE,IDE,PYGB,EEA1,CPNE1
GO:0016208	AMP binding	2/17	15/5753	8.437707730906647e-4	0.006944882516977009	0.004372577285652028	2	MF	P08030,P12382,P47857;P47857-2;P47857-3,O54950,Q9D7G0,Q9WUB3,Q9WUA3,Q9QXG4,Q99NB1,Q91WG5,Q9DCN2;Q9DCN2-2,Q9ET01,Q9CS42,Q7TN79	ENSMUSG00000006589,ENSMUSG00000020277,ENSMUSG00000033065,ENSMUSG00000067713,ENSMUSG00000031432,ENSMUSG00000032648,ENSMUSG00000106877,ENSMUSG00000021196,ENSMUSG00000027605,ENSMUSG00000027452,ENSMUSG00000028944,ENSMUSG00000018042,ENSMUSG00000021069,ENSMUSG00000025742,ENSMUSG00000039166	APRT,PFKL,PFKM,PRKAG1,PRPS1,PYGM,PFKP,ACSS2,ACSS1,PRKAG2,CYB5R3,PYGL,PRPS2,AKAP7	Q9WUB3	ENSMUSG00000032648,ENSMUSG00000106877	PYGM
GO:0005980	glycogen catabolic process	4/17	13/5802	3.549876876434382e-8	1.0517124176381272e-5	7.950507228669558e-6	4	BP	Q9ESK9,P70699,P63158,P47857;P47857-2;P47857-3,P62137,P62141,Q9WUB3,F8VPN4,Q8CI94,Q9ET01,A2AJW4	ENSMUSG00000025907,ENSMUSG00000025579,ENSMUSG00000066551,ENSMUSG00000033065,ENSMUSG00000040385,ENSMUSG00000096994,ENSMUSG00000014956,ENSMUSG00000032648,ENSMUSG00000106877,ENSMUSG00000033400,ENSMUSG00000033059,ENSMUSG00000021069,ENSMUSG00000049999	RB1CC1,GAA,HMGB1,PFKM,PPP1CA,PPP1CB,PYGM,AGL,PYGB,PYGL,PPP1R3D	F8VPN4,Q8CI94,Q9WUB3	ENSMUSG00000032648,ENSMUSG00000106877,ENSMUSG00000033400,ENSMUSG00000033059	PYGM,AGL,PYGB
GO:0009251	glucan catabolic process	4/17	13/5802	3.549876876434382e-8	1.0517124176381272e-5	7.950507228669558e-6	4	BP	Q9ESK9,P70699,P63158,P47857;P47857-2;P47857-3,P62137,P62141,Q9WUB3,F8VPN4,Q8CI94,Q9ET01,A2AJW4	ENSMUSG00000025907,ENSMUSG00000025579,ENSMUSG00000066551,ENSMUSG00000033065,ENSMUSG00000040385,ENSMUSG00000096994,ENSMUSG00000014956,ENSMUSG00000032648,ENSMUSG00000106877,ENSMUSG00000033400,ENSMUSG00000033059,ENSMUSG00000021069,ENSMUSG00000049999	RB1CC1,GAA,HMGB1,PFKM,PPP1CA,PPP1CB,PYGM,AGL,PYGB,PYGL,PPP1R3D	F8VPN4,Q8CI94,Q9WUB3	ENSMUSG00000032648,ENSMUSG00000106877,ENSMUSG00000033400,ENSMUSG00000033059	PYGM,AGL,PYGB
GO:0000272	polysaccharide catabolic process	4/17	14/5802	4.960907630368525e-8	1.0517124176381272e-5	7.950507228669558e-6	4	BP	Q9ESK9,P70699,P63158,P47857;P47857-2;P47857-3,P62137,P62141,Q9WUB3,F8VPN4,Q8CI94,Q9ET01,Q8K2I4,A2AJW4	ENSMUSG00000025907,ENSMUSG00000025579,ENSMUSG00000066551,ENSMUSG00000033065,ENSMUSG00000040385,ENSMUSG00000096994,ENSMUSG00000014956,ENSMUSG00000032648,ENSMUSG00000106877,ENSMUSG00000033400,ENSMUSG00000033059,ENSMUSG00000021069,ENSMUSG00000028164,ENSMUSG00000049999	RB1CC1,GAA,HMGB1,PFKM,PPP1CA,PPP1CB,PYGM,AGL,PYGB,PYGL,MANBA,PPP1R3D	F8VPN4,Q8CI94,Q9WUB3	ENSMUSG00000032648,ENSMUSG00000106877,ENSMUSG00000033400,ENSMUSG00000033059	PYGM,AGL,PYGB
GO:0044247	cellular polysaccharide catabolic process	4/17	14/5802	4.960907630368525e-8	1.0517124176381272e-5	7.950507228669558e-6	4	BP	Q9ESK9,P70699,P63158,P47857;P47857-2;P47857-3,P62137,P62141,Q9WUB3,F8VPN4,Q8CI94,Q9ET01,Q8K2I4,A2AJW4	ENSMUSG00000025907,ENSMUSG00000025579,ENSMUSG00000066551,ENSMUSG00000033065,ENSMUSG00000040385,ENSMUSG00000096994,ENSMUSG00000014956,ENSMUSG00000032648,ENSMUSG00000106877,ENSMUSG00000033400,ENSMUSG00000033059,ENSMUSG00000021069,ENSMUSG00000028164,ENSMUSG00000049999	RB1CC1,GAA,HMGB1,PFKM,PPP1CA,PPP1CB,PYGM,AGL,PYGB,PYGL,MANBA,PPP1R3D	F8VPN4,Q8CI94,Q9WUB3	ENSMUSG00000032648,ENSMUSG00000106877,ENSMUSG00000033400,ENSMUSG00000033059	PYGM,AGL,PYGB
GO:0015980	energy derivation by oxidation of organic compounds	6/17	162/5802	4.143298289053609e-6	4.970043183493186e-4	3.75714535594259e-4	6	BP	P45952,P28271,A0A2R8VJW0,P54822,P31750,Q60823,Q07813,P70444,O55003,P24270,Q9ESK9,P97478,P19783,P12787,P19536,P43024,P17665,Q9CZU6,P62897,P00015,O08749,O35943,P70699,O55102,P13707,P47856;P47856-2,P63094;P63094-2;P63094-3;Q6R0H7;Q6R0H7-4,Q9Z1E4,P63158,Q8CGB9,O88844,P70404,Q00560,P15208,P06151,Q9Z2D6;Q9Z2D6-2,P08249,P14152,Q9CXZ1,Q91YT0,Q60597,Q7TPV4,P35486,P06802;P06802-2,O54943,P47857;P47857-2;P47…	ENSMUSG00000062908,ENSMUSG00000028405,ENSMUSG00000022477,ENSMUSG00000022407,ENSMUSG00000001729,ENSMUSG00000004056,ENSMUSG00000003873,ENSMUSG00000004446,ENSMUSG00000078566,ENSMUSG00000027187,ENSMUSG00000025907,ENSMUSG00000030652,ENSMUSG00000031818,ENSMUSG00000000088,ENSMUSG00000061518,ENSMUSG00000041697,ENSMUSG00000017778,ENSMUSG00000005683,ENSMUSG00000063694,ENSMUSG00000056436,ENSMUSG00000020664,…	ACADM,ACO1,ACO2,ADSL,AKT1,AKT2,BAX,BID,BNIP3,CAT,RB1CC1,COQ7,COX4I1,COX5A,COX5B,COX6A1,COX7C,CS,CYCS,CYCT,DLD,FXN,GAA,BLOC1S1,GPD1,GFPT1,GNAS,GYS1,HMGB1,IDE,IDH1,IDH3G,IL6ST,INSR,LDHA,MECP2,MDH2,MDH1,NDUFS4,NDUFV1,OGDH,MYBBP1A,PDHA1,ENPP1,PER2,PFKM,PHKA1,PHKG1,PIK3CA,PRKACA,PPP1CA,PPP1CB,PYGM,S100B,SORBS1,SLC1A3,SNCA,SOD2,SUCLA2,SUCLG2,TBRG4,UQCRQ,UQCRC1,POLG2,SLC25A13,CISD1,PPP1R3F,PTGES3,MTCH2,…	F8VPN4,Q8CGB9,Q8CI94,Q9WUB3	ENSMUSG00000056999,ENSMUSG00000111624,ENSMUSG00000032648,ENSMUSG00000106877,ENSMUSG00000033400,ENSMUSG00000033059	IDE,PYGM,AGL,PYGB
GO:0044042	glucan metabolic process	4/17	42/5802	5.274809982480976e-6	4.970043183493186e-4	3.75714535594259e-4	4	BP	P45952,P31750,Q60823,Q9ESK9,P70699,P47856;P47856-2,Q9Z1E4,P63158,Q00560,P15208,P06802;P06802-2,O54943,P47857;P47857-2;P47857-3,P18826;P18826-2,P07934,P62137,P62141,Q9WUB3,A0A286YD34;A0A5F8MPJ2,Q9JIG4;Q9JIG4-2,Q9R0Q7,Q9WV60,Q9JLN9,Q9DCL8,Q7TSV4,Q9D6Y9,Q9CW07,F8VPN4,Q8VEH5,Q7TSH2,P52792;P52792-2,Q91WG5,Q8CI94,Q8BWJ3,Q9ET01,Q91ZJ5;Q91ZJ5-2,A2AJW4,P81122,Q2NL51	ENSMUSG00000062908,ENSMUSG00000001729,ENSMUSG00000004056,ENSMUSG00000025907,ENSMUSG00000025579,ENSMUSG00000029992,ENSMUSG00000003865,ENSMUSG00000066551,ENSMUSG00000021756,ENSMUSG00000005534,ENSMUSG00000037370,ENSMUSG00000055866,ENSMUSG00000033065,ENSMUSG00000034055,ENSMUSG00000025537,ENSMUSG00000040385,ENSMUSG00000096994,ENSMUSG00000014956,ENSMUSG00000032648,ENSMUSG00000106877,ENSMUSG00000025006,…	ACADM,AKT1,AKT2,RB1CC1,GAA,GFPT1,GYS1,HMGB1,IL6ST,INSR,ENPP1,PER2,PFKM,PHKA1,PHKG1,PPP1CA,PPP1CB,PYGM,SORBS1,PPP1R3F,PTGES3,GSK3B,MTOR,PPP1R2,PGM2,GBE1,PPP1R3G,AGL,EPM2AIP1,PHKB,GCK,PRKAG2,PYGB,PHKA2,PYGL,UGP2,PPP1R3D,IRS2,GSK3A	F8VPN4,Q8CI94,Q9WUB3	ENSMUSG00000032648,ENSMUSG00000106877,ENSMUSG00000033400,ENSMUSG00000033059	PYGM,AGL,PYGB
GO:0097242	amyloid-beta clearance	3/17	20/5802	2.3103323217311628e-5	0.0013994012920200186	0.001057889010476901	3	BP	P08226,P01027,Q06890,Q8CGB9,Q60751,P15208,P11835,P35951,Q91ZX7,P55302,Q61391,G3UZL4,P70335;P70335-2,Q91V24,P62492,Q68FD5,Q8VI56;Q8VI56-2,A0A1L1SUR7,Q9CQD1	ENSMUSG00000002985,ENSMUSG00000024164,ENSMUSG00000022037,ENSMUSG00000056999,ENSMUSG00000111624,ENSMUSG00000005533,ENSMUSG00000005534,ENSMUSG00000000290,ENSMUSG00000032193,ENSMUSG00000040249,ENSMUSG00000029103,ENSMUSG00000027820,ENSMUSG00000077450,ENSMUSG00000024290,ENSMUSG00000035722,ENSMUSG00000004771,ENSMUSG00000047126,ENSMUSG00000027253,ENSMUSG00000039361,ENSMUSG00000017831	APOE,C3,CLU,IDE,IGF1R,INSR,ITGB2,LDLR,LRP1,LRPAP1,MME,RAB11B,ROCK1,ABCA7,RAB11A,CLTC,LRP4,PICALM,RAB5A	P08226,Q8CGB9	ENSMUSG00000002985,ENSMUSG00000056999,ENSMUSG00000111624	APOE,IDE
GO:0006091	generation of precursor metabolites and energy	6/17	234/5802	3.4364477182413895e-5	0.0018919172285172866	0.0014302105165926362	6	BP	P45952,P28271,A0A2R8VJW0,Q9R0H0;Q9R0H0-2,P28474,P54822,Q9WUR9,P31750,Q60823,P48410,P05064,P05063,P12023-2,Q9QUI0,Q07813,O35129,P70444,O55003,P15327,P24270,Q9ESK9,Q9WUZ9,P97478,P56394,P19783,P12787,P19536,P43024,P56392,P48771,P17665,Q9CZU6,Q60720,P62897,P00015,Q9Z2A7,O08749,P17183,O35943,P70699,P16858,O55126,O55102,P13707,P47856;P47856-2,Q9R0N0,P63094;P63094-2;P63094-3;Q6R0H7;Q6R0H7-4,Q9Z1E4,P1771…	ENSMUSG00000062908,ENSMUSG00000028405,ENSMUSG00000022477,ENSMUSG00000020777,ENSMUSG00000028138,ENSMUSG00000022407,ENSMUSG00000028527,ENSMUSG00000001729,ENSMUSG00000004056,ENSMUSG00000031378,ENSMUSG00000030695,ENSMUSG00000017390,ENSMUSG00000022892,ENSMUSG00000007815,ENSMUSG00000003873,ENSMUSG00000004264,ENSMUSG00000004446,ENSMUSG00000078566,ENSMUSG00000038871,ENSMUSG00000027187,ENSMUSG00000025907,…	ACADM,ACO1,ACO2,ACOX1,ADH5,ADSL,AK4,AKT1,AKT2,ABCD1,ALDOA,ALDOC,APP,RHOA,BAX,PHB2,BID,BNIP3,BPGM,CAT,RB1CC1,ENTPD5,COQ7,COX17,COX4I1,COX5A,COX5B,COX6A1,COX7A1,COX7A2,COX7C,CS,CYB561,CYCS,CYCT,DGAT1,DLD,ENO2,FXN,GAA,GAPDH,NIPSNAP2,BLOC1S1,GPD1,GFPT1,GALK1,GNAS,GYS1,HK1,HK2,HMGB1,HMGCL,IDE,IDH1,IDH3G,IL6ST,INSR,EIF6,LDHA,MECP2,MIF,MDH2,MDH1,NDUFS4,NDUFV1,OGDH,MYBBP1A,P2RX7,PDHA1,ENPP1,PER2,PFKFB2,P…	F8VPN4,Q8CGB9,Q8CI94,Q9WUB3	ENSMUSG00000056999,ENSMUSG00000111624,ENSMUSG00000032648,ENSMUSG00000106877,ENSMUSG00000033400,ENSMUSG00000033059	IDE,PYGM,AGL,PYGB
GO:0032459	regulation of protein oligomerization	3/17	23/5802	3.5696551481458236e-5	0.0018919172285172866	0.0014302105165926362	3	BP	P07724,P08226,Q07813,P70444,P09240,Q06890,P23927,P17439,P68040,Q9Z2V5,Q8CGB9,P17047;P17047-2;P17047-3,O09012,O88307,P05480-1,Q9JK48;Q9JK48-2,Q9R0A0,Q8C7D2;Q8C7D2-2;Q8C7D2-3,Q9EQH3,Q91VH2,E9PUD2,B2RWS6	ENSMUSG00000029368,ENSMUSG00000002985,ENSMUSG00000003873,ENSMUSG00000004446,ENSMUSG00000032532,ENSMUSG00000022037,ENSMUSG00000032060,ENSMUSG00000028048,ENSMUSG00000020372,ENSMUSG00000031161,ENSMUSG00000056999,ENSMUSG00000111624,ENSMUSG00000016534,ENSMUSG00000005069,ENSMUSG00000049313,ENSMUSG00000027646,ENSMUSG00000037062,ENSMUSG00000028975,ENSMUSG00000005362,ENSMUSG00000031696,ENSMUSG00000002365,…	ALB,APOE,BAX,BID,CCK,CLU,CRYAB,GBA,RACK1,HDAC6,IDE,LAMP2,PEX5,SORL1,SRC,SH3GLB1,PEX14,CRBN,VPS35,SNX9,DNM1L,EP300	P08226,Q8CGB9	ENSMUSG00000002985,ENSMUSG00000056999,ENSMUSG00000111624	APOE,IDE
GO:0050435	amyloid-beta metabolic process	3/17	35/5802	1.2908289292295415e-4	0.0060812385110369516	0.004597162677782402	3	BP	Q64343,P09470,O35598,P08226,P12023-2,P70677,Q06890,F6U6X3,Q03137,O35668;O35668-2,Q8CGB9,Q61391,P04925,P49769,P70335;P70335-2,A0A1Y7VMN0;F8VPK5,O88307,P56818,Q9QUR7,Q9JMK2,Q91V24,O08539,O88998,O88597,P57716,Q9D1D4,Q8BZ81;Q8BZ81-2,Q8BVF7,A0A1L1SUR7,Q8VCC9,Q8R146;Q8R146-2,Q8BMI3,Q4KUS2,Q2NL51	ENSMUSG00000024030,ENSMUSG00000020681,ENSMUSG00000054693,ENSMUSG00000002985,ENSMUSG00000022892,ENSMUSG00000031628,ENSMUSG00000022037,ENSMUSG00000022897,ENSMUSG00000026235,ENSMUSG00000006930,ENSMUSG00000056999,ENSMUSG00000111624,ENSMUSG00000027820,ENSMUSG00000079037,ENSMUSG00000019969,ENSMUSG00000024290,ENSMUSG00000020580,ENSMUSG00000049313,ENSMUSG00000032086,ENSMUSG00000032171,ENSMUSG00000022433,…	ABCG1,ACE,ADAM10,APOE,APP,CASP3,CLU,DYRK1A,EPHA4,HAP1,IDE,MME,PRNP,PSEN1,ROCK1,ROCK2,SORL1,BACE1,PIN1,CSNK1E,ABCA7,BIN1,OLFM1,BECN1,NCSTN,TMED10,LRRTM3,APH1A,PICALM,SPON1,APEH,GGA3,UNC13A,GSK3A	P08226,Q8CGB9	ENSMUSG00000002985,ENSMUSG00000056999,ENSMUSG00000111624	APOE,IDE
