# Supplementary material for: The hibernation-derived compound SUL-138 shifts the mitochondrial proteome towards fatty acid metabolism and prevents cognitive decline and amyloid plaque formation in an Alzheimer’s disease mouse model
Source: Alzheimers Res Ther. 2022 Dec 9;14:183. doi: 10.1186/s13195-022-01127-z (PMC9733344; doi:10.1186/s13195-022-01127-z)
Supplement: Supplementary file 19 — Additional file 19: Supplementary dataset 8. GO analysis of SUL-138-regulated proteins overlapping with proteins affected in APP/PS1 mice; significantly up regulated group. [file 13195_2022_1127_MOESM19_ESM.csv]

go_id	go_name	GeneRatio	BgRatio	pvalue	pvalue_adjust	qvalue	gene_count	go_domain	protein_id_all	ensembl_id_all	gene_symbol_all	protein_id_foreground	ensembl_id_foreground	gene_symbol_foreground
GO:1901567	fatty acid derivative binding	5/57	23/5753	2.3454676440474696e-6	5.7463957279163e-4	5.18471794999967e-4	5	MF	P51174,P45952,P50544,Q07417,P31786,P38060,P63017,P53810,P32020;P32020-2,O55042;O55042-2,Q61263,Q64704;Q64704-2;Q64704-3,E9PYA9,Q78JN3;Q9WUR2;Q9WUR2-2,Q91V12;Q91V12-2;Q91V12-4,Q9D061,Q5XG73;Q5XG73-2;Q5XG73-3,Q8BMS1,Q8BMP6,Q8JZN5,Q99JY0,Q60759,Q8VHQ9	ENSMUSG00000026003,ENSMUSG00000062908,ENSMUSG00000018574,ENSMUSG00000029545,ENSMUSG00000026385,ENSMUSG00000028672,ENSMUSG00000015656,ENSMUSG00000017781,ENSMUSG00000028603,ENSMUSG00000025889,ENSMUSG00000026600,ENSMUSG00000041488,ENSMUSG00000021417,ENSMUSG00000021416,ENSMUSG00000028937,ENSMUSG00000033701,ENSMUSG00000026781,ENSMUSG00000025745,ENSMUSG00000026499,ENSMUSG00000027710,ENSMUSG00000059447,…	ACADL,ACADM,ACADVL,ACADS,DBI,HMGCL,HSPA8,PITPNA,SCP2,SNCA,SOAT1,STX3,ECI2,ECI3,ACOT7,ACBD6,ACBD5,HADHA,ACBD3,ACAD9,HADHB,GCDH,ACOT11	O55042;O55042-2,P45952,P50544,Q8BMS1,Q99JY0	ENSMUSG00000062908,ENSMUSG00000018574,ENSMUSG00000025889,ENSMUSG00000025745,ENSMUSG00000059447	ACADM,ACADVL,SNCA,HADHA,HADHB
GO:0000062	fatty-acyl-CoA binding	4/57	20/5753	3.7292002310895725e-5	0.004568270283084726	0.004121747623835843	4	MF	P51174,P45952,P50544,Q07417,P31786,P38060,P53810,P32020;P32020-2,Q61263,E9PYA9,Q78JN3;Q9WUR2;Q9WUR2-2,Q91V12;Q91V12-2;Q91V12-4,Q9D061,Q5XG73;Q5XG73-2;Q5XG73-3,Q8BMS1,Q8BMP6,Q8JZN5,Q99JY0,Q60759,Q8VHQ9	ENSMUSG00000026003,ENSMUSG00000062908,ENSMUSG00000018574,ENSMUSG00000029545,ENSMUSG00000026385,ENSMUSG00000028672,ENSMUSG00000017781,ENSMUSG00000028603,ENSMUSG00000026600,ENSMUSG00000021417,ENSMUSG00000021416,ENSMUSG00000028937,ENSMUSG00000033701,ENSMUSG00000026781,ENSMUSG00000025745,ENSMUSG00000026499,ENSMUSG00000027710,ENSMUSG00000059447,ENSMUSG00000003809,ENSMUSG00000034853	ACADL,ACADM,ACADVL,ACADS,DBI,HMGCL,PITPNA,SCP2,SOAT1,ECI2,ECI3,ACOT7,ACBD6,ACBD5,HADHA,ACBD3,ACAD9,HADHB,GCDH,ACOT11	P45952,P50544,Q8BMS1,Q99JY0	ENSMUSG00000062908,ENSMUSG00000018574,ENSMUSG00000025745,ENSMUSG00000059447	ACADM,ACADVL,HADHA,HADHB
GO:0050660	flavin adenine dinucleotide binding	5/57	45/5753	7.212650541509868e-5	0.005162732591722576	0.0046581045940354065	5	MF	P51174,P45952,P50544,Q07417,Q9R0H0;Q9R0H0-2,P56213,O08749,P47791;P47791-2,Q64133,Q9Z0J4;Q9Z0J4-5,P70313,P37040,Q9WU79,Q9JLT4;Q9JLT4-2;Q9JLT4-3;Q9JLT4-4,Q9Z0X1,Q9JMH6;Q9JMH6-2,Q9JHI5,Q9R112,Q9DBL1,Q8K2B3,Q9D7B6,Q923Z3,Q8BUE4,Q8K370,Q9DB73,Q3TY86;Q3TY86-2,Q9EPL9,Q8CIM3,Q80XL6,Q8BW75,Q9DCN2;Q9DCN2-2,Q99LC5,Q923B6,Q8VDP3;Q8VDP3-3,Q99LB7,Q8CJ19,Q8R1S0,Q8BJ64,A0A0R4IZY9,Q8C0I1,Q8JZN5,Q3TDX8;Q3TDX8-5,Q6…	ENSMUSG00000026003,ENSMUSG00000062908,ENSMUSG00000018574,ENSMUSG00000029545,ENSMUSG00000020777,ENSMUSG00000040888,ENSMUSG00000020664,ENSMUSG00000031584,ENSMUSG00000025037,ENSMUSG00000029361,ENSMUSG00000028978,ENSMUSG00000005514,ENSMUSG00000003526,ENSMUSG00000111321,ENSMUSG00000075704,ENSMUSG00000099282,ENSMUSG00000036932,ENSMUSG00000020250,ENSMUSG00000027332,ENSMUSG00000005803,ENSMUSG00000030861,…	ACADL,ACADM,ACADVL,ACADS,ACOX1,GFER,DLD,GSR,MAOA,NOS1,NOS3,POR,PRODH,TXNRD2,AIFM1,TXNRD1,IVD,SQOR,ACADSB,SDHA,ACAD8,MTO1,AIFM2,ACAD10,CYB5R1,AIFM3,ACOX3,D2HGDH,ACAD11,MAOB,CYB5R3,ETFA,STEAP4,MICAL1,SARDH,MICAL3,COQ6,CHDH,DUS3L,AGPS,ACAD9,CYB5R4,GCDH	P45952,P50544,Q99LC5,Q9D7B6,Q9R112	ENSMUSG00000062908,ENSMUSG00000018574,ENSMUSG00000005803,ENSMUSG00000031969,ENSMUSG00000032314	ACADM,ACADVL,SQOR,ACAD8,ETFA
GO:0003995	acyl-CoA dehydrogenase activity	3/57	10/5753	1.0536188962699135e-4	0.005162732591722576	0.0046581045940354065	3	MF	P51174,P45952,P50544,Q07417,Q9JHI5,Q9DBL1,Q9D7B6,Q80XL6,Q8JZN5,Q60759	ENSMUSG00000026003,ENSMUSG00000062908,ENSMUSG00000018574,ENSMUSG00000029545,ENSMUSG00000027332,ENSMUSG00000030861,ENSMUSG00000031969,ENSMUSG00000090150,ENSMUSG00000027710,ENSMUSG00000003809	ACADL,ACADM,ACADVL,ACADS,IVD,ACADSB,ACAD8,ACAD11,ACAD9,GCDH	P45952,P50544,Q9D7B6	ENSMUSG00000062908,ENSMUSG00000018574,ENSMUSG00000031969	ACADM,ACADVL,ACAD8
GO:0016408	C-acyltransferase activity	3/57	10/5753	1.0536188962699135e-4	0.005162732591722576	0.0046581045940354065	3	MF	P32020;P32020-2,O88986,Q8BWT1,Q8BMS1,Q8QZT1,Q921H8,Q80X81,Q99JY0,Q8VCH0;Q921H8	ENSMUSG00000028603,ENSMUSG00000006378,ENSMUSG00000116378,ENSMUSG00000036880,ENSMUSG00000025745,ENSMUSG00000032047,ENSMUSG00000036138,ENSMUSG00000062480,ENSMUSG00000059447,ENSMUSG00000010651	SCP2,GCAT,ACAA2,HADHA,ACAT1,ACAA1A,ACAT3,HADHB,ACAA1B	Q8BMS1,Q8BWT1,Q99JY0	ENSMUSG00000036880,ENSMUSG00000025745,ENSMUSG00000059447	ACAA2,HADHA,HADHB
GO:0003779	actin binding	10/57	251/5753	1.470689596114199e-4	0.006005315850799647	0.005418330090947048	10	MF	P00520;P00520-2;P00520-3;P00520-4,P09470,F7ACR9,Q9JI91,P97490,Q9QYC0,Q9QYB8,O70200,P14824,Q9WV31,Q9WV32,Q8CC27;Q8CC27-2;Q8CC27-3,P40124,P24452,P47753,A0A0N4SVM0,P47757,P26231,Q61301-2;Q61301-3,P61809,O35926,P18760,P45591,O89053,P70658;P70658-2,Q60598,Q62165,Q62418;Q62418-2;Q62418-3,O08808,P11531,Q91ZU6;Q91ZU6-3;Q91ZU6-4,F6U6X3,P58252,Q01279,O08579,Q03173-4,E9PV14,A0A1W2P896,A0A286YCY1,Q9WV69,Q085…	ENSMUSG00000026842,ENSMUSG00000020681,ENSMUSG00000028649,ENSMUSG00000052374,ENSMUSG00000022376,ENSMUSG00000029106,ENSMUSG00000030000,ENSMUSG00000024397,ENSMUSG00000018340,ENSMUSG00000022602,ENSMUSG00000029622,ENSMUSG00000057914,ENSMUSG00000028656,ENSMUSG00000056737,ENSMUSG00000070372,ENSMUSG00000015733,ENSMUSG00000028745,ENSMUSG00000037815,ENSMUSG00000063063,ENSMUSG00000048895,ENSMUSG00000090071,…	ABL1,ACE,MACF1,ACTN2,ADCY8,ADD1,ADD2,AIF1,ANXA6,ARC,ARPC1B,CACNB2,CAP1,CAPG,CAPZA1,CAPZA2,CAPZB,CTNNA1,CTNNA2,CDK5R1,CDK5R2,CFL1,CFL2,CORO1A,CXCR4,CTTN,DAG1,DBNL,DIAPH1,DMD,DST,DYRK1A,EEF2,EGFR,EMD,ENAH,EPB41L1,EPB41L2,EPB41L3,DMTN,EPS8,EVL,PTK2,FSCN1,FER,FLII,GAS7,HDAC6,HDGF,HPCA,SLC6A4,IMPACT,INPPL1,ITGB1,KCNMA1,LASP1,LSP1,MARCKS,AFDN,MARCKSL1,MOBP,MSN,MAP1A,MAP1B,MAP2,MYH11,MYH9,MYL4,MYO1B,MYO…	E9PX29;Q91ZE6,F7ACR9,O55042;O55042-2,P09470,P26040,Q6ZWR6;Q6ZWR6-4,Q8K4G5;Q8K4G5-2,Q91ZU6;Q91ZU6-3;Q91ZU6-4,Q9QXS1;Q9QXS1-2;Q9QXS1-6;Q9QXS1-7;Q9QXS1-8,Q9QZQ1	ENSMUSG00000020681,ENSMUSG00000028649,ENSMUSG00000026131,ENSMUSG00000068036,ENSMUSG00000022565,ENSMUSG00000025889,ENSMUSG00000052397,ENSMUSG00000096054,ENSMUSG00000011751,ENSMUSG00000025085	ACE,MACF1,DST,AFDN,PLEC,SNCA,EZR,SYNE1,SPTBN4,ABLIM1
GO:0050662	coenzyme binding	8/57	166/5753	2.009961110559913e-4	0.0070348638869596955	0.006347245612294462	8	MF	P51174,P45952,P50544,Q07417,Q9R0H0;Q9R0H0-2,Q921K2,P07724,P24549,P47738,P56213,P24270,Q91WT9;Q91WT9-2,O54983,P47199,O88712;O88712-2,P56546;P56546-2,Q64237,P31786,P53395,O88533,O08749,P19096,Q61578,Q00612,P48318,P48320,P13707,P97494,P26443,P05201,P05202,P47791;P47791-2,Q61425,A2AFQ2;Q99N15,P22907;P22907-2,P38060,Q9JIF0;Q9JIF0-2;Q9JIF0-3,P50172,O88844,P70404,P15208,P63143,P16125,O35386,Q64133,P0680…	ENSMUSG00000026003,ENSMUSG00000062908,ENSMUSG00000018574,ENSMUSG00000029545,ENSMUSG00000020777,ENSMUSG00000026496,ENSMUSG00000029368,ENSMUSG00000053279,ENSMUSG00000029455,ENSMUSG00000040888,ENSMUSG00000027187,ENSMUSG00000024039,ENSMUSG00000030905,ENSMUSG00000028199,ENSMUSG00000037373,ENSMUSG00000030970,ENSMUSG00000000889,ENSMUSG00000026385,ENSMUSG00000000340,ENSMUSG00000020182,ENSMUSG00000020664,…	ACADL,ACADM,ACADVL,ACADS,ACOX1,PARP1,ALB,ALDH1A1,ALDH2,GFER,CAT,CBS,CRYM,CRYZ,CTBP1,CTBP2,DBH,DBI,DBT,DDC,DLD,FASN,FDXR,G6PDX,GAD1,GAD2,GPD1,GCLC,GLUD1,GOT1,GOT2,GSR,HADH,HSD17B10,HMBS,HMGCL,PRMT1,HSD11B1,IDH1,IDH3G,INSR,KCNAB1,LDHB,PHYH,MAOA,ME1,MDH1,NDUFV1,NFS1,NOS1,NOS3,OAT,OGDH,PAM,PCX,PITPNA,POR,PRODH,PYGM,SCP2,SORD,SGPL1,SOAT1,TH,TKT,TPMT,ECI2,TXNRD2,GCAT,AIFM1,SRR,TXNRD1,IVD,DHODH,ALDH9A1,…	P45952,P47738,P50544,Q8BMS1,Q99JY0,Q99LC5,Q9D7B6,Q9R112	ENSMUSG00000062908,ENSMUSG00000018574,ENSMUSG00000029455,ENSMUSG00000005803,ENSMUSG00000031969,ENSMUSG00000025745,ENSMUSG00000032314,ENSMUSG00000059447	ACADM,ACADVL,ALDH2,SQOR,ACAD8,HADHA,ETFA,HADHB
GO:0005882	intermediate filament	7/57	48/5840	3.120716560269741e-7	8.020241559893235e-5	6.504230304562198e-5	7	CC	F7ACR9,Q91ZU6;Q91ZU6-3;Q91ZU6-4,F6U6X3,P03995;P03995-2,P23242,P63017,O55135,Q02257,P02535;P02535-2;P02535-3,P08730,Q61781;Q9QWL7,Q9Z2K1,P19001;Q61781;Q6IFX2;Q9QWL7,P04104,Q3TTY5,P50446,P11679;P20152;P31001;Q9DCV7,P48678,P14733,P21619,D3YZ62;D3Z4J3;F6TDE5;F6Z2S4,P08551,P08553,P15532,Q01768,P97333,P63054,Q9QXS1;Q9QXS1-2;Q9QXS1-6;Q9QXS1-7;Q9QXS1-8,Q9R269,P15331;P15331-3,P20152,O35874,Q9CQ73,Q6IFX2,Q…	ENSMUSG00000028649,ENSMUSG00000026131,ENSMUSG00000022897,ENSMUSG00000020932,ENSMUSG00000050953,ENSMUSG00000015656,ENSMUSG00000027613,ENSMUSG00000001552,ENSMUSG00000019761,ENSMUSG00000044041,ENSMUSG00000045545,ENSMUSG00000053797,ENSMUSG00000020911,ENSMUSG00000046834,ENSMUSG00000064201,ENSMUSG00000058354,ENSMUSG00000049382,ENSMUSG00000028063,ENSMUSG00000024590,ENSMUSG00000062075,ENSMUSG00000034593,…	MACF1,DST,DYRK1A,GFAP,GJA1,HSPA8,EIF6,JUP,KRT10,KRT13,KRT14,KRT16,KRT19,KRT1,KRT2,KRT6A,KRT8,LMNA,LMNB1,LMNB2,MYO5A,NEFL,NEFM,NME1,NME2,NRP1,PCP4,PLEC,PPL,PRPH,VIM,SLC1A4,PKP2,KRT42,SYNC,KRT76,CSNK1A1,DSP,KRT5,KRT7,SHANK2,EPPK1,KRT73,KRT79,INA,SYNM,KRT12,NEFH	F7ACR9,P08553,P21619,P48678,Q80Z38,Q91ZU6;Q91ZU6-3;Q91ZU6-4,Q9QXS1;Q9QXS1-2;Q9QXS1-6;Q9QXS1-7;Q9QXS1-8	ENSMUSG00000028649,ENSMUSG00000026131,ENSMUSG00000028063,ENSMUSG00000062075,ENSMUSG00000022054,ENSMUSG00000022565,ENSMUSG00000037541	MACF1,DST,LMNA,LMNB2,NEFM,PLEC,SHANK2
GO:0045111	intermediate filament cytoskeleton	7/57	61/5840	1.6764886439698438e-6	2.1542879075012492e-4	1.7470776395054163e-4	7	CC	F7ACR9,P42932,O08788,Q91ZU6;Q91ZU6-3;Q91ZU6-4,F6U6X3,P03995;P03995-2,P23242,P63017,O55135,Q02257,P02535;P02535-2;P02535-3,P08730,Q61781;Q9QWL7,Q9Z2K1,P19001;Q61781;Q6IFX2;Q9QWL7,P04104,Q3TTY5,P50446,P11679;P20152;P31001;Q9DCV7,P48678,P14733,P21619,D3YZ62;D3Z4J3;F6TDE5;F6Z2S4,P08551,P08553,P15532,Q01768,P97333,P63054,Q9QXS1;Q9QXS1-2;Q9QXS1-6;Q9QXS1-7;Q9QXS1-8,Q9R269,P15331;P15331-3,P20152,O35874,Q…	ENSMUSG00000028649,ENSMUSG00000025613,ENSMUSG00000031865,ENSMUSG00000026131,ENSMUSG00000022897,ENSMUSG00000020932,ENSMUSG00000050953,ENSMUSG00000015656,ENSMUSG00000027613,ENSMUSG00000001552,ENSMUSG00000019761,ENSMUSG00000044041,ENSMUSG00000045545,ENSMUSG00000053797,ENSMUSG00000020911,ENSMUSG00000046834,ENSMUSG00000064201,ENSMUSG00000058354,ENSMUSG00000049382,ENSMUSG00000028063,ENSMUSG00000024590,…	MACF1,CCT8,DCTN1,DST,DYRK1A,GFAP,GJA1,HSPA8,EIF6,JUP,KRT10,KRT13,KRT14,KRT16,KRT19,KRT1,KRT2,KRT6A,KRT8,LMNA,LMNB1,LMNB2,MYO5A,NEFL,NEFM,NME1,NME2,NRP1,PCP4,PLEC,PPL,PRPH,VIM,SLC1A4,MRPS23,SMARCA2,PKP2,KRT42,SYNC,KRT76,NDEL1,CSNK1A1,DSP,KRT5,KRT7,BCAS3,SHANK2,EPPK1,KRT73,KRT79,ADCY5,INA,SMG7,SESTD1,SYNM,CARMIL2,DISC1,KRT12,NEFH,NSFL1C	F7ACR9,P08553,P21619,P48678,Q80Z38,Q91ZU6;Q91ZU6-3;Q91ZU6-4,Q9QXS1;Q9QXS1-2;Q9QXS1-6;Q9QXS1-7;Q9QXS1-8	ENSMUSG00000028649,ENSMUSG00000026131,ENSMUSG00000028063,ENSMUSG00000062075,ENSMUSG00000022054,ENSMUSG00000022565,ENSMUSG00000037541	MACF1,DST,LMNA,LMNB2,NEFM,PLEC,SHANK2
GO:0014069	postsynaptic density	13/57	324/5840	9.863965574260103e-6	7.005370257559438e-4	5.681193164025266e-4	13	CC	Q8CBW3;Q8CBW3-2;Q8CBW3-3;Q8CBW3-4;Q8CBW3-5,F7ACR9,P60710;P63260,Q9JI91,O35598,Q9R1V6-11;Q9R1V6-14,P97490,Q9QYC0,Q9QYB8,Q01338,P14869,Q9WV31,Q8VDN2,Q9R0K7,O35129,O35607,O55003,O88737,Q01815;Q01815-2,O88602,P11798,P28652,A0A286YCB8,P47757,B1AUH5,Q61301-2;Q61301-3,Q02248,P30999,P55772,P15116,P49615,P61809,P12657,Q9ERZ3,O35089,P23927,P97318;P97318-2;P97318-8,Q62418;Q62418-2;Q62418-3,H7BX36;Q1EDH1,P70…	ENSMUSG00000058835,ENSMUSG00000028649,ENSMUSG00000029580,ENSMUSG00000052374,ENSMUSG00000054693,ENSMUSG00000040537,ENSMUSG00000022376,ENSMUSG00000029106,ENSMUSG00000030000,ENSMUSG00000033717,ENSMUSG00000067274,ENSMUSG00000022602,ENSMUSG00000033161,ENSMUSG00000030302,ENSMUSG00000004264,ENSMUSG00000067336,ENSMUSG00000078566,ENSMUSG00000032589,ENSMUSG00000051331,ENSMUSG00000019146,ENSMUSG00000024617,…	ABI1,MACF1,ACTB,ACTN2,ADAM10,ADAM22,ADCY8,ADD1,ADD2,ADRA2A,RPLP0,ARC,ATP1A1,ATP2B2,PHB2,BMPR2,BNIP3,BSN,CACNA1C,CACNG2,CAMK2A,CAMK2B,CAMK2G,CAPZB,CASK,CTNNA2,CTNNB1,CTNND1,ENTPD1,CDH2,CDK5,CDK5R1,CHRM1,CHRM3,CNIH2,CRYAB,DAB1,DBNL,DCLK1,DCC,DLG1,DLG4,DNM1,DNM2,DST,DVL1,EFNB2,EFNB3,EIF3A,EIF4G2,EPB41L1,EPB41L3,DMTN,EPHA4,EPHA7,EPS8,ERBB4,BCL11A,FMR1,SRGAP2,FXR1,FYN,GAP43,GAPDH,SLC6A9,GNG3,GRIA1,GRI…	A0A1D5RM83;E9PUA3,A0A286YCB8,A2A690;A2A690-2,F7ACR9,O88737,P08553,Q3UTJ2,Q80Z38,Q8C3Q5-2,Q8K4G5;Q8K4G5-2,Q91ZU6;Q91ZU6-3;Q91ZU6-4,Q923T9,Q9QWI6,Q9QYX7	ENSMUSG00000028649,ENSMUSG00000032589,ENSMUSG00000021820,ENSMUSG00000026131,ENSMUSG00000022054,ENSMUSG00000061601,ENSMUSG00000038453,ENSMUSG00000053580,ENSMUSG00000037541,ENSMUSG00000025085,ENSMUSG00000034312,ENSMUSG00000053550,ENSMUSG00000031626	MACF1,BSN,CAMK2G,DST,NEFM,PCLO,SRCIN1,TANC2,SHANK2,ABLIM1,IQSEC1,SHISA7,SORBS2
GO:0032279	asymmetric synapse	13/57	327/5840	1.0903300011765663e-5	7.005370257559438e-4	5.681193164025266e-4	13	CC	Q8CBW3;Q8CBW3-2;Q8CBW3-3;Q8CBW3-4;Q8CBW3-5,F7ACR9,P60710;P63260,Q9JI91,O35598,Q9R1V6-11;Q9R1V6-14,P97490,Q9QYC0,Q9QYB8,Q01338,P14869,Q9WV31,Q8VDN2,Q9R0K7,O35129,O35607,O55003,O88737,Q01815;Q01815-2,O88602,P11798,P28652,A0A286YCB8,P47757,B1AUH5,Q61301-2;Q61301-3,Q02248,P30999,P55772,P15116,P49615,P61809,P12657,Q9ERZ3,O35089,P23927,P97318;P97318-2;P97318-8,Q62418;Q62418-2;Q62418-3,H7BX36;Q1EDH1,P70…	ENSMUSG00000058835,ENSMUSG00000028649,ENSMUSG00000029580,ENSMUSG00000052374,ENSMUSG00000054693,ENSMUSG00000040537,ENSMUSG00000022376,ENSMUSG00000029106,ENSMUSG00000030000,ENSMUSG00000033717,ENSMUSG00000067274,ENSMUSG00000022602,ENSMUSG00000033161,ENSMUSG00000030302,ENSMUSG00000004264,ENSMUSG00000067336,ENSMUSG00000078566,ENSMUSG00000032589,ENSMUSG00000051331,ENSMUSG00000019146,ENSMUSG00000024617,…	ABI1,MACF1,ACTB,ACTN2,ADAM10,ADAM22,ADCY8,ADD1,ADD2,ADRA2A,RPLP0,ARC,ATP1A1,ATP2B2,PHB2,BMPR2,BNIP3,BSN,CACNA1C,CACNG2,CAMK2A,CAMK2B,CAMK2G,CAPZB,CASK,CTNNA2,CTNNB1,CTNND1,ENTPD1,CDH2,CDK5,CDK5R1,CHRM1,CHRM3,CNIH2,CRYAB,DAB1,DBNL,DCLK1,DCC,DLG1,DLG4,DNM1,DNM2,DST,DVL1,EFNB2,EFNB3,EIF3A,EIF4G2,EPB41L1,EPB41L3,DMTN,EPHA4,EPHA7,EPS8,ERBB4,BCL11A,FMR1,SRGAP2,FXR1,FYN,GAP43,GAPDH,SLC6A9,GNG3,GRIA1,GRI…	A0A1D5RM83;E9PUA3,A0A286YCB8,A2A690;A2A690-2,F7ACR9,O88737,P08553,Q3UTJ2,Q80Z38,Q8C3Q5-2,Q8K4G5;Q8K4G5-2,Q91ZU6;Q91ZU6-3;Q91ZU6-4,Q923T9,Q9QWI6,Q9QYX7	ENSMUSG00000028649,ENSMUSG00000032589,ENSMUSG00000021820,ENSMUSG00000026131,ENSMUSG00000022054,ENSMUSG00000061601,ENSMUSG00000038453,ENSMUSG00000053580,ENSMUSG00000037541,ENSMUSG00000025085,ENSMUSG00000034312,ENSMUSG00000053550,ENSMUSG00000031626	MACF1,BSN,CAMK2G,DST,NEFM,PCLO,SRCIN1,TANC2,SHANK2,ABLIM1,IQSEC1,SHISA7,SORBS2
GO:0098984	neuron to neuron synapse	13/57	344/5840	1.8835461300124037e-5	8.06785592355313e-4	6.542844451622034e-4	13	CC	Q8CBW3;Q8CBW3-2;Q8CBW3-3;Q8CBW3-4;Q8CBW3-5,F7ACR9,P60710;P63260,Q9JI91,O35598,Q9R1V6-11;Q9R1V6-14,P97490,Q9QYC0,Q9QYB8,Q01338,P14869,Q9WV31,Q8VDN2,Q9R0K7,O35129,O35607,O55003,O88737,Q01815;Q01815-2,O88602,P12658,P11798,P28652,A0A286YCB8,P47757,B1AUH5,Q61301-2;Q61301-3,Q02248,P30999,P55772,P15116,P70407,P49615,P61809,P12657,Q9ERZ3,O35089,P23927,P97318;P97318-2;P97318-8,Q62418;Q62418-2;Q62418-3,H7B…	ENSMUSG00000058835,ENSMUSG00000028649,ENSMUSG00000029580,ENSMUSG00000052374,ENSMUSG00000054693,ENSMUSG00000040537,ENSMUSG00000022376,ENSMUSG00000029106,ENSMUSG00000030000,ENSMUSG00000033717,ENSMUSG00000067274,ENSMUSG00000022602,ENSMUSG00000033161,ENSMUSG00000030302,ENSMUSG00000004264,ENSMUSG00000067336,ENSMUSG00000078566,ENSMUSG00000032589,ENSMUSG00000051331,ENSMUSG00000019146,ENSMUSG00000028222,…	ABI1,MACF1,ACTB,ACTN2,ADAM10,ADAM22,ADCY8,ADD1,ADD2,ADRA2A,RPLP0,ARC,ATP1A1,ATP2B2,PHB2,BMPR2,BNIP3,BSN,CACNA1C,CACNG2,CALB1,CAMK2A,CAMK2B,CAMK2G,CAPZB,CASK,CTNNA2,CTNNB1,CTNND1,ENTPD1,CDH2,CDH9,CDK5,CDK5R1,CHRM1,CHRM3,CNIH2,CRYAB,DAB1,DBNL,DCLK1,DCC,DLG1,DLG4,DNM1,DNM2,DST,DVL1,EFNB2,EFNB3,EIF3A,EIF4G2,EPB41L1,EPB41L3,DMTN,EPHA4,EPHA7,EPS8,ERBB4,BCL11A,FMR1,SRGAP2,FXR1,FYN,GAP43,GAPDH,SLC6A9,GNG…	A0A1D5RM83;E9PUA3,A0A286YCB8,A2A690;A2A690-2,F7ACR9,O88737,P08553,Q3UTJ2,Q80Z38,Q8C3Q5-2,Q8K4G5;Q8K4G5-2,Q91ZU6;Q91ZU6-3;Q91ZU6-4,Q923T9,Q9QWI6,Q9QYX7	ENSMUSG00000028649,ENSMUSG00000032589,ENSMUSG00000021820,ENSMUSG00000026131,ENSMUSG00000022054,ENSMUSG00000061601,ENSMUSG00000038453,ENSMUSG00000053580,ENSMUSG00000037541,ENSMUSG00000025085,ENSMUSG00000034312,ENSMUSG00000053550,ENSMUSG00000031626	MACF1,BSN,CAMK2G,DST,NEFM,PCLO,SRCIN1,TANC2,SHANK2,ABLIM1,IQSEC1,SHISA7,SORBS2
GO:0005759	mitochondrial matrix	10/57	204/5840	2.2300567093075684e-5	8.187493918457787e-4	6.639868096885693e-4	10	CC	P51174,P45952,P50544,Q07417,Q9WUR9,P51881,Q3U3J1,Q6P3A8,O55028,Q8R5L1,Q9CZU6,P53395,P46656,O55102,Q99KB8,P26443,A2AFQ2;Q99N15,P54869,P52760,P63038,P17879;Q61696,P38647,Q64433,P08249,Q99LP6,Q9Z1J3,Q9Z2Q5,Q9CQ40,P35700,Q9JK42,O35972,O55042;O55042-2,A0A3B2W479,Q9Z2I8,Q91YM4,P40630;P40630-2,O35857,P97930,Q60932;Q60932-2,Q60930,Q9ESK3,P62908,Q9JKF7,Q9CPR5,Q9D8P4,Q9D773,Q8VDT9,Q80X85,Q9QZM2,Q9CXI0,A0A1…	ENSMUSG00000026003,ENSMUSG00000062908,ENSMUSG00000018574,ENSMUSG00000029545,ENSMUSG00000028527,ENSMUSG00000016319,ENSMUSG00000060376,ENSMUSG00000032263,ENSMUSG00000030802,ENSMUSG00000018446,ENSMUSG00000005683,ENSMUSG00000000340,ENSMUSG00000032051,ENSMUSG00000090247,ENSMUSG00000024158,ENSMUSG00000021794,ENSMUSG00000025260,ENSMUSG00000027875,ENSMUSG00000022323,ENSMUSG00000025980,ENSMUSG00000090877,…	ACADL,ACADM,ACADVL,ACADS,AK4,SLC25A5,BCKDHA,BCKDHB,BCKDK,C1QBP,CS,DBT,FDX1,BLOC1S1,HAGH,GLUD1,HSD17B10,HMGCS2,RIDA,HSPD1,HSPA1B,HSPA9,HSPE1,MDH2,GRPEL1,NFS1,MRPL40,MRPL49,PRDX1,PDK2,MRPL23,SNCA,SOD2,SUCLG2,TBRG4,TFAM,TIMM44,DTYMK,VDAC1,VDAC2,CAPN10,RPS3,MRPL39,MRPL15,MRPL17,MRPL2,MRPL50,MRPS7,POLG2,COQ5,MRPL48,ACAA2,TRMT10C,CLPP,AK3,MRPL37,MRPL12,MRPL19,IVD,SUCLG1,MLYCD,MRPS31,PARK7,ERAL1,MRPS30,…	O55042;O55042-2,P45952,P50544,Q8BFR5,Q8BMS1,Q8BWT1,Q99JY0,Q99LC5,Q9DCW4,Q9WTP7	ENSMUSG00000062908,ENSMUSG00000018574,ENSMUSG00000025889,ENSMUSG00000036880,ENSMUSG00000024782,ENSMUSG00000025745,ENSMUSG00000004610,ENSMUSG00000032314,ENSMUSG00000059447,ENSMUSG00000073838	ACADM,ACADVL,SNCA,ACAA2,AK3,HADHA,ETFB,ETFA,HADHB,TUFM
GO:0030424	axon	14/57	490/5840	1.8698297652197502e-4	0.005634595711850914	0.004569526729250383	14	CC	Q80YE4;Q80YE4-2;Q80YE4-3,P00520;P00520-2;P00520-3;P00520-4,P45952,P21836,P60710;P63260,Q9R1V6-11;Q9R1V6-14,P97490,P51830,Q01338,M0QWP1,E9Q3Q6,P05063,Q02357-6,A0A087WNU5,O35639,P48036,P61967,O54774,Q9QXJ1;Q9QXJ1-2,Q61315;Q61315-3,P12023-2,Q02013,Q9QUI0,P51863,Q61361,O35129,P18572;P18572-2,O88737,P01029,O55017;O55017-2,O88602,P12658,P0DP26;P0DP27;P0DP28,G3UZ90,P11798,P35564,Q61301-2;Q61301-3,P30999…	ENSMUSG00000025375,ENSMUSG00000026842,ENSMUSG00000062908,ENSMUSG00000023328,ENSMUSG00000029580,ENSMUSG00000040537,ENSMUSG00000022376,ENSMUSG00000005580,ENSMUSG00000033717,ENSMUSG00000041936,ENSMUSG00000022636,ENSMUSG00000017390,ENSMUSG00000031543,ENSMUSG00000069601,ENSMUSG00000029484,ENSMUSG00000027712,ENSMUSG00000004849,ENSMUSG00000020198,ENSMUSG00000037032,ENSMUSG00000005871,ENSMUSG00000022892,…	AATK,ABL1,ACADM,ACHE,ACTB,ADAM22,ADCY8,ADCY9,ADRA2A,AGRN,ALCAM,ALDOC,ANK1,ANK3,ANXA3,ANXA5,AP1S1,AP3D1,APBB1,APC,APP,AQP1,RHOA,ATP6V0D1,BCAN,PHB2,BSG,BSN,C4B,CACNA1B,CACNG2,CALB1,CALM1,CALM3,CAMK2A,CANX,CTNNA2,CTNND1,CBL,CCK,CDH8,CDH9,CDK5,CDK5R1,CDK5R2,CFL1,CHAT,CHRM1,CHRM3,CORO1A,CLCN3,CLU,CXCR4,CNR1,COMT,CPLX1,CPLX2,CPNE6,CRHBP,CRMP1,DPYSL2,CRYAB,CST3,CTTN,CXADR,CYP19A1,DAG1,DBH,DCC,DCX,DDC,DL…	E9PX29;Q91ZE6,O55042;O55042-2,O88737,P08553,P45952,Q02013,Q6PHZ2,Q7TSJ2,Q80Z38,Q91ZU6;Q91ZU6-3;Q91ZU6-4,Q9JHU4,Q9QWI6,Q9QYX7,Q9QZQ1	ENSMUSG00000062908,ENSMUSG00000004655,ENSMUSG00000032589,ENSMUSG00000018707,ENSMUSG00000026131,ENSMUSG00000068036,ENSMUSG00000055407,ENSMUSG00000022054,ENSMUSG00000025889,ENSMUSG00000061601,ENSMUSG00000038453,ENSMUSG00000011751,ENSMUSG00000053819,ENSMUSG00000037541	ACADM,AQP1,BSN,DYNC1H1,DST,AFDN,MAP6,NEFM,SNCA,PCLO,SRCIN1,SPTBN4,CAMK2D,SHANK2
GO:0044291	cell-cell contact zone	5/57	60/5840	2.6878088169178657e-4	0.005790052731577115	0.0046955987747379435	5	CC	A0A087WNU5,P48036,P14824,Q8VDN2,P14094,O55143,P47757,P26231,Q02248,P15116,P97792,Q91ZU6;Q91ZU6-3;Q91ZU6-4,P34152-5,P70377;P70377-2;P70377-3,G3UYU4,Q60634,P23242,P09055,Q02257,Q61743,Q9QZQ1,G5E884,Q4VA93,A2APX8;A2APX8-2;A2APX8-3,P97952,P17809,P04919;P04919-2,P70414,Q61165,A3KGU9;E9Q447,Q60610,A0A0U1RPB2,Q64727,A0A571BDS0,P68510,Q9Z2P8,Q9Z239,Q9JKF6,Q9JLB9,E9Q616,Q9CQ73,A0A1L1SRI1,Q8BU31,P61226,Q4V…	ENSMUSG00000069601,ENSMUSG00000027712,ENSMUSG00000018340,ENSMUSG00000033161,ENSMUSG00000026576,ENSMUSG00000029467,ENSMUSG00000028745,ENSMUSG00000037815,ENSMUSG00000006932,ENSMUSG00000024304,ENSMUSG00000022865,ENSMUSG00000026131,ENSMUSG00000022607,ENSMUSG00000031137,ENSMUSG00000059714,ENSMUSG00000061981,ENSMUSG00000050953,ENSMUSG00000025809,ENSMUSG00000001552,ENSMUSG00000096146,ENSMUSG00000068036,…	ANK3,ANXA5,ANXA6,ATP1A1,ATP1B1,ATP2A2,CAPZB,CTNNA1,CTNNB1,CDH2,CXADR,DST,PTK2,FGF13,FLOT1,FLOT2,GJA1,ITGB1,JUP,KCNJ11,AFDN,PAK1,PRKCA,SCN1A,SCN1B,SLC2A1,SLC4A1,SLC8A1,SLC9A1,SPTAN1,TIAM1,TJP1,VCL,XIRP1,YWHAH,VAMP5,FXYD1,NECTIN1,NECTIN3,AHNAK,PKP2,TLN2,RAP2C,RAP2B,TMEM65,SPTBN4,JAM3,ATP1A2,SCRIB,CAMK2D,DSP,ANK2,ACTN1,SCN2A,PCDH9,OPALIN,PKP4,AJAP1,CADM4	E9PX29;Q91ZE6,Q4VAE3,Q6PHZ2,Q91ZU6;Q91ZU6-3;Q91ZU6-4,Q9QZQ1	ENSMUSG00000026131,ENSMUSG00000068036,ENSMUSG00000062373,ENSMUSG00000011751,ENSMUSG00000053819	DST,AFDN,TMEM65,SPTBN4,CAMK2D
GO:0009295	nucleoid	4/57	33/5840	2.703526567273361e-4	0.005790052731577115	0.0046955987747379435	4	CC	P50544,P51881,P53395,A2AFQ2;Q99N15,P38647,A0A3B2W479,P40630;P40630-2,Q60932;Q60932-2,Q60930,Q9QZM2,Q3UFY8,Q8JZY4,Q9CQY6,Q91VA6,Q80Y81;Q80Y81-2,Q6PB66,Q99PU8;Q99PU8-2;Q99PU8-3,Q8CGK3,Q8BKY8,Q922E6,Q99M87;Q99M87-3,Q8BMS1,Q922Q8,Q9CZN7;Q9CZN7-2,Q8JZM0,Q99JY0,Q8C5Q4,Q8BFR5,Q9JHS4,Q6ZQJ5;Q6ZQJ5-2,Q80YD1,Q7TMV3,Q8R2K3	ENSMUSG00000018574,ENSMUSG00000016319,ENSMUSG00000000340,ENSMUSG00000025260,ENSMUSG00000024359,ENSMUSG00000006818,ENSMUSG00000003923,ENSMUSG00000020402,ENSMUSG00000021771,ENSMUSG00000020718,ENSMUSG00000044763,ENSMUSG00000021023,ENSMUSG00000024208,ENSMUSG00000001100,ENSMUSG00000020549,ENSMUSG00000024120,ENSMUSG00000032480,ENSMUSG00000041168,ENSMUSG00000049038,ENSMUSG00000025962,ENSMUSG00000004069,…	ACADVL,SLC25A5,DBT,HSD17B10,HSPA9,SOD2,TFAM,VDAC1,VDAC2,POLG2,TRMT10C,PRORP,UQCC2,POLDIP2,ELAC2,LRPPRC,DHX30,LONP1,MTERF2,FASTKD2,DNAJA3,HADHA,LRRC59,SHMT2,TFB1M,HADHB,GRSF1,TUFM,CLPX,DNA2,SUPV3L1,FASTKD5,SSBP1	P50544,Q8BFR5,Q8BMS1,Q99JY0	ENSMUSG00000018574,ENSMUSG00000025745,ENSMUSG00000059447,ENSMUSG00000073838	ACADVL,HADHA,HADHB,TUFM
GO:0005903	brush border	5/57	65/5840	3.9169419548796126e-4	0.006711027216027069	0.005442487768885357	5	CC	P09470,Q02013,Q03146,P47753,A0A0N4SVM0,P47757,P97318;P97318-2;P97318-8,O08808,Q08509,Q9JJ28,P27600,P27601,P11499,P07901,P70227,P97449,Q61391,O08601;O08601-2,O08638-2,Q8VDD5,Q60605;Q60605-2,P46735;P46735-2,Q9WTI7-3,D3Z135;E9Q1F5,E9PVU0;E9Q175,P49282-2;P49282-3,P23506-2,P21447,P68404-2,P97813,Q9QXS1;Q9QXS1-2;Q9QXS1-6;Q9QXS1-7;Q9QXS1-8,O54990;O54990-2;O54990-3;O54990-6,Q8VCI5,P26040,Q91VE0,Q9WTR6,P7…	ENSMUSG00000020681,ENSMUSG00000004655,ENSMUSG00000003534,ENSMUSG00000070372,ENSMUSG00000015733,ENSMUSG00000028745,ENSMUSG00000028519,ENSMUSG00000024456,ENSMUSG00000015766,ENSMUSG00000002812,ENSMUSG00000000149,ENSMUSG00000020611,ENSMUSG00000023944,ENSMUSG00000021270,ENSMUSG00000042644,ENSMUSG00000039062,ENSMUSG00000027820,ENSMUSG00000028158,ENSMUSG00000018830,ENSMUSG00000022443,ENSMUSG00000090841,…	ACE,AQP1,DDR1,CAPZA1,CAPZA2,CAPZB,DAB1,DIAPH1,EPS8,FLII,GNA12,GNA13,HSP90AB1,HSP90AA1,ITPR3,ANPEP,MME,MTTP,MYH11,MYH9,MYL6,MYO1B,MYO1C,MYO5B,MYO6,SLC11A2,PCMT1,ABCB1A,PRKCB,PLD2,PLEC,PROM1,PEX19,EZR,SLC27A4,SLC7A11,SLC9A3R1,ADD3,RGS19,RAPGEF4,LIMA1,SLC38A2,DCXR,GIPC1,MYO1E,MYH14,DNM1L,ACTR3,PIK3CB,MYH10,PLS1,CORO2A,ACTN1,SLC26A6,FLNA,SHANK2,RAPGEF3,TRPM6,FLNB,SLC5A6,MYO1D,MYO18A,MYO1A	P09470,P26040,Q02013,Q80Z38,Q9QXS1;Q9QXS1-2;Q9QXS1-6;Q9QXS1-7;Q9QXS1-8	ENSMUSG00000020681,ENSMUSG00000004655,ENSMUSG00000022565,ENSMUSG00000052397,ENSMUSG00000037541	ACE,AQP1,PLEC,EZR,SHANK2
GO:0006635	fatty acid beta-oxidation	8/57	50/5802	2.03791812356815e-8	3.272896506450449e-5	3.0182639998530392e-5	8	BP	P51174,P45952,P50544,Q07417,Q9R0H0;Q9R0H0-2,P31750,Q60823,P48410,Q9JLZ3,P47746,P97742,P52825,P31786,P42125,Q61425,P51660,P55096,O09012,O70579,E9PYA9,O35488,Q61285,Q3TLP5;Q3TLP5-2;Q3TLP5-3,Q8BWT1,Q9D9V3;Q9D9V3-2,Q9JHI5,Q99J39;Q99J39-2,Q9JLN9,Q921G7,Q9DBN5,Q9CQ62,Q78JN3;Q9WUR2;Q9WUR2-2,Q9DC50,Q9DBM2,Q9EPL9,Q8BH95,Q8BMS1,E9Q4Z2,Q80XL6,Q8QZT1,Q9DCW4,Q99LC5,Q921H8,Q80X81,Q8QZS1,Q99JY0,Q8VCH0;Q921H8,Q6…	ENSMUSG00000026003,ENSMUSG00000062908,ENSMUSG00000018574,ENSMUSG00000029545,ENSMUSG00000020777,ENSMUSG00000001729,ENSMUSG00000004056,ENSMUSG00000031378,ENSMUSG00000021460,ENSMUSG00000044288,ENSMUSG00000024900,ENSMUSG00000028607,ENSMUSG00000026385,ENSMUSG00000024132,ENSMUSG00000027984,ENSMUSG00000024507,ENSMUSG00000028127,ENSMUSG00000005069,ENSMUSG00000022404,ENSMUSG00000021417,ENSMUSG00000027359,…	ACADL,ACADM,ACADVL,ACADS,ACOX1,AKT1,AKT2,ABCD1,AUH,CNR1,CPT1A,CPT2,DBI,ECI1,HADH,HSD17B4,ABCD3,PEX5,SLC25A17,ECI2,SLC27A2,ABCD2,ECHDC2,ACAA2,ECHDC1,IVD,MLYCD,MTOR,ETFDH,LONP2,DECR1,ECI3,CROT,EHHADH,ACOX3,ECHS1,HADHA,ACACB,ACAD11,ACAT1,ETFB,ETFA,ACAA1A,ACAT3,HIBCH,HADHB,ACAA1B,GCDH,IRS2,ACSL5	P42125,P45952,P50544,Q8BMS1,Q8BWT1,Q99JY0,Q99LC5,Q9DCW4	ENSMUSG00000062908,ENSMUSG00000018574,ENSMUSG00000024132,ENSMUSG00000036880,ENSMUSG00000025745,ENSMUSG00000004610,ENSMUSG00000032314,ENSMUSG00000059447	ACADM,ACADVL,ECI1,ACAA2,HADHA,ETFB,ETFA,HADHB
GO:0044057	regulation of system process	11/57	254/5802	2.8030590656384284e-5	0.004092466235832106	0.003774070914213655	11	BP	Q925H0-2,P09470,P27038,P55264;P55264-2,Q921K2,P97718,Q01338,M0QWP1,O70200,O08715;O08715-2;O08715-3;O08715-4;O08715-5;O08715-6,P31750,P48962,P14824,Q00623,P09813,P12023-2,Q02013,Q9QUI0,Q8VDN2,P14094,O55143,O35607,O55017;O55017-2,Q01815;Q01815-2,Q99246;Q99246-3;Q99246-4,Q61290,Q5SUF7,O08532;O08532-2;O08532-5,Q8CC27;Q8CC27-2;Q8CC27-3,P54285,A0A286YCB8,P49817,Q9R171,P09240,P56528,P26339,Q9ERZ3,O35089…	ENSMUSG00000020704,ENSMUSG00000020681,ENSMUSG00000052155,ENSMUSG00000039197,ENSMUSG00000026496,ENSMUSG00000045875,ENSMUSG00000033717,ENSMUSG00000041936,ENSMUSG00000024397,ENSMUSG00000018428,ENSMUSG00000001729,ENSMUSG00000031633,ENSMUSG00000018340,ENSMUSG00000032083,ENSMUSG00000005681,ENSMUSG00000022892,ENSMUSG00000004655,ENSMUSG00000007815,ENSMUSG00000033161,ENSMUSG00000026576,ENSMUSG00000029467,…	ASIC2,ACE,ACVR2A,ADK,PARP1,ADRA1A,ADRA2A,AGRN,AIF1,AKAP1,AKT1,SLC25A4,ANXA6,APOA1,APOA2,APP,AQP1,RHOA,ATP1A1,ATP1B1,ATP2A2,BMPR2,CACNA1B,CACNA1C,CACNA1D,CACNA1E,CACNA1G,CACNA2D1,CACNB2,CACNB3,CAMK2G,CAV1,CBLN1,CCK,CD38,CHGA,CHRM3,CNIH2,COL14A1,COMT,CRHBP,CRHR1,CTSS,CTTN,CXADR,CYP2J5,DAG1,DBH,DGAT1,DLG1,DLG4,DMD,DVL1,EDN3,EDNRB,EGFR,PTK2,FGA,FGF12,FGF13,FGFR1,FKBP1B,FMR1,G6PDX,GAA,GBA,MTPN,GJA1,GL…	A0A286YCB8,E9PX29;Q91ZE6,P09470,P48678,Q02013,Q4VAE3,Q6PHZ2,Q6ZWR6;Q6ZWR6-4,Q80Z38,Q8C3Q5-2,Q923T9,Q9QZQ1	ENSMUSG00000020681,ENSMUSG00000004655,ENSMUSG00000021820,ENSMUSG00000028063,ENSMUSG00000068036,ENSMUSG00000096054,ENSMUSG00000062373,ENSMUSG00000011751,ENSMUSG00000053819,ENSMUSG00000037541,ENSMUSG00000053550	ACE,AQP1,CAMK2G,LMNA,AFDN,SYNE1,TMEM65,SPTBN4,CAMK2D,SHANK2,SHISA7
GO:0044282	small molecule catabolic process	9/57	174/5802	4.1540763918008026e-5	0.005131882065563145	0.0047326198245050445	9	BP	P51174,P45952,P50544,Q07417,Q9R0H0;Q9R0H0-2,P28474,P31750,Q60823,P48410,P08226,Q9JLZ3,Q61337,P24288,O35855,Q3U3J1,Q6P3A8,O55028,P23780,P15379;P15379-10;P15379-11;P15379-2;P15379-3;P15379-4;P15379-5;P15379-6;P15379-7;P15379-8;P15379-9,P47746,P97742,P52825,Q9WVK8,P31786,P42125,Q9R0P3,O08914,P35505,P45377,P48320,Q9R0N0,Q99KB8,D3Z7P3,P26443,P05201,P05202,Q9WVL0,Q61425,P17710;P17710-3;P17710-4,P38060,…	ENSMUSG00000026003,ENSMUSG00000062908,ENSMUSG00000018574,ENSMUSG00000029545,ENSMUSG00000020777,ENSMUSG00000028138,ENSMUSG00000001729,ENSMUSG00000004056,ENSMUSG00000031378,ENSMUSG00000002985,ENSMUSG00000021460,ENSMUSG00000024959,ENSMUSG00000030268,ENSMUSG00000030826,ENSMUSG00000060376,ENSMUSG00000032263,ENSMUSG00000030802,ENSMUSG00000045594,ENSMUSG00000005087,ENSMUSG00000044288,ENSMUSG00000024900,…	ACADL,ACADM,ACADVL,ACADS,ACOX1,ADH5,AKT1,AKT2,ABCD1,APOE,AUH,BAD,BCAT1,BCAT2,BCKDHA,BCKDHB,BCKDK,GLB1,CD44,CNR1,CPT1A,CPT2,CYP46A1,DBI,ECI1,ESD,FAAH,FAH,AKR1B8,GAD2,GALK1,HAGH,GLS,GLUD1,GOT1,GOT2,GSTZ1,HADH,HK1,HMGCL,HSD17B4,INPP1,LDHA,PHYH,LRP5,NOS1,NOS3,OAT,PFKFB2,PFKL,PFKM,PNP,PRODH,PTEN,ABCD3,PEX5,SORD,SLC25A17,TPI1,ECI2,GNPDA1,SLC27A2,SLC27A4,ABCD2,GCAT,AASS,DDAH2,ECHDC2,ACAA2,ECHDC1,NUDT5,M…	P42125,P45952,P50544,Q8BMS1,Q8BWT1,Q99JY0,Q99LC5,Q9D7B6,Q9DCW4	ENSMUSG00000062908,ENSMUSG00000018574,ENSMUSG00000024132,ENSMUSG00000036880,ENSMUSG00000031969,ENSMUSG00000025745,ENSMUSG00000004610,ENSMUSG00000032314,ENSMUSG00000059447	ACADM,ACADVL,ECI1,ACAA2,ACAD8,HADHA,ETFB,ETFA,HADHB
