# Supplementary material for: The hibernation-derived compound SUL-138 shifts the mitochondrial proteome towards fatty acid metabolism and prevents cognitive decline and amyloid plaque formation in an Alzheimer’s disease mouse model
Source: Alzheimers Res Ther. 2022 Dec 9;14:183. doi: 10.1186/s13195-022-01127-z (PMC9733344; doi:10.1186/s13195-022-01127-z)
Supplement: Supplementary file 21 — Additional file 21: Supplementary dataset 10. SynGO annotation of significantly regulated proteins in the APP VEH vs. APP SUL comparison. [file 13195_2022_1127_MOESM21_ESM.xlsx]

## Sheet: SYNGO up input list
your genelist input	gene hgnc_id	gene symbol	gene name	gene synonyms
AP3D1	HGNC:568	AP3D1	adaptor related protein complex 3 subunit delta 1	ADTD
APBA1	HGNC:578	APBA1	amyloid beta precursor protein binding family A member 1	D9S411E,X11,MINT1
APLP2	HGNC:598	APLP2	amyloid beta precursor like protein 2	APPH,APPL2
APOE	HGNC:613	APOE	apolipoprotein E	AD2
APP	HGNC:620	APP	amyloid beta precursor protein	ALPHA-SAPP,AD1
ATP6V1A	HGNC:851	ATP6V1A	ATPase H+ transporting V1 subunit A	VMA1,VA68,VPP2,ATP6A1,ATP6V1A1
ATP6V1H	HGNC:18303	ATP6V1H	ATPase H+ transporting V1 subunit H	CGI-11,SFD,VMA13,SFDALPHA,SFDBETA
BIN1	HGNC:1052	BIN1	bridging integrator 1	SH3P9,AMPH2,AMPHL
CADPS	HGNC:1426	CADPS	calcium dependent secretion activator	CAPS,KIAA1121,CAPS1,UNC-31
CADPS2	HGNC:16018	CADPS2	calcium dependent secretion activator 2	CAPS2
CLTB	HGNC:2091	CLTB	clathrin light chain B	LCB
CLU	HGNC:2095	CLU	clusterin	SGP-2,SP-40,TRPM-2,KUB1,CLU1,CLU2,CLI,APOJ
CNR1	HGNC:2159	CNR1	cannabinoid receptor 1	CB1K5,CB-R,CB1,CANN6,CB1A,CNR
CPLX3	HGNC:27652	CPLX3	complexin 3	CPX-III
CTSD	HGNC:2529	CTSD	cathepsin D	CLN10,CPSD
DMXL2	HGNC:2938	DMXL2	Dmx like 2	RC3,KIAA0856,DFNA71
DNAJC6	HGNC:15469	DNAJC6	DnaJ heat shock protein family (Hsp40) member C6	KIAA0473,PARK19
DNM1L	HGNC:2973	DNM1L	dynamin 1 like	DRP1,DVLP,HDYNIV,DYMPLE,VPS1
DNM3	HGNC:29125	DNM3	dynamin 3	KIAA0820
DPYSL3	HGNC:3015	DPYSL3	dihydropyrimidinase like 3	DRP-3,ULIP,CRMP4
EEA1	HGNC:3185	EEA1	early endosome antigen 1	ZFYVE2
EHD1	HGNC:3242	EHD1	EH domain containing 1	H-PAST,HPAST1,FLJ42622,FLJ44618,PAST1
HSP90AA1	HGNC:5253	HSP90AA1	heat shock protein 90 alpha family class A member 1	HSP89,HSP90,FLJ31884,HSP90N,HSPC1,HSPCA
HK1	HGNC:6222	KCNA4	potassium voltage-gated channel subfamily A member 4	KV1.4,HK1,HPCN2,PCN2,KCNA4L
KIF5C	HGNC:6325	KIF5C	kinesin family member 5C	NKHC2
MAP2	HGNC:6839	MAP2	microtubule associated protein 2	MAP2A,MAP2B,MAP2C
MAPK1	HGNC:6871	MAPK1	mitogen-activated protein kinase 1	ERK,ERK2,P41MAPK,MAPK2,PRKM2,PRKM1
NCSTN	HGNC:17091	NCSTN	nicastrin	KIAA0253,APH2
OGT	HGNC:8127	OGT	O-linked N-acetylglucosamine (GlcNAc) transferase	O-GLCNAC,HRNT1,MGC22921,FLJ23071,OGT1
PACSIN1	HGNC:8570	PACSIN1	protein kinase C and casein kinase substrate in neurons 1	SDPI
PSEN1	HGNC:9508	PSEN1	presenilin 1	FAD,S182,PS1,AD3
RGS14	HGNC:9996	RGS14	regulator of G protein signaling 14
ROGDI	HGNC:29478	ROGDI	rogdi atypical leucine zipper	FLJ22386
VAT1	HGNC:10934	SLC18A1	solute carrier family 18 member A1	CGAT,VMAT1,VAT1
SNAP47	HGNC:30669	SNAP47	synaptosome associated protein 47	SVAP1,SNAP-47,C1ORF142
SNCB	HGNC:11140	SNCB	synuclein beta
SYN3	HGNC:11496	SYN3	synapsin III
SYNJ1	HGNC:11503	SYNJ1	synaptojanin 1	INPP5G,PARK20
TNC	HGNC:5318	TNC	tenascin C	TN,MGC167029,HXB,DFNA56
TUFM	HGNC:12420	TUFM	Tu translation elongation factor, mitochondrial	EFTU,EF-TUMT
VPS35	HGNC:13487	VPS35	VPS35 retromer complex component	FLJ10752,MEM3,PARK17
WDR7	HGNC:13490	WDR7	WD repeat domain 7	KIAA0541,TRAG
ABAT
ACLY
ACOT9
AK3
AK4
ALDH1B1
ALDH2
ALDH5A1
AP3B2
APH1B
ASL
ATAD3
ATCAY
ATP5F1D
BCAT1
BPHL
C2CD4C
CAND1
CCT2
CCT3
CCT4
CCT5
CCT6A
CCT7
CCT8
CLCN6
CLPP
CLVS1
CLYBL
CNDP2
CRYM
CS
CSDE1
CUL2
CYB5R1
DBT
DNAJA1
DNAJA2
DOCK11
DOCK9
DPYSL5
DYNC1H1
FAM149A
FAM171A2
FAM171B
FASN
FH
FKBP4
GDAP1L1
GFM1
GLS
GM43738
GOT2
HEXA
HEXB
HIBADH
HIPK2
HK2
HK3
HSBP1
HSD17B10
HSD17B8
HSP90AB1
HSPA1L
HSPA4
HSPA4L
HSPA9
HSPD1
HSPE1
HSPH1
IARS2
IDH1
IDH3A
IDH3B
IGHM
ISOC2A
KIF21A
KIF2A
KIF5B
LONP1
LRPPRC
MCCC1
MCCC2
ME2
MRRF
NDRG4
NDUFAF2
NIPSNAP1
NIPSNAP3B
NMNAT3
NPEPPS
NSFL1C
NT5DC3
NUCB1
NWD2
OGDH
OPA1
PC
PCCA
PCCB
PCK2
PDCD6IP
PDE2A
PDK1
PEA15
PFKL
PFKP
PHF24
PNPLA8
PNPT1
POLDIP2
PPID
PPP2R5C
PSMA5
RAD23B
RELCH
RGS12
RNH1
RUFY3
RUNDC3A
SDR39U1
SERPINA1D
SLC25A25
SOD2
ST13
STIP1
SUCLA2
SUCLG1
TCP1
TCTE2
TIMM44
TIMM8A1
TRAP1
TXNRD2
USP9X
WDFY3
WDR44
XPO1
XPO7
YJEFN3

## Sheet: SYNGO annotations up proteins
your genelist input	gene hgnc_id	gene symbol	gene name	gene synonyms	GO term ID	GO term name	GO domain	SynGO annotation ID
HK1	HGNC:6222	KCNA4	potassium voltage-gated channel subfamily A member 4	KV1.4,HK1,HPCN2,PCN2,KCNA4L	GO:0099056	integral component of presynaptic membrane (GO:0099056)	CC	13
HK1	HGNC:6222	KCNA4	potassium voltage-gated channel subfamily A member 4	KV1.4,HK1,HPCN2,PCN2,KCNA4L	GO:0099055	integral component of postsynaptic membrane (GO:0099055)	CC	14
HK1	HGNC:6222	KCNA4	potassium voltage-gated channel subfamily A member 4	KV1.4,HK1,HPCN2,PCN2,KCNA4L	GO:0099508	voltage-gated ion channel activity involved in regulation of presynaptic membrane potential (GO:0099508)	BP	18
ROGDI	HGNC:29478	ROGDI	rogdi atypical leucine zipper	FLJ22386	GO:0098793	presynapse (GO:0098793)	CC	342
APOE	HGNC:613	APOE	apolipoprotein E	AD2	GO:0043083	synaptic cleft (GO:0043083)	CC	405
VAT1	HGNC:10934	SLC18A1	solute carrier family 18 member A1	CGAT,VMAT1,VAT1	GO:0045202	synapse (GO:0045202)	CC	469
DMXL2	HGNC:2938	DMXL2	Dmx like 2	RC3,KIAA0856,DFNA71	GO:0008021	synaptic vesicle (GO:0008021)	CC	477
DMXL2	HGNC:2938	DMXL2	Dmx like 2	RC3,KIAA0856,DFNA71	GO:0098992	neuronal dense core vesicle (GO:0098992)	CC	478
CADPS	HGNC:1426	CADPS	calcium dependent secretion activator	CAPS,KIAA1121,CAPS1,UNC-31	GO:0098793	presynapse (GO:0098793)	CC	491
CADPS	HGNC:1426	CADPS	calcium dependent secretion activator	CAPS,KIAA1121,CAPS1,UNC-31	GO:0099525	presynaptic dense core vesicle exocytosis (GO:0099525)	BP	493
CADPS	HGNC:1426	CADPS	calcium dependent secretion activator	CAPS,KIAA1121,CAPS1,UNC-31	GO:0016082	synaptic vesicle priming (GO:0016082)	BP	494
CADPS2	HGNC:16018	CADPS2	calcium dependent secretion activator 2	CAPS2	GO:0098793	presynapse (GO:0098793)	CC	495
CADPS	HGNC:1426	CADPS	calcium dependent secretion activator	CAPS,KIAA1121,CAPS1,UNC-31	GO:0098674	extrinsic component of neuronal dense core vesicle membrane (GO:0098674)	CC	557
CADPS2	HGNC:16018	CADPS2	calcium dependent secretion activator 2	CAPS2	GO:0016082	synaptic vesicle priming (GO:0016082)	BP	558
TUFM	HGNC:12420	TUFM	Tu translation elongation factor, mitochondrial	EFTU,EF-TUMT	GO:0045202	synapse (GO:0045202)	CC	594
BIN1	HGNC:1052	BIN1	bridging integrator 1	SH3P9,AMPH2,AMPHL	GO:0045202	synapse (GO:0045202)	CC	646
DNM3	HGNC:29125	DNM3	dynamin 3	KIAA0820	GO:0048488	synaptic vesicle endocytosis (GO:0048488)	BP	676
SYNJ1	HGNC:11503	SYNJ1	synaptojanin 1	INPP5G,PARK20	GO:0016191	synaptic vesicle uncoating (GO:0016191)	BP	701
SYNJ1	HGNC:11503	SYNJ1	synaptojanin 1	INPP5G,PARK20	GO:0098793	presynapse (GO:0098793)	CC	706
PACSIN1	HGNC:8570	PACSIN1	protein kinase C and casein kinase substrate in neurons 1	SDPI	GO:0048488	synaptic vesicle endocytosis (GO:0048488)	BP	735
CPLX3	HGNC:27652	CPLX3	complexin 3	CPX-III	GO:0099029	anchored component of presynaptic active zone membrane (GO:0099029)	CC	745
CPLX3	HGNC:27652	CPLX3	complexin 3	CPX-III	GO:0031630	regulation of synaptic vesicle fusion to presynaptic active zone membrane (GO:0031630)	BP	746
CPLX3	HGNC:27652	CPLX3	complexin 3	CPX-III	GO:0098993	anchored component of synaptic vesicle membrane (GO:0098993)	CC	748
TNC	HGNC:5318	TNC	tenascin C	TN,MGC167029,HXB,DFNA56	GO:0098966	perisynaptic extracellular matrix (GO:0098966)	CC	777
CNR1	HGNC:2159	CNR1	cannabinoid receptor 1	CB1K5,CB-R,CB1,CANN6,CB1A,CNR	SYNGO:presyn_regulationATPmetabolic	regulation of ATP metabolic process in the presynapse	BP	795
CNR1	HGNC:2159	CNR1	cannabinoid receptor 1	CB1K5,CB-R,CB1,CANN6,CB1A,CNR	GO:0099056	integral component of presynaptic membrane (GO:0099056)	CC	807
CNR1	HGNC:2159	CNR1	cannabinoid receptor 1	CB1K5,CB-R,CB1,CANN6,CB1A,CNR	GO:0099509	regulation of presynaptic cytosolic calcium levels (GO:0099509)	BP	808
APBA1	HGNC:578	APBA1	amyloid beta precursor protein binding family A member 1	D9S411E,X11,MINT1	GO:0048787	presynaptic active zone membrane (GO:0048787)	CC	869
APBA1	HGNC:578	APBA1	amyloid beta precursor protein binding family A member 1	D9S411E,X11,MINT1	GO:0099171	presynaptic modulation of chemical synaptic transmission (GO:0099171)	BP	870
APBA1	HGNC:578	APBA1	amyloid beta precursor protein binding family A member 1	D9S411E,X11,MINT1	GO:0099171	presynaptic modulation of chemical synaptic transmission (GO:0099171)	BP	872
PSEN1	HGNC:9508	PSEN1	presenilin 1	FAD,S182,PS1,AD3	GO:0099056	integral component of presynaptic membrane (GO:0099056)	CC	1030
NCSTN	HGNC:17091	NCSTN	nicastrin	KIAA0253,APH2	GO:0099056	integral component of presynaptic membrane (GO:0099056)	CC	1032
PSEN1	HGNC:9508	PSEN1	presenilin 1	FAD,S182,PS1,AD3	SYNGO:postsyn_ser	postsynaptic SER	CC	1035
APP	HGNC:620	APP	amyloid beta precursor protein	ALPHA-SAPP,AD1	GO:0048786	presynaptic active zone (GO:0048786)	CC	1055
CNR1	HGNC:2159	CNR1	cannabinoid receptor 1	CB1K5,CB-R,CB1,CANN6,CB1A,CNR	GO:0098921	retrograde trans-synaptic signaling by endocannabinoid (GO:0098921)	BP	1066
MAPK1	HGNC:6871	MAPK1	mitogen-activated protein kinase 1	ERK,ERK2,P41MAPK,MAPK2,PRKM2,PRKM1	GO:0014069	postsynaptic density (GO:0014069)	CC	1137
SYN3	HGNC:11496	SYN3	synapsin III		GO:0098850	extrinsic component of synaptic vesicle membrane (GO:0098850)	CC	1156
SYN3	HGNC:11496	SYN3	synapsin III		GO:0097091	synaptic vesicle clustering (GO:0097091)	BP	1157
SNAP47	HGNC:30669	SNAP47	synaptosome associated protein 47	SVAP1,SNAP-47,C1ORF142	GO:0048786	presynaptic active zone (GO:0048786)	CC	1211
SYN3	HGNC:11496	SYN3	synapsin III		GO:0098850	extrinsic component of synaptic vesicle membrane (GO:0098850)	CC	1233
EHD1	HGNC:3242	EHD1	EH domain containing 1	H-PAST,HPAST1,FLJ42622,FLJ44618,PAST1	GO:0048488	synaptic vesicle endocytosis (GO:0048488)	BP	1255
AP3D1	HGNC:568	AP3D1	adaptor related protein complex 3 subunit delta 1	ADTD	GO:0016182	synaptic vesicle budding from endosome (GO:0016182)	BP	1282
SYN3	HGNC:11496	SYN3	synapsin III		GO:0099504	synaptic vesicle cycle (GO:0099504)	BP	1468
BIN1	HGNC:1052	BIN1	bridging integrator 1	SH3P9,AMPH2,AMPHL	GO:0098850	extrinsic component of synaptic vesicle membrane (GO:0098850)	CC	1495
BIN1	HGNC:1052	BIN1	bridging integrator 1	SH3P9,AMPH2,AMPHL	GO:0048488	synaptic vesicle endocytosis (GO:0048488)	BP	1496
CLU	HGNC:2095	CLU	clusterin	SGP-2,SP-40,TRPM-2,KUB1,CLU1,CLU2,CLI,APOJ	GO:0045202	synapse (GO:0045202)	CC	1655
DPYSL3	HGNC:3015	DPYSL3	dihydropyrimidinase like 3	DRP-3,ULIP,CRMP4	GO:0045202	synapse (GO:0045202)	CC	1658
SNAP47	HGNC:30669	SNAP47	synaptosome associated protein 47	SVAP1,SNAP-47,C1ORF142	GO:0014069	postsynaptic density (GO:0014069)	CC	1690
APOE	HGNC:613	APOE	apolipoprotein E	AD2	GO:0050807	regulation of synapse organization (GO:0050807)	BP	1698
DNM3	HGNC:29125	DNM3	dynamin 3	KIAA0820	GO:0098793	presynapse (GO:0098793)	CC	1699
PACSIN1	HGNC:8570	PACSIN1	protein kinase C and casein kinase substrate in neurons 1	SDPI	GO:0098833	presynaptic endocytic zone (GO:0098833)	CC	1700
EHD1	HGNC:3242	EHD1	EH domain containing 1	H-PAST,HPAST1,FLJ42622,FLJ44618,PAST1	GO:0098793	presynapse (GO:0098793)	CC	1762
DNM1L	HGNC:2973	DNM1L	dynamin 1 like	DRP1,DVLP,HDYNIV,DYMPLE,VPS1	GO:0098835	presynaptic endocytic zone membrane (GO:0098835)	CC	1795
DNM1L	HGNC:2973	DNM1L	dynamin 1 like	DRP1,DVLP,HDYNIV,DYMPLE,VPS1	GO:0030672	synaptic vesicle membrane (GO:0030672)	CC	1796
DNM1L	HGNC:2973	DNM1L	dynamin 1 like	DRP1,DVLP,HDYNIV,DYMPLE,VPS1	GO:0048488	synaptic vesicle endocytosis (GO:0048488)	BP	1797
CLTB	HGNC:2091	CLTB	clathrin light chain B	LCB	GO:0098835	presynaptic endocytic zone membrane (GO:0098835)	CC	1817
CLTB	HGNC:2091	CLTB	clathrin light chain B	LCB	GO:0030672	synaptic vesicle membrane (GO:0030672)	CC	2079
DNAJC6	HGNC:15469	DNAJC6	DnaJ heat shock protein family (Hsp40) member C6	KIAA0473,PARK19	GO:0016191	synaptic vesicle uncoating (GO:0016191)	BP	2115
AP3D1	HGNC:568	AP3D1	adaptor related protein complex 3 subunit delta 1	ADTD	GO:0098830	presynaptic endosome (GO:0098830)	CC	2158
SNAP47	HGNC:30669	SNAP47	synaptosome associated protein 47	SVAP1,SNAP-47,C1ORF142	GO:0098967	exocytic insertion of neurotransmitter receptor to postsynaptic membrane (GO:0098967)	BP	2163
DMXL2	HGNC:2938	DMXL2	Dmx like 2	RC3,KIAA0856,DFNA71	GO:1901546	regulation of proton loading (GO:1901546)	BP	2178
AP3D1	HGNC:568	AP3D1	adaptor related protein complex 3 subunit delta 1	ADTD	GO:0016182	synaptic vesicle budding from endosome (GO:0016182)	BP	2198
AP3D1	HGNC:568	AP3D1	adaptor related protein complex 3 subunit delta 1	ADTD	GO:0098943	neurotransmitter receptor transport, postsynaptic endosome to lysosome (GO:0098943)	BP	2226
APP	HGNC:620	APP	amyloid beta precursor protein	ALPHA-SAPP,AD1	GO:1905606	regulation of presynapse assembly (GO:1905606)	BP	2279
SNCB	HGNC:11140	SNCB	synuclein beta		GO:0099523	presynaptic cytosol (GO:0099523)	CC	2445
SNCB	HGNC:11140	SNCB	synuclein beta		GO:0048488	synaptic vesicle endocytosis (GO:0048488)	BP	2446
VPS35	HGNC:13487	VPS35	VPS35 retromer complex component	FLJ10752,MEM3,PARK17	GO:0098793	presynapse (GO:0098793)	CC	2625
VPS35	HGNC:13487	VPS35	VPS35 retromer complex component	FLJ10752,MEM3,PARK17	GO:0098887	neurotransmitter receptor transport, endosome to postsynaptic membrane (GO:0098887)	BP	2651
VPS35	HGNC:13487	VPS35	VPS35 retromer complex component	FLJ10752,MEM3,PARK17	GO:0150052	regulation of postsynapse assembly (GO:0150052)	BP	2654
PACSIN1	HGNC:8570	PACSIN1	protein kinase C and casein kinase substrate in neurons 1	SDPI	GO:0099149	regulation of postsynaptic neurotransmitter receptor endocytosis (GO:0099149)	BP	2660
VPS35	HGNC:13487	VPS35	VPS35 retromer complex component	FLJ10752,MEM3,PARK17	GO:1900242	regulation of synaptic vesicle endocytosis (GO:1900242)	BP	2663
VPS35	HGNC:13487	VPS35	VPS35 retromer complex component	FLJ10752,MEM3,PARK17	GO:0098833	presynaptic endocytic zone (GO:0098833)	CC	2664
VPS35	HGNC:13487	VPS35	VPS35 retromer complex component	FLJ10752,MEM3,PARK17	GO:0098794	postsynapse (GO:0098794)	CC	2701
VPS35	HGNC:13487	VPS35	VPS35 retromer complex component	FLJ10752,MEM3,PARK17	GO:0098794	postsynapse (GO:0098794)	CC	2710
AP3D1	HGNC:568	AP3D1	adaptor related protein complex 3 subunit delta 1	ADTD	GO:0098793	presynapse (GO:0098793)	CC	2740
AP3D1	HGNC:568	AP3D1	adaptor related protein complex 3 subunit delta 1	ADTD	GO:0098794	postsynapse (GO:0098794)	CC	2742
PACSIN1	HGNC:8570	PACSIN1	protein kinase C and casein kinase substrate in neurons 1	SDPI	GO:0098839	postsynaptic density membrane (GO:0098839)	CC	2848
RGS14	HGNC:9996	RGS14	regulator of G protein signaling 14		GO:0050804	modulation of chemical synaptic transmission (GO:0050804)	BP	2864
RGS14	HGNC:9996	RGS14	regulator of G protein signaling 14		GO:0014069	postsynaptic density (GO:0014069)	CC	2865
DNM3	HGNC:29125	DNM3	dynamin 3	KIAA0820	GO:0098844	postsynaptic endocytic zone membrane (GO:0098844)	CC	2877
DNM3	HGNC:29125	DNM3	dynamin 3	KIAA0820	GO:0099186	structural constituent of postsynapse (GO:0099186)	BP	2881
PACSIN1	HGNC:8570	PACSIN1	protein kinase C and casein kinase substrate in neurons 1	SDPI	GO:0099149	regulation of postsynaptic neurotransmitter receptor endocytosis (GO:0099149)	BP	2907
SYNJ1	HGNC:11503	SYNJ1	synaptojanin 1	INPP5G,PARK20	GO:0099149	regulation of postsynaptic neurotransmitter receptor endocytosis (GO:0099149)	BP	2910
PSEN1	HGNC:9508	PSEN1	presenilin 1	FAD,S182,PS1,AD3	GO:0140249	protein catabolic process at postsynapse (GO:0140249)	BP	2970
PSEN1	HGNC:9508	PSEN1	presenilin 1	FAD,S182,PS1,AD3	GO:0099175	regulation of postsynapse organization (GO:0099175)	BP	2971
VPS35	HGNC:13487	VPS35	VPS35 retromer complex component	FLJ10752,MEM3,PARK17	GO:0090128	regulation of synapse maturation (GO:0090128)	BP	3735
BIN1	HGNC:1052	BIN1	bridging integrator 1	SH3P9,AMPH2,AMPHL	GO:0048488	synaptic vesicle endocytosis (GO:0048488)	BP	3742
BIN1	HGNC:1052	BIN1	bridging integrator 1	SH3P9,AMPH2,AMPHL	GO:0048488	synaptic vesicle endocytosis (GO:0048488)	BP	3746
WDR7	HGNC:13490	WDR7	WD repeat domain 7	KIAA0541,TRAG	GO:0008021	synaptic vesicle (GO:0008021)	CC	3960
VPS35	HGNC:13487	VPS35	VPS35 retromer complex component	FLJ10752,MEM3,PARK17	GO:0098793	presynapse (GO:0098793)	CC	3980
ROGDI	HGNC:29478	ROGDI	rogdi atypical leucine zipper	FLJ22386	GO:0098793	presynapse (GO:0098793)	CC	3991
PSEN1	HGNC:9508	PSEN1	presenilin 1	FAD,S182,PS1,AD3	GO:0098693	regulation of synaptic vesicle cycle (GO:0098693)	BP	4024
APP	HGNC:620	APP	amyloid beta precursor protein	ALPHA-SAPP,AD1	GO:0098992	neuronal dense core vesicle (GO:0098992)	CC	4030
DNM3	HGNC:29125	DNM3	dynamin 3	KIAA0820	GO:0099525	presynaptic dense core vesicle exocytosis (GO:0099525)	BP	4064
CADPS	HGNC:1426	CADPS	calcium dependent secretion activator	CAPS,KIAA1121,CAPS1,UNC-31	GO:0099525	presynaptic dense core vesicle exocytosis (GO:0099525)	BP	4065
VPS35	HGNC:13487	VPS35	VPS35 retromer complex component	FLJ10752,MEM3,PARK17	GO:0050804	modulation of chemical synaptic transmission (GO:0050804)	BP	4089
EEA1	HGNC:3185	EEA1	early endosome antigen 1	ZFYVE2	GO:0098794	postsynapse (GO:0098794)	CC	4115
EEA1	HGNC:3185	EEA1	early endosome antigen 1	ZFYVE2	GO:0099565	postsynaptic process involved in chemical synaptic transmission (GO:0099565)	BP	4125
CTSD	HGNC:2529	CTSD	cathepsin D	CLN10,CPSD	GO:0098830	presynaptic endosome (GO:0098830)	CC	4126
HSP90AA1	HGNC:5253	HSP90AA1	heat shock protein 90 alpha family class A member 1	HSP89,HSP90,FLJ31884,HSP90N,HSPC1,HSPCA	GO:0099072	regulation of postsynaptic membrane neurotransmitter receptor levels (GO:0099072)	BP	4131
DNAJC6	HGNC:15469	DNAJC6	DnaJ heat shock protein family (Hsp40) member C6	KIAA0473,PARK19	GO:0098894	extrinsic component of presynaptic endocytic zone membrane (GO:0098894)	CC	4164
KIF5C	HGNC:6325	KIF5C	kinesin family member 5C	NKHC2	GO:0099524	postsynaptic cytosol (GO:0099524)	CC	4165
APLP2	HGNC:598	APLP2	amyloid beta precursor like protein 2	APPH,APPL2	GO:0097444	spine apparatus (GO:0097444)	CC	4179
ATP6V1A	HGNC:851	ATP6V1A	ATPase H+ transporting V1 subunit A	VMA1,VA68,VPP2,ATP6A1,ATP6V1A1	GO:0097401	synaptic vesicle proton loading (GO:0097401)	BP	4440
ATP6V1H	HGNC:18303	ATP6V1H	ATPase H+ transporting V1 subunit H	CGI-11,SFD,VMA13,SFDALPHA,SFDBETA	GO:0097401	synaptic vesicle proton loading (GO:0097401)	BP	4453
ATP6V1A	HGNC:851	ATP6V1A	ATPase H+ transporting V1 subunit A	VMA1,VA68,VPP2,ATP6A1,ATP6V1A1	GO:0098850	extrinsic component of synaptic vesicle membrane (GO:0098850)	CC	4491
ATP6V1H	HGNC:18303	ATP6V1H	ATPase H+ transporting V1 subunit H	CGI-11,SFD,VMA13,SFDALPHA,SFDBETA	GO:0098850	extrinsic component of synaptic vesicle membrane (GO:0098850)	CC	4504
MAP2	HGNC:6839	MAP2	microtubule associated protein 2	MAP2A,MAP2B,MAP2C	GO:0098794	postsynapse (GO:0098794)	CC	4514
OGT	HGNC:8127	OGT	O-linked N-acetylglucosamine (GlcNAc) transferase	O-GLCNAC,HRNT1,MGC22921,FLJ23071,OGT1	GO:0045202	synapse (GO:0045202)	CC	4520
OGT	HGNC:8127	OGT	O-linked N-acetylglucosamine (GlcNAc) transferase	O-GLCNAC,HRNT1,MGC22921,FLJ23071,OGT1	GO:0098696	regulation of neurotransmitter receptor localization to postsynaptic specialization membrane (GO:0098696)	BP	4521
OGT	HGNC:8127	OGT	O-linked N-acetylglucosamine (GlcNAc) transferase	O-GLCNAC,HRNT1,MGC22921,FLJ23071,OGT1	GO:0099523	presynaptic cytosol (GO:0099523)	CC	4522
OGT	HGNC:8127	OGT	O-linked N-acetylglucosamine (GlcNAc) transferase	O-GLCNAC,HRNT1,MGC22921,FLJ23071,OGT1	GO:0099524	postsynaptic cytosol (GO:0099524)	CC	4524
OGT	HGNC:8127	OGT	O-linked N-acetylglucosamine (GlcNAc) transferase	O-GLCNAC,HRNT1,MGC22921,FLJ23071,OGT1	GO:0051963	regulation of synapse assembly (GO:0051963)	BP	4525

## Sheet: SYNGO ontologies up proteins
GO term ID	user interface reference code	GO domain	GO term name	GO term name - hierarchical structure	GO parent term ID	GSEA p-value	GSEA 'gene cluster' FDR corrected p-value	genes - hgnc_id	genes - hgnc_symbol	genes - your genelist input
GO:0045202		CC	synapse	synapse		0.000332761	0.00164789	HGNC:10934;HGNC:12420;HGNC:1052;HGNC:2095;HGNC:3015;HGNC:8127;HGNC:29478;HGNC:1426;HGNC:16018;HGNC:11503;HGNC:29125;HGNC:3242;HGNC:13487;HGNC:568;HGNC:11140;HGNC:620;HGNC:30669;HGNC:578;HGNC:27652;HGNC:8570;HGNC:2973;HGNC:2091;HGNC:15469;HGNC:2529;HGNC:2938;HGNC:13490;HGNC:11496;HGNC:851;HGNC:18303;HGNC:6222;HGNC:2159;HGNC:9508;HGNC:17091;HGNC:613;HGNC:3185;HGNC:6839;HGNC:6325;HGNC:598;HGNC:6871;…	SLC18A1;TUFM;BIN1;CLU;DPYSL3;OGT;ROGDI;CADPS;CADPS2;SYNJ1;DNM3;EHD1;VPS35;AP3D1;SNCB;APP;SNAP47;APBA1;CPLX3;PACSIN1;DNM1L;CLTB;DNAJC6;CTSD;DMXL2;WDR7;SYN3;ATP6V1A;ATP6V1H;KCNA4;CNR1;PSEN1;NCSTN;APOE;EEA1;MAP2;KIF5C;APLP2;MAPK1;RGS14;TNC	VAT1;TUFM;BIN1;CLU;DPYSL3;OGT;ROGDI;CADPS;CADPS2;SYNJ1;DNM3;EHD1;VPS35;AP3D1;SNCB;APP;SNAP47;APBA1;CPLX3;PACSIN1;DNM1L;CLTB;DNAJC6;CTSD;DMXL2;WDR7;SYN3;ATP6V1A;ATP6V1H;HK1;CNR1;PSEN1;NCSTN;APOE;EEA1;MAP2;KIF5C;APLP2;MAPK1;RGS14;TNC
GO:0097060	A1	CC	synaptic membrane	├─ synaptic membrane	GO:0045202
GO:0099243	A2	CC	extrinsic component of synaptic membrane	│ ├─ extrinsic component of synaptic membrane	GO:0097060
GO:0099699	A3	CC	integral component of synaptic membrane	│ └─ integral component of synaptic membrane	GO:0097060
GO:0098793	B1	CC	presynapse	├─ presynapse	GO:0045202	6.90837e-06	8.29004e-05	HGNC:29478;HGNC:1426;HGNC:16018;HGNC:11503;HGNC:29125;HGNC:3242;HGNC:13487;HGNC:568;HGNC:11140;HGNC:8127;HGNC:620;HGNC:30669;HGNC:578;HGNC:27652;HGNC:8570;HGNC:2973;HGNC:2091;HGNC:15469;HGNC:2529;HGNC:2938;HGNC:13490;HGNC:11496;HGNC:1052;HGNC:851;HGNC:18303;HGNC:6222;HGNC:2159;HGNC:9508;HGNC:17091	ROGDI;CADPS;CADPS2;SYNJ1;DNM3;EHD1;VPS35;AP3D1;SNCB;OGT;APP;SNAP47;APBA1;CPLX3;PACSIN1;DNM1L;CLTB;DNAJC6;CTSD;DMXL2;WDR7;SYN3;BIN1;ATP6V1A;ATP6V1H;KCNA4;CNR1;PSEN1;NCSTN	ROGDI;CADPS;CADPS2;SYNJ1;DNM3;EHD1;VPS35;AP3D1;SNCB;OGT;APP;SNAP47;APBA1;CPLX3;PACSIN1;DNM1L;CLTB;DNAJC6;CTSD;DMXL2;WDR7;SYN3;BIN1;ATP6V1A;ATP6V1H;HK1;CNR1;PSEN1;NCSTN
GO:0099523	B2	CC	presynaptic cytosol	│ ├─ presynaptic cytosol	GO:0098793			HGNC:11140;HGNC:8127	SNCB;OGT	SNCB;OGT
GO:0099569	B3	CC	presynaptic cytoskeleton	│ ├─ presynaptic cytoskeleton	GO:0098793
GO:0099182	B12	CC	presynaptic intermediate filament cytoskeleton	│ │ ├─ presynaptic intermediate filament cytoskeleton	GO:0099569
GO:0099143	B13	CC	presynaptic actin cytoskeleton	│ │ └─ presynaptic actin cytoskeleton	GO:0099569
GO:0048786	B4	CC	presynaptic active zone	│ ├─ presynaptic active zone	GO:0098793	0.137967	0.183956	HGNC:620;HGNC:30669;HGNC:578;HGNC:27652	APP;SNAP47;APBA1;CPLX3	APP;SNAP47;APBA1;CPLX3
GO:0098831	B14	CC	presynaptic active zone cytoplasmic component	│ │ ├─ presynaptic active zone cytoplasmic component	GO:0048786
GO:0048787	B15	CC	presynaptic active zone membrane	│ │ └─ presynaptic active zone membrane	GO:0048786			HGNC:578;HGNC:27652	APBA1;CPLX3	APBA1;CPLX3
GO:0099029	B27	CC	anchored component of presynaptic active zone membrane	│ │ ├─ anchored component of presynaptic active zone membrane	GO:0048787			HGNC:27652	CPLX3	CPLX3
GO:0098891	B28	CC	extrinsic component of presynaptic active zone membrane	│ │ ├─ extrinsic component of presynaptic active zone membrane	GO:0048787
GO:0099059	B29	CC	integral component of presynaptic active zone membrane	│ │ └─ integral component of presynaptic active zone membrane	GO:0048787
GO:0098833	B5	CC	presynaptic endocytic zone	│ ├─ presynaptic endocytic zone	GO:0098793	0.000411973	0.00164789	HGNC:8570;HGNC:13487;HGNC:2973;HGNC:2091;HGNC:15469	PACSIN1;VPS35;DNM1L;CLTB;DNAJC6	PACSIN1;VPS35;DNM1L;CLTB;DNAJC6
GO:0098835	B16	CC	presynaptic endocytic zone membrane	│ │ └─ presynaptic endocytic zone membrane	GO:0098833	0.0130975	0.0196463	HGNC:2973;HGNC:2091;HGNC:15469	DNM1L;CLTB;DNAJC6	DNM1L;CLTB;DNAJC6
GO:0098894	B30	CC	extrinsic component of presynaptic endocytic zone membrane	│ │ └─ extrinsic component of presynaptic endocytic zone membrane	GO:0098835			HGNC:15469	DNAJC6	DNAJC6
GO:0098830	B6	CC	presynaptic endosome	│ ├─ presynaptic endosome	GO:0098793			HGNC:568;HGNC:2529	AP3D1;CTSD	AP3D1;CTSD
GO:0098954	B17	CC	presynaptic endosome membrane	│ │ └─ presynaptic endosome membrane	GO:0098830
GO:0099067	B31	CC	integral component of presynaptic endosome membrane	│ │ └─ integral component of presynaptic endosome membrane	GO:0098954
GO:0008021	B7	CC	synaptic vesicle	│ ├─ synaptic vesicle	GO:0098793	0.00238702	0.00716105	HGNC:2938;HGNC:13490;HGNC:2973;HGNC:2091;HGNC:27652;HGNC:11496;HGNC:1052;HGNC:851;HGNC:18303	DMXL2;WDR7;DNM1L;CLTB;CPLX3;SYN3;BIN1;ATP6V1A;ATP6V1H	DMXL2;WDR7;DNM1L;CLTB;CPLX3;SYN3;BIN1;ATP6V1A;ATP6V1H
GO:0034592	B18	CC	synaptic vesicle lumen	│ │ ├─ synaptic vesicle lumen	GO:0008021
GO:0030672	B19	CC	synaptic vesicle membrane	│ │ └─ synaptic vesicle membrane	GO:0008021	0.011003	0.0188623	HGNC:2973;HGNC:2091;HGNC:27652;HGNC:11496;HGNC:1052;HGNC:851;HGNC:18303	DNM1L;CLTB;CPLX3;SYN3;BIN1;ATP6V1A;ATP6V1H	DNM1L;CLTB;CPLX3;SYN3;BIN1;ATP6V1A;ATP6V1H
GO:0098993	B32	CC	anchored component of synaptic vesicle membrane	│ │ ├─ anchored component of synaptic vesicle membrane	GO:0030672			HGNC:27652	CPLX3	CPLX3
GO:0098850	B33	CC	extrinsic component of synaptic vesicle membrane	│ │ ├─ extrinsic component of synaptic vesicle membrane	GO:0030672	0.00326421	0.00783411	HGNC:11496;HGNC:1052;HGNC:851;HGNC:18303	SYN3;BIN1;ATP6V1A;ATP6V1H	SYN3;BIN1;ATP6V1A;ATP6V1H
GO:0030285	B34	CC	integral component of synaptic vesicle membrane	│ │ └─ integral component of synaptic vesicle membrane	GO:0030672
GO:0098992	B8	CC	neuronal dense core vesicle	│ ├─ neuronal dense core vesicle	GO:0098793	0.009727	0.0188623	HGNC:2938;HGNC:620;HGNC:1426	DMXL2;APP;CADPS	DMXL2;APP;CADPS
GO:0099013	B20	CC	neuronal dense core vesicle lumen	│ │ ├─ neuronal dense core vesicle lumen	GO:0098992
GO:0099012	B21	CC	neuronal dense core vesicle membrane	│ │ └─ neuronal dense core vesicle membrane	GO:0098992			HGNC:1426	CADPS	CADPS
GO:0098674	B35	CC	extrinsic component of neuronal dense core vesicle membrane	│ │ ├─ extrinsic component of neuronal dense core vesicle membrane	GO:0099012			HGNC:1426	CADPS	CADPS
GO:0099066	B36	CC	integral component of neuronal dense core vesicle membrane	│ │ └─ integral component of neuronal dense core vesicle membrane	GO:0099012
GO:0042734	B9	CC	presynaptic membrane	│ ├─ presynaptic membrane	GO:0098793	0.255825		HGNC:6222;HGNC:2159;HGNC:9508;HGNC:17091	KCNA4;CNR1;PSEN1;NCSTN	HK1;CNR1;PSEN1;NCSTN
GO:0099026	B22	CC	anchored component of presynaptic membrane	│ │ ├─ anchored component of presynaptic membrane	GO:0042734
GO:0098888	B23	CC	extrinsic component of presynaptic membrane	│ │ ├─ extrinsic component of presynaptic membrane	GO:0042734
GO:0099056	B24	CC	integral component of presynaptic membrane	│ │ └─ integral component of presynaptic membrane	GO:0042734	0.161478	0.193774	HGNC:6222;HGNC:2159;HGNC:9508;HGNC:17091	KCNA4;CNR1;PSEN1;NCSTN	HK1;CNR1;PSEN1;NCSTN
SYNGO:presyn_ribosome	B10	CC	presynaptic ribosome	│ ├─ presynaptic ribosome	GO:0098793
SYNGO:presyn_er	B11	CC	presynaptic ER	│ └─ presynaptic ER	GO:0098793
SYNGO:presyn_er_membrane	B25	CC	presynaptic ER membrane	│ ├─ presynaptic ER membrane	SYNGO:presyn_er
SYNGO:presyn_er_membrane_integral	B37	CC	integral component of presynaptic ER membrane	│ │ └─ integral component of presynaptic ER membrane	SYNGO:presyn_er_membrane
SYNGO:presyn_ser	B26	CC	presynaptic SER	│ └─ presynaptic SER	SYNGO:presyn_er
SYNGO:presyn_ser_membrane	B38	CC	presynaptic SER membrane	│ └─ presynaptic SER membrane	SYNGO:presyn_ser
SYNGO:presyn_ser_membrane_integral	B39	CC	integral component of presynaptic SER membrane	│ └─ integral component of presynaptic SER membrane	SYNGO:presyn_ser_membrane
GO:0043083	C1	CC	synaptic cleft	├─ synaptic cleft	GO:0045202			HGNC:613	APOE	APOE
GO:0098965	C2	CC	extracellular matrix of synaptic cleft	│ └─ extracellular matrix of synaptic cleft	GO:0043083
GO:0098794	D1	CC	postsynapse	├─ postsynapse	GO:0045202	0.494414	0.539361	HGNC:13487;HGNC:568;HGNC:3185;HGNC:6839;HGNC:6325;HGNC:8127;HGNC:598;HGNC:6871;HGNC:30669;HGNC:9996;HGNC:8570;HGNC:29125;HGNC:6222;HGNC:9508	VPS35;AP3D1;EEA1;MAP2;KIF5C;OGT;APLP2;MAPK1;SNAP47;RGS14;PACSIN1;DNM3;KCNA4;PSEN1	VPS35;AP3D1;EEA1;MAP2;KIF5C;OGT;APLP2;MAPK1;SNAP47;RGS14;PACSIN1;DNM3;HK1;PSEN1
GO:0099524	D2	CC	postsynaptic cytosol	│ ├─ postsynaptic cytosol	GO:0098794			HGNC:6325;HGNC:8127	KIF5C;OGT	KIF5C;OGT
GO:0099571	D3	CC	postsynaptic cytoskeleton	│ ├─ postsynaptic cytoskeleton	GO:0098794
GO:0099160	D12	CC	postsynaptic intermediate filament cytoskeleton	│ │ ├─ postsynaptic intermediate filament cytoskeleton	GO:0099571
GO:0098871	D13	CC	postsynaptic actin cytoskeleton	│ │ ├─ postsynaptic actin cytoskeleton	GO:0099571
GO:0150050	D14	CC	postsynaptic septin cytoskeleton	│ │ ├─ postsynaptic septin cytoskeleton	GO:0099571
GO:0099189	D15	CC	postsynaptic spectrin-associated cytoskeleton	│ │ └─ postsynaptic spectrin-associated cytoskeleton	GO:0099571
GO:0097444	D4	CC	spine apparatus	│ ├─ spine apparatus	GO:0098794			HGNC:598	APLP2	APLP2
GO:0098897	D16	CC	spine apparatus membrane	│ │ └─ spine apparatus membrane	GO:0097444
GO:0099065	D30	CC	integral component of spine apparatus membrane	│ │ └─ integral component of spine apparatus membrane	GO:0098897
GO:0150051	D5	CC	postsynaptic Golgi apparatus	│ ├─ postsynaptic Golgi apparatus	GO:0098794
GO:0099572	D6	CC	postsynaptic specialization	│ ├─ postsynaptic specialization	GO:0098794	0.905497		HGNC:6871;HGNC:30669;HGNC:9996;HGNC:8570	MAPK1;SNAP47;RGS14;PACSIN1	MAPK1;SNAP47;RGS14;PACSIN1
GO:0099091	D17	CC	postsynaptic specialization, intracellular component	│ │ ├─ postsynaptic specialization, intracellular component	GO:0099572
GO:0099634	D18	CC	postsynaptic specialization membrane	│ │ ├─ postsynaptic specialization membrane	GO:0099572
GO:0098892	D31	CC	extrinsic component of postsynaptic specialization membrane	│ │ │ ├─ extrinsic component of postsynaptic specialization membrane	GO:0099634
GO:0099060	D32	CC	integral component of postsynaptic specialization membrane	│ │ │ └─ integral component of postsynaptic specialization membrane	GO:0099634
GO:0014069	D19	CC	postsynaptic density	│ │ ├─ postsynaptic density	GO:0099572	0.824948	0.824948	HGNC:6871;HGNC:30669;HGNC:9996;HGNC:8570	MAPK1;SNAP47;RGS14;PACSIN1	MAPK1;SNAP47;RGS14;PACSIN1
GO:0099092	D33	CC	postsynaptic density, intracellular component	│ │ │ ├─ postsynaptic density, intracellular component	GO:0014069
GO:0098839	D34	CC	postsynaptic density membrane	│ │ │ └─ postsynaptic density membrane	GO:0014069			HGNC:8570	PACSIN1	PACSIN1
GO:0099031	D40	CC	anchored component of postsynaptic density membrane	│ │ │ ├─ anchored component of postsynaptic density membrane	GO:0098839
GO:0099147	D41	CC	extrinsic component of postsynaptic density membrane	│ │ │ ├─ extrinsic component of postsynaptic density membrane	GO:0098839
GO:0099061	D42	CC	integral component of postsynaptic density membrane	│ │ │ └─ integral component of postsynaptic density membrane	GO:0098839
GO:0099629	D20	CC	postsynaptic specialization of symmetric synapse	│ │ └─ postsynaptic specialization of symmetric synapse	GO:0099572
GO:0098843	D7	CC	postsynaptic endocytic zone	│ ├─ postsynaptic endocytic zone	GO:0098794			HGNC:29125	DNM3	DNM3
GO:0098844	D21	CC	postsynaptic endocytic zone membrane	│ │ └─ postsynaptic endocytic zone membrane	GO:0098843			HGNC:29125	DNM3	DNM3
GO:0098845	D8	CC	postsynaptic endosome	│ ├─ postsynaptic endosome	GO:0098794
GO:0098895	D22	CC	postsynaptic endosome membrane	│ │ ├─ postsynaptic endosome membrane	GO:0098845
GO:0098999	D35	CC	extrinsic component of postsynaptic endosome membrane	│ │ │ └─ extrinsic component of postsynaptic endosome membrane	GO:0098895
GO:0098842	D23	CC	postsynaptic early endosome	│ │ ├─ postsynaptic early endosome	GO:0098845
GO:0098896	D36	CC	postsynaptic early endosome membrane	│ │ │ └─ postsynaptic early endosome membrane	GO:0098842
GO:0098998	D43	CC	extrinsic component of postsynaptic early endosome membrane	│ │ │ └─ extrinsic component of postsynaptic early endosome membrane	GO:0098896
GO:0098837	D24	CC	postsynaptic recycling endosome	│ │ └─ postsynaptic recycling endosome	GO:0098845
GO:0098944	D37	CC	postsynaptic recycling endosome membrane	│ │ └─ postsynaptic recycling endosome membrane	GO:0098837
GO:0099033	D44	CC	anchored component of postsynaptic recycling endosome membrane	│ │ └─ anchored component of postsynaptic recycling endosome membrane	GO:0098944
GO:0045211	D9	CC	postsynaptic membrane	│ ├─ postsynaptic membrane	GO:0098794			HGNC:6222	KCNA4	HK1
GO:0099025	D25	CC	anchored component of postsynaptic membrane	│ │ ├─ anchored component of postsynaptic membrane	GO:0045211
GO:0098890	D26	CC	extrinsic component of postsynaptic membrane	│ │ ├─ extrinsic component of postsynaptic membrane	GO:0045211
GO:0099055	D27	CC	integral component of postsynaptic membrane	│ │ └─ integral component of postsynaptic membrane	GO:0045211			HGNC:6222	KCNA4	HK1
SYNGO:postsyn_ribosome	D10	CC	postsynaptic ribosome	│ ├─ postsynaptic ribosome	GO:0098794
SYNGO:postsyn_er	D11	CC	postsynaptic ER	│ └─ postsynaptic ER	GO:0098794			HGNC:9508	PSEN1	PSEN1
SYNGO:postsyn_er_membrane	D28	CC	postsynaptic ER membrane	│ ├─ postsynaptic ER membrane	SYNGO:postsyn_er
SYNGO:postsyn_er_membrane_integral	D38	CC	integral component of postsynaptic ER membrane	│ │ └─ integral component of postsynaptic ER membrane	SYNGO:postsyn_er_membrane
SYNGO:postsyn_ser	D29	CC	postsynaptic SER	│ └─ postsynaptic SER	SYNGO:postsyn_er			HGNC:9508	PSEN1	PSEN1
SYNGO:postsyn_ser_membrane	D39	CC	postsynaptic SER membrane	│ └─ postsynaptic SER membrane	SYNGO:postsyn_ser
SYNGO:postsyn_ser_membrane_integral	D45	CC	integral component of postsynaptic SER membrane	│ └─ integral component of postsynaptic SER membrane	SYNGO:postsyn_ser_membrane
GO:0099544	E1	CC	extrasynaptic space	└─ extrasynaptic space	GO:0045202			HGNC:5318	TNC	TNC
GO:0098966	E2	CC	perisynaptic extracellular matrix	└─ perisynaptic extracellular matrix	GO:0099544			HGNC:5318	TNC	TNC
SYNGO:synprocess		BP	process in the synapse	process in the synapse		0.0234304	0.0515469	HGNC:2159;HGNC:6222;HGNC:11496;HGNC:9508;HGNC:568;HGNC:27652;HGNC:1426;HGNC:16018;HGNC:851;HGNC:18303;HGNC:2938;HGNC:29125;HGNC:8570;HGNC:3242;HGNC:1052;HGNC:2973;HGNC:11140;HGNC:13487;HGNC:11503;HGNC:15469;HGNC:5253;HGNC:8127;HGNC:30669;HGNC:9996;HGNC:578;HGNC:3185;HGNC:613;HGNC:620	CNR1;KCNA4;SYN3;PSEN1;AP3D1;CPLX3;CADPS;CADPS2;ATP6V1A;ATP6V1H;DMXL2;DNM3;PACSIN1;EHD1;BIN1;DNM1L;SNCB;VPS35;SYNJ1;DNAJC6;HSP90AA1;OGT;SNAP47;RGS14;APBA1;EEA1;APOE;APP	CNR1;HK1;SYN3;PSEN1;AP3D1;CPLX3;CADPS;CADPS2;ATP6V1A;ATP6V1H;DMXL2;DNM3;PACSIN1;EHD1;BIN1;DNM1L;SNCB;VPS35;SYNJ1;DNAJC6;HSP90AA1;OGT;SNAP47;RGS14;APBA1;EEA1;APOE;APP
SYNGO:presynprocess	F1	BP	process in the presynapse	├─ process in the presynapse	SYNGO:synprocess	4.19874e-06	2.30931e-05	HGNC:2159;HGNC:6222;HGNC:11496;HGNC:9508;HGNC:568;HGNC:27652;HGNC:1426;HGNC:16018;HGNC:851;HGNC:18303;HGNC:2938;HGNC:29125;HGNC:8570;HGNC:3242;HGNC:1052;HGNC:2973;HGNC:11140;HGNC:13487;HGNC:11503;HGNC:15469	CNR1;KCNA4;SYN3;PSEN1;AP3D1;CPLX3;CADPS;CADPS2;ATP6V1A;ATP6V1H;DMXL2;DNM3;PACSIN1;EHD1;BIN1;DNM1L;SNCB;VPS35;SYNJ1;DNAJC6	CNR1;HK1;SYN3;PSEN1;AP3D1;CPLX3;CADPS;CADPS2;ATP6V1A;ATP6V1H;DMXL2;DNM3;PACSIN1;EHD1;BIN1;DNM1L;SNCB;VPS35;SYNJ1;DNAJC6
GO:0099509	F2	BP	regulation of presynaptic cytosolic calcium levels	│ ├─ regulation of presynaptic cytosolic calcium levels	SYNGO:presynprocess			HGNC:2159	CNR1	CNR1
GO:1905056	F11	BP	ATPase-coupled calcium ion transmembrane transporter activity involved in regulation of presynaptic cytosolic calcium levels	│ │ ├─ ATPase-coupled calcium ion transmembrane transporter activity involved in regulation of presynaptic cytosolic calcium levels	GO:0099509
GO:0099534	F12	BP	calcium ion binding involved in regulation of presynaptic cytosolic calcium levels	│ │ ├─ calcium ion binding involved in regulation of presynaptic cytosolic calcium levels	GO:0099509
GO:0099626	F13	BP	voltage-gated calcium channel activity involved in regulation of presynaptic cytosolic calcium levels	│ │ └─ voltage-gated calcium channel activity involved in regulation of presynaptic cytosolic calcium levels	GO:0099509
GO:0099505	F3	BP	regulation of presynaptic membrane potential	│ ├─ regulation of presynaptic membrane potential	SYNGO:presynprocess			HGNC:6222	KCNA4	HK1
GO:0099507	F14	BP	ligand-gated ion channel activity involved in regulation of presynaptic membrane potential	│ │ ├─ ligand-gated ion channel activity involved in regulation of presynaptic membrane potential	GO:0099505
GO:0099508	F15	BP	voltage-gated ion channel activity involved in regulation of presynaptic membrane potential	│ │ ├─ voltage-gated ion channel activity involved in regulation of presynaptic membrane potential	GO:0099505			HGNC:6222	KCNA4	HK1
GO:0150047	F16	BP	G protein-coupled neurotransmitter receptor activity involved in regulation of presynaptic membrane potential	│ │ ├─ G protein-coupled neurotransmitter receptor activity involved in regulation of presynaptic membrane potential	GO:0099505
GO:0140232	F17	BP	intracellular cAMP-activated cation channel activity involved in regulation of presynaptic membrane potential	│ │ └─ intracellular cAMP-activated cation channel activity involved in regulation of presynaptic membrane potential	GO:0099505
GO:0140238	F4	BP	presynaptic endocytosis	│ ├─ presynaptic endocytosis	SYNGO:presynprocess
GO:0099504	F5	BP	synaptic vesicle cycle	│ ├─ synaptic vesicle cycle	SYNGO:presynprocess	7.96451e-07	8.76096e-06	HGNC:11496;HGNC:9508;HGNC:568;HGNC:27652;HGNC:1426;HGNC:16018;HGNC:851;HGNC:18303;HGNC:2938;HGNC:29125;HGNC:8570;HGNC:3242;HGNC:1052;HGNC:2973;HGNC:11140;HGNC:13487;HGNC:11503;HGNC:15469	SYN3;PSEN1;AP3D1;CPLX3;CADPS;CADPS2;ATP6V1A;ATP6V1H;DMXL2;DNM3;PACSIN1;EHD1;BIN1;DNM1L;SNCB;VPS35;SYNJ1;DNAJC6	SYN3;PSEN1;AP3D1;CPLX3;CADPS;CADPS2;ATP6V1A;ATP6V1H;DMXL2;DNM3;PACSIN1;EHD1;BIN1;DNM1L;SNCB;VPS35;SYNJ1;DNAJC6
GO:0098693	F18	BP	regulation of synaptic vesicle cycle	│ │ ├─ regulation of synaptic vesicle cycle	GO:0099504			HGNC:9508	PSEN1	PSEN1
GO:0097091	F19	BP	synaptic vesicle clustering	│ │ ├─ synaptic vesicle clustering	GO:0099504			HGNC:11496	SYN3	SYN3
GO:0099532	F20	BP	synaptic vesicle endosomal processing	│ │ ├─ synaptic vesicle endosomal processing	GO:0099504			HGNC:568	AP3D1	AP3D1
GO:0016182	F29	BP	synaptic vesicle budding from endosome	│ │ │ ├─ synaptic vesicle budding from endosome	GO:0099532			HGNC:568	AP3D1	AP3D1
GO:0016189	F30	BP	synaptic vesicle to endosome fusion	│ │ │ └─ synaptic vesicle to endosome fusion	GO:0099532
GO:0016079	F21	BP	synaptic vesicle exocytosis	│ │ ├─ synaptic vesicle exocytosis	GO:0099504	0.211687	0.291069	HGNC:27652;HGNC:1426;HGNC:16018	CPLX3;CADPS;CADPS2	CPLX3;CADPS;CADPS2
GO:0099502	F31	BP	calcium-dependent activation of synaptic vesicle fusion	│ │ │ ├─ calcium-dependent activation of synaptic vesicle fusion	GO:0016079
GO:0150037	F41	BP	regulation of calcium-dependent activation of synaptic vesicle fusion	│ │ │ │ └─ regulation of calcium-dependent activation of synaptic vesicle fusion	GO:0099502
GO:2000300	F32	BP	regulation of synaptic vesicle exocytosis	│ │ │ ├─ regulation of synaptic vesicle exocytosis	GO:0016079
GO:0016081	F33	BP	synaptic vesicle docking	│ │ │ ├─ synaptic vesicle docking	GO:0016079
GO:0099148	F42	BP	regulation of synaptic vesicle docking	│ │ │ │ └─ regulation of synaptic vesicle docking	GO:0016081
GO:0031629	F34	BP	synaptic vesicle fusion to presynaptic active zone membrane	│ │ │ ├─ synaptic vesicle fusion to presynaptic active zone membrane	GO:0016079			HGNC:27652	CPLX3	CPLX3
GO:0031630	F43	BP	regulation of synaptic vesicle fusion to presynaptic active zone membrane	│ │ │ │ └─ regulation of synaptic vesicle fusion to presynaptic active zone membrane	GO:0031629			HGNC:27652	CPLX3	CPLX3
GO:0016082	F35	BP	synaptic vesicle priming	│ │ │ └─ synaptic vesicle priming	GO:0016079			HGNC:1426;HGNC:16018	CADPS;CADPS2	CADPS;CADPS2
GO:0010807	F44	BP	regulation of synaptic vesicle priming	│ │ │ └─ regulation of synaptic vesicle priming	GO:0016082
GO:0098700	F22	BP	synaptic vesicle neurotransmitter loading	│ │ ├─ synaptic vesicle neurotransmitter loading	GO:0099504
GO:0099162	F36	BP	regulation of synaptic vesicle neurotransmitter loading	│ │ │ └─ regulation of synaptic vesicle neurotransmitter loading	GO:0098700
GO:0099180	F23	BP	zinc ion import into synaptic vesicle	│ │ ├─ zinc ion import into synaptic vesicle	GO:0099504
GO:0097401	F24	BP	synaptic vesicle proton loading	│ │ ├─ synaptic vesicle proton loading	GO:0099504	0.009727	0.0267492	HGNC:851;HGNC:18303;HGNC:2938	ATP6V1A;ATP6V1H;DMXL2	ATP6V1A;ATP6V1H;DMXL2
GO:1901546	F37	BP	regulation of proton loading	│ │ │ └─ regulation of proton loading	GO:0097401			HGNC:2938	DMXL2	DMXL2
GO:0048488	F25	BP	synaptic vesicle endocytosis	│ │ └─ synaptic vesicle endocytosis	GO:0099504	1.42953e-05	5.24162e-05	HGNC:29125;HGNC:8570;HGNC:3242;HGNC:1052;HGNC:2973;HGNC:11140;HGNC:13487;HGNC:11503;HGNC:15469	DNM3;PACSIN1;EHD1;BIN1;DNM1L;SNCB;VPS35;SYNJ1;DNAJC6	DNM3;PACSIN1;EHD1;BIN1;DNM1L;SNCB;VPS35;SYNJ1;DNAJC6
GO:1900242	F38	BP	regulation of synaptic vesicle endocytosis	│ │ ├─ regulation of synaptic vesicle endocytosis	GO:0048488			HGNC:13487	VPS35	VPS35
GO:0016185	F39	BP	synaptic vesicle budding from presynaptic endocytic zone membrane	│ │ ├─ synaptic vesicle budding from presynaptic endocytic zone membrane	GO:0048488
GO:0098694	F45	BP	regulation of synaptic vesicle budding from presynaptic endocytic zone membrane	│ │ │ └─ regulation of synaptic vesicle budding from presynaptic endocytic zone membrane	GO:0016185
GO:0016191	F40	BP	synaptic vesicle uncoating	│ │ └─ synaptic vesicle uncoating	GO:0048488			HGNC:11503;HGNC:15469	SYNJ1;DNAJC6	SYNJ1;DNAJC6
GO:0099525	F6	BP	presynaptic dense core vesicle exocytosis	│ ├─ presynaptic dense core vesicle exocytosis	SYNGO:presynprocess			HGNC:1426;HGNC:29125	CADPS;DNM3	CADPS;DNM3
GO:0099161	F26	BP	regulation of presynaptic dense core vesicle exocytosis	│ │ └─ regulation of presynaptic dense core vesicle exocytosis	GO:0099525
GO:0001504	F7	BP	neurotransmitter uptake	│ ├─ neurotransmitter uptake	SYNGO:presynprocess
GO:0098810	F8	BP	neurotransmitter reuptake	│ ├─ neurotransmitter reuptake	SYNGO:presynprocess
GO:0051580	F27	BP	regulation of neurotransmitter uptake	│ │ └─ regulation of neurotransmitter uptake	GO:0098810
SYNGO:presyn_chaperoneProteinFolding	F9	BP	presynaptic chaperone-mediated protein folding	│ ├─ presynaptic chaperone-mediated protein folding	SYNGO:presynprocess
GO:0098928	F10	BP	presynaptic signaling pathway	│ └─ presynaptic signaling pathway	SYNGO:presynprocess
GO:0099526	F28	BP	presynapse to nucleus signaling pathway	│ └─ presynapse to nucleus signaling pathway	GO:0098928
SYNGO:postsynprocess	G1	BP	process in the postsynapse	├─ process in the postsynapse	SYNGO:synprocess	0.46279		HGNC:5253;HGNC:8127;HGNC:30669;HGNC:8570;HGNC:11503	HSP90AA1;OGT;SNAP47;PACSIN1;SYNJ1	HSP90AA1;OGT;SNAP47;PACSIN1;SYNJ1
GO:0099566	G2	BP	regulation of postsynaptic cytosolic calcium levels	│ ├─ regulation of postsynaptic cytosolic calcium levels	SYNGO:postsynprocess
GO:1905059	G8	BP	ATPase-coupled calcium ion transmembrane transporter activity involved in regulation of postsynaptic cytosolic calcium levels	│ │ ├─ ATPase-coupled calcium ion transmembrane transporter activity involved in regulation of postsynaptic cytosolic calcium levels	GO:0099566
GO:0099567	G9	BP	calcium ion binding involved in regulation of postsynaptic cytosolic calcium levels	│ │ ├─ calcium ion binding involved in regulation of postsynaptic cytosolic calcium levels	GO:0099566
GO:1905060	G10	BP	calcium:cation antiporter activity involved in regulation of postsynaptic cytosolic calcium ion levels	│ │ ├─ calcium:cation antiporter activity involved in regulation of postsynaptic cytosolic calcium ion levels	GO:0099566
GO:0098695	G11	BP	inositol 1,4,5-trisphosphate receptor activity involved in regulation of postsynaptic cytosolic calcium levels	│ │ ├─ inositol 1,4,5-trisphosphate receptor activity involved in regulation of postsynaptic cytosolic calcium levels	GO:0099566
GO:0099583	G12	BP	neurotransmitter receptor activity involved in regulation of postsynaptic cytosolic calcium levels	│ │ └─ neurotransmitter receptor activity involved in regulation of postsynaptic cytosolic calcium levels	GO:0099566
GO:0098872	G22	BP	G-protein coupled neurotransmitter receptor activity involved in regulation of postsynaptic cytosolic calcium levels	│ │ └─ G-protein coupled neurotransmitter receptor activity involved in regulation of postsynaptic cytosolic calcium levels	GO:0099583
GO:0060078	G3	BP	regulation of postsynaptic membrane potential	│ ├─ regulation of postsynaptic membrane potential	SYNGO:postsynprocess
GO:0140233	G13	BP	intracellular cAMP-activated cation channel activity involved in regulation of postsynaptic membrane potential	│ │ ├─ intracellular cAMP-activated cation channel activity involved in regulation of postsynaptic membrane potential	GO:0060078
GO:0099579	G23	BP	G protein-coupled neurotransmitter receptor activity involved in regulation of postsynaptic membrane potential	│ │ │ └─ G protein-coupled neurotransmitter receptor activity involved in regulation of postsynaptic membrane potential	GO:0140233
GO:1904315	G14	BP	transmitter-gated ion channel activity involved in regulation of postsynaptic membrane potential	│ │ ├─ transmitter-gated ion channel activity involved in regulation of postsynaptic membrane potential	GO:0060078
GO:1905030	G15	BP	voltage-gated ion channel activity involved in regulation of postsynaptic membrane potential	│ │ └─ voltage-gated ion channel activity involved in regulation of postsynaptic membrane potential	GO:0060078
GO:0098962	G4	BP	regulation of postsynaptic neurotransmitter receptor activity	│ ├─ regulation of postsynaptic neurotransmitter receptor activity	SYNGO:postsynprocess
GO:0099072	G5	BP	regulation of postsynaptic membrane neurotransmitter receptor levels	│ ├─ regulation of postsynaptic membrane neurotransmitter receptor levels	SYNGO:postsynprocess	0.144202	0.226603	HGNC:5253;HGNC:8127;HGNC:30669;HGNC:8570;HGNC:11503	HSP90AA1;OGT;SNAP47;PACSIN1;SYNJ1	HSP90AA1;OGT;SNAP47;PACSIN1;SYNJ1
GO:0099645	G16	BP	neurotransmitter receptor localization to postsynaptic specialization membrane	│ │ ├─ neurotransmitter receptor localization to postsynaptic specialization membrane	GO:0099072			HGNC:8127	OGT	OGT
GO:0098696	G24	BP	regulation of neurotransmitter receptor localization to postsynaptic specialization membrane	│ │ │ └─ regulation of neurotransmitter receptor localization to postsynaptic specialization membrane	GO:0099645			HGNC:8127	OGT	OGT
GO:0098967	G17	BP	exocytic insertion of neurotransmitter receptor to postsynaptic membrane	│ │ ├─ exocytic insertion of neurotransmitter receptor to postsynaptic membrane	GO:0099072			HGNC:30669	SNAP47	SNAP47
GO:0099145	G25	BP	regulation of exocytic insertion of neurotransmitter receptor to postsynaptic membrane	│ │ │ └─ regulation of exocytic insertion of neurotransmitter receptor to postsynaptic membrane	GO:0098967
GO:0098970	G18	BP	postsynaptic neurotransmitter receptor diffusion trapping	│ │ ├─ postsynaptic neurotransmitter receptor diffusion trapping	GO:0099072
GO:0150054	G26	BP	regulation of postsynaptic neurotransmitter receptor diffusion trapping	│ │ │ └─ regulation of postsynaptic neurotransmitter receptor diffusion trapping	GO:0098970
GO:0098884	G19	BP	postsynaptic neurotransmitter receptor endocytosis	│ │ └─ postsynaptic neurotransmitter receptor endocytosis	GO:0099072			HGNC:8570;HGNC:11503	PACSIN1;SYNJ1	PACSIN1;SYNJ1
GO:0099149	G27	BP	regulation of postsynaptic neurotransmitter receptor endocytosis	│ │ └─ regulation of postsynaptic neurotransmitter receptor endocytosis	GO:0098884			HGNC:8570;HGNC:11503	PACSIN1;SYNJ1	PACSIN1;SYNJ1
GO:0150038	G6	BP	postsynaptic dense core vesicle exocytosis	│ ├─ postsynaptic dense core vesicle exocytosis	SYNGO:postsynprocess
GO:0150044	G20	BP	regulation of postsynaptic dense core vesicle exocytosis	│ │ └─ regulation of postsynaptic dense core vesicle exocytosis	GO:0150038
GO:0098926	G7	BP	postsynaptic signaling pathway	│ └─ postsynaptic signaling pathway	SYNGO:postsynprocess
GO:0099527	G21	BP	postsynapse to nucleus signaling pathway	│ └─ postsynapse to nucleus signaling pathway	GO:0098926
GO:1905539	G28	BP	regulation of postsynapse to nucleus signaling pathway	│ └─ regulation of postsynapse to nucleus signaling pathway	GO:0099527
GO:0099536	H1	BP	synaptic signaling	├─ synaptic signaling	SYNGO:synprocess	0.332435		HGNC:2159;HGNC:9996;HGNC:13487;HGNC:578;HGNC:3185	CNR1;RGS14;VPS35;APBA1;EEA1	CNR1;RGS14;VPS35;APBA1;EEA1
GO:0099537	H2	BP	trans-synaptic signaling	│ ├─ trans-synaptic signaling	GO:0099536	0.317436	0.387978	HGNC:2159;HGNC:9996;HGNC:13487;HGNC:578;HGNC:3185	CNR1;RGS14;VPS35;APBA1;EEA1	CNR1;RGS14;VPS35;APBA1;EEA1
GO:0099541	H5	BP	trans-synaptic signaling by lipid	│ │ ├─ trans-synaptic signaling by lipid	GO:0099537			HGNC:2159	CNR1	CNR1
GO:0099542	H13	BP	trans-synaptic signaling by endocannabinoid	│ │ │ └─ trans-synaptic signaling by endocannabinoid	GO:0099541			HGNC:2159	CNR1	CNR1
GO:0098921	H21	BP	retrograde trans-synaptic signaling by endocannabinoid	│ │ │ ├─ retrograde trans-synaptic signaling by endocannabinoid	GO:0099542			HGNC:2159	CNR1	CNR1
GO:0099178	H26	BP	regulation of retrograde trans-synaptic signaling by endocanabinoid	│ │ │ │ └─ regulation of retrograde trans-synaptic signaling by endocanabinoid	GO:0098921
GO:0099553	H22	BP	trans-synaptic signaling by endocannabinoid, modulating synaptic transmission	│ │ │ └─ trans-synaptic signaling by endocannabinoid, modulating synaptic transmission	GO:0099542
GO:0150036	H27	BP	regulation of trans-synaptic signaling by endocannabinoid, modulating synaptic transmission	│ │ │ └─ regulation of trans-synaptic signaling by endocannabinoid, modulating synaptic transmission	GO:0099553
GO:0099540	H6	BP	trans-synaptic signaling by neuropeptide	│ │ ├─ trans-synaptic signaling by neuropeptide	GO:0099537
GO:0099543	H7	BP	trans-synaptic signaling by soluble gas	│ │ ├─ trans-synaptic signaling by soluble gas	GO:0099537
GO:0099548	H14	BP	trans-synaptic signaling by nitric oxide	│ │ │ └─ trans-synaptic signaling by nitric oxide	GO:0099543
GO:0099555	H23	BP	trans-synaptic signaling by nitric oxide, modulating synaptic transmission	│ │ │ └─ trans-synaptic signaling by nitric oxide, modulating synaptic transmission	GO:0099548
GO:0098925	H28	BP	retrograde trans-synaptic signaling by nitric oxide, modulating synaptic transmission	│ │ │ └─ retrograde trans-synaptic signaling by nitric oxide, modulating synaptic transmission	GO:0099555
GO:0099545	H8	BP	trans-synaptic signaling by trans-synaptic complex	│ │ ├─ trans-synaptic signaling by trans-synaptic complex	GO:0099537
GO:0098942	H15	BP	retrograde trans-synaptic signaling by trans-synaptic protein complex	│ │ │ ├─ retrograde trans-synaptic signaling by trans-synaptic protein complex	GO:0099545
GO:0099557	H16	BP	trans-synaptic signaling by trans-synaptic complex, modulating synaptic transmission	│ │ │ └─ trans-synaptic signaling by trans-synaptic complex, modulating synaptic transmission	GO:0099545
GO:0099157	H9	BP	trans-synaptic signalling via exosome	│ │ ├─ trans-synaptic signalling via exosome	GO:0099537
GO:0099183	H10	BP	trans-synaptic signaling by BDNF, modulating synaptic transmission	│ │ ├─ trans-synaptic signaling by BDNF, modulating synaptic transmission	GO:0099537
GO:0150035	H17	BP	regulation of trans-synaptic signaling by BDNF, modulating synaptic transmission	│ │ │ └─ regulation of trans-synaptic signaling by BDNF, modulating synaptic transmission	GO:0099183
GO:0007268	H11	BP	chemical synaptic transmission	│ │ └─ chemical synaptic transmission	GO:0099537	0.387215	0.425937	HGNC:9996;HGNC:13487;HGNC:578;HGNC:3185	RGS14;VPS35;APBA1;EEA1	RGS14;VPS35;APBA1;EEA1
GO:0050804	H18	BP	modulation of chemical synaptic transmission	│ │ ├─ modulation of chemical synaptic transmission	GO:0007268			HGNC:9996;HGNC:13487	RGS14;VPS35	RGS14;VPS35
GO:0099531	H19	BP	presynaptic process involved in chemical synaptic transmission	│ │ ├─ presynaptic process involved in chemical synaptic transmission	GO:0007268			HGNC:578	APBA1	APBA1
GO:0099171	H24	BP	presynaptic modulation of chemical synaptic transmission	│ │ │ └─ presynaptic modulation of chemical synaptic transmission	GO:0099531			HGNC:578	APBA1	APBA1
GO:0099565	H20	BP	postsynaptic process involved in chemical synaptic transmission	│ │ └─ postsynaptic process involved in chemical synaptic transmission	GO:0007268			HGNC:3185	EEA1	EEA1
GO:0099170	H25	BP	postsynaptic modulation of chemical synaptic transmission	│ │ └─ postsynaptic modulation of chemical synaptic transmission	GO:0099565
GO:0099538	H3	BP	synaptic signaling via neuropeptide	│ ├─ synaptic signaling via neuropeptide	GO:0099536
GO:0099163	H4	BP	synaptic signaling by nitric oxide	│ └─ synaptic signaling by nitric oxide	GO:0099536
GO:0150045	H12	BP	regulation of synaptic signaling by nitric oxide	│ └─ regulation of synaptic signaling by nitric oxide	GO:0099163
GO:0050808	I1	BP	synapse organization	├─ synapse organization	SYNGO:synprocess	0.688471	0.688471	HGNC:9508;HGNC:613;HGNC:29125;HGNC:8127;HGNC:620;HGNC:13487	PSEN1;APOE;DNM3;OGT;APP;VPS35	PSEN1;APOE;DNM3;OGT;APP;VPS35
GO:0099172	I2	BP	presynapse organization	│ ├─ presynapse organization	GO:0050808
GO:0099174	I16	BP	regulation of presynapse organization	│ │ └─ regulation of presynapse organization	GO:0099172
GO:0099173	I3	BP	postsynapse organization	│ ├─ postsynapse organization	GO:0050808			HGNC:9508	PSEN1	PSEN1
GO:0099175	I17	BP	regulation of postsynapse organization	│ │ ├─ regulation of postsynapse organization	GO:0099173			HGNC:9508	PSEN1	PSEN1
GO:0099084	I18	BP	postsynaptic specialization organization	│ │ └─ postsynaptic specialization organization	GO:0099173
GO:0099563	I4	BP	modification of synaptic structure	│ ├─ modification of synaptic structure	GO:0050808
GO:0099010	I19	BP	modification of postsynaptic structure	│ │ └─ modification of postsynaptic structure	GO:0099563
GO:0099159	I34	BP	regulation of modification of postsynaptic structure	│ │ ├─ regulation of modification of postsynaptic structure	GO:0099010
GO:0098885	I35	BP	modification of postsynaptic actin cytoskeleton	│ │ └─ modification of postsynaptic actin cytoskeleton	GO:0099010
GO:1905274	I47	BP	regulation of modification of postsynaptic actin cytoskeleton	│ │ └─ regulation of modification of postsynaptic actin cytoskeleton	GO:0098885
GO:0050807	I5	BP	regulation of synapse organization	│ ├─ regulation of synapse organization	GO:0050808			HGNC:613	APOE	APOE
GO:0098918	I6	BP	structural constituent of synapse	│ ├─ structural constituent of synapse	GO:0050808			HGNC:29125	DNM3	DNM3
GO:0099181	I20	BP	structural constituent of presynapse	│ │ ├─ structural constituent of presynapse	GO:0098918
GO:0098882	I36	BP	structural constituent of active zone	│ │ │ ├─ structural constituent of active zone	GO:0099181
GO:0098699	I37	BP	structural constituent of presynaptic actin cytoskeleton	│ │ │ └─ structural constituent of presynaptic actin cytoskeleton	GO:0099181
GO:0099186	I21	BP	structural constituent of postsynapse	│ │ └─ structural constituent of postsynapse	GO:0098918			HGNC:29125	DNM3	DNM3
GO:0098973	I38	BP	structural constituent of postsynaptic actin cytoskeleton	│ │ ├─ structural constituent of postsynaptic actin cytoskeleton	GO:0099186
GO:0099184	I39	BP	structural constituent of postsynaptic intermediate filament cytoskeleton	│ │ ├─ structural constituent of postsynaptic intermediate filament cytoskeleton	GO:0099186
GO:0098879	I40	BP	structural constituent of postsynaptic specialization	│ │ ├─ structural constituent of postsynaptic specialization	GO:0099186
GO:0098919	I41	BP	structural constituent of postsynaptic density	│ │ └─ structural constituent of postsynaptic density	GO:0099186
GO:0150043	I7	BP	structural constituent of synapse-associated extracellular matrix	│ ├─ structural constituent of synapse-associated extracellular matrix	GO:0050808
GO:0099560	I8	BP	synapse adhesion between pre- and post-synapse	│ ├─ synapse adhesion between pre- and post-synapse	GO:0050808
GO:0099179	I22	BP	regulation of synaptic membrane adhesion	│ │ └─ regulation of synaptic membrane adhesion	GO:0099560
GO:0008039	I9	BP	synaptic target recognition	│ ├─ synaptic target recognition	GO:0050808
GO:0007416	I10	BP	synapse assembly	│ ├─ synapse assembly	GO:0050808	0.32785		HGNC:8127;HGNC:620;HGNC:13487	OGT;APP;VPS35	OGT;APP;VPS35
GO:0099054	I23	BP	presynapse assembly	│ │ ├─ presynapse assembly	GO:0007416
GO:0051963	I24	BP	regulation of synapse assembly	│ │ ├─ regulation of synapse assembly	GO:0007416	0.103707	0.19013	HGNC:8127;HGNC:620;HGNC:13487	OGT;APP;VPS35	OGT;APP;VPS35
GO:1905606	I42	BP	regulation of presynapse assembly	│ │ │ ├─ regulation of presynapse assembly	GO:0051963			HGNC:620	APP	APP
GO:0150052	I43	BP	regulation of postsynapse assembly	│ │ │ └─ regulation of postsynapse assembly	GO:0051963			HGNC:13487	VPS35	VPS35
GO:0098698	I25	BP	postsynaptic specialization assembly	│ │ ├─ postsynaptic specialization assembly	GO:0007416
GO:0099150	I44	BP	regulation of postsynaptic specialization assembly	│ │ │ ├─ regulation of postsynaptic specialization assembly	GO:0098698
GO:0097107	I45	BP	postsynaptic density assembly	│ │ │ └─ postsynaptic density assembly	GO:0098698
GO:0099151	I48	BP	regulation of postsynaptic density assembly	│ │ │ └─ regulation of postsynaptic density assembly	GO:0097107
GO:0097104	I26	BP	postsynaptic membrane assembly	│ │ └─ postsynaptic membrane assembly	GO:0007416
GO:0098883	I11	BP	synapse disassembly	│ ├─ synapse disassembly	GO:0050808
GO:1905806	I27	BP	regulation of synapse disassembly	│ │ └─ regulation of synapse disassembly	GO:0098883
GO:0060074	I12	BP	synapse maturation	│ ├─ synapse maturation	GO:0050808			HGNC:13487	VPS35	VPS35
GO:0090128	I28	BP	regulation of synapse maturation	│ │ └─ regulation of synapse maturation	GO:0060074			HGNC:13487	VPS35	VPS35
GO:0099558	I13	BP	maintenance of synapse structure	│ ├─ maintenance of synapse structure	GO:0050808
GO:0099559	I29	BP	maintenance of alignment of postsynaptic density and presynaptic active zone	│ │ ├─ maintenance of alignment of postsynaptic density and presynaptic active zone	GO:0099558
GO:0098880	I30	BP	maintenance of postsynaptic specialization structure	│ │ └─ maintenance of postsynaptic specialization structure	GO:0099558
GO:0099562	I46	BP	maintenance of postsynaptic density structure	│ │ └─ maintenance of postsynaptic density structure	GO:0098880
GO:0099187	I14	BP	presynaptic cytoskeleton organization	│ ├─ presynaptic cytoskeleton organization	GO:0050808
GO:0099140	I31	BP	presynaptic actin cytoskeleton organization	│ │ └─ presynaptic actin cytoskeleton organization	GO:0099187
GO:0099188	I15	BP	postsynaptic cytoskeleton organization	│ └─ postsynaptic cytoskeleton organization	GO:0050808
GO:0098974	I32	BP	postsynaptic actin cytoskeleton organization	│ ├─ postsynaptic actin cytoskeleton organization	GO:0099188
GO:0099190	I33	BP	postsynaptic spectrin-associated cytoskeleton organization	│ └─ postsynaptic spectrin-associated cytoskeleton organization	GO:0099188
SYNGO:metabolism	J1	BP	metabolism	├─ metabolism	SYNGO:synprocess			HGNC:2159;HGNC:9508	CNR1;PSEN1	CNR1;PSEN1
SYNGO:presyn_ATPmetabolic	J2	BP	ATP metabolic process in the presynapse	│ ├─ ATP metabolic process in the presynapse	SYNGO:metabolism			HGNC:2159	CNR1	CNR1
SYNGO:presyn_regulationATPmetabolic	J12	BP	regulation of ATP metabolic process in the presynapse	│ │ └─ regulation of ATP metabolic process in the presynapse	SYNGO:presyn_ATPmetabolic			HGNC:2159	CNR1	CNR1
SYNGO:postsyn_ATPmetabolic	J3	BP	ATP metabolic process in the postsynapse	│ ├─ ATP metabolic process in the postsynapse	SYNGO:metabolism
GO:0099546	J4	BP	protein catabolic process, modulating synaptic transmission	│ ├─ protein catabolic process, modulating synaptic transmission	SYNGO:metabolism
GO:0099574	J5	BP	regulation of protein catabolic process at synapse, modulating synaptic transmission	│ ├─ regulation of protein catabolic process at synapse, modulating synaptic transmission	SYNGO:metabolism
GO:0099576	J13	BP	regulation of protein catabolic process at postsynapse, modulating synaptic transmission	│ │ ├─ regulation of protein catabolic process at postsynapse, modulating synaptic transmission	GO:0099574
GO:0099575	J14	BP	regulation of protein catabolic process at presynapse, modulating synaptic transmission	│ │ └─ regulation of protein catabolic process at presynapse, modulating synaptic transmission	GO:0099574
GO:0099547	J6	BP	regulation of translation at synapse, modulating synaptic transmission	│ ├─ regulation of translation at synapse, modulating synaptic transmission	SYNGO:metabolism
GO:0099578	J15	BP	regulation of translation at postsynapse, modulating synaptic transmission	│ │ ├─ regulation of translation at postsynapse, modulating synaptic transmission	GO:0099547
GO:0099577	J16	BP	regulation of translation at presynapse, modulating synaptic transmission	│ │ └─ regulation of translation at presynapse, modulating synaptic transmission	GO:0099547
GO:0042135	J7	BP	neurotransmitter catabolic process	│ ├─ neurotransmitter catabolic process	SYNGO:metabolism
GO:0140246	J8	BP	protein catabolic process at synapse	│ ├─ protein catabolic process at synapse	SYNGO:metabolism			HGNC:9508	PSEN1	PSEN1
GO:0140247	J17	BP	protein catabolic process at presynapse	│ │ ├─ protein catabolic process at presynapse	GO:0140246
GO:0140251	J21	BP	regulation protein catabolic process at presynapse	│ │ │ └─ regulation protein catabolic process at presynapse	GO:0140247
GO:0140249	J18	BP	protein catabolic process at postsynapse	│ │ └─ protein catabolic process at postsynapse	GO:0140246			HGNC:9508	PSEN1	PSEN1
GO:0140252	J22	BP	regulation protein catabolic process at postsynapse	│ │ └─ regulation protein catabolic process at postsynapse	GO:0140249
GO:0042136	J9	BP	neurotransmitter biosynthetic process	│ ├─ neurotransmitter biosynthetic process	SYNGO:metabolism
GO:0140241	J10	BP	translation at synapse	│ ├─ translation at synapse	SYNGO:metabolism
GO:0140236	J19	BP	translation at presynapse	│ │ ├─ translation at presynapse	GO:0140241
GO:0140242	J20	BP	translation at postsynapse	│ │ └─ translation at postsynapse	GO:0140241
GO:0140245	J23	BP	regulation of translation at postsynapse	│ │ └─ regulation of translation at postsynapse	GO:0140242
GO:0140235	J11	BP	RNA polyadenylation at postsynapse	│ └─ RNA polyadenylation at postsynapse	SYNGO:metabolism
SYNGO:transport	K1	BP	transport	└─ transport	SYNGO:synprocess			HGNC:13487;HGNC:568	VPS35;AP3D1	VPS35;AP3D1
GO:0008088	K2	BP	axo-dendritic transport	├─ axo-dendritic transport	SYNGO:transport
GO:0098930	K7	BP	axonal transport	│ ├─ axonal transport	GO:0008088
GO:0008089	K13	BP	anterograde axonal transport	│ │ ├─ anterograde axonal transport	GO:0098930
GO:0099641	K21	BP	anterograde axonal protein transport	│ │ │ ├─ anterograde axonal protein transport	GO:0008089
GO:0140231	K22	BP	anterograde axonal transport of neurotransmitter receptor complex	│ │ │ └─ anterograde axonal transport of neurotransmitter receptor complex	GO:0008089
GO:0099088	K14	BP	axonal transport of messenger ribonucleoprotein complex	│ │ └─ axonal transport of messenger ribonucleoprotein complex	GO:0098930
GO:0098935	K8	BP	dendritic transport	│ └─ dendritic transport	GO:0008088
GO:0098937	K15	BP	anterograde dendritic transport	│ ├─ anterograde dendritic transport	GO:0098935
GO:0098971	K23	BP	anterograde dendritic transport of neurotransmitter receptor complex	│ │ └─ anterograde dendritic transport of neurotransmitter receptor complex	GO:0098937
GO:0098939	K16	BP	dendritic transport of mitochondrion	│ ├─ dendritic transport of mitochondrion	GO:0098935
GO:0098961	K17	BP	dendritic transport of ribonucleoprotein complex	│ └─ dendritic transport of ribonucleoprotein complex	GO:0098935
GO:0098963	K24	BP	dendritic transport of messenger ribonucleoprotein complex	│ └─ dendritic transport of messenger ribonucleoprotein complex	GO:0098961
GO:0098964	K27	BP	anterograde dendritic transport of messenger ribonucleoprotein complex	│ └─ anterograde dendritic transport of messenger ribonucleoprotein complex	GO:0098963
GO:0099514	K3	BP	synaptic vesicle cytoskeletal transport	├─ synaptic vesicle cytoskeletal transport	SYNGO:transport
GO:0099517	K9	BP	synaptic vesicle transport along microtubule	│ └─ synaptic vesicle transport along microtubule	GO:0099514
GO:0048490	K18	BP	anterograde synaptic vesicle transport	│ └─ anterograde synaptic vesicle transport	GO:0099517
GO:1903742	K25	BP	regulation of anterograde synaptic vesicle transport	│ └─ regulation of anterograde synaptic vesicle transport	GO:0048490
GO:0099090	K4	BP	synaptic vesicle recycling via endosome	├─ synaptic vesicle recycling via endosome	SYNGO:transport
GO:0099158	K10	BP	regulation of recycling endosome localization within postsynapse	│ └─ regulation of recycling endosome localization within postsynapse	GO:0099090
GO:0099089	K5	BP	establishment of endoplasmic reticulum localization to postsynapse	├─ establishment of endoplasmic reticulum localization to postsynapse	SYNGO:transport
GO:0099637	K6	BP	neurotransmitter receptor transport	└─ neurotransmitter receptor transport	SYNGO:transport			HGNC:13487;HGNC:568	VPS35;AP3D1	VPS35;AP3D1
GO:0098877	K11	BP	neurotransmitter receptor transport to plasma membrane	├─ neurotransmitter receptor transport to plasma membrane	GO:0099637			HGNC:13487	VPS35	VPS35
GO:0098969	K19	BP	neurotransmitter receptor transport to postsynaptic membrane	│ ├─ neurotransmitter receptor transport to postsynaptic membrane	GO:0098877
GO:0099639	K20	BP	neurotransmitter receptor transport, endosome to plasma membrane	│ └─ neurotransmitter receptor transport, endosome to plasma membrane	GO:0098877			HGNC:13487	VPS35	VPS35
GO:0098887	K26	BP	neurotransmitter receptor transport, endosome to postsynaptic membrane	│ └─ neurotransmitter receptor transport, endosome to postsynaptic membrane	GO:0099639			HGNC:13487	VPS35	VPS35
GO:0099152	K28	BP	regulation of neurotransmitter receptor transport, endosome to postsynaptic membrane	│ └─ regulation of neurotransmitter receptor transport, endosome to postsynaptic membrane	GO:0098887
GO:0098943	K12	BP	neurotransmitter receptor transport, postsynaptic endosome to lysosome	└─ neurotransmitter receptor transport, postsynaptic endosome to lysosome	GO:0099637			HGNC:568	AP3D1	AP3D1

## Sheet: SYNGO down input list
	gene hgnc_id	gene symbol	gene name	gene synonyms
ACTN2	HGNC:164	ACTN2	actinin alpha 2
ACTR2	HGNC:169	ACTR2	actin related protein 2	ARP2
ACTR3	HGNC:170	ACTR3	actin related protein 3	ARP3
ADAM23	HGNC:202	ADAM23	ADAM metallopeptidase domain 23	MDC3
ADD1	HGNC:243	ADD1	adducin 1
ADD2	HGNC:244	ADD2	adducin 2	ADDB
ADD3	HGNC:245	ADD3	adducin 3	ADDL
AGAP2	HGNC:16921	AGAP2	ArfGAP with GTPase domain, ankyrin repeat and PH domain 2	CENTG1
AKAP5	HGNC:375	AKAP5	A-kinase anchoring protein 5	AKAP75,AKAP79
ALDOC	HGNC:418	ALDOC	aldolase, fructose-bisphosphate C
ARHGEF2	HGNC:682	ARHGEF2	Rho/Rac guanine nucleotide exchange factor 2	LFP40,GEF-H1,KIAA0651,P40,LFC,GEFH1
ARPC2	HGNC:705	ARPC2	actin related protein 2/3 complex subunit 2	P34-ARC,ARC34
ATP1A3	HGNC:801	ATP1A3	ATPase Na+/K+ transporting subunit alpha 3	DYT12
ATP2B1	HGNC:814	ATP2B1	ATPase plasma membrane Ca2+ transporting 1	PMCA1
ATP2B2	HGNC:815	ATP2B2	ATPase plasma membrane Ca2+ transporting 2	PMCA2
ATP2B3	HGNC:816	ATP2B3	ATPase plasma membrane Ca2+ transporting 3	PMCA3,CFAP39,SCAX1,CLA2
BCAN	HGNC:23059	BCAN	brevican	BEHAB,MGC13038,CSPG7
CACNA1C	HGNC:1390	CACNA1C	calcium voltage-gated channel subunit alpha1 C	CAV1.2,CACH2,CACN2,TS,LQT8,CCHL1A1,CACNL1A1
CACNA1E	HGNC:1392	CACNA1E	calcium voltage-gated channel subunit alpha1 E	CAV2.3,BII,CACH6,CACNL1A6
CACNA2D1	HGNC:1399	CACNA2D1	calcium voltage-gated channel auxiliary subunit alpha2delta 1	LNCRNA-N3,CACNL2A,CACNA2,MHS3,LINC01112
CDKL5	HGNC:11411	CDKL5	cyclin dependent kinase like 5	EIEE2,CFAP247,STK9
CHRM1	HGNC:1950	CHRM1	cholinergic receptor muscarinic 1
CNTN1	HGNC:2171	CNTN1	contactin 1	F3,GP135
CNTN2	HGNC:2172	CNTN2	contactin 2	TAG-1,TAX1,TAX,AXT
CNTNAP1	HGNC:8011	CNTNAP1	contactin associated protein 1	P190,CASPR,CNTNAP,NRXN4
CNTNAP2	HGNC:13830	CNTNAP2	contactin associated protein 2	CASPR2,KIAA0868,NRXN4
CTNNA2	HGNC:2510	CTNNA2	catenin alpha 2	CAP-R,CT114
CTNND1	HGNC:2515	CTNND1	catenin delta 1	KIAA0384,P120,P120CAS,P120CTN,CTNND
CTTNBP2	HGNC:15679	CTTNBP2	cortactin binding protein 2	KIAA1758,ORF4,CORTBP2,C7ORF8
DAGLA	HGNC:1165	DAGLA	diacylglycerol lipase alpha	KIAA0659,NSDDR,DAGLALPHA,C11ORF11
DBN1	HGNC:2695	DBN1	drebrin 1	D0S117E
DLG3	HGNC:2902	DLG3	discs large MAGUK scaffold protein 3	NE-DLG,SAP102,SAP-102,NEDLG,KIAA1232,MRX90,PPP1R82
DOCK10	HGNC:23479	DOCK10	dedicator of cytokinesis 10	ZIZ3,KIAA0694
EIF3A	HGNC:3271	EIF3A	eukaryotic translation initiation factor 3 subunit A	EIF3-THETA,EIF3-P170,KIAA0139,TIF32,EIF3,EIF3S10
EPHB2	HGNC:3393	EPHB2	EPH receptor B2	HEK5,TYRO5,DRT,ERK,EPHT3
EPS15	HGNC:3419	EPS15	epidermal growth factor receptor pathway substrate 15	AF-1P,MLLT5
ERC2	HGNC:31922	ERC2	ELKS/RAB6-interacting/CAST family member 2	CAST,CAST1,KIAA0378,SPBC110,SPC110,ELKSL
EZR	HGNC:12691	EZR	ezrin	VIL2
FRRS1L	HGNC:1362	FRRS1L	ferric chelate reductase 1 like	CG-6,C9ORF4
GABBR1	HGNC:4070	GABBR1	gamma-aminobutyric acid type B receptor subunit 1	HGB1A,GPRC3A
GABBR2	HGNC:4507	GABBR2	gamma-aminobutyric acid type B receptor subunit 2	HG20,GABABR2,GPRC3B,GPR51
GABRA4	HGNC:4078	GABRA4	gamma-aminobutyric acid type A receptor subunit alpha4
GPC1	HGNC:4449	GPC1	glypican 1	GLYPICAN
GPC4	HGNC:4452	GPC4	glypican 4	K-GLYPICAN
GRIA1	HGNC:4571	GRIA1	glutamate ionotropic receptor AMPA type subunit 1	GLUA1,GLURA,GLUR1
GRIA2	HGNC:4572	GRIA2	glutamate ionotropic receptor AMPA type subunit 2	GLUA2,GLURB,GLUR2
GRIA3	HGNC:4573	GRIA3	glutamate ionotropic receptor AMPA type subunit 3	GLUA3,GLURC,MRX94,GLUR3
GRID1	HGNC:4575	GRID1	glutamate ionotropic receptor delta type subunit 1	GLUD1,KIAA1220
GRIK2	HGNC:4580	GRIK2	glutamate ionotropic receptor kainate type subunit 2	GLUK2,MRT6,GLUR6
GRIN2A	HGNC:4585	GRIN2A	glutamate ionotropic receptor NMDA type subunit 2A	GLUN2A,NMDAR2A
GRM2	HGNC:4594	GRM2	glutamate metabotropic receptor 2	GPRC1B,MGLU2,MGLUR2
GRM5	HGNC:4597	GRM5	glutamate metabotropic receptor 5	MGLUR5,GPRC1E,MGLU5,PPP1R86
GUCY1B1	HGNC:4687	GUCY1B1	guanylate cyclase 1 soluble subunit beta 1	GC-SB3,GC-S-BETA-1,GUC1B3,GUCY1B3
HNRNPA2B1	HGNC:5033	HNRNPA2B1	heterogeneous nuclear ribonucleoprotein A2/B1	HNRPA2B1
HNRNPA3	HGNC:24941	HNRNPA3	heterogeneous nuclear ribonucleoprotein A3	HNRPA3
HNRNPK	HGNC:5044	HNRNPK	heterogeneous nuclear ribonucleoprotein K	CSBP,TUNP,HNRPK
HNRNPM	HGNC:5046	HNRNPM	heterogeneous nuclear ribonucleoprotein M	HTGR1,HNRNPM4,HNRPM4,CEAR,NAGR1,HNRPM
HNRNPU	HGNC:5048	HNRNPU	heterogeneous nuclear ribonucleoprotein U	SAF-A,FLJ37978,FLJ30202,HNRPU,HNRNPU-AS1,C1ORF199,NCRNA00201
HNRNPUL2	HGNC:25451	HNRNPUL2	heterogeneous nuclear ribonucleoprotein U like 2	DKFZP762N1910,HNRPUL2
IGSF9B	HGNC:32326	IGSF9B	immunoglobulin superfamily member 9B	KIAA1030,LINC00947,LOC283174,MIR4697HG
IL1RAP	HGNC:5995	IL1RAP	interleukin 1 receptor accessory protein	IL-1RACP,IL1R3,C3ORF13
INA	HGNC:6057	INA	internexin neuronal intermediate filament protein alpha	NF-66,NEF5
ITPKA	HGNC:6178	ITPKA	inositol-trisphosphate 3-kinase A	IP3KA,IP3-3KA
ITPR1	HGNC:6180	ITPR1	inositol 1,4,5-trisphosphate receptor type 1	INSP3R1,IP3R1,ACV,PPP1R94,SCA15,SCA16,SCA29
KALRN	HGNC:4814	KALRN	kalirin RhoGEF kinase	DUO,HS.8004,TRAD,DUET,KALIRIN,ARHGEF24,HAPIP
KCNB1	HGNC:6231	KCNB1	potassium voltage-gated channel subfamily B member 1	KV2.1
KCND2	HGNC:6238	KCND2	potassium voltage-gated channel subfamily D member 2	KV4.2,RK5,KIAA1044
KCNMA1	HGNC:6284	KCNMA1	potassium calcium-activated channel subfamily M alpha 1	KCA1.1,MSLO1,SLO
L1CAM	HGNC:6470	L1CAM	L1 cell adhesion molecule	CD171,NCAM-L1,CAML1,HSAS1,SPG1,HSAS,MASA,MIC5,S10
LGI1	HGNC:6572	LGI1	leucine rich glioma inactivated 1	IB1099,ETL1,EPITEMPIN,EPT
LRRC7	HGNC:18531	LRRC7	leucine rich repeat containing 7	KIAA1365,DENSIN-180
LYN	HGNC:6735	LYN	LYN proto-oncogene, Src family tyrosine kinase	JTK8
MAGI1	HGNC:946	MAGI1	membrane associated guanylate kinase, WW and PDZ domain containing 1	BAP1,MAGI-1,TNRC19,AIP3,WWP3,BAIAP1
MECP2	HGNC:6990	MECP2	methyl-CpG binding protein 2	RTT,MRX16,MRX79
MPP2	HGNC:7220	MPP2	membrane palmitoylated protein 2	DKFZP761D0712,DLG2
MYO5A	HGNC:7602	MYO5A	myosin VA	MYO5,GS1,MYR12,MYH12
MYO6	HGNC:7605	MYO6	myosin VI	KIAA0389,DFNA22,DFNB37
NCAM1	HGNC:7656	NCAM1	neural cell adhesion molecule 1	NCAM,CD56
NECTIN1	HGNC:9706	NECTIN1	nectin cell adhesion molecule 1	PRR,PRR1,PVRR1,SK-12,HIGR,CLPED1,CD111,OFC7,HVEC,ED4,PVRL1
NEFH	HGNC:7737	NEFH	neurofilament heavy	NF-H,NFH
NEFL	HGNC:7739	NEFL	neurofilament light	NFL,CMT1F,CMT2E,NF68,PPP1R110
NEFM	HGNC:7734	NEFM	neurofilament medium	NFM,NF-M,NEF3
NPTN	HGNC:17867	NPTN	neuroplastin	SDR1,GP55,GP65,NP65,NP55,SDFR1
NRCAM	HGNC:7994	NRCAM	neuronal cell adhesion molecule	KIAA0343,BRAVO
NRXN2	HGNC:8009	NRXN2	neurexin 2
NSF	HGNC:8016	NSF	N-ethylmaleimide sensitive factor, vesicle fusing ATPase	SKD2,SEC18
NTRK3	HGNC:8033	NTRK3	neurotrophic receptor tyrosine kinase 3	TRKC
OLFM1	HGNC:17187	OLFM1	olfactomedin 1	NOE1,OLFA,AMY,NOELIN
PLCB3	HGNC:9056	PLCB3	phospholipase C beta 3
PLPPR4	HGNC:23496	PLPPR4	phospholipid phosphatase related 4	PRG-1,LPPR4,KIAA0455,PHP1
PLXNA4	HGNC:9102	PLXNA4	plexin A4	KIAA1550,DKFZP434G0625PRO34003,FAYV2820,PLXNA4A,PLXNA4B
PLXND1	HGNC:9107	PLXND1	plexin D1	KIAA0620
PPP1R9A	HGNC:14946	PPP1R9A	protein phosphatase 1 regulatory subunit 9A	NEURABIN-I,KIAA1222,FLJ20068
PPP1R9B	HGNC:9298	PPP1R9B	protein phosphatase 1 regulatory subunit 9B	SPN,SPINO,PPP1R6,PPP1R9
PRKAR2A	HGNC:9391	PRKAR2A	protein kinase cAMP-dependent type II regulatory subunit alpha	PRKAR2
PRKCG	HGNC:9402	PRKCG	protein kinase C gamma	PKCC,MGC57564,PKCY,PKCG,SCA14
PSD	HGNC:9507	PSD	pleckstrin and Sec7 domain containing	KIAA2011,TYL,PSD1,EFA6A,EFA6
PTPRA	HGNC:9664	PTPRA	protein tyrosine phosphatase receptor type A	LRP,HLPR,HPTPA,RPTPA,PTPRL2,PTPA
PTPRD	HGNC:9668	PTPRD	protein tyrosine phosphatase receptor type D	PTPD,HPTP
PTPRS	HGNC:9681	PTPRS	protein tyrosine phosphatase receptor type S
PTPRZ1	HGNC:9685	PTPRZ1	protein tyrosine phosphatase receptor type Z1	PTP18,RPTPB,PHOSPHACAN,PTPZ,PTPRZ
QKI	HGNC:21100	QKI	QKI, KH domain containing RNA binding	QK3
RGS7BP	HGNC:23271	RGS7BP	regulator of G protein signaling 7 binding protein	R7BP
RTN3	HGNC:10469	RTN3	reticulon 3	NSPL2,NSPLII,ASYIP,HAP,RTN3-A1
SCN1A	HGNC:10585	SCN1A	sodium voltage-gated channel alpha subunit 1	NAV1.1,GEFSP2,HBSCI,NAC1,SMEI,SCN1,FEB3
SCN2A	HGNC:10588	SCN2A	sodium voltage-gated channel alpha subunit 2	NAV1.2,HBSCII,HBSCI,SCN2A1,SCN2A2
SCN8A	HGNC:10596	SCN8A	sodium voltage-gated channel alpha subunit 8	NAV1.6,NACH6,PN4,CERIII,CIAT,MED
SIPA1L1	HGNC:20284	SIPA1L1	signal induced proliferation associated 1 like 1	KIAA0440,E6TP1,SPAR1
SIRT2	HGNC:10886	SIRT2	sirtuin 2	SIR2L
SLC1A2	HGNC:10940	SLC1A2	solute carrier family 1 member 2	GLT-1,EAAT2
SLC3A2	HGNC:11026	SLC3A2	solute carrier family 3 member 2	4T2HC,4F2,NACAE,CD98,CD98HC,4F2HC,MDU1
SLC6A11	HGNC:11044	SLC6A11	solute carrier family 6 member 11	GAT3
SLC8A2	HGNC:11069	SLC8A2	solute carrier family 8 member A2	NCX2,KIAA1087
SPTAN1	HGNC:11273	SPTAN1	spectrin alpha, non-erythrocytic 1
SPTB	HGNC:11274	SPTB	spectrin beta, erythrocytic
SPTBN1	HGNC:11275	SPTBN1	spectrin beta, non-erythrocytic 1
SPTBN2	HGNC:11276	SPTBN2	spectrin beta, non-erythrocytic 2	SCA5
STX1B	HGNC:18539	STX1B	syntaxin 1B	STX1B1,STX1B2
SYNE1	HGNC:17089	SYNE1	spectrin repeat containing nuclear envelope protein 1	SYNE-1B,KIAA0796,8B,NESPRIN-1,ENAPTIN,MYNE1,CPG2,DJ45H2.2,SCAR8,ARCA1,NESP1,C6ORF98
SYNGAP1	HGNC:11497	SYNGAP1	synaptic Ras GTPase activating protein 1	SYNGAP,RASA5,KIAA1938
SYNPO	HGNC:30672	SYNPO	synaptopodin	KIAA1029
SYT7	HGNC:11514	SYT7	synaptotagmin 7	IPCA-7,SYT-VII,MGC150517,PCANAP7
TNR	HGNC:11953	TNR	tenascin R
VCAN	HGNC:2464	VCAN	versican	PG-M,CSPG2
ABCC8
ABLIM2
ACSBG1
ACSL3
ACSL6
ACTN4
ADAM11
ADCY2
ADCY9
ADSS1
AGPAT3
AJM1
AKAP2
ALCAM
ALDH1L1
ALDH3B1
ALDOART2
ANK1
ANK2
ANK3
ANKRD63
ANP32B
ANXA11
ANXA6
AQR
ARRB1
ATP12A
ATP1A1
ATP1A2
ATP1A4
ATP1B1
ATP1B2
ATP2A2
BIRC6
BSG
BUB3
CACNA2D2
CADM2
CCDC177
CCNY
CD47
CHL1
CLMN
CNP
CNTFR
CNTN3
CNTN4
CORO2B
CORO7
CPM
CPNE1
CRACDL
CSPG4
CSRP1
CTNNA1
CYP2D22
CYP2J9
DAAM1
DAAM2
DBH
DDAH1
DES
DHRS7
DMTN
DOCK4
DPP6
DST
EDC4
EFCAB5
EFR3A
EMD
ENPP6
EPB41
EPB41L1
EPB41L2
EPB41L3
EPPK1
EPRS1
ERMP1
EWSR1
FIBCD1
FMNL2
FUS
GALNT1
GFAP
GJA1
GJC3
GLUL
GNA11
GNAQ
GNAS
GNAZ
GPC5
GPM6B
GPR158
GPRIN1
GPRIN3
GPT
GSTM5
GUCY1A2
HCN2
HHATL
HNRNPR
HSD11B1
HSPA12A
IDE
IGSF8
IQGAP2
ITFG1
ITGAV
KCNIP4
KCTD12
KCTD16
KHSRP
KIAA1549
KRT1
KRT14
KRT16
KRT17
KRT19
KRT2
KRT42
KRT5
KRT6A
KRT7
KRT73
KRT76
KRT77
KRT79
KRT8
KRT85
LARS1
LLGL1
LMNA
LMNB1
LMNB2
LMO7
LMTK3
LRP1
LRRC8A
LUZP1
MACF1
MAG
MAP1A
MAP1B
MAP7D2
MATR3
MBP
MGAT4B
MOG
MPP3
MPRIP
MSI2
MSN
MTDH
MTHFD1
MYCBP2
MYH14
MYH9
MYO1D
NAT8L
NCAM2
NCL
NEBL
NEGR1
NFASC
OMG
PACSIN3
PAG1
PALM
PALM2
PALS2
PKP2
PLEC
PLPPR2
PLXNA1
PLXNA2
PLXNB1
PLXNB2
PREX2
PRNP
PRXL2A
PTPN1
PTPRJ
RANBP2
RBM3
RHOG
RTN1
RYR2
RYR3
SCN3A
SCN5A
SEMA7A
SEZ6L2
SIPA1L3
SIRPA
SLC12A2
SLC12A5
SLC12A6
SLC1A3
SLC24A2
SLC27A1
SLC2A1
SLC38A3
SLC4A4
SLC4A7
SLC4A8
SND1
SNRNP200
SNRPD2
SOGA3
SORBS2
SORCS2
SPTBN4
STRN4
STXBP6
SUB1
TAGLN3
TARS3
TJP1
TJP2
TLN1
TMEM254A
TMEM254B
TMEM254C
TMOD1
TMPO
TNKS1BP1
TRPM3
VCL
VIM
WIPF3

## Sheet: SYNGO annotations down proteins
your genelist input	gene hgnc_id	gene symbol	gene name	gene synonyms	GO term ID	GO term name	GO domain	SynGO annotation ID
NPTN	HGNC:17867	NPTN	neuroplastin	SDR1,GP55,GP65,NP65,NP55,SDFR1	GO:0099061	integral component of postsynaptic density membrane (GO:0099061)	CC	23
NPTN	HGNC:17867	NPTN	neuroplastin	SDR1,GP55,GP65,NP65,NP55,SDFR1	GO:0099557	trans-synaptic signaling by trans-synaptic complex, modulating synaptic transmission (GO:0099557)	BP	24
NPTN	HGNC:17867	NPTN	neuroplastin	SDR1,GP55,GP65,NP65,NP55,SDFR1	GO:0099059	integral component of presynaptic active zone membrane (GO:0099059)	CC	25
NPTN	HGNC:17867	NPTN	neuroplastin	SDR1,GP55,GP65,NP65,NP55,SDFR1	GO:0097060	synaptic membrane (GO:0097060)	CC	31
PRKCG	HGNC:9402	PRKCG	protein kinase C gamma	PKCC,MGC57564,PKCY,PKCG,SCA14	GO:0099523	presynaptic cytosol (GO:0099523)	CC	66
PRKCG	HGNC:9402	PRKCG	protein kinase C gamma	PKCC,MGC57564,PKCY,PKCG,SCA14	GO:2000300	regulation of synaptic vesicle exocytosis (GO:2000300)	BP	67
ATP2B2	HGNC:815	ATP2B2	ATPase plasma membrane Ca2+ transporting 2	PMCA2	GO:0099061	integral component of postsynaptic density membrane (GO:0099061)	CC	85
ATP2B2	HGNC:815	ATP2B2	ATPase plasma membrane Ca2+ transporting 2	PMCA2	GO:0099055	integral component of postsynaptic membrane (GO:0099055)	CC	86
ATP2B3	HGNC:816	ATP2B3	ATPase plasma membrane Ca2+ transporting 3	PMCA3,CFAP39,SCAX1,CLA2	GO:0099056	integral component of presynaptic membrane (GO:0099056)	CC	87
ATP2B2	HGNC:815	ATP2B2	ATPase plasma membrane Ca2+ transporting 2	PMCA2	GO:0099059	integral component of presynaptic active zone membrane (GO:0099059)	CC	88
ATP2B1	HGNC:814	ATP2B1	ATPase plasma membrane Ca2+ transporting 1	PMCA1	GO:0099059	integral component of presynaptic active zone membrane (GO:0099059)	CC	89
ITPR1	HGNC:6180	ITPR1	inositol 1,4,5-trisphosphate receptor type 1	INSP3R1,IP3R1,ACV,PPP1R94,SCA15,SCA16,SCA29	GO:0098695	inositol 1,4,5-trisphosphate receptor activity involved in regulation of postsynaptic cytosolic calcium levels (GO:0098695)	BP	159
ITPR1	HGNC:6180	ITPR1	inositol 1,4,5-trisphosphate receptor type 1	INSP3R1,IP3R1,ACV,PPP1R94,SCA15,SCA16,SCA29	SYNGO:postsyn_ser_membrane_integral	integral component of postsynaptic SER membrane	CC	160
ITPR1	HGNC:6180	ITPR1	inositol 1,4,5-trisphosphate receptor type 1	INSP3R1,IP3R1,ACV,PPP1R94,SCA15,SCA16,SCA29	SYNGO:presyn_ser_membrane_integral	integral component of presynaptic SER membrane	CC	161
GRM5	HGNC:4597	GRM5	glutamate metabotropic receptor 5	MGLUR5,GPRC1E,MGLU5,PPP1R86	GO:0099055	integral component of postsynaptic membrane (GO:0099055)	CC	217
CTTNBP2	HGNC:15679	CTTNBP2	cortactin binding protein 2	KIAA1758,ORF4,CORTBP2,C7ORF8	GO:0098871	postsynaptic actin cytoskeleton (GO:0098871)	CC	224
CTTNBP2	HGNC:15679	CTTNBP2	cortactin binding protein 2	KIAA1758,ORF4,CORTBP2,C7ORF8	GO:1905274	regulation of modification of postsynaptic actin cytoskeleton (GO:1905274)	BP	225
DBN1	HGNC:2695	DBN1	drebrin 1	D0S117E	GO:0098871	postsynaptic actin cytoskeleton (GO:0098871)	CC	229
PRKCG	HGNC:9402	PRKCG	protein kinase C gamma	PKCC,MGC57564,PKCY,PKCG,SCA14	GO:0099524	postsynaptic cytosol (GO:0099524)	CC	253
EPHB2	HGNC:3393	EPHB2	EPH receptor B2	HEK5,TYRO5,DRT,ERK,EPHT3	GO:0099055	integral component of postsynaptic membrane (GO:0099055)	CC	256
EPHB2	HGNC:3393	EPHB2	EPH receptor B2	HEK5,TYRO5,DRT,ERK,EPHT3	GO:0099056	integral component of presynaptic membrane (GO:0099056)	CC	257
SYNPO	HGNC:30672	SYNPO	synaptopodin	KIAA1029	GO:0097444	spine apparatus (GO:0097444)	CC	264
SYNPO	HGNC:30672	SYNPO	synaptopodin	KIAA1029	GO:0099170	postsynaptic modulation of chemical synaptic transmission (GO:0099170)	BP	266
SYNPO	HGNC:30672	SYNPO	synaptopodin	KIAA1029	GO:0099566	regulation of postsynaptic cytosolic calcium levels (GO:0099566)	BP	267
NSF	HGNC:8016	NSF	N-ethylmaleimide sensitive factor, vesicle fusing ATPase	SKD2,SEC18	GO:0099523	presynaptic cytosol (GO:0099523)	CC	272
NSF	HGNC:8016	NSF	N-ethylmaleimide sensitive factor, vesicle fusing ATPase	SKD2,SEC18	GO:0099504	synaptic vesicle cycle (GO:0099504)	BP	273
EPHB2	HGNC:3393	EPHB2	EPH receptor B2	HEK5,TYRO5,DRT,ERK,EPHT3	GO:0051963	regulation of synapse assembly (GO:0051963)	BP	278
EPHB2	HGNC:3393	EPHB2	EPH receptor B2	HEK5,TYRO5,DRT,ERK,EPHT3	GO:0097104	postsynaptic membrane assembly (GO:0097104)	BP	280
ERC2	HGNC:31922	ERC2	ELKS/RAB6-interacting/CAST family member 2	CAST,CAST1,KIAA0378,SPBC110,SPC110,ELKSL	GO:0098831	presynaptic active zone cytoplasmic component (GO:0098831)	CC	330
ERC2	HGNC:31922	ERC2	ELKS/RAB6-interacting/CAST family member 2	CAST,CAST1,KIAA0378,SPBC110,SPC110,ELKSL	GO:0016082	synaptic vesicle priming (GO:0016082)	BP	332
CACNA2D1	HGNC:1399	CACNA2D1	calcium voltage-gated channel auxiliary subunit alpha2delta 1	LNCRNA-N3,CACNL2A,CACNA2,MHS3,LINC01112	GO:0099029	anchored component of presynaptic active zone membrane (GO:0099029)	CC	344
CTTNBP2	HGNC:15679	CTTNBP2	cortactin binding protein 2	KIAA1758,ORF4,CORTBP2,C7ORF8	GO:0050807	regulation of synapse organization (GO:0050807)	BP	360
CACNA1C	HGNC:1390	CACNA1C	calcium voltage-gated channel subunit alpha1 C	CAV1.2,CACH2,CACN2,TS,LQT8,CCHL1A1,CACNL1A1	GO:0099055	integral component of postsynaptic membrane (GO:0099055)	CC	385
CACNA1E	HGNC:1392	CACNA1E	calcium voltage-gated channel subunit alpha1 E	CAV2.3,BII,CACH6,CACNL1A6	GO:0099056	integral component of presynaptic membrane (GO:0099056)	CC	386
ATP1A3	HGNC:801	ATP1A3	ATPase Na+/K+ transporting subunit alpha 3	DYT12	GO:0099056	integral component of presynaptic membrane (GO:0099056)	CC	389
AKAP5	HGNC:375	AKAP5	A-kinase anchoring protein 5	AKAP75,AKAP79	GO:0099092	postsynaptic density, intracellular component (GO:0099092)	CC	396
ERC2	HGNC:31922	ERC2	ELKS/RAB6-interacting/CAST family member 2	CAST,CAST1,KIAA0378,SPBC110,SPC110,ELKSL	GO:0098882	structural constituent of active zone (GO:0098882)	BP	403
AKAP5	HGNC:375	AKAP5	A-kinase anchoring protein 5	AKAP75,AKAP79	GO:0099149	regulation of postsynaptic neurotransmitter receptor endocytosis (GO:0099149)	BP	404
CDKL5	HGNC:11411	CDKL5	cyclin dependent kinase like 5	EIEE2,CFAP247,STK9	GO:0099092	postsynaptic density, intracellular component (GO:0099092)	CC	420
PRKAR2A	HGNC:9391	PRKAR2A	protein kinase cAMP-dependent type II regulatory subunit alpha	PRKAR2	GO:0050804	modulation of chemical synaptic transmission (GO:0050804)	BP	440
PRKAR2A	HGNC:9391	PRKAR2A	protein kinase cAMP-dependent type II regulatory subunit alpha	PRKAR2	GO:0045202	synapse (GO:0045202)	CC	444
CACNA1E	HGNC:1392	CACNA1E	calcium voltage-gated channel subunit alpha1 E	CAV2.3,BII,CACH6,CACNL1A6	GO:0099055	integral component of postsynaptic membrane (GO:0099055)	CC	460
CACNA2D1	HGNC:1399	CACNA2D1	calcium voltage-gated channel auxiliary subunit alpha2delta 1	LNCRNA-N3,CACNL2A,CACNA2,MHS3,LINC01112	GO:0099025	anchored component of postsynaptic membrane (GO:0099025)	CC	464
PLCB3	HGNC:9056	PLCB3	phospholipase C beta 3		GO:0099524	postsynaptic cytosol (GO:0099524)	CC	479
MECP2	HGNC:6990	MECP2	methyl-CpG binding protein 2	RTT,MRX16,MRX79	GO:0050807	regulation of synapse organization (GO:0050807)	BP	492
SYNGAP1	HGNC:11497	SYNGAP1	synaptic Ras GTPase activating protein 1	SYNGAP,RASA5,KIAA1938	GO:0099092	postsynaptic density, intracellular component (GO:0099092)	CC	519
SCN2A	HGNC:10588	SCN2A	sodium voltage-gated channel alpha subunit 2	NAV1.2,HBSCII,HBSCI,SCN2A1,SCN2A2	GO:0099056	integral component of presynaptic membrane (GO:0099056)	CC	531
SCN2A	HGNC:10588	SCN2A	sodium voltage-gated channel alpha subunit 2	NAV1.2,HBSCII,HBSCI,SCN2A1,SCN2A2	GO:0099508	voltage-gated ion channel activity involved in regulation of presynaptic membrane potential (GO:0099508)	BP	533
MAGI1	HGNC:946	MAGI1	membrane associated guanylate kinase, WW and PDZ domain containing 1	BAP1,MAGI-1,TNRC19,AIP3,WWP3,BAIAP1	GO:0098793	presynapse (GO:0098793)	CC	543
SCN8A	HGNC:10596	SCN8A	sodium voltage-gated channel alpha subunit 8	NAV1.6,NACH6,PN4,CERIII,CIAT,MED	GO:0099059	integral component of presynaptic active zone membrane (GO:0099059)	CC	546
SCN8A	HGNC:10596	SCN8A	sodium voltage-gated channel alpha subunit 8	NAV1.6,NACH6,PN4,CERIII,CIAT,MED	GO:0099061	integral component of postsynaptic density membrane (GO:0099061)	CC	547
BCAN	HGNC:23059	BCAN	brevican	BEHAB,MGC13038,CSPG7	GO:0098966	perisynaptic extracellular matrix (GO:0098966)	CC	641
SLC6A11	HGNC:11044	SLC6A11	solute carrier family 6 member 11	GAT3	GO:0045202	synapse (GO:0045202)	CC	644
IL1RAP	HGNC:5995	IL1RAP	interleukin 1 receptor accessory protein	IL-1RACP,IL1R3,C3ORF13	GO:1905606	regulation of presynapse assembly (GO:1905606)	BP	715
SLC6A11	HGNC:11044	SLC6A11	solute carrier family 6 member 11	GAT3	GO:0001504	neurotransmitter uptake (GO:0001504)	BP	763
SLC6A11	HGNC:11044	SLC6A11	solute carrier family 6 member 11	GAT3	GO:0099056	integral component of presynaptic membrane (GO:0099056)	CC	768
SLC6A11	HGNC:11044	SLC6A11	solute carrier family 6 member 11	GAT3	GO:0099055	integral component of postsynaptic membrane (GO:0099055)	CC	769
TNR	HGNC:11953	TNR	tenascin R		GO:0098966	perisynaptic extracellular matrix (GO:0098966)	CC	778
VCAN	HGNC:2464	VCAN	versican	PG-M,CSPG2	GO:0045202	synapse (GO:0045202)	CC	782
PTPRZ1	HGNC:9685	PTPRZ1	protein tyrosine phosphatase receptor type Z1	PTP18,RPTPB,PHOSPHACAN,PTPZ,PTPRZ	GO:0045202	synapse (GO:0045202)	CC	784
ARPC2	HGNC:705	ARPC2	actin related protein 2/3 complex subunit 2	P34-ARC,ARC34	GO:0045202	synapse (GO:0045202)	CC	804
CACNA1C	HGNC:1390	CACNA1C	calcium voltage-gated channel subunit alpha1 C	CAV1.2,CACH2,CACN2,TS,LQT8,CCHL1A1,CACNL1A1	GO:0099056	integral component of presynaptic membrane (GO:0099056)	CC	809
LGI1	HGNC:6572	LGI1	leucine rich glioma inactivated 1	IB1099,ETL1,EPITEMPIN,EPT	GO:0043083	synaptic cleft (GO:0043083)	CC	823
ADAM23	HGNC:202	ADAM23	ADAM metallopeptidase domain 23	MDC3	GO:0099056	integral component of presynaptic membrane (GO:0099056)	CC	824
SLC8A2	HGNC:11069	SLC8A2	solute carrier family 8 member A2	NCX2,KIAA1087	GO:0099055	integral component of postsynaptic membrane (GO:0099055)	CC	842
PTPRS	HGNC:9681	PTPRS	protein tyrosine phosphatase receptor type S		GO:0099056	integral component of presynaptic membrane (GO:0099056)	CC	844
SLC8A2	HGNC:11069	SLC8A2	solute carrier family 8 member A2	NCX2,KIAA1087	GO:1905060	calcium:cation antiporter activity involved in regulation of postsynaptic cytosolic calcium ion levels (GO:1905060)	BP	845
INA	HGNC:6057	INA	internexin neuronal intermediate filament protein alpha	NF-66,NEF5	GO:0099160	postsynaptic intermediate filament cytoskeleton (GO:0099160)	CC	847
CNTNAP1	HGNC:8011	CNTNAP1	contactin associated protein 1	P190,CASPR,CNTNAP,NRXN4	GO:0048786	presynaptic active zone (GO:0048786)	CC	899
ATP1A3	HGNC:801	ATP1A3	ATPase Na+/K+ transporting subunit alpha 3	DYT12	GO:0099056	integral component of presynaptic membrane (GO:0099056)	CC	904
ATP1A3	HGNC:801	ATP1A3	ATPase Na+/K+ transporting subunit alpha 3	DYT12	GO:0098794	postsynapse (GO:0098794)	CC	905
QKI	HGNC:21100	QKI	QKI, KH domain containing RNA binding	QK3	GO:0045202	synapse (GO:0045202)	CC	908
PPP1R9A	HGNC:14946	PPP1R9A	protein phosphatase 1 regulatory subunit 9A	NEURABIN-I,KIAA1222,FLJ20068	GO:0098793	presynapse (GO:0098793)	CC	912
PPP1R9A	HGNC:14946	PPP1R9A	protein phosphatase 1 regulatory subunit 9A	NEURABIN-I,KIAA1222,FLJ20068	GO:0014069	postsynaptic density (GO:0014069)	CC	913
PPP1R9B	HGNC:9298	PPP1R9B	protein phosphatase 1 regulatory subunit 9B	SPN,SPINO,PPP1R6,PPP1R9	GO:0014069	postsynaptic density (GO:0014069)	CC	914
CNTN2	HGNC:2172	CNTN2	contactin 2	TAG-1,TAX1,TAX,AXT	GO:0099025	anchored component of postsynaptic membrane (GO:0099025)	CC	937
CNTN1	HGNC:2171	CNTN1	contactin 1	F3,GP135	GO:0099026	anchored component of presynaptic membrane (GO:0099026)	CC	945
CNTN1	HGNC:2171	CNTN1	contactin 1	F3,GP135	GO:0099025	anchored component of postsynaptic membrane (GO:0099025)	CC	946
ALDOC	HGNC:418	ALDOC	aldolase, fructose-bisphosphate C		GO:0099524	postsynaptic cytosol (GO:0099524)	CC	976
CHRM1	HGNC:1950	CHRM1	cholinergic receptor muscarinic 1		GO:0099055	integral component of postsynaptic membrane (GO:0099055)	CC	978
MYO5A	HGNC:7602	MYO5A	myosin VA	MYO5,GS1,MYR12,MYH12	GO:0098871	postsynaptic actin cytoskeleton (GO:0098871)	CC	984
MYO6	HGNC:7605	MYO6	myosin VI	KIAA0389,DFNA22,DFNB37	GO:0014069	postsynaptic density (GO:0014069)	CC	986
AKAP5	HGNC:375	AKAP5	A-kinase anchoring protein 5	AKAP75,AKAP79	GO:0099092	postsynaptic density, intracellular component (GO:0099092)	CC	987
ACTN2	HGNC:164	ACTN2	actinin alpha 2		GO:0098871	postsynaptic actin cytoskeleton (GO:0098871)	CC	988
MYO6	HGNC:7605	MYO6	myosin VI	KIAA0389,DFNA22,DFNB37	GO:0098833	presynaptic endocytic zone (GO:0098833)	CC	991
CTNNA2	HGNC:2510	CTNNA2	catenin alpha 2	CAP-R,CT114	GO:0099092	postsynaptic density, intracellular component (GO:0099092)	CC	992
CTNNA2	HGNC:2510	CTNNA2	catenin alpha 2	CAP-R,CT114	GO:0098831	presynaptic active zone cytoplasmic component (GO:0098831)	CC	994
CTNNA2	HGNC:2510	CTNNA2	catenin alpha 2	CAP-R,CT114	GO:0098885	modification of postsynaptic actin cytoskeleton (GO:0098885)	BP	996
NEFM	HGNC:7734	NEFM	neurofilament medium	NFM,NF-M,NEF3	GO:0099160	postsynaptic intermediate filament cytoskeleton (GO:0099160)	CC	997
NEFM	HGNC:7734	NEFM	neurofilament medium	NFM,NF-M,NEF3	GO:0099182	presynaptic intermediate filament cytoskeleton (GO:0099182)	CC	1002
CTNND1	HGNC:2515	CTNND1	catenin delta 1	KIAA0384,P120,P120CAS,P120CTN,CTNND	GO:0099072	regulation of postsynaptic membrane neurotransmitter receptor levels (GO:0099072)	BP	1067
SPTBN2	HGNC:11276	SPTBN2	spectrin beta, non-erythrocytic 2	SCA5	GO:0098793	presynapse (GO:0098793)	CC	1140
EPS15	HGNC:3419	EPS15	epidermal growth factor receptor pathway substrate 15	AF-1P,MLLT5	GO:0048488	synaptic vesicle endocytosis (GO:0048488)	BP	1176
GRIA2	HGNC:4572	GRIA2	glutamate ionotropic receptor AMPA type subunit 2	GLUA2,GLURB,GLUR2	GO:0099059	integral component of presynaptic active zone membrane (GO:0099059)	CC	1194
GRIA1	HGNC:4571	GRIA1	glutamate ionotropic receptor AMPA type subunit 1	GLUA1,GLURA,GLUR1	GO:0099056	integral component of presynaptic membrane (GO:0099056)	CC	1195
GRIA2	HGNC:4572	GRIA2	glutamate ionotropic receptor AMPA type subunit 2	GLUA2,GLURB,GLUR2	GO:0099056	integral component of presynaptic membrane (GO:0099056)	CC	1196
GRIA3	HGNC:4573	GRIA3	glutamate ionotropic receptor AMPA type subunit 3	GLUA3,GLURC,MRX94,GLUR3	GO:0099056	integral component of presynaptic membrane (GO:0099056)	CC	1197
GRIA1	HGNC:4571	GRIA1	glutamate ionotropic receptor AMPA type subunit 1	GLUA1,GLURA,GLUR1	GO:0099055	integral component of postsynaptic membrane (GO:0099055)	CC	1198
GRIA2	HGNC:4572	GRIA2	glutamate ionotropic receptor AMPA type subunit 2	GLUA2,GLURB,GLUR2	GO:0099055	integral component of postsynaptic membrane (GO:0099055)	CC	1199
GRIA3	HGNC:4573	GRIA3	glutamate ionotropic receptor AMPA type subunit 3	GLUA3,GLURC,MRX94,GLUR3	GO:0099055	integral component of postsynaptic membrane (GO:0099055)	CC	1200
GRIA1	HGNC:4571	GRIA1	glutamate ionotropic receptor AMPA type subunit 1	GLUA1,GLURA,GLUR1	GO:0099059	integral component of presynaptic active zone membrane (GO:0099059)	CC	1203
GRIA1	HGNC:4571	GRIA1	glutamate ionotropic receptor AMPA type subunit 1	GLUA1,GLURA,GLUR1	GO:0099061	integral component of postsynaptic density membrane (GO:0099061)	CC	1205
GRIA2	HGNC:4572	GRIA2	glutamate ionotropic receptor AMPA type subunit 2	GLUA2,GLURB,GLUR2	GO:0099056	integral component of presynaptic membrane (GO:0099056)	CC	1206
GRIA1	HGNC:4571	GRIA1	glutamate ionotropic receptor AMPA type subunit 1	GLUA1,GLURA,GLUR1	GO:0099507	ligand-gated ion channel activity involved in regulation of presynaptic membrane potential (GO:0099507)	BP	1209
GRIA2	HGNC:4572	GRIA2	glutamate ionotropic receptor AMPA type subunit 2	GLUA2,GLURB,GLUR2	GO:0099507	ligand-gated ion channel activity involved in regulation of presynaptic membrane potential (GO:0099507)	BP	1212
GRIA3	HGNC:4573	GRIA3	glutamate ionotropic receptor AMPA type subunit 3	GLUA3,GLURC,MRX94,GLUR3	GO:0099507	ligand-gated ion channel activity involved in regulation of presynaptic membrane potential (GO:0099507)	BP	1224
STX1B	HGNC:18539	STX1B	syntaxin 1B	STX1B1,STX1B2	GO:0016079	synaptic vesicle exocytosis (GO:0016079)	BP	1248
GABBR1	HGNC:4070	GABBR1	gamma-aminobutyric acid type B receptor subunit 1	HGB1A,GPRC3A	GO:0099056	integral component of presynaptic membrane (GO:0099056)	CC	1251
CDKL5	HGNC:11411	CDKL5	cyclin dependent kinase like 5	EIEE2,CFAP247,STK9	GO:0099175	regulation of postsynapse organization (GO:0099175)	BP	1278
NEFL	HGNC:7739	NEFL	neurofilament light	NFL,CMT1F,CMT2E,NF68,PPP1R110	GO:0099160	postsynaptic intermediate filament cytoskeleton (GO:0099160)	CC	1288
NEFH	HGNC:7737	NEFH	neurofilament heavy	NF-H,NFH	GO:0099160	postsynaptic intermediate filament cytoskeleton (GO:0099160)	CC	1289
SYT7	HGNC:11514	SYT7	synaptotagmin 7	IPCA-7,SYT-VII,MGC150517,PCANAP7	GO:0099056	integral component of presynaptic membrane (GO:0099056)	CC	1314
SYT7	HGNC:11514	SYT7	synaptotagmin 7	IPCA-7,SYT-VII,MGC150517,PCANAP7	GO:1900242	regulation of synaptic vesicle endocytosis (GO:1900242)	BP	1322
GABBR1	HGNC:4070	GABBR1	gamma-aminobutyric acid type B receptor subunit 1	HGB1A,GPRC3A	GO:0150047	G protein-coupled neurotransmitter receptor activity involved in regulation of presynaptic membrane potential (GO:0150047)	BP	1339
SCN1A	HGNC:10585	SCN1A	sodium voltage-gated channel alpha subunit 1	NAV1.1,GEFSP2,HBSCI,NAC1,SMEI,SCN1,FEB3	GO:0099056	integral component of presynaptic membrane (GO:0099056)	CC	1341
SCN1A	HGNC:10585	SCN1A	sodium voltage-gated channel alpha subunit 1	NAV1.1,GEFSP2,HBSCI,NAC1,SMEI,SCN1,FEB3	GO:0099508	voltage-gated ion channel activity involved in regulation of presynaptic membrane potential (GO:0099508)	BP	1347
GRIN2A	HGNC:4585	GRIN2A	glutamate ionotropic receptor NMDA type subunit 2A	GLUN2A,NMDAR2A	GO:0099056	integral component of presynaptic membrane (GO:0099056)	CC	1349
GRIN2A	HGNC:4585	GRIN2A	glutamate ionotropic receptor NMDA type subunit 2A	GLUN2A,NMDAR2A	GO:0099507	ligand-gated ion channel activity involved in regulation of presynaptic membrane potential (GO:0099507)	BP	1352
EPS15	HGNC:3419	EPS15	epidermal growth factor receptor pathway substrate 15	AF-1P,MLLT5	GO:0098894	extrinsic component of presynaptic endocytic zone membrane (GO:0098894)	CC	1363
SYNGAP1	HGNC:11497	SYNGAP1	synaptic Ras GTPase activating protein 1	SYNGAP,RASA5,KIAA1938	GO:0098880	maintenance of postsynaptic specialization structure (GO:0098880)	BP	1372
INA	HGNC:6057	INA	internexin neuronal intermediate filament protein alpha	NF-66,NEF5	GO:0099184	structural constituent of postsynaptic intermediate filament cytoskeleton (GO:0099184)	BP	1409
PLPPR4	HGNC:23496	PLPPR4	phospholipid phosphatase related 4	PRG-1,LPPR4,KIAA0455,PHP1	GO:0099061	integral component of postsynaptic density membrane (GO:0099061)	CC	1412
DBN1	HGNC:2695	DBN1	drebrin 1	D0S117E	GO:0099524	postsynaptic cytosol (GO:0099524)	CC	1434
ACTR2	HGNC:169	ACTR2	actin related protein 2	ARP2	GO:0098794	postsynapse (GO:0098794)	CC	1436
ACTR3	HGNC:170	ACTR3	actin related protein 3	ARP3	GO:0098794	postsynapse (GO:0098794)	CC	1437
SPTBN2	HGNC:11276	SPTBN2	spectrin beta, non-erythrocytic 2	SCA5	GO:0099189	postsynaptic spectrin-associated cytoskeleton (GO:0099189)	CC	1440
SPTBN2	HGNC:11276	SPTBN2	spectrin beta, non-erythrocytic 2	SCA5	GO:0099173	postsynapse organization (GO:0099173)	BP	1441
KCNMA1	HGNC:6284	KCNMA1	potassium calcium-activated channel subfamily M alpha 1	KCA1.1,MSLO1,SLO	GO:0099059	integral component of presynaptic active zone membrane (GO:0099059)	CC	1445
KCNMA1	HGNC:6284	KCNMA1	potassium calcium-activated channel subfamily M alpha 1	KCA1.1,MSLO1,SLO	GO:0099507	ligand-gated ion channel activity involved in regulation of presynaptic membrane potential (GO:0099507)	BP	1446
GRIA2	HGNC:4572	GRIA2	glutamate ionotropic receptor AMPA type subunit 2	GLUA2,GLURB,GLUR2	GO:0099061	integral component of postsynaptic density membrane (GO:0099061)	CC	1459
GUCY1B1	HGNC:4687	GUCY1B1	guanylate cyclase 1 soluble subunit beta 1	GC-SB3,GC-S-BETA-1,GUC1B3,GUCY1B3	GO:0098831	presynaptic active zone cytoplasmic component (GO:0098831)	CC	1465
BCAN	HGNC:23059	BCAN	brevican	BEHAB,MGC13038,CSPG7	GO:0098966	perisynaptic extracellular matrix (GO:0098966)	CC	1473
ATP2B3	HGNC:816	ATP2B3	ATPase plasma membrane Ca2+ transporting 3	PMCA3,CFAP39,SCAX1,CLA2	GO:1905056	ATPase-coupled calcium ion transmembrane transporter activity involved in regulation of presynaptic cytosolic calcium levels (GO:1905056)	BP	1474
ATP2B2	HGNC:815	ATP2B2	ATPase plasma membrane Ca2+ transporting 2	PMCA2	GO:1905059	ATPase-coupled calcium ion transmembrane transporter activity involved in regulation of postsynaptic cytosolic calcium levels (GO:1905059)	BP	1476
SPTBN1	HGNC:11275	SPTBN1	spectrin beta, non-erythrocytic 1		GO:0098794	postsynapse (GO:0098794)	CC	1479
RTN3	HGNC:10469	RTN3	reticulon 3	NSPL2,NSPLII,ASYIP,HAP,RTN3-A1	GO:0045202	synapse (GO:0045202)	CC	1489
GABBR1	HGNC:4070	GABBR1	gamma-aminobutyric acid type B receptor subunit 1	HGB1A,GPRC3A	GO:0099579	G protein-coupled neurotransmitter receptor activity involved in regulation of postsynaptic membrane potential (GO:0099579)	BP	1587
GABBR1	HGNC:4070	GABBR1	gamma-aminobutyric acid type B receptor subunit 1	HGB1A,GPRC3A	GO:0099056	integral component of presynaptic membrane (GO:0099056)	CC	1588
HNRNPA2B1	HGNC:5033	HNRNPA2B1	heterogeneous nuclear ribonucleoprotein A2/B1	HNRPA2B1	GO:0099524	postsynaptic cytosol (GO:0099524)	CC	1592
HNRNPA3	HGNC:24941	HNRNPA3	heterogeneous nuclear ribonucleoprotein A3	HNRPA3	GO:0098794	postsynapse (GO:0098794)	CC	1594
HNRNPK	HGNC:5044	HNRNPK	heterogeneous nuclear ribonucleoprotein K	CSBP,TUNP,HNRPK	GO:0098794	postsynapse (GO:0098794)	CC	1596
HNRNPK	HGNC:5044	HNRNPK	heterogeneous nuclear ribonucleoprotein K	CSBP,TUNP,HNRPK	GO:0050804	modulation of chemical synaptic transmission (GO:0050804)	BP	1597
INA	HGNC:6057	INA	internexin neuronal intermediate filament protein alpha	NF-66,NEF5	GO:0098794	postsynapse (GO:0098794)	CC	1607
SYT7	HGNC:11514	SYT7	synaptotagmin 7	IPCA-7,SYT-VII,MGC150517,PCANAP7	GO:0099502	calcium-dependent activation of synaptic vesicle fusion (GO:0099502)	BP	1608
STX1B	HGNC:18539	STX1B	syntaxin 1B	STX1B1,STX1B2	GO:0031629	synaptic vesicle fusion to presynaptic active zone membrane (GO:0031629)	BP	1623
SLC3A2	HGNC:11026	SLC3A2	solute carrier family 3 member 2	4T2HC,4F2,NACAE,CD98,CD98HC,4F2HC,MDU1	GO:0045202	synapse (GO:0045202)	CC	1649
INA	HGNC:6057	INA	internexin neuronal intermediate filament protein alpha	NF-66,NEF5	GO:0098794	postsynapse (GO:0098794)	CC	1652
GPC1	HGNC:4449	GPC1	glypican 1	GLYPICAN	GO:0045202	synapse (GO:0045202)	CC	1666
KALRN	HGNC:4814	KALRN	kalirin RhoGEF kinase	DUO,HS.8004,TRAD,DUET,KALIRIN,ARHGEF24,HAPIP	GO:0098793	presynapse (GO:0098793)	CC	1669
GABBR1	HGNC:4070	GABBR1	gamma-aminobutyric acid type B receptor subunit 1	HGB1A,GPRC3A	GO:0099055	integral component of postsynaptic membrane (GO:0099055)	CC	1678
GABBR2	HGNC:4507	GABBR2	gamma-aminobutyric acid type B receptor subunit 2	HG20,GABABR2,GPRC3B,GPR51	GO:0099055	integral component of postsynaptic membrane (GO:0099055)	CC	1679
PPP1R9A	HGNC:14946	PPP1R9A	protein phosphatase 1 regulatory subunit 9A	NEURABIN-I,KIAA1222,FLJ20068	GO:0050804	modulation of chemical synaptic transmission (GO:0050804)	BP	1682
NEFL	HGNC:7739	NEFL	neurofilament light	NFL,CMT1F,CMT2E,NF68,PPP1R110	GO:0099182	presynaptic intermediate filament cytoskeleton (GO:0099182)	CC	1687
NEFL	HGNC:7739	NEFL	neurofilament light	NFL,CMT1F,CMT2E,NF68,PPP1R110	GO:0090128	regulation of synapse maturation (GO:0090128)	BP	1688
PPP1R9A	HGNC:14946	PPP1R9A	protein phosphatase 1 regulatory subunit 9A	NEURABIN-I,KIAA1222,FLJ20068	GO:0098871	postsynaptic actin cytoskeleton (GO:0098871)	CC	1709
PPP1R9A	HGNC:14946	PPP1R9A	protein phosphatase 1 regulatory subunit 9A	NEURABIN-I,KIAA1222,FLJ20068	GO:0098974	postsynaptic actin cytoskeleton organization (GO:0098974)	BP	1710
SPTBN2	HGNC:11276	SPTBN2	spectrin beta, non-erythrocytic 2	SCA5	GO:0099186	structural constituent of postsynapse (GO:0099186)	BP	1713
ARHGEF2	HGNC:682	ARHGEF2	Rho/Rac guanine nucleotide exchange factor 2	LFP40,GEF-H1,KIAA0651,P40,LFC,GEFH1	GO:0099092	postsynaptic density, intracellular component (GO:0099092)	CC	1747
LGI1	HGNC:6572	LGI1	leucine rich glioma inactivated 1	IB1099,ETL1,EPITEMPIN,EPT	GO:0099645	neurotransmitter receptor localization to postsynaptic specialization membrane (GO:0099645)	BP	1748
CTNNA2	HGNC:2510	CTNNA2	catenin alpha 2	CAP-R,CT114	GO:0098890	extrinsic component of postsynaptic membrane (GO:0098890)	CC	1775
CTNNA2	HGNC:2510	CTNNA2	catenin alpha 2	CAP-R,CT114	GO:0098888	extrinsic component of presynaptic membrane (GO:0098888)	CC	1776
MYO6	HGNC:7605	MYO6	myosin VI	KIAA0389,DFNA22,DFNB37	GO:0099171	presynaptic modulation of chemical synaptic transmission (GO:0099171)	BP	1792
MYO6	HGNC:7605	MYO6	myosin VI	KIAA0389,DFNA22,DFNB37	GO:0098871	postsynaptic actin cytoskeleton (GO:0098871)	CC	1799
MYO6	HGNC:7605	MYO6	myosin VI	KIAA0389,DFNA22,DFNB37	GO:0098884	postsynaptic neurotransmitter receptor endocytosis (GO:0098884)	BP	1800
ACTN2	HGNC:164	ACTN2	actinin alpha 2		GO:0098839	postsynaptic density membrane (GO:0098839)	CC	1811
ACTN2	HGNC:164	ACTN2	actinin alpha 2		GO:0099092	postsynaptic density, intracellular component (GO:0099092)	CC	1812
SIPA1L1	HGNC:20284	SIPA1L1	signal induced proliferation associated 1 like 1	KIAA0440,E6TP1,SPAR1	GO:0098794	postsynapse (GO:0098794)	CC	1814
SIPA1L1	HGNC:20284	SIPA1L1	signal induced proliferation associated 1 like 1	KIAA0440,E6TP1,SPAR1	GO:0098974	postsynaptic actin cytoskeleton organization (GO:0098974)	BP	1815
SLC1A2	HGNC:10940	SLC1A2	solute carrier family 1 member 2	GLT-1,EAAT2	GO:0099056	integral component of presynaptic membrane (GO:0099056)	CC	1819
SLC1A2	HGNC:10940	SLC1A2	solute carrier family 1 member 2	GLT-1,EAAT2	GO:0098810	neurotransmitter reuptake (GO:0098810)	BP	1820
IL1RAP	HGNC:5995	IL1RAP	interleukin 1 receptor accessory protein	IL-1RACP,IL1R3,C3ORF13	GO:0099560	synapse adhesion between pre- and post-synapse (GO:0099560)	BP	1822
PTPRD	HGNC:9668	PTPRD	protein tyrosine phosphatase receptor type D	PTPD,HPTP	GO:0099545	trans-synaptic signaling by trans-synaptic complex (GO:0099545)	BP	1825
PTPRD	HGNC:9668	PTPRD	protein tyrosine phosphatase receptor type D	PTPD,HPTP	GO:0099054	presynapse assembly (GO:0099054)	BP	1826
IL1RAP	HGNC:5995	IL1RAP	interleukin 1 receptor accessory protein	IL-1RACP,IL1R3,C3ORF13	GO:0099151	regulation of postsynaptic density assembly (GO:0099151)	BP	1827
IL1RAP	HGNC:5995	IL1RAP	interleukin 1 receptor accessory protein	IL-1RACP,IL1R3,C3ORF13	GO:1905606	regulation of presynapse assembly (GO:1905606)	BP	1828
PTPRD	HGNC:9668	PTPRD	protein tyrosine phosphatase receptor type D	PTPD,HPTP	GO:0099151	regulation of postsynaptic density assembly (GO:0099151)	BP	1829
IL1RAP	HGNC:5995	IL1RAP	interleukin 1 receptor accessory protein	IL-1RACP,IL1R3,C3ORF13	GO:0099545	trans-synaptic signaling by trans-synaptic complex (GO:0099545)	BP	1830
IL1RAP	HGNC:5995	IL1RAP	interleukin 1 receptor accessory protein	IL-1RACP,IL1R3,C3ORF13	GO:0099545	trans-synaptic signaling by trans-synaptic complex (GO:0099545)	BP	1831
IL1RAP	HGNC:5995	IL1RAP	interleukin 1 receptor accessory protein	IL-1RACP,IL1R3,C3ORF13	GO:0099560	synapse adhesion between pre- and post-synapse (GO:0099560)	BP	1832
HNRNPU	HGNC:5048	HNRNPU	heterogeneous nuclear ribonucleoprotein U	SAF-A,FLJ37978,FLJ30202,HNRPU,HNRNPU-AS1,C1ORF199,NCRNA00201	GO:0098963	dendritic transport of messenger ribonucleoprotein complex (GO:0098963)	BP	1834
SIPA1L1	HGNC:20284	SIPA1L1	signal induced proliferation associated 1 like 1	KIAA0440,E6TP1,SPAR1	GO:0099151	regulation of postsynaptic density assembly (GO:0099151)	BP	1841
NTRK3	HGNC:8033	NTRK3	neurotrophic receptor tyrosine kinase 3	TRKC	GO:0099055	integral component of postsynaptic membrane (GO:0099055)	CC	1842
PTPRS	HGNC:9681	PTPRS	protein tyrosine phosphatase receptor type S		GO:0099054	presynapse assembly (GO:0099054)	BP	1843
NTRK3	HGNC:8033	NTRK3	neurotrophic receptor tyrosine kinase 3	TRKC	GO:0097107	postsynaptic density assembly (GO:0097107)	BP	1844
NTRK3	HGNC:8033	NTRK3	neurotrophic receptor tyrosine kinase 3	TRKC	GO:1905606	regulation of presynapse assembly (GO:1905606)	BP	1845
PTPRS	HGNC:9681	PTPRS	protein tyrosine phosphatase receptor type S		GO:0099151	regulation of postsynaptic density assembly (GO:0099151)	BP	1846
EIF3A	HGNC:3271	EIF3A	eukaryotic translation initiation factor 3 subunit A	EIF3-THETA,EIF3-P170,KIAA0139,TIF32,EIF3,EIF3S10	GO:0014069	postsynaptic density (GO:0014069)	CC	1848
GUCY1B1	HGNC:4687	GUCY1B1	guanylate cyclase 1 soluble subunit beta 1	GC-SB3,GC-S-BETA-1,GUC1B3,GUCY1B3	GO:0098831	presynaptic active zone cytoplasmic component (GO:0098831)	CC	1855
HNRNPA3	HGNC:24941	HNRNPA3	heterogeneous nuclear ribonucleoprotein A3	HNRPA3	GO:0014069	postsynaptic density (GO:0014069)	CC	1881
IGSF9B	HGNC:32326	IGSF9B	immunoglobulin superfamily member 9B	KIAA1030,LINC00947,LOC283174,MIR4697HG	GO:0099560	synapse adhesion between pre- and post-synapse (GO:0099560)	BP	1886
NRCAM	HGNC:7994	NRCAM	neuronal cell adhesion molecule	KIAA0343,BRAVO	GO:0099055	integral component of postsynaptic membrane (GO:0099055)	CC	1888
GPC4	HGNC:4452	GPC4	glypican 4	K-GLYPICAN	GO:0045202	synapse (GO:0045202)	CC	1897
LYN	HGNC:6735	LYN	LYN proto-oncogene, Src family tyrosine kinase	JTK8	GO:0099091	postsynaptic specialization, intracellular component (GO:0099091)	CC	1906
SLC6A11	HGNC:11044	SLC6A11	solute carrier family 6 member 11	GAT3	GO:0099056	integral component of presynaptic membrane (GO:0099056)	CC	1911
GABBR2	HGNC:4507	GABBR2	gamma-aminobutyric acid type B receptor subunit 2	HG20,GABABR2,GPRC3B,GPR51	GO:0099056	integral component of presynaptic membrane (GO:0099056)	CC	1914
BCAN	HGNC:23059	BCAN	brevican	BEHAB,MGC13038,CSPG7	GO:0060074	synapse maturation (GO:0060074)	BP	1915
HNRNPK	HGNC:5044	HNRNPK	heterogeneous nuclear ribonucleoprotein K	CSBP,TUNP,HNRPK	GO:0099175	regulation of postsynapse organization (GO:0099175)	BP	1918
DBN1	HGNC:2695	DBN1	drebrin 1	D0S117E	GO:0098974	postsynaptic actin cytoskeleton organization (GO:0098974)	BP	1924
DBN1	HGNC:2695	DBN1	drebrin 1	D0S117E	GO:0045211	postsynaptic membrane (GO:0045211)	CC	1926
GRIK2	HGNC:4580	GRIK2	glutamate ionotropic receptor kainate type subunit 2	GLUK2,MRT6,GLUR6	GO:0099507	ligand-gated ion channel activity involved in regulation of presynaptic membrane potential (GO:0099507)	BP	1956
DBN1	HGNC:2695	DBN1	drebrin 1	D0S117E	GO:0014069	postsynaptic density (GO:0014069)	CC	1964
DBN1	HGNC:2695	DBN1	drebrin 1	D0S117E	GO:0045211	postsynaptic membrane (GO:0045211)	CC	1965
GRIN2A	HGNC:4585	GRIN2A	glutamate ionotropic receptor NMDA type subunit 2A	GLUN2A,NMDAR2A	GO:1904315	transmitter-gated ion channel activity involved in regulation of postsynaptic membrane potential (GO:1904315)	BP	1970
GRIA1	HGNC:4571	GRIA1	glutamate ionotropic receptor AMPA type subunit 1	GLUA1,GLURA,GLUR1	GO:1904315	transmitter-gated ion channel activity involved in regulation of postsynaptic membrane potential (GO:1904315)	BP	2030
GRIA2	HGNC:4572	GRIA2	glutamate ionotropic receptor AMPA type subunit 2	GLUA2,GLURB,GLUR2	GO:1904315	transmitter-gated ion channel activity involved in regulation of postsynaptic membrane potential (GO:1904315)	BP	2032
DLG3	HGNC:2902	DLG3	discs large MAGUK scaffold protein 3	NE-DLG,SAP102,SAP-102,NEDLG,KIAA1232,MRX90,PPP1R82	GO:0099092	postsynaptic density, intracellular component (GO:0099092)	CC	2052
GRID1	HGNC:4575	GRID1	glutamate ionotropic receptor delta type subunit 1	GLUD1,KIAA1220	GO:0099061	integral component of postsynaptic density membrane (GO:0099061)	CC	2053
GRM5	HGNC:4597	GRM5	glutamate metabotropic receptor 5	MGLUR5,GPRC1E,MGLU5,PPP1R86	GO:0050804	modulation of chemical synaptic transmission (GO:0050804)	BP	2064
FRRS1L	HGNC:1362	FRRS1L	ferric chelate reductase 1 like	CG-6,C9ORF4	GO:0099072	regulation of postsynaptic membrane neurotransmitter receptor levels (GO:0099072)	BP	2069
GABRA4	HGNC:4078	GABRA4	gamma-aminobutyric acid type A receptor subunit alpha4		GO:1904315	transmitter-gated ion channel activity involved in regulation of postsynaptic membrane potential (GO:1904315)	BP	2084
GABRA4	HGNC:4078	GABRA4	gamma-aminobutyric acid type A receptor subunit alpha4		GO:0099060	integral component of postsynaptic specialization membrane (GO:0099060)	CC	2085
KALRN	HGNC:4814	KALRN	kalirin RhoGEF kinase	DUO,HS.8004,TRAD,DUET,KALIRIN,ARHGEF24,HAPIP	GO:0098696	regulation of neurotransmitter receptor localization to postsynaptic specialization membrane (GO:0098696)	BP	2101
DAGLA	HGNC:1165	DAGLA	diacylglycerol lipase alpha	KIAA0659,NSDDR,DAGLALPHA,C11ORF11	GO:0098921	retrograde trans-synaptic signaling by endocannabinoid (GO:0098921)	BP	2114
SYNE1	HGNC:17089	SYNE1	spectrin repeat containing nuclear envelope protein 1	SYNE-1B,KIAA0796,8B,NESPRIN-1,ENAPTIN,MYNE1,CPG2,DJ45H2.2,SCAR8,ARCA1,NESP1,C6ORF98	GO:0099149	regulation of postsynaptic neurotransmitter receptor endocytosis (GO:0099149)	BP	2116
DAGLA	HGNC:1165	DAGLA	diacylglycerol lipase alpha	KIAA0659,NSDDR,DAGLALPHA,C11ORF11	GO:0099055	integral component of postsynaptic membrane (GO:0099055)	CC	2136
MYO5A	HGNC:7602	MYO5A	myosin VA	MYO5,GS1,MYR12,MYH12	GO:0099089	establishment of endoplasmic reticulum localization to postsynapse (GO:0099089)	BP	2143
KCND2	HGNC:6238	KCND2	potassium voltage-gated channel subfamily D member 2	KV4.2,RK5,KIAA1044	GO:1905030	voltage-gated ion channel activity involved in regulation of postsynaptic membrane potential (GO:1905030)	BP	2159
KCND2	HGNC:6238	KCND2	potassium voltage-gated channel subfamily D member 2	KV4.2,RK5,KIAA1044	GO:0099055	integral component of postsynaptic membrane (GO:0099055)	CC	2161
GABBR1	HGNC:4070	GABBR1	gamma-aminobutyric acid type B receptor subunit 1	HGB1A,GPRC3A	GO:0099060	integral component of postsynaptic specialization membrane (GO:0099060)	CC	2174
GABBR1	HGNC:4070	GABBR1	gamma-aminobutyric acid type B receptor subunit 1	HGB1A,GPRC3A	GO:0099055	integral component of postsynaptic membrane (GO:0099055)	CC	2175
GABBR1	HGNC:4070	GABBR1	gamma-aminobutyric acid type B receptor subunit 1	HGB1A,GPRC3A	GO:0099059	integral component of presynaptic active zone membrane (GO:0099059)	CC	2176
OLFM1	HGNC:17187	OLFM1	olfactomedin 1	NOE1,OLFA,AMY,NOELIN	GO:0099243	extrinsic component of synaptic membrane (GO:0099243)	CC	2185
PSD	HGNC:9507	PSD	pleckstrin and Sec7 domain containing	KIAA2011,TYL,PSD1,EFA6A,EFA6	GO:0099092	postsynaptic density, intracellular component (GO:0099092)	CC	2196
MYO5A	HGNC:7602	MYO5A	myosin VA	MYO5,GS1,MYR12,MYH12	SYNGO:transport	transport	BP	2197
SYNE1	HGNC:17089	SYNE1	spectrin repeat containing nuclear envelope protein 1	SYNE-1B,KIAA0796,8B,NESPRIN-1,ENAPTIN,MYNE1,CPG2,DJ45H2.2,SCAR8,ARCA1,NESP1,C6ORF98	GO:0098843	postsynaptic endocytic zone (GO:0098843)	CC	2200
NEFL	HGNC:7739	NEFL	neurofilament light	NFL,CMT1F,CMT2E,NF68,PPP1R110	GO:0099184	structural constituent of postsynaptic intermediate filament cytoskeleton (GO:0099184)	BP	2202
NEFH	HGNC:7737	NEFH	neurofilament heavy	NF-H,NFH	GO:0099184	structural constituent of postsynaptic intermediate filament cytoskeleton (GO:0099184)	BP	2203
GPC4	HGNC:4452	GPC4	glypican 4	K-GLYPICAN	GO:0099026	anchored component of presynaptic membrane (GO:0099026)	CC	2208
LRRC7	HGNC:18531	LRRC7	leucine rich repeat containing 7	KIAA1365,DENSIN-180	GO:0099061	integral component of postsynaptic density membrane (GO:0099061)	CC	2222
NCAM1	HGNC:7656	NCAM1	neural cell adhesion molecule 1	NCAM,CD56	GO:0099056	integral component of presynaptic membrane (GO:0099056)	CC	2224
NECTIN1	HGNC:9706	NECTIN1	nectin cell adhesion molecule 1	PRR,PRR1,PVRR1,SK-12,HIGR,CLPED1,CD111,OFC7,HVEC,ED4,PVRL1	GO:0099059	integral component of presynaptic active zone membrane (GO:0099059)	CC	2232
KALRN	HGNC:4814	KALRN	kalirin RhoGEF kinase	DUO,HS.8004,TRAD,DUET,KALIRIN,ARHGEF24,HAPIP	GO:1905274	regulation of modification of postsynaptic actin cytoskeleton (GO:1905274)	BP	2237
KALRN	HGNC:4814	KALRN	kalirin RhoGEF kinase	DUO,HS.8004,TRAD,DUET,KALIRIN,ARHGEF24,HAPIP	GO:0014069	postsynaptic density (GO:0014069)	CC	2238
KCND2	HGNC:6238	KCND2	potassium voltage-gated channel subfamily D member 2	KV4.2,RK5,KIAA1044	GO:0099055	integral component of postsynaptic membrane (GO:0099055)	CC	2239
KCND2	HGNC:6238	KCND2	potassium voltage-gated channel subfamily D member 2	KV4.2,RK5,KIAA1044	GO:0099060	integral component of postsynaptic specialization membrane (GO:0099060)	CC	2240
MYO5A	HGNC:7602	MYO5A	myosin VA	MYO5,GS1,MYR12,MYH12	GO:0099566	regulation of postsynaptic cytosolic calcium levels (GO:0099566)	BP	2244
MYO5A	HGNC:7602	MYO5A	myosin VA	MYO5,GS1,MYR12,MYH12	SYNGO:postsyn_ser	postsynaptic SER	CC	2245
PTPRS	HGNC:9681	PTPRS	protein tyrosine phosphatase receptor type S		GO:0099056	integral component of presynaptic membrane (GO:0099056)	CC	2246
PTPRD	HGNC:9668	PTPRD	protein tyrosine phosphatase receptor type D	PTPD,HPTP	GO:0099056	integral component of presynaptic membrane (GO:0099056)	CC	2248
CHRM1	HGNC:1950	CHRM1	cholinergic receptor muscarinic 1		GO:0060078	regulation of postsynaptic membrane potential (GO:0060078)	BP	2309
PTPRA	HGNC:9664	PTPRA	protein tyrosine phosphatase receptor type A	LRP,HLPR,HPTPA,RPTPA,PTPRL2,PTPA	GO:0099699	integral component of synaptic membrane (GO:0099699)	CC	2312
PTPRZ1	HGNC:9685	PTPRZ1	protein tyrosine phosphatase receptor type Z1	PTP18,RPTPB,PHOSPHACAN,PTPZ,PTPRZ	GO:0099061	integral component of postsynaptic density membrane (GO:0099061)	CC	2313
PTPRS	HGNC:9681	PTPRS	protein tyrosine phosphatase receptor type S		GO:0099054	presynapse assembly (GO:0099054)	BP	2336
PTPRS	HGNC:9681	PTPRS	protein tyrosine phosphatase receptor type S		GO:0099151	regulation of postsynaptic density assembly (GO:0099151)	BP	2338
PTPRD	HGNC:9668	PTPRD	protein tyrosine phosphatase receptor type D	PTPD,HPTP	GO:0099151	regulation of postsynaptic density assembly (GO:0099151)	BP	2356
CTNND1	HGNC:2515	CTNND1	catenin delta 1	KIAA0384,P120,P120CAS,P120CTN,CTNND	GO:0098831	presynaptic active zone cytoplasmic component (GO:0098831)	CC	2360
CTNND1	HGNC:2515	CTNND1	catenin delta 1	KIAA0384,P120,P120CAS,P120CTN,CTNND	GO:0099092	postsynaptic density, intracellular component (GO:0099092)	CC	2372
GRIN2A	HGNC:4585	GRIN2A	glutamate ionotropic receptor NMDA type subunit 2A	GLUN2A,NMDAR2A	GO:0099061	integral component of postsynaptic density membrane (GO:0099061)	CC	2378
TNR	HGNC:11953	TNR	tenascin R		GO:0050804	modulation of chemical synaptic transmission (GO:0050804)	BP	2382
GRIA1	HGNC:4571	GRIA1	glutamate ionotropic receptor AMPA type subunit 1	GLUA1,GLURA,GLUR1	GO:0099061	integral component of postsynaptic density membrane (GO:0099061)	CC	2386
GRIA1	HGNC:4571	GRIA1	glutamate ionotropic receptor AMPA type subunit 1	GLUA1,GLURA,GLUR1	GO:1904315	transmitter-gated ion channel activity involved in regulation of postsynaptic membrane potential (GO:1904315)	BP	2387
GPC4	HGNC:4452	GPC4	glypican 4	K-GLYPICAN	GO:1905606	regulation of presynapse assembly (GO:1905606)	BP	2394
NCAM1	HGNC:7656	NCAM1	neural cell adhesion molecule 1	NCAM,CD56	GO:0099055	integral component of postsynaptic membrane (GO:0099055)	CC	2406
NECTIN1	HGNC:9706	NECTIN1	nectin cell adhesion molecule 1	PRR,PRR1,PVRR1,SK-12,HIGR,CLPED1,CD111,OFC7,HVEC,ED4,PVRL1	GO:0050807	regulation of synapse organization (GO:0050807)	BP	2407
IGSF9B	HGNC:32326	IGSF9B	immunoglobulin superfamily member 9B	KIAA1030,LINC00947,LOC283174,MIR4697HG	GO:0099629	postsynaptic specialization of symmetric synapse (GO:0099629)	CC	2412
ACTR3	HGNC:170	ACTR3	actin related protein 3	ARP3	GO:0098974	postsynaptic actin cytoskeleton organization (GO:0098974)	BP	2417
CACNA1E	HGNC:1392	CACNA1E	calcium voltage-gated channel subunit alpha1 E	CAV2.3,BII,CACH6,CACNL1A6	GO:0099626	voltage-gated calcium channel activity involved in regulation of presynaptic cytosolic calcium levels (GO:0099626)	BP	2419
ACTR3	HGNC:170	ACTR3	actin related protein 3	ARP3	GO:0098794	postsynapse (GO:0098794)	CC	2436
CACNA1E	HGNC:1392	CACNA1E	calcium voltage-gated channel subunit alpha1 E	CAV2.3,BII,CACH6,CACNL1A6	GO:2000300	regulation of synaptic vesicle exocytosis (GO:2000300)	BP	2443
GPC4	HGNC:4452	GPC4	glypican 4	K-GLYPICAN	GO:0099560	synapse adhesion between pre- and post-synapse (GO:0099560)	BP	2451
NCAM1	HGNC:7656	NCAM1	neural cell adhesion molecule 1	NCAM,CD56	GO:0099560	synapse adhesion between pre- and post-synapse (GO:0099560)	BP	2459
PSD	HGNC:9507	PSD	pleckstrin and Sec7 domain containing	KIAA2011,TYL,PSD1,EFA6A,EFA6	GO:0150052	regulation of postsynapse assembly (GO:0150052)	BP	2460
PTPRS	HGNC:9681	PTPRS	protein tyrosine phosphatase receptor type S		GO:0099560	synapse adhesion between pre- and post-synapse (GO:0099560)	BP	2464
PTPRD	HGNC:9668	PTPRD	protein tyrosine phosphatase receptor type D	PTPD,HPTP	GO:0099560	synapse adhesion between pre- and post-synapse (GO:0099560)	BP	2465
PTPRS	HGNC:9681	PTPRS	protein tyrosine phosphatase receptor type S		GO:0099560	synapse adhesion between pre- and post-synapse (GO:0099560)	BP	2472
PTPRD	HGNC:9668	PTPRD	protein tyrosine phosphatase receptor type D	PTPD,HPTP	GO:0099560	synapse adhesion between pre- and post-synapse (GO:0099560)	BP	2473
PTPRS	HGNC:9681	PTPRS	protein tyrosine phosphatase receptor type S		GO:0099560	synapse adhesion between pre- and post-synapse (GO:0099560)	BP	2477
PTPRD	HGNC:9668	PTPRD	protein tyrosine phosphatase receptor type D	PTPD,HPTP	GO:0099560	synapse adhesion between pre- and post-synapse (GO:0099560)	BP	2478
GRIA2	HGNC:4572	GRIA2	glutamate ionotropic receptor AMPA type subunit 2	GLUA2,GLURB,GLUR2	GO:1904315	transmitter-gated ion channel activity involved in regulation of postsynaptic membrane potential (GO:1904315)	BP	2479
GRIA2	HGNC:4572	GRIA2	glutamate ionotropic receptor AMPA type subunit 2	GLUA2,GLURB,GLUR2	GO:0099061	integral component of postsynaptic density membrane (GO:0099061)	CC	2481
GRIA3	HGNC:4573	GRIA3	glutamate ionotropic receptor AMPA type subunit 3	GLUA3,GLURC,MRX94,GLUR3	GO:1904315	transmitter-gated ion channel activity involved in regulation of postsynaptic membrane potential (GO:1904315)	BP	2483
GRIA3	HGNC:4573	GRIA3	glutamate ionotropic receptor AMPA type subunit 3	GLUA3,GLURC,MRX94,GLUR3	GO:0099061	integral component of postsynaptic density membrane (GO:0099061)	CC	2484
GRIK2	HGNC:4580	GRIK2	glutamate ionotropic receptor kainate type subunit 2	GLUK2,MRT6,GLUR6	GO:1904315	transmitter-gated ion channel activity involved in regulation of postsynaptic membrane potential (GO:1904315)	BP	2494
GRIK2	HGNC:4580	GRIK2	glutamate ionotropic receptor kainate type subunit 2	GLUK2,MRT6,GLUR6	GO:1904315	transmitter-gated ion channel activity involved in regulation of postsynaptic membrane potential (GO:1904315)	BP	2499
CHRM1	HGNC:1950	CHRM1	cholinergic receptor muscarinic 1		GO:0099061	integral component of postsynaptic density membrane (GO:0099061)	CC	2553
CHRM1	HGNC:1950	CHRM1	cholinergic receptor muscarinic 1		GO:0099056	integral component of presynaptic membrane (GO:0099056)	CC	2554
MPP2	HGNC:7220	MPP2	membrane palmitoylated protein 2	DKFZP761D0712,DLG2	GO:0098919	structural constituent of postsynaptic density (GO:0098919)	BP	2583
MPP2	HGNC:7220	MPP2	membrane palmitoylated protein 2	DKFZP761D0712,DLG2	GO:0099031	anchored component of postsynaptic density membrane (GO:0099031)	CC	2584
MPP2	HGNC:7220	MPP2	membrane palmitoylated protein 2	DKFZP761D0712,DLG2	GO:0098919	structural constituent of postsynaptic density (GO:0098919)	BP	2585
DLG3	HGNC:2902	DLG3	discs large MAGUK scaffold protein 3	NE-DLG,SAP102,SAP-102,NEDLG,KIAA1232,MRX90,PPP1R82	GO:0099072	regulation of postsynaptic membrane neurotransmitter receptor levels (GO:0099072)	BP	2594
L1CAM	HGNC:6470	L1CAM	L1 cell adhesion molecule	CD171,NCAM-L1,CAML1,HSAS1,SPG1,HSAS,MASA,MIC5,S10	GO:0050804	modulation of chemical synaptic transmission (GO:0050804)	BP	2638
NCAM1	HGNC:7656	NCAM1	neural cell adhesion molecule 1	NCAM,CD56	GO:0050804	modulation of chemical synaptic transmission (GO:0050804)	BP	2642
NRCAM	HGNC:7994	NRCAM	neuronal cell adhesion molecule	KIAA0343,BRAVO	GO:0099061	integral component of postsynaptic density membrane (GO:0099061)	CC	2643
NRCAM	HGNC:7994	NRCAM	neuronal cell adhesion molecule	KIAA0343,BRAVO	GO:0099175	regulation of postsynapse organization (GO:0099175)	BP	2644
PTPRA	HGNC:9664	PTPRA	protein tyrosine phosphatase receptor type A	LRP,HLPR,HPTPA,RPTPA,PTPRL2,PTPA	GO:0050804	modulation of chemical synaptic transmission (GO:0050804)	BP	2647
PTPRD	HGNC:9668	PTPRD	protein tyrosine phosphatase receptor type D	PTPD,HPTP	GO:0050804	modulation of chemical synaptic transmission (GO:0050804)	BP	2648
PTPRS	HGNC:9681	PTPRS	protein tyrosine phosphatase receptor type S		GO:0050804	modulation of chemical synaptic transmission (GO:0050804)	BP	2650
GPC4	HGNC:4452	GPC4	glypican 4	K-GLYPICAN	GO:0098696	regulation of neurotransmitter receptor localization to postsynaptic specialization membrane (GO:0098696)	BP	2679
ADD2	HGNC:244	ADD2	adducin 2	ADDB	GO:0007416	synapse assembly (GO:0007416)	BP	2687
ADD2	HGNC:244	ADD2	adducin 2	ADDB	GO:0098794	postsynapse (GO:0098794)	CC	2688
ADD1	HGNC:243	ADD1	adducin 1		GO:0098793	presynapse (GO:0098793)	CC	2689
ADD2	HGNC:244	ADD2	adducin 2	ADDB	GO:0098793	presynapse (GO:0098793)	CC	2689
ADD3	HGNC:245	ADD3	adducin 3	ADDL	GO:0098793	presynapse (GO:0098793)	CC	2689
ADD1	HGNC:243	ADD1	adducin 1		GO:0098794	postsynapse (GO:0098794)	CC	2690
ADD2	HGNC:244	ADD2	adducin 2	ADDB	GO:0098794	postsynapse (GO:0098794)	CC	2690
ADD3	HGNC:245	ADD3	adducin 3	ADDL	GO:0098794	postsynapse (GO:0098794)	CC	2690
GRID1	HGNC:4575	GRID1	glutamate ionotropic receptor delta type subunit 1	GLUD1,KIAA1220	GO:0099061	integral component of postsynaptic density membrane (GO:0099061)	CC	2693
GRID1	HGNC:4575	GRID1	glutamate ionotropic receptor delta type subunit 1	GLUD1,KIAA1220	GO:0099175	regulation of postsynapse organization (GO:0099175)	BP	2694
RGS7BP	HGNC:23271	RGS7BP	regulator of G protein signaling 7 binding protein	R7BP	GO:0099031	anchored component of postsynaptic density membrane (GO:0099031)	CC	2703
RGS7BP	HGNC:23271	RGS7BP	regulator of G protein signaling 7 binding protein	R7BP	GO:0099026	anchored component of presynaptic membrane (GO:0099026)	CC	2704
DLG3	HGNC:2902	DLG3	discs large MAGUK scaffold protein 3	NE-DLG,SAP102,SAP-102,NEDLG,KIAA1232,MRX90,PPP1R82	GO:0098919	structural constituent of postsynaptic density (GO:0098919)	BP	2726
ERC2	HGNC:31922	ERC2	ELKS/RAB6-interacting/CAST family member 2	CAST,CAST1,KIAA0378,SPBC110,SPC110,ELKSL	GO:0098831	presynaptic active zone cytoplasmic component (GO:0098831)	CC	2736
PTPRS	HGNC:9681	PTPRS	protein tyrosine phosphatase receptor type S		GO:0050808	synapse organization (GO:0050808)	BP	2743
GABBR1	HGNC:4070	GABBR1	gamma-aminobutyric acid type B receptor subunit 1	HGB1A,GPRC3A	GO:0099056	integral component of presynaptic membrane (GO:0099056)	CC	2771
RGS7BP	HGNC:23271	RGS7BP	regulator of G protein signaling 7 binding protein	R7BP	GO:0098794	postsynapse (GO:0098794)	CC	2832
RGS7BP	HGNC:23271	RGS7BP	regulator of G protein signaling 7 binding protein	R7BP	GO:0098793	presynapse (GO:0098793)	CC	2834
RGS7BP	HGNC:23271	RGS7BP	regulator of G protein signaling 7 binding protein	R7BP	GO:0060078	regulation of postsynaptic membrane potential (GO:0060078)	BP	2837
RGS7BP	HGNC:23271	RGS7BP	regulator of G protein signaling 7 binding protein	R7BP	GO:0060078	regulation of postsynaptic membrane potential (GO:0060078)	BP	2838
SIRT2	HGNC:10886	SIRT2	sirtuin 2	SIR2L	GO:0099149	regulation of postsynaptic neurotransmitter receptor endocytosis (GO:0099149)	BP	2869
EPS15	HGNC:3419	EPS15	epidermal growth factor receptor pathway substrate 15	AF-1P,MLLT5	GO:0045202	synapse (GO:0045202)	CC	2882
EPS15	HGNC:3419	EPS15	epidermal growth factor receptor pathway substrate 15	AF-1P,MLLT5	GO:0098884	postsynaptic neurotransmitter receptor endocytosis (GO:0098884)	BP	2883
SYNE1	HGNC:17089	SYNE1	spectrin repeat containing nuclear envelope protein 1	SYNE-1B,KIAA0796,8B,NESPRIN-1,ENAPTIN,MYNE1,CPG2,DJ45H2.2,SCAR8,ARCA1,NESP1,C6ORF98	GO:0098871	postsynaptic actin cytoskeleton (GO:0098871)	CC	2906
DOCK10	HGNC:23479	DOCK10	dedicator of cytokinesis 10	ZIZ3,KIAA0694	GO:0098794	postsynapse (GO:0098794)	CC	2995
KCNB1	HGNC:6231	KCNB1	potassium voltage-gated channel subfamily B member 1	KV2.1	GO:0099060	integral component of postsynaptic specialization membrane (GO:0099060)	CC	3023
ITPKA	HGNC:6178	ITPKA	inositol-trisphosphate 3-kinase A	IP3KA,IP3-3KA	GO:0098885	modification of postsynaptic actin cytoskeleton (GO:0098885)	BP	3035
ITPKA	HGNC:6178	ITPKA	inositol-trisphosphate 3-kinase A	IP3KA,IP3-3KA	GO:0098871	postsynaptic actin cytoskeleton (GO:0098871)	CC	3036
SPTB	HGNC:11274	SPTB	spectrin beta, erythrocytic		GO:0098794	postsynapse (GO:0098794)	CC	3083
SPTAN1	HGNC:11273	SPTAN1	spectrin alpha, non-erythrocytic 1		GO:0098794	postsynapse (GO:0098794)	CC	3084
SPTB	HGNC:11274	SPTB	spectrin beta, erythrocytic		GO:0098885	modification of postsynaptic actin cytoskeleton (GO:0098885)	BP	3085
HNRNPM	HGNC:5046	HNRNPM	heterogeneous nuclear ribonucleoprotein M	HTGR1,HNRNPM4,HNRPM4,CEAR,NAGR1,HNRPM	GO:0014069	postsynaptic density (GO:0014069)	CC	3103
HNRNPA2B1	HGNC:5033	HNRNPA2B1	heterogeneous nuclear ribonucleoprotein A2/B1	HNRPA2B1	GO:0014069	postsynaptic density (GO:0014069)	CC	3104
HNRNPM	HGNC:5046	HNRNPM	heterogeneous nuclear ribonucleoprotein M	HTGR1,HNRNPM4,HNRPM4,CEAR,NAGR1,HNRPM	GO:0099175	regulation of postsynapse organization (GO:0099175)	BP	3108
AGAP2	HGNC:16921	AGAP2	ArfGAP with GTPase domain, ankyrin repeat and PH domain 2	CENTG1	GO:0098794	postsynapse (GO:0098794)	CC	3115
PLXND1	HGNC:9107	PLXND1	plexin D1	KIAA0620	GO:0008039	synaptic target recognition (GO:0008039)	BP	3116
PLXNA4	HGNC:9102	PLXNA4	plexin A4	KIAA1550,DKFZP434G0625PRO34003,FAYV2820,PLXNA4A,PLXNA4B	GO:0099558	maintenance of synapse structure (GO:0099558)	BP	3128
INA	HGNC:6057	INA	internexin neuronal intermediate filament protein alpha	NF-66,NEF5	GO:0099092	postsynaptic density, intracellular component (GO:0099092)	CC	3667
MYO5A	HGNC:7602	MYO5A	myosin VA	MYO5,GS1,MYR12,MYH12	GO:0098794	postsynapse (GO:0098794)	CC	3671
CDKL5	HGNC:11411	CDKL5	cyclin dependent kinase like 5	EIEE2,CFAP247,STK9	GO:0050804	modulation of chemical synaptic transmission (GO:0050804)	BP	3677
SYNGAP1	HGNC:11497	SYNGAP1	synaptic Ras GTPase activating protein 1	SYNGAP,RASA5,KIAA1938	GO:0050804	modulation of chemical synaptic transmission (GO:0050804)	BP	3681
INA	HGNC:6057	INA	internexin neuronal intermediate filament protein alpha	NF-66,NEF5	GO:0099170	postsynaptic modulation of chemical synaptic transmission (GO:0099170)	BP	3683
NEFL	HGNC:7739	NEFL	neurofilament light	NFL,CMT1F,CMT2E,NF68,PPP1R110	GO:0099170	postsynaptic modulation of chemical synaptic transmission (GO:0099170)	BP	3684
NEFH	HGNC:7737	NEFH	neurofilament heavy	NF-H,NFH	GO:0099170	postsynaptic modulation of chemical synaptic transmission (GO:0099170)	BP	3685
SPTBN2	HGNC:11276	SPTBN2	spectrin beta, non-erythrocytic 2	SCA5	GO:0099150	regulation of postsynaptic specialization assembly (GO:0099150)	BP	3689
CHRM1	HGNC:1950	CHRM1	cholinergic receptor muscarinic 1		GO:0099170	postsynaptic modulation of chemical synaptic transmission (GO:0099170)	BP	3706
ACTR3	HGNC:170	ACTR3	actin related protein 3	ARP3	GO:0099173	postsynapse organization (GO:0099173)	BP	3714
ERC2	HGNC:31922	ERC2	ELKS/RAB6-interacting/CAST family member 2	CAST,CAST1,KIAA0378,SPBC110,SPC110,ELKSL	GO:0099509	regulation of presynaptic cytosolic calcium levels (GO:0099509)	BP	3721
ERC2	HGNC:31922	ERC2	ELKS/RAB6-interacting/CAST family member 2	CAST,CAST1,KIAA0378,SPBC110,SPC110,ELKSL	GO:0150037	regulation of calcium-dependent activation of synaptic vesicle fusion (GO:0150037)	BP	3722
SYNPO	HGNC:30672	SYNPO	synaptopodin	KIAA1029	GO:0099170	postsynaptic modulation of chemical synaptic transmission (GO:0099170)	BP	3726
ERC2	HGNC:31922	ERC2	ELKS/RAB6-interacting/CAST family member 2	CAST,CAST1,KIAA0378,SPBC110,SPC110,ELKSL	GO:0016082	synaptic vesicle priming (GO:0016082)	BP	3740
GRIA3	HGNC:4573	GRIA3	glutamate ionotropic receptor AMPA type subunit 3	GLUA3,GLURC,MRX94,GLUR3	GO:0099059	integral component of presynaptic active zone membrane (GO:0099059)	CC	3834
ARHGEF2	HGNC:682	ARHGEF2	Rho/Rac guanine nucleotide exchange factor 2	LFP40,GEF-H1,KIAA0651,P40,LFC,GEFH1	GO:0098794	postsynapse (GO:0098794)	CC	3837
EIF3A	HGNC:3271	EIF3A	eukaryotic translation initiation factor 3 subunit A	EIF3-THETA,EIF3-P170,KIAA0139,TIF32,EIF3,EIF3S10	GO:0014069	postsynaptic density (GO:0014069)	CC	3882
HNRNPA3	HGNC:24941	HNRNPA3	heterogeneous nuclear ribonucleoprotein A3	HNRPA3	GO:0014069	postsynaptic density (GO:0014069)	CC	3899
HNRNPM	HGNC:5046	HNRNPM	heterogeneous nuclear ribonucleoprotein M	HTGR1,HNRNPM4,HNRPM4,CEAR,NAGR1,HNRPM	GO:0045202	synapse (GO:0045202)	CC	3904
HNRNPUL2	HGNC:25451	HNRNPUL2	heterogeneous nuclear ribonucleoprotein U like 2	DKFZP762N1910,HNRPUL2	GO:0045202	synapse (GO:0045202)	CC	3906
ATP2B1	HGNC:814	ATP2B1	ATPase plasma membrane Ca2+ transporting 1	PMCA1	GO:0042734	presynaptic membrane (GO:0042734)	CC	3982
ARPC2	HGNC:705	ARPC2	actin related protein 2/3 complex subunit 2	P34-ARC,ARC34	GO:0098794	postsynapse (GO:0098794)	CC	3987
RTN3	HGNC:10469	RTN3	reticulon 3	NSPL2,NSPLII,ASYIP,HAP,RTN3-A1	GO:0098793	presynapse (GO:0098793)	CC	3992
GRID1	HGNC:4575	GRID1	glutamate ionotropic receptor delta type subunit 1	GLUD1,KIAA1220	GO:0099055	integral component of postsynaptic membrane (GO:0099055)	CC	4013
GRM2	HGNC:4594	GRM2	glutamate metabotropic receptor 2	GPRC1B,MGLU2,MGLUR2	GO:0099171	presynaptic modulation of chemical synaptic transmission (GO:0099171)	BP	4014
CACNA2D1	HGNC:1399	CACNA2D1	calcium voltage-gated channel auxiliary subunit alpha2delta 1	LNCRNA-N3,CACNL2A,CACNA2,MHS3,LINC01112	GO:0098992	neuronal dense core vesicle (GO:0098992)	CC	4042
ATP2B2	HGNC:815	ATP2B2	ATPase plasma membrane Ca2+ transporting 2	PMCA2	GO:0042734	presynaptic membrane (GO:0042734)	CC	4088
NRXN2	HGNC:8009	NRXN2	neurexin 2		GO:0098962	regulation of postsynaptic neurotransmitter receptor activity (GO:0098962)	BP	4092
EZR	HGNC:12691	EZR	ezrin	VIL2	GO:0098974	postsynaptic actin cytoskeleton organization (GO:0098974)	BP	4103
ERC2	HGNC:31922	ERC2	ELKS/RAB6-interacting/CAST family member 2	CAST,CAST1,KIAA0378,SPBC110,SPC110,ELKSL	GO:0031630	regulation of synaptic vesicle fusion to presynaptic active zone membrane (GO:0031630)	BP	4121
GRIK2	HGNC:4580	GRIK2	glutamate ionotropic receptor kainate type subunit 2	GLUK2,MRT6,GLUR6	GO:0099055	integral component of postsynaptic membrane (GO:0099055)	CC	4156
IL1RAP	HGNC:5995	IL1RAP	interleukin 1 receptor accessory protein	IL-1RACP,IL1R3,C3ORF13	GO:0045202	synapse (GO:0045202)	CC	4187
CNTNAP2	HGNC:13830	CNTNAP2	contactin associated protein 2	CASPR2,KIAA0868,NRXN4	GO:0099056	integral component of presynaptic membrane (GO:0099056)	CC	4189
CNTNAP2	HGNC:13830	CNTNAP2	contactin associated protein 2	CASPR2,KIAA0868,NRXN4	GO:0099072	regulation of postsynaptic membrane neurotransmitter receptor levels (GO:0099072)	BP	4191
CNTNAP1	HGNC:8011	CNTNAP1	contactin associated protein 1	P190,CASPR,CNTNAP,NRXN4	GO:0090128	regulation of synapse maturation (GO:0090128)	BP	4192
PTPRS	HGNC:9681	PTPRS	protein tyrosine phosphatase receptor type S		GO:0099537	trans-synaptic signaling (GO:0099537)	BP	4203
PTPRD	HGNC:9668	PTPRD	protein tyrosine phosphatase receptor type D	PTPD,HPTP	GO:0099056	integral component of presynaptic membrane (GO:0099056)	CC	4204
PTPRD	HGNC:9668	PTPRD	protein tyrosine phosphatase receptor type D	PTPD,HPTP	GO:0099537	trans-synaptic signaling (GO:0099537)	BP	4208
EPHB2	HGNC:3393	EPHB2	EPH receptor B2	HEK5,TYRO5,DRT,ERK,EPHT3	GO:0099055	integral component of postsynaptic membrane (GO:0099055)	CC	4507
TNR	HGNC:11953	TNR	tenascin R		GO:0098965	extracellular matrix of synaptic cleft (GO:0098965)	CC	4509
L1CAM	HGNC:6470	L1CAM	L1 cell adhesion molecule	CD171,NCAM-L1,CAML1,HSAS1,SPG1,HSAS,MASA,MIC5,S10	GO:0099056	integral component of presynaptic membrane (GO:0099056)	CC	4523

## Sheet: SYNGO ontologies down proteins
GO term ID	user interface reference code	GO domain	GO term name	GO term name - hierarchical structure	GO parent term ID	GSEA p-value	GSEA 'gene cluster' FDR corrected p-value	genes - hgnc_id	genes - hgnc_symbol	genes - your genelist input
GO:0045202		CC	synapse	synapse		1.74489e-19	4.18773e-18	HGNC:9391;HGNC:11044;HGNC:2464;HGNC:9685;HGNC:705;HGNC:21100;HGNC:10469;HGNC:11026;HGNC:4449;HGNC:4452;HGNC:3419;HGNC:5046;HGNC:25451;HGNC:5995;HGNC:17867;HGNC:17187;HGNC:9664;HGNC:946;HGNC:14946;HGNC:11276;HGNC:4814;HGNC:243;HGNC:244;HGNC:245;HGNC:23271;HGNC:9402;HGNC:8016;HGNC:7734;HGNC:7739;HGNC:8011;HGNC:31922;HGNC:2510;HGNC:4687;HGNC:2515;HGNC:1399;HGNC:815;HGNC:814;HGNC:10596;HGNC:4572;HGNC…	PRKAR2A;SLC6A11;VCAN;PTPRZ1;ARPC2;QKI;RTN3;SLC3A2;GPC1;GPC4;EPS15;HNRNPM;HNRNPUL2;IL1RAP;NPTN;OLFM1;PTPRA;MAGI1;PPP1R9A;SPTBN2;KALRN;ADD1;ADD2;ADD3;RGS7BP;PRKCG;NSF;NEFM;NEFL;CNTNAP1;ERC2;CTNNA2;GUCY1B1;CTNND1;CACNA2D1;ATP2B2;ATP2B1;SCN8A;GRIA2;GRIA1;KCNMA1;GABBR1;NECTIN1;GRIA3;MYO6;CNTN1;ATP2B3;EPHB2;CACNA1E;ATP1A3;SCN2A;CACNA1C;ADAM23;PTPRS;SYT7;SCN1A;GRIN2A;SLC1A2;GABBR2;NCAM1;PTPRD;CHRM1;CNTN…	PRKAR2A;SLC6A11;VCAN;PTPRZ1;ARPC2;QKI;RTN3;SLC3A2;GPC1;GPC4;EPS15;HNRNPM;HNRNPUL2;IL1RAP;NPTN;OLFM1;PTPRA;MAGI1;PPP1R9A;SPTBN2;KALRN;ADD1;ADD2;ADD3;RGS7BP;PRKCG;NSF;NEFM;NEFL;CNTNAP1;ERC2;CTNNA2;GUCY1B1;CTNND1;CACNA2D1;ATP2B2;ATP2B1;SCN8A;GRIA2;GRIA1;KCNMA1;GABBR1;NECTIN1;GRIA3;MYO6;CNTN1;ATP2B3;EPHB2;CACNA1E;ATP1A3;SCN2A;CACNA1C;ADAM23;PTPRS;SYT7;SCN1A;GRIN2A;SLC1A2;GABBR2;NCAM1;PTPRD;CHRM1;CNTN…
GO:0097060	A1	CC	synaptic membrane	├─ synaptic membrane	GO:0045202	0.0388633	0.0388633	HGNC:17867;HGNC:17187;HGNC:9664	NPTN;OLFM1;PTPRA	NPTN;OLFM1;PTPRA
GO:0099243	A2	CC	extrinsic component of synaptic membrane	│ ├─ extrinsic component of synaptic membrane	GO:0097060			HGNC:17187	OLFM1	OLFM1
GO:0099699	A3	CC	integral component of synaptic membrane	│ └─ integral component of synaptic membrane	GO:0097060			HGNC:9664	PTPRA	PTPRA
GO:0098793	B1	CC	presynapse	├─ presynapse	GO:0045202	2.61181e-08	6.96482e-08	HGNC:946;HGNC:14946;HGNC:11276;HGNC:4814;HGNC:243;HGNC:244;HGNC:245;HGNC:23271;HGNC:10469;HGNC:9402;HGNC:8016;HGNC:7734;HGNC:7739;HGNC:8011;HGNC:31922;HGNC:2510;HGNC:4687;HGNC:2515;HGNC:1399;HGNC:17867;HGNC:815;HGNC:814;HGNC:10596;HGNC:4572;HGNC:4571;HGNC:6284;HGNC:4070;HGNC:9706;HGNC:4573;HGNC:7605;HGNC:3419;HGNC:2171;HGNC:4452;HGNC:816;HGNC:3393;HGNC:1392;HGNC:801;HGNC:10588;HGNC:11044;HGNC:139…	MAGI1;PPP1R9A;SPTBN2;KALRN;ADD1;ADD2;ADD3;RGS7BP;RTN3;PRKCG;NSF;NEFM;NEFL;CNTNAP1;ERC2;CTNNA2;GUCY1B1;CTNND1;CACNA2D1;NPTN;ATP2B2;ATP2B1;SCN8A;GRIA2;GRIA1;KCNMA1;GABBR1;NECTIN1;GRIA3;MYO6;EPS15;CNTN1;GPC4;ATP2B3;EPHB2;CACNA1E;ATP1A3;SCN2A;SLC6A11;CACNA1C;ADAM23;PTPRS;SYT7;SCN1A;GRIN2A;SLC1A2;GABBR2;NCAM1;PTPRD;CHRM1;CNTNAP2;L1CAM;ITPR1	MAGI1;PPP1R9A;SPTBN2;KALRN;ADD1;ADD2;ADD3;RGS7BP;RTN3;PRKCG;NSF;NEFM;NEFL;CNTNAP1;ERC2;CTNNA2;GUCY1B1;CTNND1;CACNA2D1;NPTN;ATP2B2;ATP2B1;SCN8A;GRIA2;GRIA1;KCNMA1;GABBR1;NECTIN1;GRIA3;MYO6;EPS15;CNTN1;GPC4;ATP2B3;EPHB2;CACNA1E;ATP1A3;SCN2A;SLC6A11;CACNA1C;ADAM23;PTPRS;SYT7;SCN1A;GRIN2A;SLC1A2;GABBR2;NCAM1;PTPRD;CHRM1;CNTNAP2;L1CAM;ITPR1
GO:0099523	B2	CC	presynaptic cytosol	│ ├─ presynaptic cytosol	GO:0098793			HGNC:9402;HGNC:8016	PRKCG;NSF	PRKCG;NSF
GO:0099569	B3	CC	presynaptic cytoskeleton	│ ├─ presynaptic cytoskeleton	GO:0098793			HGNC:7734;HGNC:7739	NEFM;NEFL	NEFM;NEFL
GO:0099182	B12	CC	presynaptic intermediate filament cytoskeleton	│ │ ├─ presynaptic intermediate filament cytoskeleton	GO:0099569			HGNC:7734;HGNC:7739	NEFM;NEFL	NEFM;NEFL
GO:0099143	B13	CC	presynaptic actin cytoskeleton	│ │ └─ presynaptic actin cytoskeleton	GO:0099569
GO:0048786	B4	CC	presynaptic active zone	│ ├─ presynaptic active zone	GO:0098793	5.67415e-06	1.238e-05	HGNC:8011;HGNC:31922;HGNC:2510;HGNC:4687;HGNC:2515;HGNC:1399;HGNC:17867;HGNC:815;HGNC:814;HGNC:10596;HGNC:4572;HGNC:4571;HGNC:6284;HGNC:4070;HGNC:9706;HGNC:4573	CNTNAP1;ERC2;CTNNA2;GUCY1B1;CTNND1;CACNA2D1;NPTN;ATP2B2;ATP2B1;SCN8A;GRIA2;GRIA1;KCNMA1;GABBR1;NECTIN1;GRIA3	CNTNAP1;ERC2;CTNNA2;GUCY1B1;CTNND1;CACNA2D1;NPTN;ATP2B2;ATP2B1;SCN8A;GRIA2;GRIA1;KCNMA1;GABBR1;NECTIN1;GRIA3
GO:0098831	B14	CC	presynaptic active zone cytoplasmic component	│ │ ├─ presynaptic active zone cytoplasmic component	GO:0048786	0.0138658	0.0151263	HGNC:31922;HGNC:2510;HGNC:4687;HGNC:2515	ERC2;CTNNA2;GUCY1B1;CTNND1	ERC2;CTNNA2;GUCY1B1;CTNND1
GO:0048787	B15	CC	presynaptic active zone membrane	│ │ └─ presynaptic active zone membrane	GO:0048786	9.61471e-05	0.000144221	HGNC:1399;HGNC:17867;HGNC:815;HGNC:814;HGNC:10596;HGNC:4572;HGNC:4571;HGNC:6284;HGNC:4070;HGNC:9706;HGNC:4573	CACNA2D1;NPTN;ATP2B2;ATP2B1;SCN8A;GRIA2;GRIA1;KCNMA1;GABBR1;NECTIN1;GRIA3	CACNA2D1;NPTN;ATP2B2;ATP2B1;SCN8A;GRIA2;GRIA1;KCNMA1;GABBR1;NECTIN1;GRIA3
GO:0099029	B27	CC	anchored component of presynaptic active zone membrane	│ │ ├─ anchored component of presynaptic active zone membrane	GO:0048787			HGNC:1399	CACNA2D1	CACNA2D1
GO:0098891	B28	CC	extrinsic component of presynaptic active zone membrane	│ │ ├─ extrinsic component of presynaptic active zone membrane	GO:0048787
GO:0099059	B29	CC	integral component of presynaptic active zone membrane	│ │ └─ integral component of presynaptic active zone membrane	GO:0048787	5.08158e-05	8.71128e-05	HGNC:17867;HGNC:815;HGNC:814;HGNC:10596;HGNC:4572;HGNC:4571;HGNC:6284;HGNC:4070;HGNC:9706;HGNC:4573	NPTN;ATP2B2;ATP2B1;SCN8A;GRIA2;GRIA1;KCNMA1;GABBR1;NECTIN1;GRIA3	NPTN;ATP2B2;ATP2B1;SCN8A;GRIA2;GRIA1;KCNMA1;GABBR1;NECTIN1;GRIA3
GO:0098833	B5	CC	presynaptic endocytic zone	│ ├─ presynaptic endocytic zone	GO:0098793			HGNC:7605;HGNC:3419	MYO6;EPS15	MYO6;EPS15
GO:0098835	B16	CC	presynaptic endocytic zone membrane	│ │ └─ presynaptic endocytic zone membrane	GO:0098833			HGNC:3419	EPS15	EPS15
GO:0098894	B30	CC	extrinsic component of presynaptic endocytic zone membrane	│ │ └─ extrinsic component of presynaptic endocytic zone membrane	GO:0098835			HGNC:3419	EPS15	EPS15
GO:0098830	B6	CC	presynaptic endosome	│ ├─ presynaptic endosome	GO:0098793
GO:0098954	B17	CC	presynaptic endosome membrane	│ │ └─ presynaptic endosome membrane	GO:0098830
GO:0099067	B31	CC	integral component of presynaptic endosome membrane	│ │ └─ integral component of presynaptic endosome membrane	GO:0098954
GO:0008021	B7	CC	synaptic vesicle	│ ├─ synaptic vesicle	GO:0098793
GO:0034592	B18	CC	synaptic vesicle lumen	│ │ ├─ synaptic vesicle lumen	GO:0008021
GO:0030672	B19	CC	synaptic vesicle membrane	│ │ └─ synaptic vesicle membrane	GO:0008021
GO:0098993	B32	CC	anchored component of synaptic vesicle membrane	│ │ ├─ anchored component of synaptic vesicle membrane	GO:0030672
GO:0098850	B33	CC	extrinsic component of synaptic vesicle membrane	│ │ ├─ extrinsic component of synaptic vesicle membrane	GO:0030672
GO:0030285	B34	CC	integral component of synaptic vesicle membrane	│ │ └─ integral component of synaptic vesicle membrane	GO:0030672
GO:0098992	B8	CC	neuronal dense core vesicle	│ ├─ neuronal dense core vesicle	GO:0098793			HGNC:1399	CACNA2D1	CACNA2D1
GO:0099013	B20	CC	neuronal dense core vesicle lumen	│ │ ├─ neuronal dense core vesicle lumen	GO:0098992
GO:0099012	B21	CC	neuronal dense core vesicle membrane	│ │ └─ neuronal dense core vesicle membrane	GO:0098992
GO:0098674	B35	CC	extrinsic component of neuronal dense core vesicle membrane	│ │ ├─ extrinsic component of neuronal dense core vesicle membrane	GO:0099012
GO:0099066	B36	CC	integral component of neuronal dense core vesicle membrane	│ │ └─ integral component of neuronal dense core vesicle membrane	GO:0099012
GO:0042734	B9	CC	presynaptic membrane	│ ├─ presynaptic membrane	GO:0098793	9.84706e-13	7.87765e-12	HGNC:814;HGNC:815;HGNC:2171;HGNC:4452;HGNC:23271;HGNC:2510;HGNC:816;HGNC:3393;HGNC:1392;HGNC:801;HGNC:10588;HGNC:11044;HGNC:1390;HGNC:202;HGNC:9681;HGNC:4571;HGNC:4572;HGNC:4573;HGNC:4070;HGNC:11514;HGNC:10585;HGNC:4585;HGNC:10940;HGNC:4507;HGNC:7656;HGNC:9668;HGNC:1950;HGNC:13830;HGNC:6470	ATP2B1;ATP2B2;CNTN1;GPC4;RGS7BP;CTNNA2;ATP2B3;EPHB2;CACNA1E;ATP1A3;SCN2A;SLC6A11;CACNA1C;ADAM23;PTPRS;GRIA1;GRIA2;GRIA3;GABBR1;SYT7;SCN1A;GRIN2A;SLC1A2;GABBR2;NCAM1;PTPRD;CHRM1;CNTNAP2;L1CAM	ATP2B1;ATP2B2;CNTN1;GPC4;RGS7BP;CTNNA2;ATP2B3;EPHB2;CACNA1E;ATP1A3;SCN2A;SLC6A11;CACNA1C;ADAM23;PTPRS;GRIA1;GRIA2;GRIA3;GABBR1;SYT7;SCN1A;GRIN2A;SLC1A2;GABBR2;NCAM1;PTPRD;CHRM1;CNTNAP2;L1CAM
GO:0099026	B22	CC	anchored component of presynaptic membrane	│ │ ├─ anchored component of presynaptic membrane	GO:0042734	0.0103115	0.0123738	HGNC:2171;HGNC:4452;HGNC:23271	CNTN1;GPC4;RGS7BP	CNTN1;GPC4;RGS7BP
GO:0098888	B23	CC	extrinsic component of presynaptic membrane	│ │ ├─ extrinsic component of presynaptic membrane	GO:0042734			HGNC:2510	CTNNA2	CTNNA2
GO:0099056	B24	CC	integral component of presynaptic membrane	│ │ └─ integral component of presynaptic membrane	GO:0042734	3.86164e-10	1.85359e-09	HGNC:816;HGNC:3393;HGNC:1392;HGNC:801;HGNC:10588;HGNC:11044;HGNC:1390;HGNC:202;HGNC:9681;HGNC:4571;HGNC:4572;HGNC:4573;HGNC:4070;HGNC:11514;HGNC:10585;HGNC:4585;HGNC:10940;HGNC:4507;HGNC:7656;HGNC:9668;HGNC:1950;HGNC:13830;HGNC:6470	ATP2B3;EPHB2;CACNA1E;ATP1A3;SCN2A;SLC6A11;CACNA1C;ADAM23;PTPRS;GRIA1;GRIA2;GRIA3;GABBR1;SYT7;SCN1A;GRIN2A;SLC1A2;GABBR2;NCAM1;PTPRD;CHRM1;CNTNAP2;L1CAM	ATP2B3;EPHB2;CACNA1E;ATP1A3;SCN2A;SLC6A11;CACNA1C;ADAM23;PTPRS;GRIA1;GRIA2;GRIA3;GABBR1;SYT7;SCN1A;GRIN2A;SLC1A2;GABBR2;NCAM1;PTPRD;CHRM1;CNTNAP2;L1CAM
SYNGO:presyn_ribosome	B10	CC	presynaptic ribosome	│ ├─ presynaptic ribosome	GO:0098793
SYNGO:presyn_er	B11	CC	presynaptic ER	│ └─ presynaptic ER	GO:0098793			HGNC:6180	ITPR1	ITPR1
SYNGO:presyn_er_membrane	B25	CC	presynaptic ER membrane	│ ├─ presynaptic ER membrane	SYNGO:presyn_er
SYNGO:presyn_er_membrane_integral	B37	CC	integral component of presynaptic ER membrane	│ │ └─ integral component of presynaptic ER membrane	SYNGO:presyn_er_membrane
SYNGO:presyn_ser	B26	CC	presynaptic SER	│ └─ presynaptic SER	SYNGO:presyn_er			HGNC:6180	ITPR1	ITPR1
SYNGO:presyn_ser_membrane	B38	CC	presynaptic SER membrane	│ └─ presynaptic SER membrane	SYNGO:presyn_ser			HGNC:6180	ITPR1	ITPR1
SYNGO:presyn_ser_membrane_integral	B39	CC	integral component of presynaptic SER membrane	│ └─ integral component of presynaptic SER membrane	SYNGO:presyn_ser_membrane			HGNC:6180	ITPR1	ITPR1
GO:0043083	C1	CC	synaptic cleft	├─ synaptic cleft	GO:0045202			HGNC:6572;HGNC:11953	LGI1;TNR	LGI1;TNR
GO:0098965	C2	CC	extracellular matrix of synaptic cleft	│ └─ extracellular matrix of synaptic cleft	GO:0043083			HGNC:11953	TNR	TNR
GO:0098794	D1	CC	postsynapse	├─ postsynapse	GO:0045202	2.72505e-18	3.27006e-17	HGNC:801;HGNC:169;HGNC:170;HGNC:11275;HGNC:24941;HGNC:5044;HGNC:6057;HGNC:20284;HGNC:244;HGNC:243;HGNC:245;HGNC:23271;HGNC:23479;HGNC:11274;HGNC:11273;HGNC:16921;HGNC:7602;HGNC:682;HGNC:705;HGNC:9402;HGNC:9056;HGNC:418;HGNC:2695;HGNC:5033;HGNC:7734;HGNC:7739;HGNC:7737;HGNC:15679;HGNC:164;HGNC:14946;HGNC:7605;HGNC:17089;HGNC:6178;HGNC:11276;HGNC:30672;HGNC:6735;HGNC:4078;HGNC:4070;HGNC:6238;HGNC:6…	ATP1A3;ACTR2;ACTR3;SPTBN1;HNRNPA3;HNRNPK;INA;SIPA1L1;ADD2;ADD1;ADD3;RGS7BP;DOCK10;SPTB;SPTAN1;AGAP2;MYO5A;ARHGEF2;ARPC2;PRKCG;PLCB3;ALDOC;DBN1;HNRNPA2B1;NEFM;NEFL;NEFH;CTTNBP2;ACTN2;PPP1R9A;MYO6;SYNE1;ITPKA;SPTBN2;SYNPO;LYN;GABRA4;GABBR1;KCND2;KCNB1;PPP1R9B;EIF3A;KALRN;HNRNPM;AKAP5;CDKL5;SYNGAP1;CTNNA2;DLG3;PSD;CTNND1;MPP2;NPTN;ATP2B2;SCN8A;GRIA1;PLPPR4;GRIA2;GRID1;LRRC7;PTPRZ1;GRIN2A;GRIA3;CHRM1…	ATP1A3;ACTR2;ACTR3;SPTBN1;HNRNPA3;HNRNPK;INA;SIPA1L1;ADD2;ADD1;ADD3;RGS7BP;DOCK10;SPTB;SPTAN1;AGAP2;MYO5A;ARHGEF2;ARPC2;PRKCG;PLCB3;ALDOC;DBN1;HNRNPA2B1;NEFM;NEFL;NEFH;CTTNBP2;ACTN2;PPP1R9A;MYO6;SYNE1;ITPKA;SPTBN2;SYNPO;LYN;GABRA4;GABBR1;KCND2;KCNB1;PPP1R9B;EIF3A;KALRN;HNRNPM;AKAP5;CDKL5;SYNGAP1;CTNNA2;DLG3;PSD;CTNND1;MPP2;NPTN;ATP2B2;SCN8A;GRIA1;PLPPR4;GRIA2;GRID1;LRRC7;PTPRZ1;GRIN2A;GRIA3;CHRM1…
GO:0099524	D2	CC	postsynaptic cytosol	│ ├─ postsynaptic cytosol	GO:0098794	0.0132627	0.0151263	HGNC:9402;HGNC:9056;HGNC:418;HGNC:2695;HGNC:5033	PRKCG;PLCB3;ALDOC;DBN1;HNRNPA2B1	PRKCG;PLCB3;ALDOC;DBN1;HNRNPA2B1
GO:0099571	D3	CC	postsynaptic cytoskeleton	│ ├─ postsynaptic cytoskeleton	GO:0098794	3.38819e-09	1.16167e-08	HGNC:6057;HGNC:7734;HGNC:7739;HGNC:7737;HGNC:15679;HGNC:2695;HGNC:7602;HGNC:164;HGNC:14946;HGNC:7605;HGNC:17089;HGNC:6178;HGNC:11276	INA;NEFM;NEFL;NEFH;CTTNBP2;DBN1;MYO5A;ACTN2;PPP1R9A;MYO6;SYNE1;ITPKA;SPTBN2	INA;NEFM;NEFL;NEFH;CTTNBP2;DBN1;MYO5A;ACTN2;PPP1R9A;MYO6;SYNE1;ITPKA;SPTBN2
GO:0099160	D12	CC	postsynaptic intermediate filament cytoskeleton	│ │ ├─ postsynaptic intermediate filament cytoskeleton	GO:0099571	0.000317	0.000422666	HGNC:6057;HGNC:7734;HGNC:7739;HGNC:7737	INA;NEFM;NEFL;NEFH	INA;NEFM;NEFL;NEFH
GO:0098871	D13	CC	postsynaptic actin cytoskeleton	│ │ ├─ postsynaptic actin cytoskeleton	GO:0099571	6.92562e-06	1.38512e-05	HGNC:15679;HGNC:2695;HGNC:7602;HGNC:164;HGNC:14946;HGNC:7605;HGNC:17089;HGNC:6178	CTTNBP2;DBN1;MYO5A;ACTN2;PPP1R9A;MYO6;SYNE1;ITPKA	CTTNBP2;DBN1;MYO5A;ACTN2;PPP1R9A;MYO6;SYNE1;ITPKA
GO:0150050	D14	CC	postsynaptic septin cytoskeleton	│ │ ├─ postsynaptic septin cytoskeleton	GO:0099571
GO:0099189	D15	CC	postsynaptic spectrin-associated cytoskeleton	│ │ └─ postsynaptic spectrin-associated cytoskeleton	GO:0099571			HGNC:11276	SPTBN2	SPTBN2
GO:0097444	D4	CC	spine apparatus	│ ├─ spine apparatus	GO:0098794			HGNC:30672	SYNPO	SYNPO
GO:0098897	D16	CC	spine apparatus membrane	│ │ └─ spine apparatus membrane	GO:0097444
GO:0099065	D30	CC	integral component of spine apparatus membrane	│ │ └─ integral component of spine apparatus membrane	GO:0098897
GO:0150051	D5	CC	postsynaptic Golgi apparatus	│ ├─ postsynaptic Golgi apparatus	GO:0098794
GO:0099572	D6	CC	postsynaptic specialization	│ ├─ postsynaptic specialization	GO:0098794	2.81813e-09	1.12725e-08	HGNC:6735;HGNC:4078;HGNC:4070;HGNC:6238;HGNC:6231;HGNC:14946;HGNC:9298;HGNC:7605;HGNC:3271;HGNC:24941;HGNC:2695;HGNC:4814;HGNC:5046;HGNC:5033;HGNC:375;HGNC:11411;HGNC:11497;HGNC:2510;HGNC:682;HGNC:164;HGNC:2902;HGNC:9507;HGNC:2515;HGNC:6057;HGNC:7220;HGNC:23271;HGNC:17867;HGNC:815;HGNC:10596;HGNC:4571;HGNC:23496;HGNC:4572;HGNC:4575;HGNC:18531;HGNC:9685;HGNC:4585;HGNC:4573;HGNC:1950;HGNC:7994;HGNC…	LYN;GABRA4;GABBR1;KCND2;KCNB1;PPP1R9A;PPP1R9B;MYO6;EIF3A;HNRNPA3;DBN1;KALRN;HNRNPM;HNRNPA2B1;AKAP5;CDKL5;SYNGAP1;CTNNA2;ARHGEF2;ACTN2;DLG3;PSD;CTNND1;INA;MPP2;RGS7BP;NPTN;ATP2B2;SCN8A;GRIA1;PLPPR4;GRIA2;GRID1;LRRC7;PTPRZ1;GRIN2A;GRIA3;CHRM1;NRCAM;IGSF9B	LYN;GABRA4;GABBR1;KCND2;KCNB1;PPP1R9A;PPP1R9B;MYO6;EIF3A;HNRNPA3;DBN1;KALRN;HNRNPM;HNRNPA2B1;AKAP5;CDKL5;SYNGAP1;CTNNA2;ARHGEF2;ACTN2;DLG3;PSD;CTNND1;INA;MPP2;RGS7BP;NPTN;ATP2B2;SCN8A;GRIA1;PLPPR4;GRIA2;GRID1;LRRC7;PTPRZ1;GRIN2A;GRIA3;CHRM1;NRCAM;IGSF9B
GO:0099091	D17	CC	postsynaptic specialization, intracellular component	│ │ ├─ postsynaptic specialization, intracellular component	GO:0099572			HGNC:6735	LYN	LYN
GO:0099634	D18	CC	postsynaptic specialization membrane	│ │ ├─ postsynaptic specialization membrane	GO:0099572	0.0539153		HGNC:4078;HGNC:4070;HGNC:6238;HGNC:6231	GABRA4;GABBR1;KCND2;KCNB1	GABRA4;GABBR1;KCND2;KCNB1
GO:0098892	D31	CC	extrinsic component of postsynaptic specialization membrane	│ │ │ ├─ extrinsic component of postsynaptic specialization membrane	GO:0099634
GO:0099060	D32	CC	integral component of postsynaptic specialization membrane	│ │ │ └─ integral component of postsynaptic specialization membrane	GO:0099634	0.038606	0.0388633	HGNC:4078;HGNC:4070;HGNC:6238;HGNC:6231	GABRA4;GABBR1;KCND2;KCNB1	GABRA4;GABBR1;KCND2;KCNB1
GO:0014069	D19	CC	postsynaptic density	│ │ ├─ postsynaptic density	GO:0099572	4.74124e-08	1.1379e-07	HGNC:14946;HGNC:9298;HGNC:7605;HGNC:3271;HGNC:24941;HGNC:2695;HGNC:4814;HGNC:5046;HGNC:5033;HGNC:375;HGNC:11411;HGNC:11497;HGNC:2510;HGNC:682;HGNC:164;HGNC:2902;HGNC:9507;HGNC:2515;HGNC:6057;HGNC:7220;HGNC:23271;HGNC:17867;HGNC:815;HGNC:10596;HGNC:4571;HGNC:23496;HGNC:4572;HGNC:4575;HGNC:18531;HGNC:9685;HGNC:4585;HGNC:4573;HGNC:1950;HGNC:7994	PPP1R9A;PPP1R9B;MYO6;EIF3A;HNRNPA3;DBN1;KALRN;HNRNPM;HNRNPA2B1;AKAP5;CDKL5;SYNGAP1;CTNNA2;ARHGEF2;ACTN2;DLG3;PSD;CTNND1;INA;MPP2;RGS7BP;NPTN;ATP2B2;SCN8A;GRIA1;PLPPR4;GRIA2;GRID1;LRRC7;PTPRZ1;GRIN2A;GRIA3;CHRM1;NRCAM	PPP1R9A;PPP1R9B;MYO6;EIF3A;HNRNPA3;DBN1;KALRN;HNRNPM;HNRNPA2B1;AKAP5;CDKL5;SYNGAP1;CTNNA2;ARHGEF2;ACTN2;DLG3;PSD;CTNND1;INA;MPP2;RGS7BP;NPTN;ATP2B2;SCN8A;GRIA1;PLPPR4;GRIA2;GRID1;LRRC7;PTPRZ1;GRIN2A;GRIA3;CHRM1;NRCAM
GO:0099092	D33	CC	postsynaptic density, intracellular component	│ │ │ ├─ postsynaptic density, intracellular component	GO:0014069	7.48098e-05	0.000119696	HGNC:375;HGNC:11411;HGNC:11497;HGNC:2510;HGNC:682;HGNC:164;HGNC:2902;HGNC:9507;HGNC:2515;HGNC:6057	AKAP5;CDKL5;SYNGAP1;CTNNA2;ARHGEF2;ACTN2;DLG3;PSD;CTNND1;INA	AKAP5;CDKL5;SYNGAP1;CTNNA2;ARHGEF2;ACTN2;DLG3;PSD;CTNND1;INA
GO:0098839	D34	CC	postsynaptic density membrane	│ │ │ └─ postsynaptic density membrane	GO:0014069	2.88187e-05	5.32038e-05	HGNC:164;HGNC:7220;HGNC:23271;HGNC:17867;HGNC:815;HGNC:10596;HGNC:4571;HGNC:23496;HGNC:4572;HGNC:4575;HGNC:18531;HGNC:9685;HGNC:4585;HGNC:4573;HGNC:1950;HGNC:7994	ACTN2;MPP2;RGS7BP;NPTN;ATP2B2;SCN8A;GRIA1;PLPPR4;GRIA2;GRID1;LRRC7;PTPRZ1;GRIN2A;GRIA3;CHRM1;NRCAM	ACTN2;MPP2;RGS7BP;NPTN;ATP2B2;SCN8A;GRIA1;PLPPR4;GRIA2;GRID1;LRRC7;PTPRZ1;GRIN2A;GRIA3;CHRM1;NRCAM
GO:0099031	D40	CC	anchored component of postsynaptic density membrane	│ │ │ ├─ anchored component of postsynaptic density membrane	GO:0098839			HGNC:7220;HGNC:23271	MPP2;RGS7BP	MPP2;RGS7BP
GO:0099147	D41	CC	extrinsic component of postsynaptic density membrane	│ │ │ ├─ extrinsic component of postsynaptic density membrane	GO:0098839
GO:0099061	D42	CC	integral component of postsynaptic density membrane	│ │ │ └─ integral component of postsynaptic density membrane	GO:0098839	0.00014817	0.000209182	HGNC:17867;HGNC:815;HGNC:10596;HGNC:4571;HGNC:23496;HGNC:4572;HGNC:4575;HGNC:18531;HGNC:9685;HGNC:4585;HGNC:4573;HGNC:1950;HGNC:7994	NPTN;ATP2B2;SCN8A;GRIA1;PLPPR4;GRIA2;GRID1;LRRC7;PTPRZ1;GRIN2A;GRIA3;CHRM1;NRCAM	NPTN;ATP2B2;SCN8A;GRIA1;PLPPR4;GRIA2;GRID1;LRRC7;PTPRZ1;GRIN2A;GRIA3;CHRM1;NRCAM
GO:0099629	D20	CC	postsynaptic specialization of symmetric synapse	│ │ └─ postsynaptic specialization of symmetric synapse	GO:0099572			HGNC:32326	IGSF9B	IGSF9B
GO:0098843	D7	CC	postsynaptic endocytic zone	│ ├─ postsynaptic endocytic zone	GO:0098794			HGNC:17089	SYNE1	SYNE1
GO:0098844	D21	CC	postsynaptic endocytic zone membrane	│ │ └─ postsynaptic endocytic zone membrane	GO:0098843
GO:0098845	D8	CC	postsynaptic endosome	│ ├─ postsynaptic endosome	GO:0098794
GO:0098895	D22	CC	postsynaptic endosome membrane	│ │ ├─ postsynaptic endosome membrane	GO:0098845
GO:0098999	D35	CC	extrinsic component of postsynaptic endosome membrane	│ │ │ └─ extrinsic component of postsynaptic endosome membrane	GO:0098895
GO:0098842	D23	CC	postsynaptic early endosome	│ │ ├─ postsynaptic early endosome	GO:0098845
GO:0098896	D36	CC	postsynaptic early endosome membrane	│ │ │ └─ postsynaptic early endosome membrane	GO:0098842
GO:0098998	D43	CC	extrinsic component of postsynaptic early endosome membrane	│ │ │ └─ extrinsic component of postsynaptic early endosome membrane	GO:0098896
GO:0098837	D24	CC	postsynaptic recycling endosome	│ │ └─ postsynaptic recycling endosome	GO:0098845
GO:0098944	D37	CC	postsynaptic recycling endosome membrane	│ │ └─ postsynaptic recycling endosome membrane	GO:0098837
GO:0099033	D44	CC	anchored component of postsynaptic recycling endosome membrane	│ │ └─ anchored component of postsynaptic recycling endosome membrane	GO:0098944
GO:0045211	D9	CC	postsynaptic membrane	│ ├─ postsynaptic membrane	GO:0098794	9.85124e-11	5.91074e-10	HGNC:2695;HGNC:1399;HGNC:2172;HGNC:2171;HGNC:2510;HGNC:815;HGNC:4597;HGNC:3393;HGNC:1390;HGNC:1392;HGNC:11044;HGNC:11069;HGNC:1950;HGNC:4571;HGNC:4572;HGNC:4573;HGNC:4070;HGNC:4507;HGNC:8033;HGNC:7994;HGNC:1165;HGNC:6238;HGNC:7656;HGNC:4575;HGNC:4580	DBN1;CACNA2D1;CNTN2;CNTN1;CTNNA2;ATP2B2;GRM5;EPHB2;CACNA1C;CACNA1E;SLC6A11;SLC8A2;CHRM1;GRIA1;GRIA2;GRIA3;GABBR1;GABBR2;NTRK3;NRCAM;DAGLA;KCND2;NCAM1;GRID1;GRIK2	DBN1;CACNA2D1;CNTN2;CNTN1;CTNNA2;ATP2B2;GRM5;EPHB2;CACNA1C;CACNA1E;SLC6A11;SLC8A2;CHRM1;GRIA1;GRIA2;GRIA3;GABBR1;GABBR2;NTRK3;NRCAM;DAGLA;KCND2;NCAM1;GRID1;GRIK2
GO:0099025	D25	CC	anchored component of postsynaptic membrane	│ │ ├─ anchored component of postsynaptic membrane	GO:0045211	0.00335081	0.0042326	HGNC:1399;HGNC:2172;HGNC:2171	CACNA2D1;CNTN2;CNTN1	CACNA2D1;CNTN2;CNTN1
GO:0098890	D26	CC	extrinsic component of postsynaptic membrane	│ │ ├─ extrinsic component of postsynaptic membrane	GO:0045211			HGNC:2510	CTNNA2	CTNNA2
GO:0099055	D27	CC	integral component of postsynaptic membrane	│ │ └─ integral component of postsynaptic membrane	GO:0045211	7.46258e-09	2.23877e-08	HGNC:815;HGNC:4597;HGNC:3393;HGNC:1390;HGNC:1392;HGNC:11044;HGNC:11069;HGNC:1950;HGNC:4571;HGNC:4572;HGNC:4573;HGNC:4070;HGNC:4507;HGNC:8033;HGNC:7994;HGNC:1165;HGNC:6238;HGNC:7656;HGNC:4575;HGNC:4580	ATP2B2;GRM5;EPHB2;CACNA1C;CACNA1E;SLC6A11;SLC8A2;CHRM1;GRIA1;GRIA2;GRIA3;GABBR1;GABBR2;NTRK3;NRCAM;DAGLA;KCND2;NCAM1;GRID1;GRIK2	ATP2B2;GRM5;EPHB2;CACNA1C;CACNA1E;SLC6A11;SLC8A2;CHRM1;GRIA1;GRIA2;GRIA3;GABBR1;GABBR2;NTRK3;NRCAM;DAGLA;KCND2;NCAM1;GRID1;GRIK2
SYNGO:postsyn_ribosome	D10	CC	postsynaptic ribosome	│ ├─ postsynaptic ribosome	GO:0098794
SYNGO:postsyn_er	D11	CC	postsynaptic ER	│ └─ postsynaptic ER	GO:0098794			HGNC:7602;HGNC:6180	MYO5A;ITPR1	MYO5A;ITPR1
SYNGO:postsyn_er_membrane	D28	CC	postsynaptic ER membrane	│ ├─ postsynaptic ER membrane	SYNGO:postsyn_er
SYNGO:postsyn_er_membrane_integral	D38	CC	integral component of postsynaptic ER membrane	│ │ └─ integral component of postsynaptic ER membrane	SYNGO:postsyn_er_membrane
SYNGO:postsyn_ser	D29	CC	postsynaptic SER	│ └─ postsynaptic SER	SYNGO:postsyn_er			HGNC:7602;HGNC:6180	MYO5A;ITPR1	MYO5A;ITPR1
SYNGO:postsyn_ser_membrane	D39	CC	postsynaptic SER membrane	│ └─ postsynaptic SER membrane	SYNGO:postsyn_ser			HGNC:6180	ITPR1	ITPR1
SYNGO:postsyn_ser_membrane_integral	D45	CC	integral component of postsynaptic SER membrane	│ └─ integral component of postsynaptic SER membrane	SYNGO:postsyn_ser_membrane			HGNC:6180	ITPR1	ITPR1
GO:0099544	E1	CC	extrasynaptic space	└─ extrasynaptic space	GO:0045202			HGNC:23059;HGNC:11953	BCAN;TNR	BCAN;TNR
GO:0098966	E2	CC	perisynaptic extracellular matrix	└─ perisynaptic extracellular matrix	GO:0099544			HGNC:23059;HGNC:11953	BCAN;TNR	BCAN;TNR
SYNGO:synprocess		BP	process in the synapse	process in the synapse		2.61826e-12	9.68755e-11	HGNC:31922;HGNC:816;HGNC:1392;HGNC:4571;HGNC:4572;HGNC:4573;HGNC:4585;HGNC:6284;HGNC:4580;HGNC:10588;HGNC:10585;HGNC:4070;HGNC:8016;HGNC:18539;HGNC:11514;HGNC:9402;HGNC:3419;HGNC:11044;HGNC:10940;HGNC:30672;HGNC:7602;HGNC:815;HGNC:11069;HGNC:6180;HGNC:1950;HGNC:23271;HGNC:4078;HGNC:6238;HGNC:8009;HGNC:2515;HGNC:1362;HGNC:2902;HGNC:13830;HGNC:6572;HGNC:4814;HGNC:4452;HGNC:7605;HGNC:375;HGNC:17089;…	ERC2;ATP2B3;CACNA1E;GRIA1;GRIA2;GRIA3;GRIN2A;KCNMA1;GRIK2;SCN2A;SCN1A;GABBR1;NSF;STX1B;SYT7;PRKCG;EPS15;SLC6A11;SLC1A2;SYNPO;MYO5A;ATP2B2;SLC8A2;ITPR1;CHRM1;RGS7BP;GABRA4;KCND2;NRXN2;CTNND1;FRRS1L;DLG3;CNTNAP2;LGI1;KALRN;GPC4;MYO6;AKAP5;SYNE1;SIRT2;PTPRS;PTPRD;DAGLA;IL1RAP;NPTN;PRKAR2A;HNRNPK;PPP1R9A;GRM5;TNR;L1CAM;NCAM1;PTPRA;CDKL5;SYNGAP1;GRM2;INA;NEFL;NEFH;SPTBN2;ACTR3;NRCAM;GRID1;HNRNPM;CTNNA…	ERC2;ATP2B3;CACNA1E;GRIA1;GRIA2;GRIA3;GRIN2A;KCNMA1;GRIK2;SCN2A;SCN1A;GABBR1;NSF;STX1B;SYT7;PRKCG;EPS15;SLC6A11;SLC1A2;SYNPO;MYO5A;ATP2B2;SLC8A2;ITPR1;CHRM1;RGS7BP;GABRA4;KCND2;NRXN2;CTNND1;FRRS1L;DLG3;CNTNAP2;LGI1;KALRN;GPC4;MYO6;AKAP5;SYNE1;SIRT2;PTPRS;PTPRD;DAGLA;IL1RAP;NPTN;PRKAR2A;HNRNPK;PPP1R9A;GRM5;TNR;L1CAM;NCAM1;PTPRA;CDKL5;SYNGAP1;GRM2;INA;NEFL;NEFH;SPTBN2;ACTR3;NRCAM;GRID1;HNRNPM;CTNNA…
SYNGO:presynprocess	F1	BP	process in the presynapse	├─ process in the presynapse	SYNGO:synprocess	0.0310096	0.0478065	HGNC:31922;HGNC:816;HGNC:1392;HGNC:4571;HGNC:4572;HGNC:4573;HGNC:4585;HGNC:6284;HGNC:4580;HGNC:10588;HGNC:10585;HGNC:4070;HGNC:8016;HGNC:18539;HGNC:11514;HGNC:9402;HGNC:3419;HGNC:11044;HGNC:10940	ERC2;ATP2B3;CACNA1E;GRIA1;GRIA2;GRIA3;GRIN2A;KCNMA1;GRIK2;SCN2A;SCN1A;GABBR1;NSF;STX1B;SYT7;PRKCG;EPS15;SLC6A11;SLC1A2	ERC2;ATP2B3;CACNA1E;GRIA1;GRIA2;GRIA3;GRIN2A;KCNMA1;GRIK2;SCN2A;SCN1A;GABBR1;NSF;STX1B;SYT7;PRKCG;EPS15;SLC6A11;SLC1A2
GO:0099509	F2	BP	regulation of presynaptic cytosolic calcium levels	│ ├─ regulation of presynaptic cytosolic calcium levels	SYNGO:presynprocess	0.0866179	0.103383	HGNC:31922;HGNC:816;HGNC:1392	ERC2;ATP2B3;CACNA1E	ERC2;ATP2B3;CACNA1E
GO:1905056	F11	BP	ATPase-coupled calcium ion transmembrane transporter activity involved in regulation of presynaptic cytosolic calcium levels	│ │ ├─ ATPase-coupled calcium ion transmembrane transporter activity involved in regulation of presynaptic cytosolic calcium levels	GO:0099509			HGNC:816	ATP2B3	ATP2B3
GO:0099534	F12	BP	calcium ion binding involved in regulation of presynaptic cytosolic calcium levels	│ │ ├─ calcium ion binding involved in regulation of presynaptic cytosolic calcium levels	GO:0099509
GO:0099626	F13	BP	voltage-gated calcium channel activity involved in regulation of presynaptic cytosolic calcium levels	│ │ └─ voltage-gated calcium channel activity involved in regulation of presynaptic cytosolic calcium levels	GO:0099509			HGNC:1392	CACNA1E	CACNA1E
GO:0099505	F3	BP	regulation of presynaptic membrane potential	│ ├─ regulation of presynaptic membrane potential	SYNGO:presynprocess	0.000238406	0.00126014	HGNC:4571;HGNC:4572;HGNC:4573;HGNC:4585;HGNC:6284;HGNC:4580;HGNC:10588;HGNC:10585;HGNC:4070	GRIA1;GRIA2;GRIA3;GRIN2A;KCNMA1;GRIK2;SCN2A;SCN1A;GABBR1	GRIA1;GRIA2;GRIA3;GRIN2A;KCNMA1;GRIK2;SCN2A;SCN1A;GABBR1
GO:0099507	F14	BP	ligand-gated ion channel activity involved in regulation of presynaptic membrane potential	│ │ ├─ ligand-gated ion channel activity involved in regulation of presynaptic membrane potential	GO:0099505	0.000767624	0.00315579	HGNC:4571;HGNC:4572;HGNC:4573;HGNC:4585;HGNC:6284;HGNC:4580	GRIA1;GRIA2;GRIA3;GRIN2A;KCNMA1;GRIK2	GRIA1;GRIA2;GRIA3;GRIN2A;KCNMA1;GRIK2
GO:0099508	F15	BP	voltage-gated ion channel activity involved in regulation of presynaptic membrane potential	│ │ ├─ voltage-gated ion channel activity involved in regulation of presynaptic membrane potential	GO:0099505			HGNC:10588;HGNC:10585	SCN2A;SCN1A	SCN2A;SCN1A
GO:0150047	F16	BP	G protein-coupled neurotransmitter receptor activity involved in regulation of presynaptic membrane potential	│ │ ├─ G protein-coupled neurotransmitter receptor activity involved in regulation of presynaptic membrane potential	GO:0099505			HGNC:4070	GABBR1	GABBR1
GO:0140232	F17	BP	intracellular cAMP-activated cation channel activity involved in regulation of presynaptic membrane potential	│ │ └─ intracellular cAMP-activated cation channel activity involved in regulation of presynaptic membrane potential	GO:0099505
GO:0140238	F4	BP	presynaptic endocytosis	│ ├─ presynaptic endocytosis	SYNGO:presynprocess
GO:0099504	F5	BP	synaptic vesicle cycle	│ ├─ synaptic vesicle cycle	SYNGO:presynprocess	0.74013	0.74013	HGNC:8016;HGNC:18539;HGNC:11514;HGNC:31922;HGNC:9402;HGNC:1392;HGNC:3419	NSF;STX1B;SYT7;ERC2;PRKCG;CACNA1E;EPS15	NSF;STX1B;SYT7;ERC2;PRKCG;CACNA1E;EPS15
GO:0098693	F18	BP	regulation of synaptic vesicle cycle	│ │ ├─ regulation of synaptic vesicle cycle	GO:0099504
GO:0097091	F19	BP	synaptic vesicle clustering	│ │ ├─ synaptic vesicle clustering	GO:0099504
GO:0099532	F20	BP	synaptic vesicle endosomal processing	│ │ ├─ synaptic vesicle endosomal processing	GO:0099504
GO:0016182	F29	BP	synaptic vesicle budding from endosome	│ │ │ ├─ synaptic vesicle budding from endosome	GO:0099532
GO:0016189	F30	BP	synaptic vesicle to endosome fusion	│ │ │ └─ synaptic vesicle to endosome fusion	GO:0099532
GO:0016079	F21	BP	synaptic vesicle exocytosis	│ │ ├─ synaptic vesicle exocytosis	GO:0099504	0.202398	0.213964	HGNC:18539;HGNC:11514;HGNC:31922;HGNC:9402;HGNC:1392	STX1B;SYT7;ERC2;PRKCG;CACNA1E	STX1B;SYT7;ERC2;PRKCG;CACNA1E
GO:0099502	F31	BP	calcium-dependent activation of synaptic vesicle fusion	│ │ │ ├─ calcium-dependent activation of synaptic vesicle fusion	GO:0016079			HGNC:11514;HGNC:31922	SYT7;ERC2	SYT7;ERC2
GO:0150037	F41	BP	regulation of calcium-dependent activation of synaptic vesicle fusion	│ │ │ │ └─ regulation of calcium-dependent activation of synaptic vesicle fusion	GO:0099502			HGNC:31922	ERC2	ERC2
GO:2000300	F32	BP	regulation of synaptic vesicle exocytosis	│ │ │ ├─ regulation of synaptic vesicle exocytosis	GO:0016079			HGNC:9402;HGNC:1392	PRKCG;CACNA1E	PRKCG;CACNA1E
GO:0016081	F33	BP	synaptic vesicle docking	│ │ │ ├─ synaptic vesicle docking	GO:0016079
GO:0099148	F42	BP	regulation of synaptic vesicle docking	│ │ │ │ └─ regulation of synaptic vesicle docking	GO:0016081
GO:0031629	F34	BP	synaptic vesicle fusion to presynaptic active zone membrane	│ │ │ ├─ synaptic vesicle fusion to presynaptic active zone membrane	GO:0016079			HGNC:18539;HGNC:31922	STX1B;ERC2	STX1B;ERC2
GO:0031630	F43	BP	regulation of synaptic vesicle fusion to presynaptic active zone membrane	│ │ │ │ └─ regulation of synaptic vesicle fusion to presynaptic active zone membrane	GO:0031629			HGNC:31922	ERC2	ERC2
GO:0016082	F35	BP	synaptic vesicle priming	│ │ │ └─ synaptic vesicle priming	GO:0016079			HGNC:31922	ERC2	ERC2
GO:0010807	F44	BP	regulation of synaptic vesicle priming	│ │ │ └─ regulation of synaptic vesicle priming	GO:0016082
GO:0098700	F22	BP	synaptic vesicle neurotransmitter loading	│ │ ├─ synaptic vesicle neurotransmitter loading	GO:0099504
GO:0099162	F36	BP	regulation of synaptic vesicle neurotransmitter loading	│ │ │ └─ regulation of synaptic vesicle neurotransmitter loading	GO:0098700
GO:0099180	F23	BP	zinc ion import into synaptic vesicle	│ │ ├─ zinc ion import into synaptic vesicle	GO:0099504
GO:0097401	F24	BP	synaptic vesicle proton loading	│ │ ├─ synaptic vesicle proton loading	GO:0099504
GO:1901546	F37	BP	regulation of proton loading	│ │ │ └─ regulation of proton loading	GO:0097401
GO:0048488	F25	BP	synaptic vesicle endocytosis	│ │ └─ synaptic vesicle endocytosis	GO:0099504			HGNC:3419;HGNC:11514	EPS15;SYT7	EPS15;SYT7
GO:1900242	F38	BP	regulation of synaptic vesicle endocytosis	│ │ ├─ regulation of synaptic vesicle endocytosis	GO:0048488			HGNC:11514	SYT7	SYT7
GO:0016185	F39	BP	synaptic vesicle budding from presynaptic endocytic zone membrane	│ │ ├─ synaptic vesicle budding from presynaptic endocytic zone membrane	GO:0048488
GO:0098694	F45	BP	regulation of synaptic vesicle budding from presynaptic endocytic zone membrane	│ │ │ └─ regulation of synaptic vesicle budding from presynaptic endocytic zone membrane	GO:0016185
GO:0016191	F40	BP	synaptic vesicle uncoating	│ │ └─ synaptic vesicle uncoating	GO:0048488
GO:0099525	F6	BP	presynaptic dense core vesicle exocytosis	│ ├─ presynaptic dense core vesicle exocytosis	SYNGO:presynprocess
GO:0099161	F26	BP	regulation of presynaptic dense core vesicle exocytosis	│ │ └─ regulation of presynaptic dense core vesicle exocytosis	GO:0099525
GO:0001504	F7	BP	neurotransmitter uptake	│ ├─ neurotransmitter uptake	SYNGO:presynprocess			HGNC:11044	SLC6A11	SLC6A11
GO:0098810	F8	BP	neurotransmitter reuptake	│ ├─ neurotransmitter reuptake	SYNGO:presynprocess			HGNC:10940	SLC1A2	SLC1A2
GO:0051580	F27	BP	regulation of neurotransmitter uptake	│ │ └─ regulation of neurotransmitter uptake	GO:0098810
SYNGO:presyn_chaperoneProteinFolding	F9	BP	presynaptic chaperone-mediated protein folding	│ ├─ presynaptic chaperone-mediated protein folding	SYNGO:presynprocess
GO:0098928	F10	BP	presynaptic signaling pathway	│ └─ presynaptic signaling pathway	SYNGO:presynprocess
GO:0099526	F28	BP	presynapse to nucleus signaling pathway	│ └─ presynapse to nucleus signaling pathway	GO:0098928
SYNGO:postsynprocess	G1	BP	process in the postsynapse	├─ process in the postsynapse	SYNGO:synprocess	2.7702e-07	3.41658e-06	HGNC:30672;HGNC:7602;HGNC:815;HGNC:11069;HGNC:6180;HGNC:1950;HGNC:23271;HGNC:4070;HGNC:4585;HGNC:4571;HGNC:4572;HGNC:4078;HGNC:4573;HGNC:4580;HGNC:6238;HGNC:8009;HGNC:2515;HGNC:1362;HGNC:2902;HGNC:13830;HGNC:6572;HGNC:4814;HGNC:4452;HGNC:7605;HGNC:3419;HGNC:375;HGNC:17089;HGNC:10886	SYNPO;MYO5A;ATP2B2;SLC8A2;ITPR1;CHRM1;RGS7BP;GABBR1;GRIN2A;GRIA1;GRIA2;GABRA4;GRIA3;GRIK2;KCND2;NRXN2;CTNND1;FRRS1L;DLG3;CNTNAP2;LGI1;KALRN;GPC4;MYO6;EPS15;AKAP5;SYNE1;SIRT2	SYNPO;MYO5A;ATP2B2;SLC8A2;ITPR1;CHRM1;RGS7BP;GABBR1;GRIN2A;GRIA1;GRIA2;GABRA4;GRIA3;GRIK2;KCND2;NRXN2;CTNND1;FRRS1L;DLG3;CNTNAP2;LGI1;KALRN;GPC4;MYO6;EPS15;AKAP5;SYNE1;SIRT2
GO:0099566	G2	BP	regulation of postsynaptic cytosolic calcium levels	│ ├─ regulation of postsynaptic cytosolic calcium levels	SYNGO:postsynprocess	0.000506067	0.00234056	HGNC:30672;HGNC:7602;HGNC:815;HGNC:11069;HGNC:6180	SYNPO;MYO5A;ATP2B2;SLC8A2;ITPR1	SYNPO;MYO5A;ATP2B2;SLC8A2;ITPR1
GO:1905059	G8	BP	ATPase-coupled calcium ion transmembrane transporter activity involved in regulation of postsynaptic cytosolic calcium levels	│ │ ├─ ATPase-coupled calcium ion transmembrane transporter activity involved in regulation of postsynaptic cytosolic calcium levels	GO:0099566			HGNC:815	ATP2B2	ATP2B2
GO:0099567	G9	BP	calcium ion binding involved in regulation of postsynaptic cytosolic calcium levels	│ │ ├─ calcium ion binding involved in regulation of postsynaptic cytosolic calcium levels	GO:0099566
GO:1905060	G10	BP	calcium:cation antiporter activity involved in regulation of postsynaptic cytosolic calcium ion levels	│ │ ├─ calcium:cation antiporter activity involved in regulation of postsynaptic cytosolic calcium ion levels	GO:0099566			HGNC:11069	SLC8A2	SLC8A2
GO:0098695	G11	BP	inositol 1,4,5-trisphosphate receptor activity involved in regulation of postsynaptic cytosolic calcium levels	│ │ ├─ inositol 1,4,5-trisphosphate receptor activity involved in regulation of postsynaptic cytosolic calcium levels	GO:0099566			HGNC:6180	ITPR1	ITPR1
GO:0099583	G12	BP	neurotransmitter receptor activity involved in regulation of postsynaptic cytosolic calcium levels	│ │ └─ neurotransmitter receptor activity involved in regulation of postsynaptic cytosolic calcium levels	GO:0099566
GO:0098872	G22	BP	G-protein coupled neurotransmitter receptor activity involved in regulation of postsynaptic cytosolic calcium levels	│ │ └─ G-protein coupled neurotransmitter receptor activity involved in regulation of postsynaptic cytosolic calcium levels	GO:0099583
GO:0060078	G3	BP	regulation of postsynaptic membrane potential	│ ├─ regulation of postsynaptic membrane potential	SYNGO:postsynprocess	2.71999e-05	0.000201279	HGNC:1950;HGNC:23271;HGNC:4070;HGNC:4585;HGNC:4571;HGNC:4572;HGNC:4078;HGNC:4573;HGNC:4580;HGNC:6238	CHRM1;RGS7BP;GABBR1;GRIN2A;GRIA1;GRIA2;GABRA4;GRIA3;GRIK2;KCND2	CHRM1;RGS7BP;GABBR1;GRIN2A;GRIA1;GRIA2;GABRA4;GRIA3;GRIK2;KCND2
GO:0140233	G13	BP	intracellular cAMP-activated cation channel activity involved in regulation of postsynaptic membrane potential	│ │ ├─ intracellular cAMP-activated cation channel activity involved in regulation of postsynaptic membrane potential	GO:0060078			HGNC:4070	GABBR1	GABBR1
GO:0099579	G23	BP	G protein-coupled neurotransmitter receptor activity involved in regulation of postsynaptic membrane potential	│ │ │ └─ G protein-coupled neurotransmitter receptor activity involved in regulation of postsynaptic membrane potential	GO:0140233			HGNC:4070	GABBR1	GABBR1
GO:1904315	G14	BP	transmitter-gated ion channel activity involved in regulation of postsynaptic membrane potential	│ │ ├─ transmitter-gated ion channel activity involved in regulation of postsynaptic membrane potential	GO:0060078	0.0022098	0.00681354	HGNC:4585;HGNC:4571;HGNC:4572;HGNC:4078;HGNC:4573;HGNC:4580	GRIN2A;GRIA1;GRIA2;GABRA4;GRIA3;GRIK2	GRIN2A;GRIA1;GRIA2;GABRA4;GRIA3;GRIK2
GO:1905030	G15	BP	voltage-gated ion channel activity involved in regulation of postsynaptic membrane potential	│ │ └─ voltage-gated ion channel activity involved in regulation of postsynaptic membrane potential	GO:0060078			HGNC:6238	KCND2	KCND2
GO:0098962	G4	BP	regulation of postsynaptic neurotransmitter receptor activity	│ ├─ regulation of postsynaptic neurotransmitter receptor activity	SYNGO:postsynprocess			HGNC:8009	NRXN2	NRXN2
GO:0099072	G5	BP	regulation of postsynaptic membrane neurotransmitter receptor levels	│ ├─ regulation of postsynaptic membrane neurotransmitter receptor levels	SYNGO:postsynprocess	0.0103571	0.0174187	HGNC:2515;HGNC:1362;HGNC:2902;HGNC:13830;HGNC:6572;HGNC:4814;HGNC:4452;HGNC:7605;HGNC:3419;HGNC:375;HGNC:17089;HGNC:10886	CTNND1;FRRS1L;DLG3;CNTNAP2;LGI1;KALRN;GPC4;MYO6;EPS15;AKAP5;SYNE1;SIRT2	CTNND1;FRRS1L;DLG3;CNTNAP2;LGI1;KALRN;GPC4;MYO6;EPS15;AKAP5;SYNE1;SIRT2
GO:0099645	G16	BP	neurotransmitter receptor localization to postsynaptic specialization membrane	│ │ ├─ neurotransmitter receptor localization to postsynaptic specialization membrane	GO:0099072	0.316006	0.324784	HGNC:6572;HGNC:4814;HGNC:4452	LGI1;KALRN;GPC4	LGI1;KALRN;GPC4
GO:0098696	G24	BP	regulation of neurotransmitter receptor localization to postsynaptic specialization membrane	│ │ │ └─ regulation of neurotransmitter receptor localization to postsynaptic specialization membrane	GO:0099645			HGNC:4814;HGNC:4452	KALRN;GPC4	KALRN;GPC4
GO:0098967	G17	BP	exocytic insertion of neurotransmitter receptor to postsynaptic membrane	│ │ ├─ exocytic insertion of neurotransmitter receptor to postsynaptic membrane	GO:0099072
GO:0099145	G25	BP	regulation of exocytic insertion of neurotransmitter receptor to postsynaptic membrane	│ │ │ └─ regulation of exocytic insertion of neurotransmitter receptor to postsynaptic membrane	GO:0098967
GO:0098970	G18	BP	postsynaptic neurotransmitter receptor diffusion trapping	│ │ ├─ postsynaptic neurotransmitter receptor diffusion trapping	GO:0099072
GO:0150054	G26	BP	regulation of postsynaptic neurotransmitter receptor diffusion trapping	│ │ │ └─ regulation of postsynaptic neurotransmitter receptor diffusion trapping	GO:0098970
GO:0098884	G19	BP	postsynaptic neurotransmitter receptor endocytosis	│ │ └─ postsynaptic neurotransmitter receptor endocytosis	GO:0099072	0.0377439	0.0517231	HGNC:7605;HGNC:3419;HGNC:375;HGNC:17089;HGNC:10886	MYO6;EPS15;AKAP5;SYNE1;SIRT2	MYO6;EPS15;AKAP5;SYNE1;SIRT2
GO:0099149	G27	BP	regulation of postsynaptic neurotransmitter receptor endocytosis	│ │ └─ regulation of postsynaptic neurotransmitter receptor endocytosis	GO:0098884	0.161585	0.175843	HGNC:375;HGNC:17089;HGNC:10886	AKAP5;SYNE1;SIRT2	AKAP5;SYNE1;SIRT2
GO:0150038	G6	BP	postsynaptic dense core vesicle exocytosis	│ ├─ postsynaptic dense core vesicle exocytosis	SYNGO:postsynprocess
GO:0150044	G20	BP	regulation of postsynaptic dense core vesicle exocytosis	│ │ └─ regulation of postsynaptic dense core vesicle exocytosis	GO:0150038
GO:0098926	G7	BP	postsynaptic signaling pathway	│ └─ postsynaptic signaling pathway	SYNGO:postsynprocess
GO:0099527	G21	BP	postsynapse to nucleus signaling pathway	│ └─ postsynapse to nucleus signaling pathway	GO:0098926
GO:1905539	G28	BP	regulation of postsynapse to nucleus signaling pathway	│ └─ regulation of postsynapse to nucleus signaling pathway	GO:0099527
GO:0099536	H1	BP	synaptic signaling	├─ synaptic signaling	SYNGO:synprocess	1.62141e-05		HGNC:9681;HGNC:9668;HGNC:1165;HGNC:5995;HGNC:17867;HGNC:9391;HGNC:5044;HGNC:14946;HGNC:4597;HGNC:11953;HGNC:6470;HGNC:7656;HGNC:9664;HGNC:11411;HGNC:11497;HGNC:7605;HGNC:4594;HGNC:30672;HGNC:6057;HGNC:7739;HGNC:7737;HGNC:1950	PTPRS;PTPRD;DAGLA;IL1RAP;NPTN;PRKAR2A;HNRNPK;PPP1R9A;GRM5;TNR;L1CAM;NCAM1;PTPRA;CDKL5;SYNGAP1;MYO6;GRM2;SYNPO;INA;NEFL;NEFH;CHRM1	PTPRS;PTPRD;DAGLA;IL1RAP;NPTN;PRKAR2A;HNRNPK;PPP1R9A;GRM5;TNR;L1CAM;NCAM1;PTPRA;CDKL5;SYNGAP1;MYO6;GRM2;SYNPO;INA;NEFL;NEFH;CHRM1
GO:0099537	H2	BP	trans-synaptic signaling	│ ├─ trans-synaptic signaling	GO:0099536	1.21247e-05	0.000112153	HGNC:9681;HGNC:9668;HGNC:1165;HGNC:5995;HGNC:17867;HGNC:9391;HGNC:5044;HGNC:14946;HGNC:4597;HGNC:11953;HGNC:6470;HGNC:7656;HGNC:9664;HGNC:11411;HGNC:11497;HGNC:7605;HGNC:4594;HGNC:30672;HGNC:6057;HGNC:7739;HGNC:7737;HGNC:1950	PTPRS;PTPRD;DAGLA;IL1RAP;NPTN;PRKAR2A;HNRNPK;PPP1R9A;GRM5;TNR;L1CAM;NCAM1;PTPRA;CDKL5;SYNGAP1;MYO6;GRM2;SYNPO;INA;NEFL;NEFH;CHRM1	PTPRS;PTPRD;DAGLA;IL1RAP;NPTN;PRKAR2A;HNRNPK;PPP1R9A;GRM5;TNR;L1CAM;NCAM1;PTPRA;CDKL5;SYNGAP1;MYO6;GRM2;SYNPO;INA;NEFL;NEFH;CHRM1
GO:0099541	H5	BP	trans-synaptic signaling by lipid	│ │ ├─ trans-synaptic signaling by lipid	GO:0099537			HGNC:1165	DAGLA	DAGLA
GO:0099542	H13	BP	trans-synaptic signaling by endocannabinoid	│ │ │ └─ trans-synaptic signaling by endocannabinoid	GO:0099541			HGNC:1165	DAGLA	DAGLA
GO:0098921	H21	BP	retrograde trans-synaptic signaling by endocannabinoid	│ │ │ ├─ retrograde trans-synaptic signaling by endocannabinoid	GO:0099542			HGNC:1165	DAGLA	DAGLA
GO:0099178	H26	BP	regulation of retrograde trans-synaptic signaling by endocanabinoid	│ │ │ │ └─ regulation of retrograde trans-synaptic signaling by endocanabinoid	GO:0098921
GO:0099553	H22	BP	trans-synaptic signaling by endocannabinoid, modulating synaptic transmission	│ │ │ └─ trans-synaptic signaling by endocannabinoid, modulating synaptic transmission	GO:0099542
GO:0150036	H27	BP	regulation of trans-synaptic signaling by endocannabinoid, modulating synaptic transmission	│ │ │ └─ regulation of trans-synaptic signaling by endocannabinoid, modulating synaptic transmission	GO:0099553
GO:0099540	H6	BP	trans-synaptic signaling by neuropeptide	│ │ ├─ trans-synaptic signaling by neuropeptide	GO:0099537
GO:0099543	H7	BP	trans-synaptic signaling by soluble gas	│ │ ├─ trans-synaptic signaling by soluble gas	GO:0099537
GO:0099548	H14	BP	trans-synaptic signaling by nitric oxide	│ │ │ └─ trans-synaptic signaling by nitric oxide	GO:0099543
GO:0099555	H23	BP	trans-synaptic signaling by nitric oxide, modulating synaptic transmission	│ │ │ └─ trans-synaptic signaling by nitric oxide, modulating synaptic transmission	GO:0099548
GO:0098925	H28	BP	retrograde trans-synaptic signaling by nitric oxide, modulating synaptic transmission	│ │ │ └─ retrograde trans-synaptic signaling by nitric oxide, modulating synaptic transmission	GO:0099555
GO:0099545	H8	BP	trans-synaptic signaling by trans-synaptic complex	│ │ ├─ trans-synaptic signaling by trans-synaptic complex	GO:0099537	0.0327132	0.0484156	HGNC:9668;HGNC:5995;HGNC:17867	PTPRD;IL1RAP;NPTN	PTPRD;IL1RAP;NPTN
GO:0098942	H15	BP	retrograde trans-synaptic signaling by trans-synaptic protein complex	│ │ │ ├─ retrograde trans-synaptic signaling by trans-synaptic protein complex	GO:0099545
GO:0099557	H16	BP	trans-synaptic signaling by trans-synaptic complex, modulating synaptic transmission	│ │ │ └─ trans-synaptic signaling by trans-synaptic complex, modulating synaptic transmission	GO:0099545			HGNC:17867	NPTN	NPTN
GO:0099157	H9	BP	trans-synaptic signalling via exosome	│ │ ├─ trans-synaptic signalling via exosome	GO:0099537
GO:0099183	H10	BP	trans-synaptic signaling by BDNF, modulating synaptic transmission	│ │ ├─ trans-synaptic signaling by BDNF, modulating synaptic transmission	GO:0099537
GO:0150035	H17	BP	regulation of trans-synaptic signaling by BDNF, modulating synaptic transmission	│ │ │ └─ regulation of trans-synaptic signaling by BDNF, modulating synaptic transmission	GO:0099183
GO:0007268	H11	BP	chemical synaptic transmission	│ │ └─ chemical synaptic transmission	GO:0099537	3.72805e-05	0.000229897	HGNC:9391;HGNC:5044;HGNC:14946;HGNC:4597;HGNC:11953;HGNC:6470;HGNC:7656;HGNC:9664;HGNC:9668;HGNC:9681;HGNC:11411;HGNC:11497;HGNC:7605;HGNC:4594;HGNC:30672;HGNC:6057;HGNC:7739;HGNC:7737;HGNC:1950	PRKAR2A;HNRNPK;PPP1R9A;GRM5;TNR;L1CAM;NCAM1;PTPRA;PTPRD;PTPRS;CDKL5;SYNGAP1;MYO6;GRM2;SYNPO;INA;NEFL;NEFH;CHRM1	PRKAR2A;HNRNPK;PPP1R9A;GRM5;TNR;L1CAM;NCAM1;PTPRA;PTPRD;PTPRS;CDKL5;SYNGAP1;MYO6;GRM2;SYNPO;INA;NEFL;NEFH;CHRM1
GO:0050804	H18	BP	modulation of chemical synaptic transmission	│ │ ├─ modulation of chemical synaptic transmission	GO:0007268	0.00118205	0.00437358	HGNC:9391;HGNC:5044;HGNC:14946;HGNC:4597;HGNC:11953;HGNC:6470;HGNC:7656;HGNC:9664;HGNC:9668;HGNC:9681;HGNC:11411;HGNC:11497	PRKAR2A;HNRNPK;PPP1R9A;GRM5;TNR;L1CAM;NCAM1;PTPRA;PTPRD;PTPRS;CDKL5;SYNGAP1	PRKAR2A;HNRNPK;PPP1R9A;GRM5;TNR;L1CAM;NCAM1;PTPRA;PTPRD;PTPRS;CDKL5;SYNGAP1
GO:0099531	H19	BP	presynaptic process involved in chemical synaptic transmission	│ │ ├─ presynaptic process involved in chemical synaptic transmission	GO:0007268			HGNC:7605;HGNC:4594	MYO6;GRM2	MYO6;GRM2
GO:0099171	H24	BP	presynaptic modulation of chemical synaptic transmission	│ │ │ └─ presynaptic modulation of chemical synaptic transmission	GO:0099531			HGNC:7605;HGNC:4594	MYO6;GRM2	MYO6;GRM2
GO:0099565	H20	BP	postsynaptic process involved in chemical synaptic transmission	│ │ └─ postsynaptic process involved in chemical synaptic transmission	GO:0007268	0.00845275		HGNC:30672;HGNC:6057;HGNC:7739;HGNC:7737;HGNC:1950	SYNPO;INA;NEFL;NEFH;CHRM1	SYNPO;INA;NEFL;NEFH;CHRM1
GO:0099170	H25	BP	postsynaptic modulation of chemical synaptic transmission	│ │ └─ postsynaptic modulation of chemical synaptic transmission	GO:0099565	0.00601907	0.0131003	HGNC:30672;HGNC:6057;HGNC:7739;HGNC:7737;HGNC:1950	SYNPO;INA;NEFL;NEFH;CHRM1	SYNPO;INA;NEFL;NEFH;CHRM1
GO:0099538	H3	BP	synaptic signaling via neuropeptide	│ ├─ synaptic signaling via neuropeptide	GO:0099536
GO:0099163	H4	BP	synaptic signaling by nitric oxide	│ └─ synaptic signaling by nitric oxide	GO:0099536
GO:0150045	H12	BP	regulation of synaptic signaling by nitric oxide	│ └─ regulation of synaptic signaling by nitric oxide	GO:0099163
GO:0050808	I1	BP	synapse organization	├─ synapse organization	SYNGO:synprocess	1.49519e-08	2.7661e-07	HGNC:9681;HGNC:11276;HGNC:170;HGNC:11411;HGNC:5044;HGNC:7994;HGNC:4575;HGNC:5046;HGNC:2510;HGNC:6178;HGNC:11274;HGNC:15679;HGNC:4814;HGNC:6990;HGNC:9706;HGNC:31922;HGNC:6057;HGNC:7739;HGNC:7737;HGNC:7220;HGNC:2902;HGNC:5995;HGNC:32326;HGNC:4452;HGNC:7656;HGNC:9668;HGNC:9107;HGNC:244;HGNC:3393;HGNC:8033;HGNC:9507;HGNC:20284;HGNC:23059;HGNC:8011;HGNC:9102;HGNC:11497;HGNC:14946;HGNC:2695;HGNC:12691	PTPRS;SPTBN2;ACTR3;CDKL5;HNRNPK;NRCAM;GRID1;HNRNPM;CTNNA2;ITPKA;SPTB;CTTNBP2;KALRN;MECP2;NECTIN1;ERC2;INA;NEFL;NEFH;MPP2;DLG3;IL1RAP;IGSF9B;GPC4;NCAM1;PTPRD;PLXND1;ADD2;EPHB2;NTRK3;PSD;SIPA1L1;BCAN;CNTNAP1;PLXNA4;SYNGAP1;PPP1R9A;DBN1;EZR	PTPRS;SPTBN2;ACTR3;CDKL5;HNRNPK;NRCAM;GRID1;HNRNPM;CTNNA2;ITPKA;SPTB;CTTNBP2;KALRN;MECP2;NECTIN1;ERC2;INA;NEFL;NEFH;MPP2;DLG3;IL1RAP;IGSF9B;GPC4;NCAM1;PTPRD;PLXND1;ADD2;EPHB2;NTRK3;PSD;SIPA1L1;BCAN;CNTNAP1;PLXNA4;SYNGAP1;PPP1R9A;DBN1;EZR
GO:0099172	I2	BP	presynapse organization	│ ├─ presynapse organization	GO:0050808
GO:0099174	I16	BP	regulation of presynapse organization	│ │ └─ regulation of presynapse organization	GO:0099172
GO:0099173	I3	BP	postsynapse organization	│ ├─ postsynapse organization	GO:0050808	0.0357877	0.0509287	HGNC:11276;HGNC:170;HGNC:11411;HGNC:5044;HGNC:7994;HGNC:4575;HGNC:5046	SPTBN2;ACTR3;CDKL5;HNRNPK;NRCAM;GRID1;HNRNPM	SPTBN2;ACTR3;CDKL5;HNRNPK;NRCAM;GRID1;HNRNPM
GO:0099175	I17	BP	regulation of postsynapse organization	│ │ ├─ regulation of postsynapse organization	GO:0099173	0.0794478	0.0979856	HGNC:11411;HGNC:5044;HGNC:7994;HGNC:4575;HGNC:5046	CDKL5;HNRNPK;NRCAM;GRID1;HNRNPM	CDKL5;HNRNPK;NRCAM;GRID1;HNRNPM
GO:0099084	I18	BP	postsynaptic specialization organization	│ │ └─ postsynaptic specialization organization	GO:0099173
GO:0099563	I4	BP	modification of synaptic structure	│ ├─ modification of synaptic structure	GO:0050808	0.0277617		HGNC:2510;HGNC:6178;HGNC:11274;HGNC:15679;HGNC:4814	CTNNA2;ITPKA;SPTB;CTTNBP2;KALRN	CTNNA2;ITPKA;SPTB;CTTNBP2;KALRN
GO:0099010	I19	BP	modification of postsynaptic structure	│ │ └─ modification of postsynaptic structure	GO:0099563	0.0248537		HGNC:2510;HGNC:6178;HGNC:11274;HGNC:15679;HGNC:4814	CTNNA2;ITPKA;SPTB;CTTNBP2;KALRN	CTNNA2;ITPKA;SPTB;CTTNBP2;KALRN
GO:0099159	I34	BP	regulation of modification of postsynaptic structure	│ │ ├─ regulation of modification of postsynaptic structure	GO:0099010
GO:0098885	I35	BP	modification of postsynaptic actin cytoskeleton	│ │ └─ modification of postsynaptic actin cytoskeleton	GO:0099010	0.00500918	0.0115837	HGNC:2510;HGNC:6178;HGNC:11274;HGNC:15679;HGNC:4814	CTNNA2;ITPKA;SPTB;CTTNBP2;KALRN	CTNNA2;ITPKA;SPTB;CTTNBP2;KALRN
GO:1905274	I47	BP	regulation of modification of postsynaptic actin cytoskeleton	│ │ └─ regulation of modification of postsynaptic actin cytoskeleton	GO:0098885			HGNC:15679;HGNC:4814	CTTNBP2;KALRN	CTTNBP2;KALRN
GO:0050807	I5	BP	regulation of synapse organization	│ ├─ regulation of synapse organization	GO:0050808	0.149886	0.173306	HGNC:15679;HGNC:6990;HGNC:9706	CTTNBP2;MECP2;NECTIN1	CTTNBP2;MECP2;NECTIN1
GO:0098918	I6	BP	structural constituent of synapse	│ ├─ structural constituent of synapse	GO:0050808	0.00307945	0.00813854	HGNC:31922;HGNC:11276;HGNC:6057;HGNC:7739;HGNC:7737;HGNC:7220;HGNC:2902	ERC2;SPTBN2;INA;NEFL;NEFH;MPP2;DLG3	ERC2;SPTBN2;INA;NEFL;NEFH;MPP2;DLG3
GO:0099181	I20	BP	structural constituent of presynapse	│ │ ├─ structural constituent of presynapse	GO:0098918			HGNC:31922	ERC2	ERC2
GO:0098882	I36	BP	structural constituent of active zone	│ │ │ ├─ structural constituent of active zone	GO:0099181			HGNC:31922	ERC2	ERC2
GO:0098699	I37	BP	structural constituent of presynaptic actin cytoskeleton	│ │ │ └─ structural constituent of presynaptic actin cytoskeleton	GO:0099181
GO:0099186	I21	BP	structural constituent of postsynapse	│ │ └─ structural constituent of postsynapse	GO:0098918	0.00265227	0.00754878	HGNC:11276;HGNC:6057;HGNC:7739;HGNC:7737;HGNC:7220;HGNC:2902	SPTBN2;INA;NEFL;NEFH;MPP2;DLG3	SPTBN2;INA;NEFL;NEFH;MPP2;DLG3
GO:0098973	I38	BP	structural constituent of postsynaptic actin cytoskeleton	│ │ ├─ structural constituent of postsynaptic actin cytoskeleton	GO:0099186
GO:0099184	I39	BP	structural constituent of postsynaptic intermediate filament cytoskeleton	│ │ ├─ structural constituent of postsynaptic intermediate filament cytoskeleton	GO:0099186	0.00198535	0.00667801	HGNC:6057;HGNC:7739;HGNC:7737	INA;NEFL;NEFH	INA;NEFL;NEFH
GO:0098879	I40	BP	structural constituent of postsynaptic specialization	│ │ ├─ structural constituent of postsynaptic specialization	GO:0099186
GO:0098919	I41	BP	structural constituent of postsynaptic density	│ │ └─ structural constituent of postsynaptic density	GO:0099186			HGNC:7220;HGNC:2902	MPP2;DLG3	MPP2;DLG3
GO:0150043	I7	BP	structural constituent of synapse-associated extracellular matrix	│ ├─ structural constituent of synapse-associated extracellular matrix	GO:0050808
GO:0099560	I8	BP	synapse adhesion between pre- and post-synapse	│ ├─ synapse adhesion between pre- and post-synapse	GO:0050808	0.011447	0.0184147	HGNC:5995;HGNC:32326;HGNC:4452;HGNC:7656;HGNC:9681;HGNC:9668	IL1RAP;IGSF9B;GPC4;NCAM1;PTPRS;PTPRD	IL1RAP;IGSF9B;GPC4;NCAM1;PTPRS;PTPRD
GO:0099179	I22	BP	regulation of synaptic membrane adhesion	│ │ └─ regulation of synaptic membrane adhesion	GO:0099560
GO:0008039	I9	BP	synaptic target recognition	│ ├─ synaptic target recognition	GO:0050808			HGNC:9107	PLXND1	PLXND1
GO:0007416	I10	BP	synapse assembly	│ ├─ synapse assembly	GO:0050808	0.00865838	0.0152552	HGNC:244;HGNC:9668;HGNC:9681;HGNC:3393;HGNC:5995;HGNC:8033;HGNC:4452;HGNC:9507;HGNC:11276;HGNC:20284	ADD2;PTPRD;PTPRS;EPHB2;IL1RAP;NTRK3;GPC4;PSD;SPTBN2;SIPA1L1	ADD2;PTPRD;PTPRS;EPHB2;IL1RAP;NTRK3;GPC4;PSD;SPTBN2;SIPA1L1
GO:0099054	I23	BP	presynapse assembly	│ │ ├─ presynapse assembly	GO:0007416			HGNC:9668;HGNC:9681	PTPRD;PTPRS	PTPRD;PTPRS
GO:0051963	I24	BP	regulation of synapse assembly	│ │ ├─ regulation of synapse assembly	GO:0007416	0.07394	0.0943373	HGNC:3393;HGNC:5995;HGNC:8033;HGNC:4452;HGNC:9507	EPHB2;IL1RAP;NTRK3;GPC4;PSD	EPHB2;IL1RAP;NTRK3;GPC4;PSD
GO:1905606	I42	BP	regulation of presynapse assembly	│ │ │ ├─ regulation of presynapse assembly	GO:0051963	0.161585	0.175843	HGNC:5995;HGNC:8033;HGNC:4452	IL1RAP;NTRK3;GPC4	IL1RAP;NTRK3;GPC4
GO:0150052	I43	BP	regulation of postsynapse assembly	│ │ │ └─ regulation of postsynapse assembly	GO:0051963			HGNC:9507	PSD	PSD
GO:0098698	I25	BP	postsynaptic specialization assembly	│ │ ├─ postsynaptic specialization assembly	GO:0007416	0.00682413	0.0140274	HGNC:11276;HGNC:8033;HGNC:5995;HGNC:9668;HGNC:20284;HGNC:9681	SPTBN2;NTRK3;IL1RAP;PTPRD;SIPA1L1;PTPRS	SPTBN2;NTRK3;IL1RAP;PTPRD;SIPA1L1;PTPRS
GO:0099150	I44	BP	regulation of postsynaptic specialization assembly	│ │ │ ├─ regulation of postsynaptic specialization assembly	GO:0098698			HGNC:11276	SPTBN2	SPTBN2
GO:0097107	I45	BP	postsynaptic density assembly	│ │ │ └─ postsynaptic density assembly	GO:0098698	0.00412552	0.0101763	HGNC:8033;HGNC:5995;HGNC:9668;HGNC:20284;HGNC:9681	NTRK3;IL1RAP;PTPRD;SIPA1L1;PTPRS	NTRK3;IL1RAP;PTPRD;SIPA1L1;PTPRS
GO:0099151	I48	BP	regulation of postsynaptic density assembly	│ │ │ └─ regulation of postsynaptic density assembly	GO:0097107	0.00763243	0.0148631	HGNC:5995;HGNC:9668;HGNC:20284;HGNC:9681	IL1RAP;PTPRD;SIPA1L1;PTPRS	IL1RAP;PTPRD;SIPA1L1;PTPRS
GO:0097104	I26	BP	postsynaptic membrane assembly	│ │ └─ postsynaptic membrane assembly	GO:0007416			HGNC:3393	EPHB2	EPHB2
GO:0098883	I11	BP	synapse disassembly	│ ├─ synapse disassembly	GO:0050808
GO:1905806	I27	BP	regulation of synapse disassembly	│ │ └─ regulation of synapse disassembly	GO:0098883
GO:0060074	I12	BP	synapse maturation	│ ├─ synapse maturation	GO:0050808	0.0687447	0.0908413	HGNC:23059;HGNC:7739;HGNC:8011	BCAN;NEFL;CNTNAP1	BCAN;NEFL;CNTNAP1
GO:0090128	I28	BP	regulation of synapse maturation	│ │ └─ regulation of synapse maturation	GO:0060074			HGNC:7739;HGNC:8011	NEFL;CNTNAP1	NEFL;CNTNAP1
GO:0099558	I13	BP	maintenance of synapse structure	│ ├─ maintenance of synapse structure	GO:0050808			HGNC:9102;HGNC:11497	PLXNA4;SYNGAP1	PLXNA4;SYNGAP1
GO:0099559	I29	BP	maintenance of alignment of postsynaptic density and presynaptic active zone	│ │ ├─ maintenance of alignment of postsynaptic density and presynaptic active zone	GO:0099558
GO:0098880	I30	BP	maintenance of postsynaptic specialization structure	│ │ └─ maintenance of postsynaptic specialization structure	GO:0099558			HGNC:11497	SYNGAP1	SYNGAP1
GO:0099562	I46	BP	maintenance of postsynaptic density structure	│ │ └─ maintenance of postsynaptic density structure	GO:0098880
GO:0099187	I14	BP	presynaptic cytoskeleton organization	│ ├─ presynaptic cytoskeleton organization	GO:0050808
GO:0099140	I31	BP	presynaptic actin cytoskeleton organization	│ │ └─ presynaptic actin cytoskeleton organization	GO:0099187
GO:0099188	I15	BP	postsynaptic cytoskeleton organization	│ └─ postsynaptic cytoskeleton organization	GO:0050808	0.0152059		HGNC:14946;HGNC:20284;HGNC:2695;HGNC:170;HGNC:12691	PPP1R9A;SIPA1L1;DBN1;ACTR3;EZR	PPP1R9A;SIPA1L1;DBN1;ACTR3;EZR
GO:0098974	I32	BP	postsynaptic actin cytoskeleton organization	│ ├─ postsynaptic actin cytoskeleton organization	GO:0099188	0.00845275	0.0152552	HGNC:14946;HGNC:20284;HGNC:2695;HGNC:170;HGNC:12691	PPP1R9A;SIPA1L1;DBN1;ACTR3;EZR	PPP1R9A;SIPA1L1;DBN1;ACTR3;EZR
GO:0099190	I33	BP	postsynaptic spectrin-associated cytoskeleton organization	│ └─ postsynaptic spectrin-associated cytoskeleton organization	GO:0099188
SYNGO:metabolism	J1	BP	metabolism	├─ metabolism	SYNGO:synprocess
SYNGO:presyn_ATPmetabolic	J2	BP	ATP metabolic process in the presynapse	│ ├─ ATP metabolic process in the presynapse	SYNGO:metabolism
SYNGO:presyn_regulationATPmetabolic	J12	BP	regulation of ATP metabolic process in the presynapse	│ │ └─ regulation of ATP metabolic process in the presynapse	SYNGO:presyn_ATPmetabolic
SYNGO:postsyn_ATPmetabolic	J3	BP	ATP metabolic process in the postsynapse	│ ├─ ATP metabolic process in the postsynapse	SYNGO:metabolism
GO:0099546	J4	BP	protein catabolic process, modulating synaptic transmission	│ ├─ protein catabolic process, modulating synaptic transmission	SYNGO:metabolism
GO:0099574	J5	BP	regulation of protein catabolic process at synapse, modulating synaptic transmission	│ ├─ regulation of protein catabolic process at synapse, modulating synaptic transmission	SYNGO:metabolism
GO:0099576	J13	BP	regulation of protein catabolic process at postsynapse, modulating synaptic transmission	│ │ ├─ regulation of protein catabolic process at postsynapse, modulating synaptic transmission	GO:0099574
GO:0099575	J14	BP	regulation of protein catabolic process at presynapse, modulating synaptic transmission	│ │ └─ regulation of protein catabolic process at presynapse, modulating synaptic transmission	GO:0099574
GO:0099547	J6	BP	regulation of translation at synapse, modulating synaptic transmission	│ ├─ regulation of translation at synapse, modulating synaptic transmission	SYNGO:metabolism
GO:0099578	J15	BP	regulation of translation at postsynapse, modulating synaptic transmission	│ │ ├─ regulation of translation at postsynapse, modulating synaptic transmission	GO:0099547
GO:0099577	J16	BP	regulation of translation at presynapse, modulating synaptic transmission	│ │ └─ regulation of translation at presynapse, modulating synaptic transmission	GO:0099547
GO:0042135	J7	BP	neurotransmitter catabolic process	│ ├─ neurotransmitter catabolic process	SYNGO:metabolism
GO:0140246	J8	BP	protein catabolic process at synapse	│ ├─ protein catabolic process at synapse	SYNGO:metabolism
GO:0140247	J17	BP	protein catabolic process at presynapse	│ │ ├─ protein catabolic process at presynapse	GO:0140246
GO:0140251	J21	BP	regulation protein catabolic process at presynapse	│ │ │ └─ regulation protein catabolic process at presynapse	GO:0140247
GO:0140249	J18	BP	protein catabolic process at postsynapse	│ │ └─ protein catabolic process at postsynapse	GO:0140246
GO:0140252	J22	BP	regulation protein catabolic process at postsynapse	│ │ └─ regulation protein catabolic process at postsynapse	GO:0140249
GO:0042136	J9	BP	neurotransmitter biosynthetic process	│ ├─ neurotransmitter biosynthetic process	SYNGO:metabolism
GO:0140241	J10	BP	translation at synapse	│ ├─ translation at synapse	SYNGO:metabolism
GO:0140236	J19	BP	translation at presynapse	│ │ ├─ translation at presynapse	GO:0140241
GO:0140242	J20	BP	translation at postsynapse	│ │ └─ translation at postsynapse	GO:0140241
GO:0140245	J23	BP	regulation of translation at postsynapse	│ │ └─ regulation of translation at postsynapse	GO:0140242
GO:0140235	J11	BP	RNA polyadenylation at postsynapse	│ └─ RNA polyadenylation at postsynapse	SYNGO:metabolism
SYNGO:transport	K1	BP	transport	└─ transport	SYNGO:synprocess			HGNC:7602;HGNC:5048	MYO5A;HNRNPU	MYO5A;HNRNPU
GO:0008088	K2	BP	axo-dendritic transport	├─ axo-dendritic transport	SYNGO:transport			HGNC:5048	HNRNPU	HNRNPU
GO:0098930	K7	BP	axonal transport	│ ├─ axonal transport	GO:0008088
GO:0008089	K13	BP	anterograde axonal transport	│ │ ├─ anterograde axonal transport	GO:0098930
GO:0099641	K21	BP	anterograde axonal protein transport	│ │ │ ├─ anterograde axonal protein transport	GO:0008089
GO:0140231	K22	BP	anterograde axonal transport of neurotransmitter receptor complex	│ │ │ └─ anterograde axonal transport of neurotransmitter receptor complex	GO:0008089
GO:0099088	K14	BP	axonal transport of messenger ribonucleoprotein complex	│ │ └─ axonal transport of messenger ribonucleoprotein complex	GO:0098930
GO:0098935	K8	BP	dendritic transport	│ └─ dendritic transport	GO:0008088			HGNC:5048	HNRNPU	HNRNPU
GO:0098937	K15	BP	anterograde dendritic transport	│ ├─ anterograde dendritic transport	GO:0098935
GO:0098971	K23	BP	anterograde dendritic transport of neurotransmitter receptor complex	│ │ └─ anterograde dendritic transport of neurotransmitter receptor complex	GO:0098937
GO:0098939	K16	BP	dendritic transport of mitochondrion	│ ├─ dendritic transport of mitochondrion	GO:0098935
GO:0098961	K17	BP	dendritic transport of ribonucleoprotein complex	│ └─ dendritic transport of ribonucleoprotein complex	GO:0098935			HGNC:5048	HNRNPU	HNRNPU
GO:0098963	K24	BP	dendritic transport of messenger ribonucleoprotein complex	│ └─ dendritic transport of messenger ribonucleoprotein complex	GO:0098961			HGNC:5048	HNRNPU	HNRNPU
GO:0098964	K27	BP	anterograde dendritic transport of messenger ribonucleoprotein complex	│ └─ anterograde dendritic transport of messenger ribonucleoprotein complex	GO:0098963
GO:0099514	K3	BP	synaptic vesicle cytoskeletal transport	├─ synaptic vesicle cytoskeletal transport	SYNGO:transport
GO:0099517	K9	BP	synaptic vesicle transport along microtubule	│ └─ synaptic vesicle transport along microtubule	GO:0099514
GO:0048490	K18	BP	anterograde synaptic vesicle transport	│ └─ anterograde synaptic vesicle transport	GO:0099517
GO:1903742	K25	BP	regulation of anterograde synaptic vesicle transport	│ └─ regulation of anterograde synaptic vesicle transport	GO:0048490
GO:0099090	K4	BP	synaptic vesicle recycling via endosome	├─ synaptic vesicle recycling via endosome	SYNGO:transport
GO:0099158	K10	BP	regulation of recycling endosome localization within postsynapse	│ └─ regulation of recycling endosome localization within postsynapse	GO:0099090
GO:0099089	K5	BP	establishment of endoplasmic reticulum localization to postsynapse	├─ establishment of endoplasmic reticulum localization to postsynapse	SYNGO:transport			HGNC:7602	MYO5A	MYO5A
GO:0099637	K6	BP	neurotransmitter receptor transport	└─ neurotransmitter receptor transport	SYNGO:transport
GO:0098877	K11	BP	neurotransmitter receptor transport to plasma membrane	├─ neurotransmitter receptor transport to plasma membrane	GO:0099637
GO:0098969	K19	BP	neurotransmitter receptor transport to postsynaptic membrane	│ ├─ neurotransmitter receptor transport to postsynaptic membrane	GO:0098877
GO:0099639	K20	BP	neurotransmitter receptor transport, endosome to plasma membrane	│ └─ neurotransmitter receptor transport, endosome to plasma membrane	GO:0098877
GO:0098887	K26	BP	neurotransmitter receptor transport, endosome to postsynaptic membrane	│ └─ neurotransmitter receptor transport, endosome to postsynaptic membrane	GO:0099639
GO:0099152	K28	BP	regulation of neurotransmitter receptor transport, endosome to postsynaptic membrane	│ └─ regulation of neurotransmitter receptor transport, endosome to postsynaptic membrane	GO:0098887
GO:0098943	K12	BP	neurotransmitter receptor transport, postsynaptic endosome to lysosome	└─ neurotransmitter receptor transport, postsynaptic endosome to lysosome	GO:0099637
