# Supplementary material for: The hibernation-derived compound SUL-138 shifts the mitochondrial proteome towards fatty acid metabolism and prevents cognitive decline and amyloid plaque formation in an Alzheimer’s disease mouse model
Source: Alzheimers Res Ther. 2022 Dec 9;14:183. doi: 10.1186/s13195-022-01127-z (PMC9733344; doi:10.1186/s13195-022-01127-z)
Supplement: Supplementary file 23 — Additional file 23: Supplementary dataset 12. Mitocarta and mitoXplorer data analysis. [file 13195_2022_1127_MOESM23_ESM.xlsx]

## Sheet: MitoXplorer protein+annotation 
Gene ID	Gene Name	Mitochondrial Process	Gene Function	Chromosome
Aadat	aminoadipate aminotransferase	Amino Acid Metabolism	Shows activity also towards tryptophan, aspartate and hydroxykinurenine	8
Aass	aminoadipate-semialdehyde synthase	Amino Acid Metabolism	Bifunctional enzyme that catalyzes the first two steps in lysine degradation. The N-terminal and the C-terminal contain lysine-oxoglutarate reductase and saccharopine dehydrogenase activity, respectively	6
Abat	4-aminobutyrate aminotransferase	Amino Acid Metabolism	Catalyzes the conversion of gamma-aminobutyrate and L- beta-aminoisobutyrate to succinate semialdehyde and methylmalonate semialdehyde, respectively. Can also convert delta-aminovalerate and beta-alanine (By similarity)	16
Abhd10	abhydrolase domain containing 10	Amino Acid Metabolism	similarity:Belongs to the AB hydrolase superfamily	16
Abhd11	abhydrolase domain containing 11	Amino Acid Metabolism	induction:Up-regulated by rosiglitazone and down-regulated by high fat feedingsimilarity:Belongs to the AB hydrolase superfamilytissue specificity:Expressed in white adipose tissues	5
Abhd16a	abhydrolase domain containing 16A	Amino Acid Metabolism	similarity:Belongs to the BAT5 family	17
Acat1	acetyl-Coenzyme A acetyltransferase 1	Amino Acid Metabolism	Plays a major role in ketone body metabolism (By similarity)	9
Ado	2-aminoethanethiol (cysteamine) dioxygenase	Amino Acid Metabolism	catalytic activity:2-aminoethanethiol + O(2) = hypotaurinecofactor:Irontissue specificity:Ubiquitous, with highest expression in brain, heart and skeletal muscle (at protein level)	10
Agmat	agmatine ureohydrolase (agmatinase)	Amino Acid Metabolism	catalytic activity:Agmatine + H(2)O = putrescine + ureacofactor:Manganese pathway:Amine and polyamine biosynthesis; putrescine biosynthesis via agmatine pathway; putrescine from agmatine (ADC route): step 1/1similarity:Belongs to the arginase family. Agmatinase subfamily	4
Agxt	alanine-glyoxylate aminotransferase	Amino Acid Metabolism	Dual metabolic roles of gluconeogenesis (in the mitochondria) and glyoxylate detoxification (in the peroxisomes) (By similarity)	1
Agxt2	alanine-glyoxylate aminotransferase 2	Amino Acid Metabolism	catalytic activity:(R)-3-amino-2-methylpropanoate + pyruvate = 2-methyl-3-oxopropanoate + L-alaninecatalytic activity:L-alanine + glyoxylate = pyruvate + glycinecofactor:Pyridoxal phosphatesimilarity:Belongs to the class-III pyridoxal-phosphate-dependent aminotransferase familysubunit:Homotetramer	15
Aldh18a1	aldehyde dehydrogenase 18 family, member A1	Amino Acid Metabolism	catalytic activity:ATP + L-glutamate = ADP + L-glutamate 5-phosphatecatalytic activity:L-glutamate 5-semialdehyde + phosphate + NADP(+) = L-glutamyl 5-phosphate + NADPHenzyme regulation:The short isoform is inhibited by L-ornithine with a Ki of approximately 0.25 mm. The long isoform is insensitive to ornithine inhibition. Thus, the two amino acid insert in the long isoform abolishes feedback inh…	19
Aldh4a1	aldehyde dehydrogenase 4 family, member A1	Amino Acid Metabolism	catalytic activity:(S)-1-pyrroline-5-carboxylate + NAD(P)(+) + 2 H(2)O = L-glutamate + NAD(P)Hfunction:Irreversible conversion of delta-1-pyrroline-5-carboxylate (P5C), derived either from proline or ornithine, to glutamate. This is a necessary step in the pathway interconnecting the urea and tricarboxylic acid cycles. The preferred substrate is glutamic gamma-semialdehyde, other substrates inclu…	4
Aldh5a1	aldhehyde dehydrogenase family 5, subfamily A1	Amino Acid Metabolism	catalytic activity:Succinate semialdehyde + NAD(+) + H(2)O = succinate + NADHpathway:Amino-acid degradation; 4-aminobutanoate degradationsimilarity:Belongs to the aldehyde dehydrogenase familysubunit:Homotetramer	13
Aldh6a1	aldehyde dehydrogenase family 6, subfamily A1	Amino Acid Metabolism	Plays a role in valine and pyrimidine metabolism. Binds fatty acyl-CoA (By similarity)	12
Amt	aminomethyltransferase	Amino Acid Metabolism	The glycine cleavage system catalyzes the degradation of glycine (By similarity)	9
Ass1	argininosuccinate synthetase 1	Amino Acid Metabolism	catalytic activity:ATP + L-citrulline + L-aspartate = AMP + diphosphate + N(omega)-(L-arginino)succinatepathway:Amino-acid biosynthesis; L-arginine biosynthesis; L-arginine from L-ornithine and carbamoyl phosphate: step 2/3pathway:Nitrogen metabolism; urea cycle; N(omega)-(L-arginino)succinic acid from L-aspartate and L-citrulline: step 1/1similarity:Belongs to the argininosuccinate synthase fami…	2
Auh	AU RNA binding protein/enoyl-coenzyme A hydratase	Amino Acid Metabolism	Catalyzes the conversion of 3-methylglutaconyl-CoA to 3- hydroxy-3-methylglutaryl-CoA. Has very low enoyl-CoA hydratase activity. Was originally identified as RNA-binding protein that binds in vitro to clustered 5'-AUUUA-3' motifs (By similarity)	13
Bcat1	branched chain aminotransferase 1, cytosolic	Amino Acid Metabolism	catalytic activity:2-oxoglutaric acid + L-isoleucine = (S)-3-methyl-2-oxopentanoic acid + L-glutamic acidcatalytic activity:2-oxoglutaric acid + L-valine = 3-methyl-2-oxobutanoic acid + L-glutamic acidcatalytic activity:L-leucine + 2-oxoglutarate = 4-methyl-2-oxopentanoate + L-glutamatecofactor:Pyridoxal phosphatedevelopmental stage:Highly expressed at day 9 of embryogenesis. Expression decreases…	6
Bcat2	branched chain aminotransferase 2, mitochondrial	Amino Acid Metabolism	catalytic activity:2-oxoglutaric acid + L-isoleucine = (S)-3-methyl-2-oxopentanoic acid + L-glutamic acidcatalytic activity:2-oxoglutaric acid + L-valine = 3-methyl-2-oxobutanoic acid + L-glutamic acidcatalytic activity:L-leucine + 2-oxoglutarate = 4-methyl-2-oxopentanoate + L-glutamatecofactor:Pyridoxal phosphatefunction:Catalyzes the first reaction in the catabolism of the essential branched ch…	7
Bckdha	branched chain ketoacid dehydrogenase E1, alpha polypeptide	Amino Acid Metabolism	The branched-chain alpha-keto dehydrogenase complex catalyzes the overall conversion of alpha-keto acids to acyl-CoA and CO(2). It contains multiple copies of three enzymatic components: branched-chain alpha-keto acid decarboxylase (E1), lipoamide acyltransferase (E2) and lipoamide dehydrogenase (E3)	7
Bckdhb	branched chain ketoacid dehydrogenase E1, beta polypeptide	Amino Acid Metabolism	The branched-chain alpha-keto dehydrogenase complex catalyzes the overall conversion of alpha-keto acids to acyl-CoA and CO(2). It contains multiple copies of three enzymatic components: branched-chain alpha-keto acid decarboxylase (E1), lipoamide acyltransferase (E2) and lipoamide dehydrogenase (E3)	9
Bckdk	branched chain ketoacid dehydrogenase kinase	Amino Acid Metabolism	catalytic activity:ATP + [3-methyl-2-oxobutanoate dehydrogenase (acetyl-transferring)] = ADP + [3-methyl-2-oxobutanoate dehydrogenase (acetyl-transferring)] phosphatefunction:Catalyzes the phosphorylation and inactivation of the branched-chain alpha-ketoacid dehydrogenase complex, the key regulatory enzyme of the valine, leucine and isoleucine catabolic pathways. Key enzyme that regulate the acti…	7
Chdh	choline dehydrogenase	Amino Acid Metabolism	catalytic activity:Choline + acceptor = betaine aldehyde + reduced acceptorcofactor:FADpathway:Amine and polyamine biosynthesis; betaine biosynthesis via choline pathway; betaine aldehyde from choline (cytochrome c reductase route): step 1/1PTM:Acetylation of Lys-498 is observed in liver mitochondria from fasted mice but not from fed micesimilarity:Belongs to the GMC oxidoreductase family	14
Ckmt1	creatine kinase, mitochondrial 1, ubiquitous	Amino Acid Metabolism	catalytic activity:ATP + creatine = ADP + phosphocreatinefunction:Reversibly catalyzes the transfer of phosphate between ATP and various phosphogens (e.g. creatine phosphate). Creatine kinase isoenzymes play a central role in energy transduction in tissues with large, fluctuating energy demands, such as skeletal muscle, heart, brain and spermatozoamiscellaneous:Mitochondrial creatine kinase binds…	2
Ckmt2	creatine kinase, mitochondrial 2	Amino Acid Metabolism	catalytic activity:ATP + creatine = ADP + phosphocreatinefunction:Reversibly catalyzes the transfer of phosphate between ATP and various phosphogens (e.g. creatine phosphate). Creatine kinase isoenzymes play a central role in energy transduction in tissues with large, fluctuating energy demands, such as skeletal muscle, heart, brain and spermatozoamiscellaneous:Mitochondrial creatine kinase binds…	13
Dbt	dihydrolipoamide branched chain transacylase E2	Amino Acid Metabolism	The branched-chain alpha-keto dehydrogenase complex catalyzes the overall conversion of alpha-keto acids to acyl-CoA and CO(2). It contains multiple copies of three enzymatic components: branched-chain alpha-keto acid decarboxylase (E1), lipoamide acyltransferase (E2) and lipoamide dehydrogenase (E3)	3
Dglucy	D-glutamate cyclase	Amino Acid Metabolism	similarity: D-glutamate cyclase activity, glutamate metabolic process	12
Dhtkd1	dehydrogenase E1 and transketolase domain containing 1	Amino Acid Metabolism	The 2-oxoglutarate dehydrogenase complex catalyzes the overall conversion of 2-oxoglutarate to succinyl-CoA and CO(2). It contains multiple copies of three enzymatic components: 2- oxoglutarate dehydrogenase (E1), dihydrolipoamide succinyltransferase (E2) and lipoamide dehydrogenase (E3) (By similarity)	2
Ethe1	ethylmalonic encephalopathy 1	Amino Acid Metabolism	cofactor:Binds 2 zinc ions per subunitfunction:Probably plays an important role in metabolic homeostasis in mitochondria. May function as a nuclear-cytoplasmic shuttling protein that binds transcription factor RELA/NFKB3 in the nucleus and exports it to the cytoplasm. Suppresses p53-induced apoptosis by preventing nuclear localization of RELAmiscellaneous:No enzymatic activity yet determinedsimil…	7
Etnppl	ethanolamine phosphate phospholyase	Amino Acid Metabolism	cofactor:Pyridoxal phosphate similarity:Belongs to the class-III pyridoxal-phosphate-dependent aminotransferase familysubunit:Homotetramer	3
Fahd1	fumarylacetoacetate hydrolase domain containing 1	Amino Acid Metabolism	May have hydrolase activity (By similarity)	17
Fahd2a	fumarylacetoacetate hydrolase domain containing 2A	Amino Acid Metabolism	May have hydrolase activity (By similarity)	2
Gatm	glycine amidinotransferase (L-arginine:glycine amidinotransferase)	Amino Acid Metabolism	catalytic activity:L-arginine + glycine = L-ornithine + guanidinoacetatepathway:Amine and polyamine biosynthesis; creatine biosynthesis; creatine from L-arginine and glycine: step 1/2similarity:Belongs to the amidinotransferase familysubunit:Homodimer	2
Gcat	glycine C-acetyltransferase (2-amino-3-ketobutyrate-coenzyme A ligase)	Amino Acid Metabolism	catalytic activity:Acetyl-CoA + glycine = CoA + 2-amino-3-oxobutanoatecofactor:Pyridoxal phosphatepathway:Amino-acid degradation; L-threonine degradation via oxydo-reductase pathway; glycine from L-threonine: step 2/2similarity:Belongs to the class-II pyridoxal-phosphate-dependent aminotransferase family	15
Gcsh	glycine cleavage system protein H (aminomethyl carrier)	Amino Acid Metabolism	The glycine cleavage system catalyzes the degradation of glycine. The H protein shuttles the methylamine group of glycine from the P protein to the T protein (By similarity)	8
Gldc	glycine decarboxylase	Amino Acid Metabolism	The glycine cleavage system catalyzes the degradation of glycine. The P protein binds the alpha-amino group of glycine through its pyridoxal phosphate cofactor; CO(2) is released and the remaining methylamine moiety is then transferred to the lipoamide cofactor of the H protein (By similarity)	19
Gls	glutaminase	Amino Acid Metabolism	similarity: Catalyzes the first reaction in the primary pathway for the renal catabolism of glutamine	1
Gls2	glutaminase 2 (liver, mitochondrial)	Amino Acid Metabolism	Plays an important role in the regulation of glutamine catabolism (By similarity)	10
Glud1	glutamate dehydrogenase 1	Amino Acid Metabolism	May be involved in learning and memory reactions by increasing the turnover of the excitatory neurotransmitter glutamate (By similarity)	14
Glul	glutamate-ammonia ligase (glutamine synthetase)	Amino Acid Metabolism	catalytic activity:ATP + L-glutamate + NH(3) = ADP + phosphate + L-glutaminesimilarity:Belongs to the glutamine synthetase familysubunit:Homooctamer	1
Got2	glutamatic-oxaloacetic transaminase 2, mitochondrial	Amino Acid Metabolism	Facilitates cellular uptake of long-chain free fatty acids	8
Gpt2	glutamic pyruvate transaminase (alanine aminotransferase) 2	Amino Acid Metabolism	catalytic activity:L-alanine + 2-oxoglutarate = pyruvate + L-glutamatecofactor:Pyridoxal phosphatemiscellaneous:May be responsible for increased ALT activity in hepatic steatosispathway:Amino-acid degradation; L-alanine degradation via transaminase pathway; pyruvate from L-alanine: step 1/1similarity:Belongs to the class-I pyridoxal-phosphate-dependent aminotransferase family. Alanine aminotransf…	8
Gstz1	glutathione transferase zeta 1 (maleylacetoacetate isomerase)	Amino Acid Metabolism	Probable bifunctional enzyme showing minimal glutathione-conjugating activity with ethacrynic acid and 7- chloro-4-nitrobenz-2-oxa-1, 3-diazole and maleylacetoacetate isomerase activity. Has also low glutathione peroxidase activity with t-butyl and cumene hydroperoxides. Is able to catalyze the glutathione dependent oxygenation of dichloroacetic acid to glyoxylic acid (By similarity)	12
Hibadh	3-hydroxyisobutyrate dehydrogenase	Amino Acid Metabolism	catalytic activity:3-hydroxy-2-methylpropanoate + NAD(+) = 2-methyl-3-oxopropanoate + NADHsimilarity:Belongs to the 3-hydroxyisobutyrate dehydrogenase familysubunit:Homodimer	6
Hibch	3-hydroxyisobutyryl-Coenzyme A hydrolase	Amino Acid Metabolism	catalytic activity:3-hydroxy-2-methylpropanoyl-CoA + H(2)O = CoA + 3-hydroxy-2-methylpropanoatefunction:Hydrolyzes 3-hydroxyisobutyryl-CoA (HIBYL-CoA), a saline catabolite. Has high activity toward isobutyryl-CoA. Could be an isobutyryl-CoA dehydrogenase that functions in valine catabolism. Also hydrolyzes 3-hydroxypropanoyl-CoApathway:Amino-acid degradation; L-valine degradationsimilarity:Belong…	1
Hmgcl	3-hydroxy-3-methylglutaryl-Coenzyme A lyase	Amino Acid Metabolism	catalytic activity:(S)-3-hydroxy-3-methylglutaryl-CoA = acetyl-CoA + acetoacetatepathway:Metabolic intermediate metabolism; HMG-CoA degradation; acetoacetic acid from HMG-CoA: step 1/1similarity:Belongs to the HMG-CoA lyase familysubunit:Homodimer	4
Hmgcs2	3-hydroxy-3-methylglutaryl-Coenzyme A synthase 2	Amino Acid Metabolism	This enzyme condenses acetyl-CoA with acetoacetyl-CoA to form HMG-CoA, which is the substrate for HMG-CoA reductase	3
Ivd	isovaleryl coenzyme A dehydrogenase	Amino Acid Metabolism	catalytic activity:3-methylbutanoyl-CoA + acceptor = 3-methylbut-2-enoyl-CoA + reduced acceptorcofactor:FADpathway:Amino-acid degradation; L-leucine degradation; HMG-CoA from 3-isovaleryl-CoA: step 1/3PTM:Acetylation of Lys-76 is observed in liver mitochondria from fasted mice but not from fed micesimilarity:Belongs to the acyl-CoA dehydrogenase familysubunit:Homotetramer	2
Kmo	kynurenine 3-monooxygenase (kynurenine 3-hydroxylase)	Amino Acid Metabolism	catalytic activity:L-kynurenine + NADPH + O(2) = 3-hydroxy-L-kynurenine + NADP(+) + H(2)Ocofactor:FADfunction:Catalyzes the hydroxylation of L-kynurenine (L-Kyn) to form 3-hydroxy-L-kynurenine (L-3OHKyn). Required for synthesis of quinolinic acid, a neurotoxic NMDA receptor antagonist and potential endogenous inhibitor of NMDA receptor signaling in axonal targeting, synaptogenesis and apoptosis d…	1
Kyat3	kynurenine aminotransferase 3	Amino Acid Metabolism	Catalyzes the irreversible transamination of the L- tryptophan metabolite L-kynurenine to form kynurenic acid (KA). May catalyze the beta-elimination of S-conjugates and Se- conjugates of L-(seleno)cysteine, resulting in the cleavage of the C-S or C-Se bond (By similarity)	3
Lap3	leucine aminopeptidase 3	Amino Acid Metabolism	catalytic activity:Release of an N-terminal amino acid, Xaa-|-Yaa-, in which Xaa is preferably Leu, but may be other amino acids including Pro although not Arg or Lys, and Yaa may be Pro. Amino acid amides and methyl esters are also readily hydrolyzed, but rates on arylamides are exceedingly lowcatalytic activity:Release of N-terminal proline from a peptidecofactor:Binds 2 zinc ions per subunit. …	5
Maoa	monoamine oxidase A	Amino Acid Metabolism	Catalyzes the oxidative deamination of biogenic and xenobiotic amines and has important functions in the metabolism of neuroactive and vasoactive amines in the central nervous system and peripheral tissues. MAOA preferentially oxidizes biogenic amines such as 5-hydroxytryptamine (5-HT), norepinephrine and epinephrine (By similarity)	X
Maob	monoamine oxidase B	Amino Acid Metabolism	Catalyzes the oxidative deamination of biogenic and xenobiotic amines and has important functions in the metabolism of neuroactive and vasoactive amines in the central nervous system and peripheral tissues. MAOB preferentially degrades benzylamine and phenylethylamine (By similarity)	X
Mccc1	methylcrotonoyl-Coenzyme A carboxylase 1 (alpha)	Amino Acid Metabolism	catalytic activity:ATP + 3-methylcrotonoyl-CoA + HCO(3)(-) = ADP + phosphate + 3-methylglutaconyl-CoAcofactor:Biotinpathway:Amino-acid degradation; L-leucine degradation; HMG-CoA from 3-isovaleryl-CoA: step 2/3similarity:Contains 1 ATP-grasp domainsimilarity:Contains 1 biotin carboxylation domainsimilarity:Contains 1 biotinyl-binding domainsubunit:Probably a dodecamer composed of six biotin-conta…	3
Mccc2	methylcrotonoyl-Coenzyme A carboxylase 2 (beta)	Amino Acid Metabolism	catalytic activity:ATP + 3-methylcrotonoyl-CoA + HCO(3)(-) = ADP + phosphate + 3-methylglutaconyl-CoApathway:Amino-acid degradation; L-leucine degradation; HMG-CoA from 3-isovaleryl-CoA: step 2/3similarity:Belongs to the accD/PCCB familysimilarity:Contains 1 carboxyltransferase domainsubunit:Probably a dodecamer composed of six biotin-containing alpha subunits and six beta subunits	13
Mcee	methylmalonyl CoA epimerase	Amino Acid Metabolism	catalytic activity:(R)-methylmalonyl-CoA = (S)-methylmalonyl-CoAsimilarity:Belongs to the glyoxalase I family	7
Mmut	methylmalonyl-Coenzyme A mutase	Amino Acid Metabolism	Involved in the degradation of several amino acids, odd- chain fatty acids and cholesterol via propionyl-CoA to the tricarboxylic acid cycle (By similarity)	17
Mpst	mercaptopyruvate sulfurtransferase	Amino Acid Metabolism	Transfers a sulfur ion to cyanide or to other thiol compounds. Also has weak rhodanese activity. May have a role in cyanide degradation or in thiosulfate biosynthesis (By similarity)	15
Nadk2	NAD kinase 2, mitochondrial	Amino Acid Metabolism	similarity:Belongs to the UPF0465 family	15
Nit1	nitrilase 1	Amino Acid Metabolism	similarity:Belongs to the UPF0012 familysimilarity:Contains 1 CN hydrolase domaintissue specificity:Detected in heart, brain, spleen, lung, skeletal muscle and testis, highest levels detected in liver and kidney	1
Nit2	nitrilase family, member 2	Amino Acid Metabolism	Overexpression decreases the colony-forming capacity of cultured cells by arresting cells in the G2 phase of the cell cycle (By similarity)	16
Oat	ornithine aminotransferase	Amino Acid Metabolism	catalytic activity:L-ornithine + a 2-oxo acid = L-glutamate 5-semialdehyde + an L-amino acidcofactor:Pyridoxal phosphatepathway:Amino-acid biosynthesis; L-proline biosynthesis; L-glutamate 5-semialdehyde from L-ornithine: step 1/1similarity:Belongs to the class-III pyridoxal-phosphate-dependent aminotransferase familysubunit:Homotetramer	7
Oxct1	3-oxoacid CoA transferase 1	Amino Acid Metabolism	Key enzyme for ketone body catabolism. Transfers the CoA moiety from succinate to acetoacetate. Formation of the enzyme-CoA intermediate proceeds via an unstable anhydride species formed between the carboxylate groups of the enzyme and substrate (By similarity)	15
Oxct2a	3-oxoacid CoA transferase 2A	Amino Acid Metabolism	Key enzyme for ketone body catabolism. Transfers the CoA moiety from succinate to acetoacetate. Formation of the enzyme-CoA intermediate proceeds via an unstable anhydride species formed between the carboxylate groups of the enzyme and substrate (By similarity). Probably play and important roles in the energy metabolism of spermatozoa	4
Oxct2b	3-oxoacid CoA transferase 2B	Amino Acid Metabolism	Key enzyme for ketone body catabolism. Transfers the CoA moiety from succinate to acetoacetate. Formation of the enzyme-CoA intermediate proceeds via an unstable anhydride species formed between the carboxylate groups of the enzyme and substrate (By similarity). Probably play and important roles in the energy metabolism of spermatozoa	4
Pcca	propionyl-Coenzyme A carboxylase, alpha polypeptide	Amino Acid Metabolism	catalytic activity:ATP + propanoyl-CoA + HCO(3)(-) = ADP + phosphate + (S)-methylmalonyl-CoAcofactor:Biotindisease:Propionic acidemia due to recessively inherited deficiency of PCCase activity often causes life-threatening ketosis and acidosispathway:Metabolic intermediate metabolism; propionyl-CoA degradation; succinyl-CoA from propionyl-CoA: step 1/3similarity:Contains 1 ATP-grasp domainsimilar…	14
Pdf	peptide deformylase (mitochondrial)	Amino Acid Metabolism	similarity: Removes the formyl group from the N-terminal Met of newly synthesized proteins (By similarity)Required for normal Golgi function (By similarity)	8
Phykpl	5-phosphohydroxy-L-lysine phospholyase	Amino Acid Metabolism	cofactor:Pyridoxal phosphate similarity:Belongs to the class-III pyridoxal-phosphate-dependent aminotransferase familysubunit:Homotetramer	11
Ppm1k	protein phosphatase 1K (PP2C domain containing)	Amino Acid Metabolism	Regulates the mitochondrial permeability transition pore and is essential for cellular survival and development	6
Prodh	proline dehydrogenase	Amino Acid Metabolism	Converts proline to delta-1-pyrroline-5-carboxylate	16
Prodh2	proline dehydrogenase (oxidase) 2	Amino Acid Metabolism	Converts proline to delta-1-pyrroline-5-carboxylate (Probable)	7
Pycr1	pyrroline-5-carboxylate reductase 1	Amino Acid Metabolism	catalytic activity:L-proline + NAD(P)(+) = 1-pyrroline-5-carboxylate + NAD(P)Hpathway:Amino-acid biosynthesis; L-proline biosynthesis; L-proline from L-glutamate 5-semialdehyde: step 1/1similarity:Belongs to the pyrroline-5-carboxylate reductase familysubunit:Homodecamer; composed of 5 homodimers	11
Pycr2	pyrroline-5-carboxylate reductase family, member 2	Amino Acid Metabolism	catalytic activity:L-proline + NAD(P)(+) = 1-pyrroline-5-carboxylate + NAD(P)Hpathway:Amino-acid biosynthesis; L-proline biosynthesis; L-proline from L-glutamate 5-semialdehyde: step 1/1similarity:Belongs to the pyrroline-5-carboxylate reductase familysubunit:Homodecamer; composed of 5 homodimers	1
Qdpr	quinoid dihydropteridine reductase	Amino Acid Metabolism	catalytic activity:A 5,6,7,8-tetrahydropteridine + NAD(P)(+) = a 6,7-dihydropteridine + NAD(P)Hfunction:The product of this enzyme, tetrahydrobiopterin (BH-4), is an essential cofactor for phenylalanine, tyrosine, and tryptophan hydroxylasessimilarity:Belongs to the short-chain dehydrogenases/reductases (SDR) familysubunit:Homodimer	5
Sqor	sulfide quinone oxidoreductase	Amino Acid Metabolism	similarity: The protein encoded by this gene may function in mitochondria to catalyze the conversion of sulfide to persulfides, thereby decreasing toxic concencrations of sulfide. Alternative splicing results in multiple transcript variants that encode the same protein. [provided by RefSeq, Sep 2012]	2
Sugct	succinyl-CoA glutarate-CoA transferase	Amino Acid Metabolism	similarity:Belongs to the caiB/baiF CoA-transferase family	13
Suox	sulfite oxidase	Amino Acid Metabolism	catalytic activity:Sulfite + O(2) + H(2)O = sulfate + H(2)O(2)cofactor:Binds 1 protoheme groupcofactor:Molybdenum (molybdopterin)pathway:Energy metabolism; sulfur metabolismsimilarity:Contains 1 cytochrome b5 heme-binding domainsubunit:Homodimer	10
Tst	thiosulfate sulfurtransferase, mitochondrial	Amino Acid Metabolism	Formation of iron-sulfur complexes and cyanide detoxification	15
Aifm1	apoptosis-inducing factor, mitochondrion-associated 1	Apoptosis	Probable oxidoreductase that acts as a caspase- independent mitochondrial effector of apoptotic cell death. Extramitochondrial AIF induces nuclear chromatin condensation and large scale DNA fragmentation (in vitro). Binds to DNA in a sequence-independent manner	X
Aifm2	apoptosis-inducing factor, mitochondrion-associated 2	Apoptosis	Oxidoreductase, which may play a role in mediating a TP53/p53-dependent apoptosis response. Probable oxidoreductase that acts as a caspase-independent mitochondrial effector of apoptotic cell death (By similarity). May contribute to genotoxin- induced growth arrest	10
Aifm3	apoptosis-inducing factor, mitochondrion-associated 3	Apoptosis	Induces apoptosis through a caspase dependent pathway. Reduces mitochondrial membrane potential (By similarity)	16
Alkbh7	alkB homolog 7	Apoptosis	similarity:Belongs to the alkB family	17
Anp32a	acidic (leucine-rich) nuclear phosphoprotein 32 family, member A	Apoptosis	Implicated in a number of cellular processes, including proliferation, differentiation, caspase-dependent and caspase- independent apoptosis, suppression of transformation (tumor suppressor), inhibition of protein phosphatase 2A, regulation of mRNA trafficking and stability in association with ELAVL1, and inhibition of acetyltransferases as part of the INHAT (inhibitor of histone acetyltransferas…	9
Apaf1	apoptotic peptidase activating factor 1	Apoptosis	Oligomeric Apaf-1 mediates the cytochrome c-dependent autocatalytic activation of pro-caspase 9 (Apaf-3), leading to the activation of caspase-3 and apoptosis. This activation requires ATP (By similarity)	10
Apopt1	apoptogenic, mitochondrial 1	Apoptosis	similarity:Belongs to the UPF0671 family	12
Armc10	armadillo repeat containing 10	Apoptosis	May play a role in cell survival and cell growth. May suppress the transcriptional activity of p53/TP53 (By similarity)	5
Bad	BCL2-associated agonist of cell death	Apoptosis	domain:Intact BH3 motif is required by BIK, BID, BAK, BAD and BAX for their pro-apoptotic activity and for their interaction with anti-apoptotic members of the Bcl-2 familyfunction:Promotes cell death. Successfully competes for the binding to Bcl-X(L), Bcl-2 and Bcl-W, thereby affecting the level of heterodimerization of these proteins with BAX. Can reverse the death repressor activity of Bcl-X(L…	19
Bak1	BCL2-antagonist/killer 1	Apoptosis	In the presence of an appropriate stimulus, accelerates programmed cell death by binding to, and antagonizing the a repressor Bcl-2 or its adenovirus homolog E1B 19k protein (By similarity)	17
Bax	BCL2-associated X protein	Apoptosis	similarity: The protein encoded by this gene belongs to the BCL2 protein family. BCL2 family members form hetero- or homodimers and act as anti- or pro-apoptotic regulators that are involved in a wide variety of cellular activities. This protein forms a heterodimer with BCL2, and functions as an apoptotic activator. This protein is reported to interact with, and increase the opening of, the mitoc…	7
Bbc3	BCL2 binding component 3	Apoptosis	function:Essential mediator of p53-dependent and p53-independent apoptosisinduction:By DNA damage, glucocorticoid treatment, growth factor deprivation and p53similarity:Belongs to the Bcl-2 familysubcellular location:Localized to the mitochondria in order to induce cytochrome c releasesubunit:Interacts with BCL2 and BCL2L1/BCL-XL (By similarity). Interacts with MCL1 and BCL2A1	7
Bcl2	B cell leukemia/lymphoma 2	Apoptosis	similarity: This gene encodes an integral outer mitochondrial membrane protein that blocks the apoptotic death of some cells such as lymphocytes. Constitutive expression of BCL2, such as in the case of translocation of BCL2 to Ig heavy chain locus, is thought to be the cause of follicular lymphoma. Alternative splicing results in multiple transcript variants. [provided by RefSeq, Feb 2016],	1
Bcl2l1	BCL2-like 1	Apoptosis	Potent inhibitor of cell death. Isoform Bcl-X(L) anti- apoptotic activity is inhibited by association with SIVA isoform 1. Inhibits activation of caspases (By similarity). Appears to regulate cell death by binding and blocking the voltage-dependent anion channnel (VDAC), thus preventing the release of the caspase activator, cytochrome c, from the mitochondrial membrane. The Bcl- X(S) isoform prom…	2
Bcl2l11	BCL2-like 11 (apoptosis facilitator)	Apoptosis	Induces apoptosis. The isoforms vary in cytotoxicity with isoform BimS being the most potent and isoform BimEL being the least potent	2
Bcl2l13	BCL2-like 13 (apoptosis facilitator)	Apoptosis	May promote the activation of caspase-3 and apoptosis	6
Bcl2l2	BCL2-like 2	Apoptosis	Promotes cell survival. Blocks dexamethasone-induced apoptosis. Mediates survival of postmitotic Sertoli cells by suppressing death-promoting activity of BAX	14
Bid	BH3 interacting domain death agonist	Apoptosis	Induces caspases and apoptosis. Counters the protective effect of Bcl-2. The major proteolytic product p15 BID allows the release of cytochrome c	6
Bik	BCL2-interacting killer	Apoptosis	similarity: Accelerates programmed cell death. Binding to the apoptosis repressors Bcl-X(L), BHRF1, Bcl-2 or its adenovirus homolog E1B 19k protein suppresses this death-promoting activity. Does not interact with BAX	15
Bnip1	BCL2/adenovirus E1B interacting protein 1	Apoptosis	SNARE that may be involved in targeting and fusion of Golgi-derived retrograde transport vesicles with the ER. Required for maintenance of ER network. Implicated in the suppression of cell death (By similarity)	17
Bnip3	BCL2/adenovirus E1B interacting protein 3	Apoptosis	function:Apoptosis-inducing protein that, which can overcome BCL2 suppression. May play a role in repartitioning calcium between the two major intracellular calcium stores in association with BCL2similarity:Belongs to the NIP3 familysubunit:Homodimer. Binds to BCL2. Interacts with BNIP3L	7
Bnip3l	BCL2/adenovirus E1B interacting protein 3-like	Apoptosis	function:Induces apoptosis. Interacts with viral and cellular anti-apoptosis proteins. Can overcome the suppressors BCL-2 and BCL-XL, although high levels of BCL-XL expression will inhibit apoptosis. May function as a tumor suppressor. Inhibits apoptosis induced by BNIP3PTM:Undergoes progressive proteolysis to an 11 kDa C-terminal fragment, which is blocked by the proteasome inhibitor lactacystin…	14
Bok	BCL2-related ovarian killer	Apoptosis	developmental stage:At E15.0, expressed in brain, liver, thymus, lung, intestinal epithelium and follicles of the whiskersfunction:May play a role in apoptosismiscellaneous:'Matador' means killer in Spanishsimilarity:Belongs to the Bcl-2 familytissue specificity:Expressed in brain, liver, lymphoid tissues and in embryonic intestinal epithelium	1
Casp2	caspase 2	Apoptosis	Involved in the activation cascade of caspases responsible for apoptosis execution. Might function by either activating some proteins required for cell death or inactivating proteins necessary for cell survival. May be important in multistep carcinogenesis	6
Casp3	caspase 3	Apoptosis	similarity: Involved in the activation cascade of caspases responsible for apoptosis execution. At the onset of apoptosis it proteolytically cleaves poly(ADP-ribose) polymerase (PARP) at a '216-Asp-|-Gly-217' bond. Cleaves and activates sterol regulatory element binding proteins (SREBPs) between the basic helix-loop- helix leucine zipper domain and the membrane attachment domain. Cleaves and acti…	8
Casp7	caspase 7	Apoptosis	Involved in the activation cascade of caspases responsible for apoptosis execution. Cleaves and activates sterol regulatory element binding proteins (SREBPs). Overexpression promotes programmed cell death (By similarity)	19
Casp8	caspase 8	Apoptosis	Most upstream protease of the activation cascade of caspases responsible for the TNFRSF6/FAS mediated and TNFRSF1A induced cell death. Binding to the adapter molecule FADD recruits it to either receptor. The resulting aggregate called death- inducing signaling complex (DISC) performs CASP8 proteolytic activation. The active dimeric enzyme is then liberated from the DISC and free to activate downs…	1
Casp9	caspase 9	Apoptosis	similarity:Belongs to the peptidase C14A familysimilarity:Contains 1 CARD domain	4
Clic4	chloride intracellular channel 4 (mitochondrial)	Apoptosis	Can insert into membranes and form poorly selective ion channels that may also transport chloride ions. Channel activity depends on the pH. Membrane insertion seems to be redox-regulated and may occur only under oxydizing conditions. Promotes cell- surface expression of HRH3 (By similarity). May play a role in angiogenesis	4
Csnk2a1	casein kinase 2, alpha 1 polypeptide	Apoptosis	Casein kinase II is a serine/threonine protein kinase that phosphorylates acidic proteins such as casein. It is involved in various cellular processes, including cell cycle control, apoptosis, and circadian rhythm. The kinase exists as a tetramer and is composed of an alpha, an alpha-prime, and two beta subunits. The alpha subunits contain the catalytic activity while the beta subunits undergo au…	2
Ctsb	cathepsin B	Apoptosis	Thiol protease which is believed to participate in intracellular degradation and turnover of proteins. Has also been implicated in tumor invasion and metastasis	14
Dele1	DAP3 binding cell death enhancer 1	Apoptosis	similarity: extrinsic apoptotic signaling pathway via death domain receptors	18
Diablo	diablo, IAP-binding mitochondrial protein	Apoptosis	Promotes apoptosis by activating caspases in the cytochrome c/Apaf-1/caspase-9 pathway. Acts by opposing the inhibitory activity of inhibitor of apoptosis proteins (IAP)	5
Dynll1	dynein light chain LC8-type 1	Apoptosis	Binds and inhibits the catalytic activity of neuronal nitric oxide synthase (By similarity)May be involved in some aspects of dynein-related intracellular transport and motility. May play a role in changing or maintaining the spatial distribution of cytoskeletal structures (By similarity)	5
Fam162a	family with sequence similarity 162, member A	Apoptosis	similarity:Belongs to the UPF0389 family	16
Gfer	growth factor, augmenter of liver regeneration	Apoptosis	FAD-dependent sulfhydryl oxidase that catalyzes disulfide bond formation (By similarity)	17
Ghitm	growth hormone inducible transmembrane protein	Apoptosis	induction:By growth hormonesimilarity:Belongs to the BI1 family	14
Htra2	HtrA serine peptidase 2	Apoptosis	Serine protease that shows proteolytic activity against a nonspecific substrate beta-casein. Promotes or induces cell death either by direct binding to and inhibition of BIRC proteins (also called inhibitor of apoptosis proteins, IAPs), leading to an increase in caspase activity, or by a BIRC inhibition-independent, caspase-independent and serine protease activity-dependent mechanism	6
Letmd1	LETM1 domain containing 1	Apoptosis	Involved in tumorigenesis and may function as a negative regulator of the TP53/p53	15
Mapk1	mitogen-activated protein kinase 1	Apoptosis	similarity: This gene encodes a member of the MAP kinase family. MAP kinases, also known as extracellular signal-regulated kinases (ERKs), act as an integration point for multiple biochemical signals, and are involved in a wide variety of cellular processes such as proliferation, differentiation, transcription regulation and development. The activation of this kinase requires its phosphorylation …	16
Mapk3	mitogen-activated protein kinase 3	Apoptosis	similarity: The protein encoded by this gene is a member of the MAP kinase family. MAP kinases, also known as extracellular signal-regulated kinases (ERKs), act in a signaling cascade that regulates various cellular processes such as proliferation, differentiation, and cell cycle progression in response to a variety of extracellular signals. This kinase is activated by upstream kinases, resulting…	7
Mapk8	mitogen-activated protein kinase 8	Apoptosis	The protein encoded by this gene is a member of the MAP kinase family. MAP kinases act as an integration point for multiple biochemical signals, and are involved in a wide variety of cellular processes such as proliferation, differentiation, transcription regulation and development. This kinase is activated by various cell stimuli, and targets specific transcription factors, and thus mediates imm…	14
Mcl1	myeloid cell leukemia sequence 1	Apoptosis	Involved in the regulation of apoptosis versus cell survival, and in the maintenance of viability but not of proliferation. Mediates its effects by interactions with a number of other regulators of apoptosis	3
Mtch1	mitochondrial carrier 1	Apoptosis	Potential mitochondrial transporter. May play a role in apoptosis (By similarity)	17
Mtch2	mitochondrial carrier 2	Apoptosis	The substrate transported is not yet known. Induces mitochondrial depolarization (By similarity)	2
Pacrg	PARK2 co-regulated	Apoptosis	function:Suppresses cell death induced by accumulation of unfolded Pael receptor (Pael-R, a substrate of Parkin). Facilitates the formation of inclusions consisting of Pael-R, molecular chaperones, protein degradation molecules and itself when proteasome is inhibitedsubunit:Forms a large molecular chaperone complex containing heat shock proteins 70 and 90 and chaperonin components. Interacts with…	17
Parl	presenilin associated, rhomboid-like	Apoptosis	catalytic activity:Cleaves type-1 transmembrane domains using a catalytic dyad composed of serine and histidine that are contributed by different transmembrane domainsdisruption phenotype:Mice develop normally until 4 weeks of age. They show subsequent progressive growth retardation, atrophy of muscle, spleen, and thymus as well as severe apoptosis of T and B lymphocytes leading to premature deat…	16
Pmaip1	phorbol-12-myristate-13-acetate-induced protein 1	Apoptosis	Promotes activation of caspases and apoptosis. Promotes mitochondrial membrane changes and efflux of apoptogenic proteins from the mitochondria. Contributes to p53-dependent apoptosis after radiation exposure. Promotes proteasomal degradation of MCL1. Competes with BIM/BCL2L11 for binding to MCL1 and can displace BIM/BCL2L11 from its binding site on MCL1 (By similarity). Competes with BAK1 for bi…	18
Prelid1	PRELI domain containing 1	Apoptosis	May be important for the development of vital and immunocompetent organs (By similarity)	13
Rps6kb1	ribosomal protein S6 kinase, polypeptide 1	Apoptosis	Phosphorylates specifically ribosomal protein S6	11
Tmem173	transmembrane protein 173	Apoptosis	developmental stage:Expressed throughout the B-cell lineage prior to the plasma cell stage but occurs at highest levels in mature B-cells. Highly expressed in cells representing mature stages of B-cells but weakly expressed in pre-B cells, immature B cells, and memory B-cell stages. Not detected in plasma cellsfunction:Acts as a facilitator of innate immune signaling. Able to activate both NF-kap…	18
Trap1	TNF receptor-associated protein 1	Apoptosis	function:Chaperone that expresses an ATPase activitysimilarity:Belongs to the heat shock protein 90 family	16
Triap1	TP53 regulated inhibitor of apoptosis 1	Apoptosis	Mediates cell survival by inhibiting activation of caspase-9 which prevents induction of apoptosis (By similarity)	5
Tspo	translocator protein	Apoptosis	Responsible for the manifestation of peripheral-type benzodiazepine recognition sites and is most likely to comprise binding domains for benzodiazepines and isoquinoline carboxamides. May play a role in the transport of porphyrins and heme (By similarity). Plays a role in the transport of cholesterol across mitochondrial membranes in steroidogenic cells (By similarity)	15
Xiap	X-linked inhibitor of apoptosis	Apoptosis	Apoptotic suppressor. Has E3 ubiquitin-protein ligase activity. Mediates the proteasomal degradation of target proteins, such as caspase-3, SMAC or AIFM1. Inhibitor of caspase-3, -7 and -9. Mediates activation of MAP3K7/TAK1, leading to the activation of NF-kappa-B (By similarity)	X
Amacr	alpha-methylacyl-CoA racemase	Bile Acid Synthesis	Racemization of 2-methyl-branched fatty acid CoA esters. Responsible for the conversion of pristanoyl-CoA and C27-bile acyl-CoAs to their (S)-stereoisomers	15
Star	steroidogenic acute regulatory protein	Bile Acid Synthesis	Plays a key role in steroid hormone synthesis by enhancing the metabolism of cholesterol into pregnenolone. Transporter that binds to and transport cholesterol through the intermembrane space of the mitochondrion (Probable)	8
Ccdc90b	coiled-coil domain containing 90B	Calcium Signaling & Transport	PTM:Phosphorylated upon DNA damage, probably by ATM or ATRsimilarity:Belongs to the CCDC90 family	7
Efhd1	EF hand domain containing 1	Calcium Signaling & Transport	developmental stage:In the cerebral cortex, at birth, confined in the Purkinje cell layer (PCL) and in cerebellar nuclei. Not detected in the external germinal layer (EGL). At P5 and P10, predominantly found in the PCL and internal germinal layer (IGL). Not detected in the EGL. At P10 and P20, up-regulated. At P20, expression similar to that of the adult cerebellumsimilarity:Contains 2 EF-hand do…	1
Hint2	histidine triad nucleotide binding protein 2	Calcium Signaling & Transport	domain:The histidine triad, also called HIT motif, forms part of the binding loop for the alpha-phosphate of purine mononucleotidefunction:Probable hydrolasesimilarity:Belongs to the HINT familysimilarity:Contains 1 HIT domain	4
Itpr1	inositol 1,4,5-trisphosphate receptor 1	Calcium Signaling & Transport	alternative products:There is a combination of two alternatively spliced domains at site SI and site SII (A, B and C). Experimental confirmation may be lacking for some isoforms,domain:The receptor contains a calcium channel in its C-terminal extremity. Its large N-terminal cytoplasmic region has the ligand-binding site in the N-terminus and modulatory sites in the middle portion immediately upst…	6
Itpr2	inositol 1,4,5-triphosphate receptor 2	Calcium Signaling & Transport	domain:The receptor contains a calcium channel in its C-terminal extremity. Its large N-terminal cytoplasmic region has the ligand-binding site in the N-terminus and modulatory sites in the middle portion immediately upstream of the channel regionfunction:Receptor for inositol 1,4,5-trisphosphate, a second messenger that mediates the release of intracellular calcium. Isoform 3 has neither inosito…	6
Itpr3	inositol 1,4,5-triphosphate receptor 3	Calcium Signaling & Transport	domain:The receptor contains a calcium channel in its C-terminal extremity. Its large N-terminal cytoplasmic region has the ligand-binding site in the N-terminus and modulatory sites in the middle portion immediately upstream of the channel regionfunction:Receptor for inositol 1,4,5-trisphosphate, a second messenger that mediates the release of intracellular calciumPTM:Phosphorylated on tyrosine …	17
Letm1	leucine zipper-EF-hand containing transmembrane protein 1	Calcium Signaling & Transport	sequence caution:Contaminating sequence. Potential poly-A sequencesimilarity:Contains 1 EF-hand domainsimilarity:Contains 1 LETM1 domain	5
Letm2	leucine zipper-EF-hand containing transmembrane protein 2	Calcium Signaling & Transport	caution:Despite its name, it does not contain any EF-hand domainssimilarity:Contains 1 LETM1 domain	8
Maip1	matrix AAA peptidase interacting protein 1	Calcium Signaling & Transport	similarity: Promotes activation of caspases and apoptosis. Promotes mitochondrial membrane changes and efflux of apoptogenic proteins from the mitochondria. Contributes to p53-dependent apoptosis after radiation exposure. Promotes proteasomal degradation of MCL1. Competes with BAK1 for binding to MCL1 and can displace BAK1 from its binding site on MCL1 (By similarity). Competes with BIM/BCL2L11 f…	1
Mcu	mitochondrial calcium uniporter	Calcium Signaling & Transport	similarity:Belongs to the CCDC109 family	10
Mcub	mitochondrial calcium uniporter dominant negative beta subunit	Calcium Signaling & Transport	similarity: similarity:Belongs to the CCDC109 family	3
Mcur1	mitochondrial calcium uniporter regulator 1	Calcium Signaling & Transport	similarity:Belongs to the CCDC90 family	13
Micu1	mitochondrial calcium uptake 1	Calcium Signaling & Transport	May induce T helper 1-mediated autoreactivity, which is accompanied by the release of IFNG (By similarity)	10
Micu2	mitochondrial calcium uptake 2	Calcium Signaling & Transport	caution:It is unsure if this protein binds calcium as none of the 4 EF-hand domains seem to contain a canonical calcium-binding sitesimilarity:Contains 4 EF-hand domains	14
Micu3	mitochondrial calcium uptake family, member 3	Calcium Signaling & Transport	miscellaneous:Binds calcium similarity:Contains 3 EF-hand domains	8
Pacs2	phosphofurin acidic cluster sorting protein 2	Calcium Signaling & Transport	function:Multifunctional sorting protein that controls the endoplasmic reticulum (ER)-mitochondria communication, including the apposition of mitochondria with the ER and ER homeostasis. In addition, in response to apoptic inducer, translocates BIB to mitochondria, which initiates a sequence of events including the formation of mitochondrial truncated BID, the release of cytochrome c, the activat…	12
Pml	promyelocytic leukemia	Calcium Signaling & Transport	Probable transcription factor. May play an important role in recruitment of ELF4 into PML nuclear bodies	9
Slc25a12	solute carrier family 25 (mitochondrial carrier, Aralar), member 12	Calcium Signaling & Transport	Calcium-dependent mitochondrial aspartate and glutamate carrier. May have a function in the urea cycle (By similarity)	2
Slc25a13	solute carrier family 25 (mitochondrial carrier, adenine nucleotide translocator), member 13	Calcium Signaling & Transport	Calcium-dependent mitochondrial aspartate and glutamate carrier. May have a function in the urea cycle	6
Slc8b1	solute carrier family 8 (sodium/lithium/calcium exchanger), member B1	Calcium Signaling & Transport	Transports Ca(2+) in exchange for either Li(+) or Na(+), explaining how Li(+) catalyzes Ca(2+) exchange. In contrast to other members of the family its function is independent of K(+) (By similarity)	5
Smdt1	single-pass membrane protein with aspartate rich tail 1	Calcium Signaling & Transport	similarity:Belongs to the UPF0466 family	15
Tchp	trichoplein, keratin filament binding	Calcium Signaling & Transport	May act as a 'capping' or 'branching' protein for keratin filaments in the cell periphery. May regulate K8/K18 filament and desmosome organization mainly at the apical or peripheral regions of simple epithelial cells (By similarity)	5
Tmem65	transmembrane protein 65	Calcium Signaling & Transport	similarity: TMEM65 mutation severely affected mitochondrial content and respiration rate in dermal fibroblasts.	15
Cds1	CDP-diacylglycerol synthase 1	Cardiolipin Biosynthesis	Provides CDP-diacylglycerol an important precursor for the synthesis of phosphatidylinositol (PtdIns), phosphatidylglycerol, and cardiolipin. Overexpression may amplify cellular signaling responses from cytokines. May also play an important role in the signal transduction mechanism of retina and neural cells (By similarity)	5
Crls1	cardiolipin synthase 1	Cardiolipin Biosynthesis	Catalyzes the reversible phosphatidyl group transfer from one phosphatidylglycerol molecule to another to form cardiolipin (CL) (diphosphatidylglycerol) and glycerol	2
Lclat1	lysocardiolipin acyltransferase 1	Cardiolipin Biosynthesis	Possesses both lysophosphatidylinositol acyltransferase (LPIAT) and lysophosphatidylglycerol acyltransferase (LPGAT) activities. Recognizes both monolysocardiolipin and dilysocardiolipin as substrates with a preference for linoleoyl-CoA and oleoyl-CoA as acyl donors. Acts as a remodeling enzyme for cardiolipin, a major membrane polyglycerophospholipid. Converts lysophosphatidic acid (LPA) into ph…	17
Pgs1	phosphatidylglycerophosphate synthase 1	Cardiolipin Biosynthesis	Functions in the biosynthesis of the anionic phospholipids phosphatidylglycerol and cardiolipin (By similarity)	11
Ptpm1	protein tyrosine phosphatase, mitochondrial 1	Cardiolipin Biosynthesis	similarity: Protein phosphatase that specifically mediates dephosphorylation of mitochondrial proteins, thereby playing an essential role in ATP production. Has probably a preference for proteins phosphorylated on Ser and/or Thr residues compared to proteins phosphorylated on Tyr residues. Probably involved in regulation of insulin secretion in pancreatic beta cells (By similarity)	2
Taz	tafazzin	Cardiolipin Biosynthesis	similarity: This gene encodes a protein that is expressed at high levels in cardiac and skeletal muscle. Mutations in this gene have been associated with a number of clinical disorders including Barth syndrome, dilated cardiomyopathy (DCM), hypertrophic DCM, endocardial fibroelastosis, and left ventricular noncompaction (LVNC). Multiple transcript variants encoding different isoforms have been de…	X
Acot13	acyl-CoA thioesterase 13	Fatty Acid Biosynthesis & Elongation	Acyl-CoA thioesterases are a group of enzymes that catalyze the hydrolysis of acyl-CoAs to the free fatty acid and coenzyme A (CoASH), providing the potential to regulate intracellular levels of acyl-CoAs, free fatty acids and CoASH. Has acyl-CoA thioesterase activity towards medium (C12) and long-chain (C18) fatty acyl-CoA substrates. Can also hydrolyze 3- hydroxyphenylacetyl-CoA (in vitro)	13
Acot2	acyl-CoA thioesterase 2	Fatty Acid Biosynthesis & Elongation	Acyl-CoA thioesterases are a group of enzymes that catalyze the hydrolysis of acyl-CoAs to the free fatty acid and coenzyme A (CoASH), providing the potential to regulate intracellular levels of acyl-CoAs, free fatty acids and CoASH. Most active on substrates with chain lengths ranging from C14-C20 (By similarity)	12
Acot7	acyl-CoA thioesterase 7	Fatty Acid Biosynthesis & Elongation	catalytic activity:Palmitoyl-CoA + H(2)O = CoA + palmitatedevelopmental stage:Detected in the brain as early as embryonic day (E) 11.5. The level was low until E12.5, but promptly elevated to a peak 7 days after birth. Thereafter, it declined somewhat and reached a steady-state level in adulthood. These changes in BACH expression were approximately reflected in the palmitoyl-CoA hydrolyzing activ…	4
Acsl1	acyl-CoA synthetase long-chain family member 1	Fatty Acid Biosynthesis & Elongation	Activation of long-chain fatty acids for both synthesis of cellular lipids, and degradation via beta-oxidation. Preferentially uses oleate, arachidonate, eicosapentaenoate and docosahexaenoate as substrates (By similarity)	8
Acsl5	acyl-CoA synthetase long-chain family member 5	Fatty Acid Biosynthesis & Elongation	Activation of long-chain fatty acids for both synthesis of cellular lipids, and degradation via beta-oxidation. Utilizes a wide range of saturated fatty acids with a preference for C16-C18 unsaturated fatty acids (By similarity)	19
Acsl6	acyl-CoA synthetase long-chain family member 6	Fatty Acid Biosynthesis & Elongation	Activation of long-chain fatty acids for both synthesis of cellular lipids, and degradation via beta-oxidation. Plays an important role in fatty acid metabolism in brain and the acyl-CoAs produced may be utilized exclusively for the synthesis of the brain lipid (By similarity)	11
Acsm1	acyl-CoA synthetase medium-chain family member 1	Fatty Acid Biosynthesis & Elongation	Functions as GTP-dependent lipoate-activating enzyme that generates the substrate for lipoyltransferase (By similarity). Has medium-chain fatty acid:CoA ligase activity with broad substrate specificity (in vitro). Acts on acids from C(4) to C(11) and on the corresponding 3-hydroxy- and 2,3- or 3,4- unsaturated acids (in vitro)	7
Acsm2	acyl-CoA synthetase medium-chain family member 2	Fatty Acid Biosynthesis & Elongation	Has medium-chain fatty acid:CoA ligase activity with broad substrate specificity (in vitro). Acts on acids from C(4) to C(11) and on the corresponding 3-hydroxy- and 2,3- or 3,4- unsaturated acids (in vitro) (By similarity)	7
Acsm3	acyl-CoA synthetase medium-chain family member 3	Fatty Acid Biosynthesis & Elongation	Has medium-chain fatty acid:CoA ligase activity with broad substrate specificity (in vitro). Acts on acids from C(4) to C(11) and on the corresponding 3-hydroxy- and 2,3- or 3,4- unsaturated acids (in vitro)	7
Acsm4	acyl-CoA synthetase medium-chain family member 4	Fatty Acid Biosynthesis & Elongation	Has medium-chain fatty acid:CoA ligase activity with broad substrate specificity (in vitro). Acts on acids from C(4) to C(11) and on the corresponding 3-hydroxy- and 2,3- or 3,4- unsaturated acids (in vitro) (By similarity)	7
Acsm5	acyl-CoA synthetase medium-chain family member 5	Fatty Acid Biosynthesis & Elongation	Has medium-chain fatty acid:CoA ligase activity with broad substrate specificity (in vitro). Acts on acids from C(4) to C(11) and on the corresponding 3-hydroxy- and 2,3- or 3,4- unsaturated acids (in vitro) (By similarity)	7
Cbr4	carbonyl reductase 4	Fatty Acid Biosynthesis & Elongation	similarity:Belongs to the short-chain dehydrogenases/reductases (SDR) family	8
Ech1	enoyl coenzyme A hydratase 1, peroxisomal	Fatty Acid Biosynthesis & Elongation	function:Isomerization of 3-trans,5-cis-dienoyl-CoA to 2-trans,4-trans-dienoyl-CoApathway:Lipid metabolism; fatty acid beta-oxidationsimilarity:Belongs to the enoyl-CoA hydratase/isomerase familysubunit:Homohexamer	7
Echdc1	enoyl Coenzyme A hydratase domain containing 1	Fatty Acid Biosynthesis & Elongation	similarity:Belongs to the enoyl-CoA hydratase/isomerase family	10
Echdc2	enoyl Coenzyme A hydratase domain containing 2	Fatty Acid Biosynthesis & Elongation	similarity:Belongs to the enoyl-CoA hydratase/isomerase family	4
Echdc3	enoyl Coenzyme A hydratase domain containing 3	Fatty Acid Biosynthesis & Elongation	similarity:Belongs to the enoyl-CoA hydratase/isomerase family	2
Echs1	enoyl Coenzyme A hydratase, short chain, 1, mitochondrial	Fatty Acid Biosynthesis & Elongation	catalytic activity:(3S)-3-hydroxyacyl-CoA = trans-2(or 3)-enoyl-CoA + H(2)Ofunction:Straight-chain enoyl-CoA thioesters from C4 up to at least C16 are processed, although with decreasing catalytic ratepathway:Lipid metabolism; fatty acid beta-oxidationPTM:Acetylation of Lys-101 is observed in liver mitochondria from fasted mice but not from fed micesimilarity:Belongs to the enoyl-CoA hydratase/is…	7
H2-Ke6	H2-K region expressed gene 6	Fatty Acid Biosynthesis & Elongation	Uses estradiol as its preferred substrate	17
Mcat	malonyl CoA:ACP acyltransferase (mitochondrial)	Fatty Acid Biosynthesis & Elongation	Catalyzes the transfer of a malonyl moiety from malonyl- CoA to the free thiol group of the phosphopantetheine arm of the mitochondrial ACP protein (NDUFAB1). This suggests the existence of the biosynthesis of fatty acids in mitochondrias (By similarity)	15
Mecr	mitochondrial trans-2-enoyl-CoA reductase	Fatty Acid Biosynthesis & Elongation	Catalyzes the reduction of trans-2-enoyl-CoA to acyl-CoA with chain length from C6 to C16 in an NADPH-dependent manner with preference to medium chain length substrate. May have a role in the mitochondrial synthesis of fatty acids (By similarity)	4
Oxsm	3-oxoacyl-ACP synthase, mitochondrial	Fatty Acid Biosynthesis & Elongation	May play a role in the biosynthesis of lipoic acid as well as longer chain fatty acids required for optimal mitochondrial function (By similarity)	14
Them4	thioesterase superfamily member 4	Fatty Acid Biosynthesis & Elongation	Modulates AKT1 activity by regulating its phosphorylation state (By similarity)	3
Acaa2	acetyl-Coenzyme A acyltransferase 2 (mitochondrial 3-oxoacyl-Coenzyme A thiolase)	Fatty Acid Degradation & Beta-oxidation	catalytic activity:Acyl-CoA + acetyl-CoA = CoA + 3-oxoacyl-CoApathway:Lipid metabolism; fatty acid metabolismsimilarity:Belongs to the thiolase familysubunit:Homotetramer	18
Acacb	acetyl-Coenzyme A carboxylase beta	Fatty Acid Degradation & Beta-oxidation	similarity: ACC-beta may be involved in the provision of malonyl-CoA or in the regulation of fatty acid oxidation, rather than fatty acid biosynthesis. Carries out three functions: biotin carboxyl carrier protein, biotin carboxylase and carboxyltransferase	5
Acad10	acyl-Coenzyme A dehydrogenase family, member 10	Fatty Acid Degradation & Beta-oxidation	similarity:Belongs to the acyl-CoA dehydrogenase family	5
Acad11	acyl-Coenzyme A dehydrogenase family, member 11	Fatty Acid Degradation & Beta-oxidation	alternative products:Additional isoforms seem to exist,developmental stage:In gastrulation-stage embryos, it is confined to the node between 7.5 and 8.25 dpc In sections of 14.5 and 16.5 dpc. embryos, it is strongly expressed in neural tissue (brain and ganglions). Also weakly expressed included in kidney tubules, retina, respiratory epithelium, biliary tract and liver. In the adult kidney, it is…	9
Acad8	acyl-Coenzyme A dehydrogenase family, member 8	Fatty Acid Degradation & Beta-oxidation	Has very high activity toward isobutyryl-CoA. Is an isobutyryl-CoA dehydrogenase that functions in valine catabolism (By similarity)	9
Acad9	acyl-Coenzyme A dehydrogenase family, member 9	Fatty Acid Degradation & Beta-oxidation	Has a dehydrogenase activity on palmitoyl-CoA (C16:0) and stearoyl-CoA (C18:0). It is three times more active on palmitoyl-CoA then on stearoyl-CoA. Has little activity on octanoyl-CoA (C8:0), butyryl-CoA (C4:0) or isovaleryl-CoA (5:0) (By similarity)	3
Acadl	acyl-Coenzyme A dehydrogenase, long-chain	Fatty Acid Degradation & Beta-oxidation	catalytic activity:Acyl-CoA + acceptor = 2,3-dehydroacyl-CoA + reduced acceptorcofactor:FADmiscellaneous:A number of straight-chain acyl-CoA dehydrogenases of different substrate specificities are present in mammalian tissuespathway:Lipid metabolism; mitochondrial fatty acid beta-oxidationsimilarity:Belongs to the acyl-CoA dehydrogenase familysubunit:Homotetramer	1
Acadm	acyl-Coenzyme A dehydrogenase, medium chain	Fatty Acid Degradation & Beta-oxidation	This enzyme is specific for acyl chain lengths of 4 to 16	3
Acads	acyl-Coenzyme A dehydrogenase, short chain	Fatty Acid Degradation & Beta-oxidation	Description: EC 1.3.99.3 [validated, MUID:94102742]; catalyzes the first reaction in the beta-oxidation of fatty acids,	5
Acadsb	acyl-Coenzyme A dehydrogenase, short/branched chain	Fatty Acid Degradation & Beta-oxidation	Has greatest activity toward short branched chain acyl- CoA derivative such as (s)-2-methylbutyryl-CoA, isobutyryl-CoA, and 2-methylhexanoyl-CoA as well as toward short straight chain acyl-CoAs such as butyryl-CoA and hexanoyl-CoA. Can use valproyl- CoA as substrate and may play a role in controlling the metabolic flux of valproic acid in the development of toxicity of this agent (By similarity)	7
Acadvl	acyl-Coenzyme A dehydrogenase, very long chain	Fatty Acid Degradation & Beta-oxidation	Active toward esters of long-chain and very long chain fatty acids such as palmitoyl-CoA, mysritoyl-CoA and stearoyl-CoA. Can accomodate substrate acyl chain lengths as long as 24 carbons, but shows little activity for substrates of less than 12 carbons (By similarity)	11
Acat2	acetyl-Coenzyme A acetyltransferase 2	Fatty Acid Degradation & Beta-oxidation	catalytic activity:2 acetyl-CoA = CoA + acetoacetyl-CoAsimilarity:Belongs to the thiolase familysubunit:Homotetramer	17
Acat3	acetyl-Coenzyme A acetyltransferase 3	Fatty Acid Degradation & Beta-oxidation	similarity:Belongs to the thiolase family	17
Acsbg2	acyl-CoA synthetase bubblegum family member 2	Fatty Acid Degradation & Beta-oxidation	Mediates activation of long-chain fatty acids for both synthesis of cellular lipids, and degradation via beta-oxidation. Able to activate long-chain fatty acids. Also able to activate very long-chain fatty acids; however, the relevance of such activity is unclear in vivo. Has increased ability to activate oleic and linoleic acid. May play a role in spermatogenesis (By similarity)	17
Acsl3	acyl-CoA synthetase long-chain family member 3	Fatty Acid Degradation & Beta-oxidation	Activation of long-chain fatty acids for both synthesis of cellular lipids, and degradation via beta-oxidation. Preferentially uses myristate, laurate, arachidonate and eicosapentaenoate as substrates (By similarity)	1
Acsl4	acyl-CoA synthetase long-chain family member 4	Fatty Acid Degradation & Beta-oxidation	Activation of long-chain fatty acids for both synthesis of cellular lipids, and degradation via beta-oxidation. Preferentially uses arachidonate and eicosapentaenoate as substrates	X
Aldh1b1	aldehyde dehydrogenase 1 family, member B1	Fatty Acid Degradation & Beta-oxidation	catalytic activity:An aldehyde + NAD(+) + H(2)O = an acid + NADHfunction:ALDHs play a major role in the detoxification of alcohol-derived acetaldehyde. They are involved in the metabolism of corticosteroids, biogenic amines, neurotransmitters, and lipid peroxidationpathway:Alcohol metabolism; ethanol degradation; acetate from ethanol: step 2/2similarity:Belongs to the aldehyde dehydrogenase famil…	4
Aldh2	aldehyde dehydrogenase 2, mitochondrial	Fatty Acid Degradation & Beta-oxidation	catalytic activity:An aldehyde + NAD(+) + H(2)O = an acid + NADHfunction:Is capable of converting retinaldehyde to retinoic acidinduction:By retinoic acid; 3-5 fold increasepathway:Alcohol metabolism; ethanol degradation; acetate from ethanol: step 2/2similarity:Belongs to the aldehyde dehydrogenase familysubunit:Homotetramer	5
Aldh3a2	aldehyde dehydrogenase family 3, subfamily A2	Fatty Acid Degradation & Beta-oxidation	catalytic activity:An aldehyde + NAD(+) + H(2)O = an acid + NADHsimilarity:Belongs to the aldehyde dehydrogenase family	11
Cpt1a	carnitine palmitoyltransferase 1a, liver	Fatty Acid Degradation & Beta-oxidation	catalytic activity:Palmitoyl-CoA + L-carnitine = CoA + L-palmitoylcarnitineenzyme regulation:Inhibitors such as malonyl-CoA interact with its catalytic domain and not with an associated regulatory componentpathway:Lipid metabolism; fatty acid beta-oxidationsimilarity:Belongs to the carnitine/choline acetyltransferase family	19
Cpt1b	carnitine palmitoyltransferase 1b, muscle	Fatty Acid Degradation & Beta-oxidation	catalytic activity:Palmitoyl-CoA + L-carnitine = CoA + L-palmitoylcarnitinepathway:Lipid metabolism; fatty acid beta-oxidationsimilarity:Belongs to the carnitine/choline acetyltransferase family	15
Cpt1c	carnitine palmitoyltransferase 1c	Fatty Acid Degradation & Beta-oxidation	catalytic activity:Palmitoyl-CoA + L-carnitine = CoA + L-palmitoylcarnitinepathway:Lipid metabolism; fatty acid beta-oxidationsimilarity:Belongs to the carnitine/choline acetyltransferase familytissue specificity:Expressed predominantly in brain and testis	7
Cpt2	carnitine palmitoyltransferase 2	Fatty Acid Degradation & Beta-oxidation	catalytic activity:Palmitoyl-CoA + L-carnitine = CoA + L-palmitoylcarnitinesimilarity:Belongs to the carnitine/choline acetyltransferase family	4
Crat	carnitine acetyltransferase	Fatty Acid Degradation & Beta-oxidation	Carnitine acetylase is specific for short chain fatty acids. Carnitine acetylase seems to affect the flux through the pyruvate dehydrogenase complex. It may be involved as well in the transport of acetyl-CoA into mitochondria	2
Decr1	2,4-dienoyl CoA reductase 1, mitochondrial	Fatty Acid Degradation & Beta-oxidation	Auxiliary enzyme of beta-oxidation. It participates in the metabolism of unsaturated fatty enoyl-CoA esters having double bonds in both even- and odd-numbered positions. Catalyzes the NADP-dependent reduction of 2,4-dienoyl-CoA to yield trans-3- enoyl-CoA (By similarity)	4
Eci1	enoyl-Coenzyme A delta isomerase 1	Fatty Acid Degradation & Beta-oxidation	Able to isomerize both 3-cis and 3-trans double bonds into the 2-trans form in a range of enoyl-CoA species	17
Eci2	enoyl-Coenzyme A delta isomerase 2	Fatty Acid Degradation & Beta-oxidation	Able to isomerize both 3-cis and 3-trans double bonds into the 2-trans form in a range of enoyl-CoA species	13
Gcdh	glutaryl-Coenzyme A dehydrogenase	Fatty Acid Degradation & Beta-oxidation	Catalyzes the oxidative decarboxylation of glutaryl-CoA to crotonyl-CoA and CO(2) in the degradative pathway of L-lysine, L-hydroxylysine, and L-tryptophan metabolism. It uses electron transfer flavoprotein as its electron acceptor	8
Hadh	hydroxyacyl-Coenzyme A dehydrogenase	Fatty Acid Degradation & Beta-oxidation	Plays an essential role in the mitochondrial beta- oxidation of short chain fatty acids. Exerts it highest activity toward 3-hydroxybutyryl-CoA	3
Hadha	hydroxyacyl-Coenzyme A dehydrogenase/3-ketoacyl-Coenzyme A thiolase/enoyl-Coenzyme A hydratase (trif	Fatty Acid Degradation & Beta-oxidation	catalytic activity:(3S)-3-hydroxyacyl-CoA = trans-2(or 3)-enoyl-CoA + H(2)Ocatalytic activity:(S)-3-hydroxyacyl-CoA + NAD(+) = 3-oxoacyl-CoA + NADHfunction:Bifunctional subunitpathway:Lipid metabolism; fatty acid beta-oxidationPTM:Acetylation of Lys-569 and Lys-728 is observed in liver mitochondria from fasted mice but not from fed micesimilarity:Belongs to the enoyl-CoA hydratase/isomerase famil…	5
Hadhb	hydroxyacyl-Coenzyme A dehydrogenase/3-ketoacyl-Coenzyme A thiolase/enoyl-Coenzyme A hydratase (trif	Fatty Acid Degradation & Beta-oxidation	catalytic activity:Acyl-CoA + acetyl-CoA = CoA + 3-oxoacyl-CoApathway:Lipid metabolism; fatty acid beta-oxidationPTM:Acetylation of Lys-202 is observed in liver mitochondria from fasted mice but not from fed micesimilarity:Belongs to the thiolase familysubunit:Octamer of 4 alpha (HADHA) and 4 beta (HADHB) subunits	5
Acot10	acyl-CoA thioesterase 10	Fatty Acid Metabolism	Acyl-CoA thioesterases are a group of enzymes that catalyze the hydrolysis of acyl-CoAs to the free fatty acid and coenzyme A (CoASH), providing the potential to regulate intracellular levels of acyl-CoAs, free fatty acids and CoASH. Active on long chain acyl-CoAs	15
Acot9	acyl-CoA thioesterase 9	Fatty Acid Metabolism	Acyl-CoA thioesterases are a group of enzymes that catalyze the hydrolysis of acyl-CoAs to the free fatty acid and coenzyme A (CoASH), providing the potential to regulate intracellular levels of acyl-CoAs, free fatty acids and CoASH. Active on long chain acyl-CoAs	X
Acsf2	acyl-CoA synthetase family member 2	Fatty Acid Metabolism	Acyl-CoA synthases catalyze the initial reaction in fatty acid metabolism, by forming a thioester with CoA. Has some preference toward medium-chain substrates. Plays a role in adipodyte differentiation	11
Acsf3	acyl-CoA synthetase family member 3	Fatty Acid Metabolism	Acyl-CoA synthases catalyze the initial reaction in fatty acid metabolism, by forming a thioester with CoA. May have some preference toward very-long-chain substrates (By similarity)	8
Agk	acylglycerol kinase	Fatty Acid Metabolism	Lipid kinase that can phosphorylate both monoacylglycerol and diacylglycerol to form lysophosphatidic acid (LPA) and phosphatidic acid (PA), respectively. Does not phosphorylate sphingosine. Overexpression increases the formation and secretion of LPA, resulting in transactivation of EGFR and activation of the downstream MAPK signaling pathway, leading to increased cell growth	6
Bdh1	3-hydroxybutyrate dehydrogenase, type 1	Fatty Acid Metabolism	catalytic activity:(R)-3-hydroxybutanoate + NAD(+) = acetoacetate + NADHenzyme regulation:Requires phosphatidylcholine as an allosteric activator for enzymatic activityPTM:Acetylation of Lys-132 is observed in liver mitochondria from fasted mice but not from fed micesimilarity:Belongs to the short-chain dehydrogenases/reductases (SDR) familysubunit:Homotetramer	16
Hdhd5	haloacid dehalogenase like hydrolase domain containing 5	Fatty Acid Metabolism	similarity: glycerophospholipid biosynthetic process	6
Lypla1	lysophospholipase 1	Fatty Acid Metabolism	Hydrolyzes fatty acids from S-acylated cysteine residues in proteins such as trimeric G alpha proteins or HRAS. Also has low lysophospholipase activity	1
Lyplal1	lysophospholipase-like 1	Fatty Acid Metabolism	similarity:Belongs to the AB hydrolase 2 family	1
Mlycd	malonyl-CoA decarboxylase	Fatty Acid Metabolism	catalytic activity:Malonyl-CoA = acetyl-CoA + CO(2)function:Catalyzes the conversion of malonyl-CoA to acetyl-CoA. In the fatty acid biosynthesis MCD selectively removes malonyl-CoA and thus assures that methyl-malonyl-CoA is the only chain elongating substrate for fatty acid synthase and that fatty acids with multiple methyl side chains are producedpathway:Metabolic intermediate biosynthesis; ac…	8
Pccb	propionyl Coenzyme A carboxylase, beta polypeptide	Fatty Acid Metabolism	catalytic activity:ATP + propanoyl-CoA + HCO(3)(-) = ADP + phosphate + (S)-methylmalonyl-CoApathway:Metabolic intermediate metabolism; propionyl-CoA degradation; succinyl-CoA from propionyl-CoA: step 1/3similarity:Belongs to the accD/PCCB familysimilarity:Contains 1 carboxyltransferase domainsubunit:Probably a dodecamer composed of six biotin-containing alpha subunits and six beta subunitstissue …	9
Pnpla8	patatin-like phospholipase domain containing 8	Fatty Acid Metabolism	Calcium-independent phospholipase A2, which catalyzes the hydrolysis of the sn-2 position of glycerophospholipids, PtdSer and to a lower extent PtdCho. Cleaves membrane phospholipids (By similarity)	12
Tmlhe	trimethyllysine hydroxylase, epsilon	Fatty Acid Metabolism	This gene encodes the protein trimethyllysine dioxygenase which is the first enzyme in the carnitine biosynthesis pathway. Carnitine play an essential role in the transport of activated fatty acids across the inner mitochondrial membrane. The encoded protein converts trimethyllysine into hydroxytrimethyllysine.	X
AK157302	cDNA sequence AK157302	Fe-S Cluster Biosynthesis	Involved in the assembly of mitochondrial iron-sulfur proteins. Probably involved in the binding of an intermediate of Fe/S cluster assembly (By similarity)	13
Bola1	bolA-like 1 (E. coli)	Fe-S Cluster Biosynthesis	Acts as a mitochondrial iron-sulfur (Fe-S) cluster assembly factor that facilitates (Fe-S) cluster insertion into a subset of mitochondrial proteins (By similarity). Probably acts together with the monothiol glutaredoxin GLRX5 (PubMed:27532772). May protect cells against oxidative stress (PubMed:22746225).	3
Bola3	bolA-like 3 (E. coli)	Fe-S Cluster Biosynthesis	similarity:Belongs to the bolA/yrbA family	6
Ciao1	cytosolic iron-sulfur protein assembly 1	Fe-S Cluster Biosynthesis	function:Seems to specifically modulate the transactivation activity of WT1similarity:Belongs to the WD repeat CIA1 familysimilarity:Contains 7 WD repeatssubunit:Interacts with WT1	2
Ciao2a	cytosolic iron-sulfur assembly component 2A	Fe-S Cluster Biosynthesis	similarity:Belongs to the UPF0195 family; iron-sulfur cluster assembly, protein maturation by [4Fe-4S] cluster transfer	15
Ciao2b	cytosolic iron-sulfur assembly component 2B	Fe-S Cluster Biosynthesis	similarity:Belongs to the UPF0195 family; iron-sulfur cluster assembly, protein maturation by [4Fe-4S] cluster transfer	8
Ciapin1	cytokine induced apoptosis inhibitor 1	Fe-S Cluster Biosynthesis	Probably required during hematopoiesis to mediate antiapoptotic effects of various cytokines. Confers resistance to apoptosis when overexpressed	8
Fdx1	ferredoxin 1	Fe-S Cluster Biosynthesis	Adrenodoxin transfers electrons from adrenodoxin reductase to the cholesterol side chain cleavage cytochrome P450	9
Fdx1l	ferredoxin 1-like	Fe-S Cluster Biosynthesis	cofactor:Binds 1 2Fe-2S clustersimilarity:Belongs to the adrenodoxin/putidaredoxin familysimilarity:Contains 1 2Fe-2S ferredoxin-type domain	9
Fdxr	ferredoxin reductase	Fe-S Cluster Biosynthesis	Serves as the first electron transfer protein in all the mitochondrial P450 systems. Including cholesterol side chain cleavage in all steroidogenic tissues, steroid 11-beta hydroxylation in the adrenal cortex, 25-OH-vitamin D3-24 hydroxylation in the kidney, and sterol C-27 hydroxylation in the liver	11
Fxn	frataxin	Fe-S Cluster Biosynthesis	Probably involved in iron homeostasis. Anti-apoptotic protein which prevents mitochondrial damage and reactive oxygen species (ROS) production (By similarity)	19
Glrx5	glutaredoxin 5	Fe-S Cluster Biosynthesis	developmental stage:Ubiquitously expressed at 7.5 dpc. At 8.5 dpc, preferential expression in yolk sac blood islands. Progressive down-regulation in maturing primitive red cells between 10.5 and 12.5 dpc. High expression in fetal liver at 12.5 dpcsimilarity:Belongs to the glutaredoxin family. Monothiol subfamilysimilarity:Contains 1 glutaredoxin domain	12
Hscb	HscB iron-sulfur cluster co-chaperone	Fe-S Cluster Biosynthesis	function:May act as a co-chaperone in iron-sulfur cluster assembly in mitochondriasimilarity:Belongs to the hscB familysimilarity:Contains 1 J domain	5
Iba57	IBA57 homolog, iron-sulfur cluster assembly	Fe-S Cluster Biosynthesis	similarity:Belongs to the gcvT family. CAF17 subfamily	11
Isca1	iron-sulfur cluster assembly 1	Fe-S Cluster Biosynthesis	Involved in the assembly of mitochondrial iron-sulfur proteins. Probably involved in the binding of an intermediate of Fe/S cluster assembly (By similarity)	13
Isca2	iron-sulfur cluster assembly 2	Fe-S Cluster Biosynthesis	Involved in the assembly of mitochondrial iron-sulfur proteins. Probably involved in the binding of an intermediate of Fe/S cluster assembly (By similarity)	12
Iscu	iron-sulfur cluster assembly enzyme	Fe-S Cluster Biosynthesis	Involved in the assembly or repair of [Fe-S] clusters that are present in iron-sulfur proteins. Binds iron (By similarity)	5
Lyrm4	LYR motif containing 4	Fe-S Cluster Biosynthesis	May be involved in mitochondrial iron-sulfur protein biosynthesis (By similarity)	13
Mms19	MMS19 cytosolic iron-sulfur assembly component	Fe-S Cluster Biosynthesis	May play a role in nucleotide excision repair (NER) and RNA polymerase II (POL II) transcription by interacting with ERCC2/XPD and ERCC3/XPB helicases, both subunits of NER- transcription factor TFIIH. May also function as a transcriptional coactivator of estrogen receptor (ER). May be involved in regulation of ER activity by bridging TFIIH with ER or may facilitate TFIIH-mediated phosphorylation…	19
Narf	nuclear prelamin A recognition factor	Fe-S Cluster Biosynthesis	PTM:Phosphorylated upon DNA damage, probably by ATM or ATRsimilarity:Belongs to the NARF familysubunit:Interacts with LMNA and binds to the farnesylated C-terminal domain	11
Nfs1	nitrogen fixation gene 1 (S. cerevisiae)	Fe-S Cluster Biosynthesis	Catalyzes the removal of elemental sulfur from cysteine to produce alanine. It supplies the inorganic sulfur for iron- sulfur (Fe-S) clusters. May be involved in the biosynthesis of molybdenum cofactor (By similarity)	2
Nfu1	NFU1 iron-sulfur cluster scaffold	Fe-S Cluster Biosynthesis	Iron-sulfur cluster scaffold protein which can assemble [4Fe-2S] clusters and deliver them to target proteins (By similarity)	6
Nubp1	nucleotide binding protein 1	Fe-S Cluster Biosynthesis	Implicated in the regulation of centrosome duplication	16
Nubp2	nucleotide binding protein 2	Fe-S Cluster Biosynthesis	May contribute to formation of bipolar spindles	17
Slc25a28	solute carrier family 25, member 28	Fe-S Cluster Biosynthesis	Mitochondrial iron transporter that mediates iron uptake. Probably required for heme synthesis of hemoproteins and Fe-S cluster assembly in non-erythroid cells. The iron delivered into the mitochondria, presumably as Fe(2+), is then probably delivered to ferrochelatase to catalyze Fe(2+) incorporation into protoprophyrin IX to make heme (Probable)	19
Slc25a37	solute carrier family 25, member 37	Fe-S Cluster Biosynthesis	Mitochondrial iron transporter that specifically mediates iron uptake in developing erythroid cells, thereby playing an essential role in heme biosynthesis. The iron delivered into the mitochondria, presumably as Fe(2+), is then probably delivered to ferrochelatase to catalyze Fe(2+) incorporation into protoprophyrin IX to make heme	14
Aldh1l1	aldehyde dehydrogenase 1 family, member L1	Folate & Pterin Metabolism	catalytic activity:10-formyltetrahydrofolate + NADP(+) + H(2)O = tetrahydrofolate + CO(2) + NADPHsimilarity:Belongs to the aldehyde dehydrogenase familysimilarity:Contains 1 acyl carrier domainsimilarity:In the C-terminal section; belongs to the aldehyde dehydrogenase family. ALDH1L subfamilysimilarity:In the N-terminal section; belongs to the GART family	6
Aldh1l2	aldehyde dehydrogenase 1 family, member L2	Folate & Pterin Metabolism	catalytic activity:10-formyltetrahydrofolate + NADP(+) + H(2)O = tetrahydrofolate + CO(2) + NADPHsimilarity:Contains 1 acyl carrier domainsimilarity:In the C-terminal section; belongs to the aldehyde dehydrogenase family. ALDH1L subfamilysimilarity:In the N-terminal section; belongs to the GART family	10
Dhfr	dihydrofolate reductase	Folate & Pterin Metabolism	Dihydrofolate reductase converts dihydrofolate into tetrahydrofolate, a methyl group shuttle required for the de novo synthesis of purines, thymidylic acid, and certain amino acids. While the functional dihydrofolate reductase gene has been mapped to chromosome 5, multiple intronless processed pseudogenes or dihydrofolate reductase-like genes have been identified on separate chromosomes. Dihydrof…	13
Fpgs	folylpolyglutamyl synthetase	Folate & Pterin Metabolism	Conversion of folates to polyglutamate derivatives. This allows tissues to concentrate folate at higher levels than in plasma	2
Mthfd1	methylenetetrahydrofolate dehydrogenase (NADP+ dependent), methenyltetrahydrofolate cyclohydrolase,	Folate & Pterin Metabolism	catalytic activity:5,10-methenyltetrahydrofolate + H(2)O = 10-formyltetrahydrofolatecatalytic activity:5,10-methylenetetrahydrofolate + NADP(+) = 5,10-methenyltetrahydrofolate + NADPHcatalytic activity:ATP + formate + tetrahydrofolate = ADP + phosphate + 10-formyltetrahydrofolatedisruption phenotype:Knockout mice have revealed Mthfd1l as a monofunctional enzyme having only formyltetrahydrofolate …	12
Mthfd1l	methylenetetrahydrofolate dehydrogenase (NADP+ dependent) 1-like	Folate & Pterin Metabolism	May provide the missing metabolic reaction required to link the mitochondria and the cytoplasm in the mammalian model of one-carbon folate metabolism in embryonic an transformed cells complementing thus the enzymatic activities of MTHFD2	10
Mthfd2	methylenetetrahydrofolate dehydrogenase (NAD+ dependent), methenyltetrahydrofolate cyclohydrolase	Folate & Pterin Metabolism	catalytic activity:5,10-methenyltetrahydrofolate + H(2)O = 10-formyltetrahydrofolatecatalytic activity:5,10-methylenetetrahydrofolate + NAD(+) = 5,10-methenyltetrahydrofolate + NADHcofactor:Magnesiummiscellaneous:This NAD-dependent bifunctional enzyme has very different kinetic properties than the larger NADP-dependent trifunctional enzyme and is unique in that it requires formation of an enzyme-…	6
Mthfd2l	methylenetetrahydrofolate dehydrogenase (NADP+ dependent) 2-like	Folate & Pterin Metabolism	similarity: catalytic activity:5,10-methenyltetrahydrofolate + H(2)O = 10-formyltetrahydrofolatecatalytic activity:5,10-methylenetetrahydrofolate + NAD(+) = 5,10-methenyltetrahydrofolate + NADHcofactor:Magnesiumpathway:One-carbon metabolism; tetrahydrofolate pathwaysequence caution:Contaminating sequence. Sequence of unknown origin in the N-terminal partsimilarity:Belongs to the tetrahydrofolate …	5
Mthfs	5, 10-methenyltetrahydrofolate synthetase	Folate & Pterin Metabolism	catalytic activity:ATP + 5-formyltetrahydrofolate = ADP + phosphate + 5,10-methenyltetrahydrofolatecofactor:Magnesiumsimilarity:Belongs to the 5-formyltetrahydrofolate cyclo-ligase familysubunit:Monomer	9
Mthfsl	5, 10-methenyltetrahydrofolate synthetase-like	Folate & Pterin Metabolism	catalytic activity:ATP + 5-formyltetrahydrofolate = ADP + phosphate + 5,10-methenyltetrahydrofolatecofactor:Magnesiumsimilarity:Belongs to the 5-formyltetrahydrofolate cyclo-ligase familysubunit:Monomer	9
Pts	6-pyruvoyl-tetrahydropterin synthase	Folate & Pterin Metabolism	Involved in the biosynthesis of tetrahydrobiopterin, an essential cofactor of aromatic amino acid hydroxylases. Catalyzes the transformation of 7,8-dihydroneopterin triphosphate into 6- pyruvoyl tetrahydropterin	9
Shmt2	serine hydroxymethyltransferase 2 (mitochondrial)	Folate & Pterin Metabolism	Interconversion of serine and glycine (By similarity)	10
Slc25a32	solute carrier family 25, member 32	Folate & Pterin Metabolism	Transports folate across the inner membranes of mitochondria (By similarity)	15
Akr1b3	aldo-keto reductase family 1, member B3 (aldose reductase)	Fructose Metabolism	catalytic activity:Alditol + NAD(P)(+) = aldose + NAD(P)Hfunction:Catalyzes the NADPH-dependent reduction of a wide variety of carbonyl-containing compounds to their corresponding alcohols with a broad range of catalytic efficienciessimilarity:Belongs to the aldo/keto reductase familysubunit:Monomertissue specificity:Abundant in the testis, skeletal muscle and kidney	6
Aldh1a1	aldehyde dehydrogenase family 1, subfamily A1	Fructose Metabolism	catalytic activity:Retinal + NAD(+) + H(2)O = retinoate + NADHfunction:In addition to the activity on acetaldehyde and related substrates, is also involved in the oxidation of aldehydes derived from biogenic amines such as epinephrine and norepinephrine, as well as the aldehydes generated via lipid peroxidation. Binds free retinal and cellular retinol-binding protein-bound retinal. Can convert/ox…	19
Aldob	aldolase B, fructose-bisphosphate	Fructose Metabolism	catalytic activity:D-fructose 1,6-bisphosphate = glycerone phosphate + D-glyceraldehyde 3-phosphatemiscellaneous:In vertebrates, three forms of this ubiquitous glycolytic enzyme are found, aldolase A in muscle, aldolase B in liver and aldolase C in brainpathway:Carbohydrate degradation; glycolysis; D-glyceraldehyde 3-phosphate and glycerone phosphate from D-glucose: step 4pathway:Carbohydrate deg…	4
Glyctk	glycerate kinase	Fructose Metabolism	catalytic activity:ATP + (R)-glycerate = ADP + 3-phospho-(R)-glyceratesimilarity:Belongs to the glycerate kinase type-2 familytissue specificity:Expressed in the hippocampus, callus, brain, cerebellum, renal cortex interstitial cells, epithelium of interlobular bile duct and skeletal muscle	9
Khk	ketohexokinase	Fructose Metabolism	catalytic activity:ATP + D-fructose = ADP + D-fructose 1-phosphateenzyme regulation:Requires potassium. Inhibition by ADPpathway:Carbohydrate metabolism; fructose metabolismsimilarity:Belongs to the carbohydrate kinase pfkB family	5
Sord	sorbitol dehydrogenase	Fructose Metabolism	Oxidizes sorbitol and other polyols such as xylitol, D- mannitol, L-iditol	2
Tkfc	triokinase, FMN cyclase	Fructose Metabolism	Catalyzes both the phosphorylation of dihydroxyacetone and the splitting of ribonucleoside diphosphate-X compounds among which FAD is the best substrate (By similarity)	19
Aldoa	aldolase A, fructose-bisphosphate	Glycolysis	catalytic activity:D-fructose 1,6-bisphosphate = glycerone phosphate + D-glyceraldehyde 3-phosphatemiscellaneous:In vertebrates, three forms of this ubiquitous glycolytic enzyme are found, aldolase A in muscle, aldolase B in liver and aldolase C in brainpathway:Carbohydrate degradation; glycolysis; D-glyceraldehyde 3-phosphate and glycerone phosphate from D-glucose: step 4pathway:Carbohydrate deg…	7
Aldoc	aldolase C, fructose-bisphosphate	Glycolysis	catalytic activity:D-fructose 1,6-bisphosphate = glycerone phosphate + D-glyceraldehyde 3-phosphatedevelopmental stage:Expression begins in the first week of postnatal lifemiscellaneous:In vertebrates, three forms of this ubiquitous glycolytic enzyme are found, aldolase A in muscle, aldolase B in liver and aldolase C in brainpathway:Carbohydrate degradation; glycolysis; D-glyceraldehyde 3-phospha…	11
Eno1	enolase 1, alpha non-neuron	Glycolysis	catalytic activity:2-phospho-D-glycerate = phosphoenolpyruvate + H(2)Ocofactor:Magnesium. Required for catalysis and for stabilizing the dimerdevelopmental stage:During ontogenesis, there is a transition from the alpha/alpha homodimer to the alpha/beta heterodimer in striated muscle cells, and to the alpha/gamma heterodimer in nerve cells. In embryonic muscle, ENO1 is highly expressed until E17. …	4
Eno2	enolase 2, gamma neuronal	Glycolysis	catalytic activity:2-phospho-D-glycerate = phosphoenolpyruvate + H(2)Ocofactor:Magnesium. Required for catalysis and for stabilizing the dimerdevelopmental stage:During ontogenesis, there is a transition from the alpha/alpha homodimer to the alpha/beta heterodimer in striated muscle cells, and to the alpha/gamma heterodimer in nerve cellsfunction:Has neurotrophic and neuroprotective properties on…	6
Eno3	enolase 3, beta muscle	Glycolysis	catalytic activity:2-phospho-D-glycerate = phosphoenolpyruvate + H(2)Ocofactor:Magnesium. Required for catalysis and for stabilizing the dimerdevelopmental stage:During ontogenesis, there is a transition from the alpha/alpha homodimer to the alpha/beta heterodimer in striated muscle cells, and to the alpha/gamma heterodimer in nerve cells. In hindleg muscle, first expressed at E15 after which, le…	11
Fbp1	fructose bisphosphatase 1	Glycolysis	catalytic activity:D-fructose 1,6-bisphosphate + H(2)O = D-fructose 6-phosphate + phosphatecofactor:Binds 3 magnesium ions per subunitenzyme regulation:Subject to complex allosteric regulation. The enzyme can assume an active R-state, or an inactive T-state. Intermediate conformations may exist. AMP acts as allosteric inhibitor. AMP binding affects the turnover of bound substrate and not the affi…	13
Fbp2	fructose bisphosphatase 2	Glycolysis	catalytic activity:D-fructose 1,6-bisphosphate + H(2)O = D-fructose 6-phosphate + phosphatecofactor:Binds 3 magnesium ions per subunitenzyme regulation:Subject to complex allosteric regulation. The enzyme can assume an active R-state, or an inactive T-state. Intermediate conformations may exist. AMP acts as allosteric inhibitor. Fructose-2,6-biphosphate acts as competitive inhibitorfunction:May b…	13
G6pc	glucose-6-phosphatase, catalytic	Glycolysis	Hydrolyzes glucose-6-phosphate to glucose in the endoplasmic reticulum. Forms with the glucose-6-phosphate transporter (SLC37A4/G6PT) the complex responsible for glucose production through glycogenolysis and gluconeogenesis. Hence, it is the key enzyme in homeostatic regulation of blood glucose levels	11
Gapdh	glyceraldehyde-3-phosphate dehydrogenase	Glycolysis	This gene encodes a member of the glyceraldehyde-3-phosphate dehydrogenase protein family. The encoded protein has been identified as a moonlighting protein based on its ability to perform mechanistically distinct functions. The encoded protein was originally identified as a key glycolytic enzyme that converts D-glyceraldehyde 3-phosphate (G3P) into 3-phospho-D-glyceroyl phosphate. Subsequent stu…	6
Gapdhs	glyceraldehyde-3-phosphate dehydrogenase, spermatogenic	Glycolysis	May play an important role in regulating the switch between different pathways for energy production during spermiogenesis and in the spermatozoon. Required for sperm motility and male fertility	7
Gck	glucokinase	Glycolysis	Catalyzes the initial step in utilization of glucose by the beta-cell and liver at physiological glucose concentration. Pancreatic glucokinase plays an important role in modulating insulin secretion. Hepatic glucokinase helps to facilitate the uptake and conversion of glucose by acting as an insulin-sensitive determinant of hepatic glucose usage	11
Gpi1	glucose phosphate isomerase 1	Glycolysis	catalytic activity:D-glucose 6-phosphate = D-fructose 6-phosphatefunction:Besides it's role as a glycolytic enzyme, mammalian GPI can function as a tumor-secreted cytokine and an angiogenic factor (AMF) that stimulates endothelial cell motility. GPI is also a neurotrophic factor (Neuroleukin) for spinal and sensory neuronspathway:Carbohydrate degradation; glycolysis; D-glyceraldehyde 3-phosphate …	7
Hk1	hexokinase 1	Glycolysis	catalytic activity:ATP + D-hexose = ADP + D-hexose 6-phosphatedevelopmental stage:Isoform HK1-SA is first expressed during meiosis and continues to be present in postmeiotic germ cells while isoform HK1-SB is present only in postmeiotic germ cellsdomain:The N- and C-terminal halves of this hexokinase show extensive sequence similarity to each other. The catalytic activity is associated with the C…	10
Hk2	hexokinase 2	Glycolysis	catalytic activity:ATP + D-hexose = ADP + D-hexose 6-phosphatedomain:The N- and C-terminal halves of this hexokinase show extensive sequence similarity to each other. The catalytic activity is associated with the C-terminus while regulatory function is associated with the N-terminusenzyme regulation:Hexokinase is an allosteric enzyme inhibited by its product Glc-6-Pmiscellaneous:In vertebrates th…	6
Hk3	hexokinase 3	Glycolysis	catalytic activity:ATP + D-hexose = ADP + D-hexose 6-phosphatedomain:The N- and C-terminal halves of this hexokinase show extensive sequence similarity to each other. The catalytic activity is associated with the C-terminus while regulatory function is associated with the N-terminusenzyme regulation:Hexokinase is an allosteric enzyme inhibited by its product Glc-6-Pmiscellaneous:In vertebrates th…	13
Hkdc1	hexokinase domain containing 1	Glycolysis	catalytic activity:ATP + D-hexose = ADP + D-hexose 6-phosphatepathway:Carbohydrate metabolism; hexose metabolismsimilarity:Belongs to the hexokinase family	10
Ldha	lactate dehydrogenase A	Glycolysis	catalytic activity:(S)-lactate + NAD(+) = pyruvate + NADHpathway:Fermentation; pyruvate fermentation to lactate; (S)-lactate from pyruvate: step 1/1similarity:Belongs to the LDH/MDH superfamilysimilarity:Belongs to the LDH/MDH superfamily. LDH familysubunit:Homotetramer	7
Ldhal6b	lactate dehydrogenase A-like 6B	Glycolysis	catalytic activity:(S)-lactate + NAD(+) = pyruvate + NADHpathway:Fermentation; pyruvate fermentation to lactate; (S)-lactate from pyruvate: step 1/1similarity:Belongs to the LDH/MDH superfamilysimilarity:Belongs to the LDH/MDH superfamily. LDH family	17
Ldhb	lactate dehydrogenase B	Glycolysis	catalytic activity:(S)-lactate + NAD(+) = pyruvate + NADHpathway:Fermentation; pyruvate fermentation to lactate; (S)-lactate from pyruvate: step 1/1similarity:Belongs to the LDH/MDH superfamily. LDH familysubunit:Homotetramer	6
Ldhc	lactate dehydrogenase C	Glycolysis	catalytic activity:(S)-lactate + NAD(+) = pyruvate + NADHfunction:Possible role in sperm motilitypathway:Fermentation; pyruvate fermentation to lactate; (S)-lactate from pyruvate: step 1/1similarity:Belongs to the LDH/MDH superfamilysimilarity:Belongs to the LDH/MDH superfamily. LDH familysubunit:Homotetramer	7
Pck1	phosphoenolpyruvate carboxykinase 1, cytosolic	Glycolysis	Catalyzes the conversion of oxaloacetate (OAA) to phosphoenolpyruvate (PEP), the rate-limiting step in the metabolic pathway that produces glucose from lactate and other precursors derived from the citric acid cycle (By similarity)	2
Pcx	pyruvate carboxylase	Glycolysis	Pyruvate carboxylase catalyzes a 2-step reaction, involving the ATP-dependent carboxylation of the covalently attached biotin in the first step and the transfer of the carboxyl group to pyruvate in the second. Catalyzes in a tissue specific manner, the initial reactions of glucose (liver, kidney) and lipid (adipose tissue, liver, brain) synthesis from pyruvate	19
Pfkl	phosphofructokinase, liver, B-type	Glycolysis	catalytic activity:ATP + D-fructose 6-phosphate = ADP + D-fructose 1,6-bisphosphatecofactor:Magnesiumenzyme regulation:Allosteric enzyme activated by ADP, AMP, or fructose bisphosphate and inhibited by ATP or citratepathway:Carbohydrate degradation; glycolysis; D-glyceraldehyde 3-phosphate and glycerone phosphate from D-glucose: step 3/4similarity:Belongs to the phosphofructokinase family. Two do…	10
Pfkm	phosphofructokinase, muscle	Glycolysis	catalytic activity:ATP + D-fructose 6-phosphate = ADP + D-fructose 1,6-bisphosphatecofactor:Magnesiumenzyme regulation:Allosteric enzyme activated by ADP, AMP, or fructose bisphosphate and inhibited by ATP or citratepathway:Carbohydrate degradation; glycolysis; D-glyceraldehyde 3-phosphate and glycerone phosphate from D-glucose: step 3/4similarity:Belongs to the phosphofructokinase family. Two do…	15
Pfkp	phosphofructokinase, platelet	Glycolysis	catalytic activity:ATP + D-fructose 6-phosphate = ADP + D-fructose 1,6-bisphosphatecofactor:Magnesiumenzyme regulation:Allosteric enzyme activated by ADP, AMP, or fructose bisphosphate and inhibited by ATP or citratepathway:Carbohydrate degradation; glycolysis; D-glyceraldehyde 3-phosphate and glycerone phosphate from D-glucose: step 3/4similarity:Belongs to the phosphofructokinase family. Two do…	13
Pgam1	phosphoglycerate mutase 1	Glycolysis	Interconversion of 3- and 2-phosphoglycerate with 2,3- bisphosphoglycerate as the primer of the reaction. Can also catalyze the reaction of EC 5.4.2.4 (synthase) and EC 3.1.3.13 (phosphatase), but with a reduced activity	19
Pgam2	phosphoglycerate mutase 2	Glycolysis	Interconversion of 3- and 2-phosphoglycerate with 2,3- bisphosphoglycerate as the primer of the reaction. Can also catalyze the reaction of EC 5.4.2.4 (synthase) and EC 3.1.3.13 (phosphatase), but with a reduced activity	11
Pgk1	phosphoglycerate kinase 1	Glycolysis	catalytic activity:ATP + 3-phospho-D-glycerate = ADP + 3-phospho-D-glyceroyl phosphatepathway:Carbohydrate degradation; glycolysis; pyruvate from D-glyceraldehyde 3-phosphate: step 2/5similarity:Belongs to the phosphoglycerate kinase familysubunit:Monomer	X
Pgk2	phosphoglycerate kinase 2	Glycolysis	catalytic activity:ATP + 3-phospho-D-glycerate = ADP + 3-phospho-D-glyceroyl phosphatepathway:Carbohydrate degradation; glycolysis; pyruvate from D-glyceraldehyde 3-phosphate: step 2/5similarity:Belongs to the phosphoglycerate kinase familysubunit:Monomer	17
Pklr	pyruvate kinase liver and red blood cell	Glycolysis	catalytic activity:ATP + pyruvate = ADP + phosphoenolpyruvatecofactor:Divalent metal cationscofactor:Magnesiumcofactor:Potassiummiscellaneous:There are 4 isozymes of pyruvate kinase in mammals: L, R, M1 and M2. L type is major isozyme in the liver, R is found in red cells, M1 is the main form in muscle, heart and brain, and M2 is found in early fetal tissuespathway:Carbohydrate degradation; glyco…	3
Pkm	pyruvate kinase, muscle	Glycolysis	catalytic activity:ATP + pyruvate = ADP + phosphoenolpyruvatecofactor:Magnesiumcofactor:Potassiumenzyme regulation:Isoform M2 is allosterically activated by D-fructose 1,6-biphosphate (FBP). Inhibited by oxalate and 3,3',5-triiodo-L-thyronine (T3)function:Glycolytic enzyme that catalyzes the transfer of a phosphoryl group from phosphoenolpyruvate (PEP) to ADP, generating ATPmiscellaneous:There ar…	9
Slc2a1	solute carrier family 2 (facilitated glucose transporter), member 1	Glycolysis	developmental stage:Levels decline 3-fold between days 7.5 and 12.5 of gestation. At 7.5 dpc, expressed more strongly in extraembryonic tissues than in the embryo proper. Expressed in amnion, chorion, and ectoplacental cone. In the yolk sac, expressed more strongly in the mesoderm layer than the ectoderm. Expression fairly widespread in the embryo at 8.5 dpc, but by 10.5 dpc, expression is down-r…	4
Slc2a2	solute carrier family 2 (facilitated glucose transporter), member 2	Glycolysis	function:Facilitative glucose transporter. This isoform likely mediates the bidirectional transfer of glucose across the plasma membrane of hepatocytes and is responsible for uptake of glucose by the beta cells; may comprise part of the glucose-sensing mechanism of the beta cell. May also participate with the Na(+)/glucose cotransporter in the transcellular transport of glucose in the small intes…	3
Slc2a3	solute carrier family 2 (facilitated glucose transporter), member 3	Glycolysis	function:Facilitative glucose transporter. Probably a neuronal glucose transportersimilarity:Belongs to the major facilitator superfamily. Sugar transporter (TC 2.A.1.1) family. Glucose transporter subfamilytissue specificity:Highly expressed in brain	6
Slc2a4	solute carrier family 2 (facilitated glucose transporter), member 4	Glycolysis	Mitochondrial carrier protein involved in transmembrane transport	11
Slc2a5	solute carrier family 2 (facilitated glucose transporter), member 5	Glycolysis	function:Cytochalasin B-sensitive carrier. Seems to function primarily as a fructose transportersimilarity:Belongs to the major facilitator superfamily. Sugar transporter (TC 2.A.1.1) family. Glucose transporter subfamily	4
Tpi1	triosephosphate isomerase 1	Glycolysis	catalytic activity:D-glyceraldehyde 3-phosphate = glycerone phosphatepathway:Carbohydrate biosynthesis; gluconeogenesispathway:Carbohydrate degradation; glycolysis; D-glyceraldehyde 3-phosphate from glycerone phosphate: step 1/1similarity:Belongs to the triosephosphate isomerase familysubunit:Homodimer	6
Alas1	aminolevulinic acid synthase 1	Heme Biosynthesis	catalytic activity:Succinyl-CoA + glycine = 5-aminolevulinate + CoA + CO(2)cofactor:Pyridoxal phosphatemiscellaneous:There are two delta-ALA synthetase in vertebrates: an erythroid- specific form and one (housekeeping) which is expressed in all tissuespathway:Porphyrin metabolism; protoporphyrin-IX biosynthesis; 5-aminolevulinate from glycine: step 1/1similarity:Belongs to the class-II pyridoxal-…	9
Alas2	aminolevulinic acid synthase 2, erythroid	Heme Biosynthesis	catalytic activity:Succinyl-CoA + glycine = 5-aminolevulinate + CoA + CO(2)cofactor:Pyridoxal phosphatemiscellaneous:There are two delta-ALA synthetase in vertebrates: an erythroid- specific form and one (housekeeping) which is expressed in all tissuespathway:Porphyrin metabolism; protoporphyrin-IX biosynthesis; 5-aminolevulinate from glycine: step 1/1similarity:Belongs to the class-II pyridoxal-…	X
Cpox	coproporphyrinogen oxidase	Heme Biosynthesis	catalytic activity:Coproporphyrinogen-III + O(2) + 2 H(+) = protoporphyrinogen-IX + 2 CO(2) + 2 H(2)Opathway:Porphyrin metabolism; protoporphyrin-IX biosynthesis; protoporphyrinogen-IX from coproporphyrinogen-III (O2 route): step 1/1PTM:Acetylation of Lys-360 is observed in liver mitochondria from fasted mice but not from fed micesimilarity:Belongs to the aerobic coproporphyrinogen-III oxidase fa…	16
Fech	ferrochelatase	Heme Biosynthesis	Catalyzes the ferrous insertion into protoporphyrin IX (By similarity)Catalyzes the ferrous insertion into protoporphyrin IX	18
Ftmt	ferritin mitochondrial	Heme Biosynthesis	catalytic activity:4 Fe(2+) + 4 H(+) + O(2) = 4 Fe(3+) + 2 H(2)Ofunction:Stores iron in a soluble, non-toxic, readily available form. Important for iron homeostasis. Has ferroxidase activity. Iron is taken up in the ferrous form and deposited as ferric hydroxides after oxidationsimilarity:Belongs to the ferritin familysimilarity:Contains 1 ferritin-like diiron domainsubunit:Homo-oligomer of 24 su…	18
Hmbs	hydroxymethylbilane synthase	Heme Biosynthesis	Tetrapolymerization of the monopyrrole PBG into the hydroxymethylbilane pre-uroporphyrinogen in several discrete steps	9
Ppox	protoporphyrinogen oxidase	Heme Biosynthesis	Catalyzes the 6-electron oxidation of protoporphyrinogen-IX to form protoporphyrin-IX	1
Urod	uroporphyrinogen decarboxylase	Heme Biosynthesis	Catalyzes the decarboxylation of four acetate groups of uroporphyrinogen-III to yield coproporphyrinogen-III (By similarity)	4
Uros	uroporphyrinogen III synthase	Heme Biosynthesis	catalytic activity:Hydroxymethylbilane = uroporphyrinogen III + H(2)Opathway:Porphyrin metabolism; protoporphyrin-IX biosynthesis; coproporphyrinogen-III from 5-aminolevulinate: step 3/4subunit:Monomer	7
AU015836	expressed sequence AU015836	Import & Sorting	Unknown	X
Chchd4	coiled-coil-helix-coiled-coil-helix domain containing 4	Import & Sorting	Required for the import and folding of small cysteine- containing proteins (small Tim) in the mitochondrial intermembrane space (IMS). Probably acts by forming a redox cycle with GFER/ERV1 that involves a disulfide relay system. Precursor proteins to be imported into the IMS are translocated in their reduced form into the mitochondria. The oxidized form of MIA40 forms a transient intermolecular d…	6
Chchd5	coiled-coil-helix-coiled-coil-helix domain containing 5	Import & Sorting	similarity:Contains 1 CHCH domain	2
Cmc2	COX assembly mitochondrial protein 2	Import & Sorting	similarity:Belongs to the CMC1 family	8
Cmc4	C-x(9)-C motif containing 4	Import & Sorting	similarity: This gene was identified by involvement in some t(X;14) translocations associated with mature T-cell proliferations. This region has a complex gene structure, with a common promoter and 5&apos; exon spliced to two different sets of 3&apos; exons that encode two different proteins. This gene represents the downstream 8 kDa protein that localizes to mitochondria.[provided by RefSeq, Mar…	X
Dnajc15	DnaJ heat shock protein family (Hsp40) member C15	Import & Sorting	similarity:Contains 1 J domain	14
Dnajc19	DnaJ heat shock protein family (Hsp40) member C19	Import & Sorting	Probable component of the PAM complex, a complex required for the translocation of transit peptide-containing proteins from the inner membrane into the mitochondrial matrix in an ATP-dependent manner. May act as a co-chaperone that stimulate the ATP-dependent activity (By similarity)	3
Dnlz	DNL-type zinc finger	Import & Sorting	similarity:Contains 1 DNL-type zinc finger	2
Grpel1	GrpE-like 1, mitochondrial	Import & Sorting	function:Essential component of the PAM complex, a complex required for the translocation of transit peptide-containing proteins from the inner membrane into the mitochondrial matrix in an ATP-dependent mannerfunction:Essential component of the PAM complex, a complex required for the translocation of transit peptide-containing proteins from the inner membrane into the mitochondrial matrix in an A…	5
Grpel2	GrpE-like 2, mitochondrial	Import & Sorting	function:Essential component of the PAM complex, a complex required for the translocation of transit peptide-containing proteins from the inner membrane into the mitochondrial matrix in an ATP-dependent mannerfunction:Essential component of the PAM complex, a complex required for the translocation of transit peptide-containing proteins from the inner membrane into the mitochondrial matrix in an A…	18
Hspe1	heat shock protein 1 (chaperonin 10)	Import & Sorting	Eukaryotic CPN10 homolog which is essential for mitochondrial protein biogenesis, together with CPN60. Binds to CPN60 in the presence of Mg-ATP and suppresses the ATPase activity of the latter	1
Immp1l	IMP1 inner mitochondrial membrane peptidase-like (S. cerevisiae)	Import & Sorting	Catalyzes the removal of transit peptides required for the targeting of proteins from the mitochondrial matrix, across the inner membrane, into the inter-membrane space. Known to process the nuclear encoded protein DIABLO (By similarity)	2
Immp2l	IMP2 inner mitochondrial membrane peptidase-like (S. cerevisiae)	Import & Sorting	Catalyzes the removal of transit peptides required for the targeting of proteins from the mitochondrial matrix, across the inner membrane, into the inter-membrane space. Known to process the nuclear encoded protein DIABLO (By similarity)	12
Metap1d	methionyl aminopeptidase type 1D (mitochondrial)	Import & Sorting	catalytic activity:Release of N-terminal amino acids, preferentially methionine, from peptides and arylamidescofactor:Binds 2 cobalt ions per subunitcofactor:Binds 2 cobalt ions per subunit. The true nature of the physiological cofactor is under debate. The enzyme is also active with zinc, manganese or divalent iron ionsfunction:Removes the amino-terminal methionine from nascent proteinssimilarit…	2
Mipep	mitochondrial intermediate peptidase	Import & Sorting	Cleaves proteins, imported into the mitochondrion, to their mature size (By similarity)	14
Mtx1	metaxin 1	Import & Sorting	Involved in transport of proteins into the mitochondrion. Essential for embryonic development	3
Mtx2	metaxin 2	Import & Sorting	Involved in transport of proteins into the mitochondrion	2
Mtx3	metaxin 3	Import & Sorting	Could function in transport of proteins into the mitochondrion (By similarity)	13
Pam16	presequence translocase-asssociated motor 16 homolog (S. cerevisiae)	Import & Sorting	Probable component of the PAM complex, a complex required for the translocation of transit peptide-containing proteins from the inner membrane into the mitochondrial matrix in an ATP-dependent manner. May be required to regulate the ATP- dependent activity (By similarity)	16
Pmpca	peptidase (mitochondrial processing) alpha	Import & Sorting	catalytic activity:Release of N-terminal transit peptides from precursor proteins imported into the mitochondrion, typically with Arg in position P2caution:Does not seem to have a protease activity as it lack the zinc-binding sitefunction:Cleaves presequences (transit peptides) from mitochondrial protein precursorssimilarity:Belongs to the peptidase M16 familysubunit:Heterodimer of alpha and beta…	2
Pmpcb	peptidase (mitochondrial processing) beta	Import & Sorting	catalytic activity:Release of N-terminal transit peptides from precursor proteins imported into the mitochondrion, typically with Arg in position P2cofactor:Binds 1 zinc ion per subunitfunction:Cleaves presequences (transit peptides) from mitochondrial protein precursorssimilarity:Belongs to the peptidase M16 familysubunit:Heterodimer of alpha and beta subunits	5
Ppif	peptidylprolyl isomerase F (cyclophilin F)	Import & Sorting	PPIases accelerate the folding of proteins. It catalyzes the cis-trans isomerization of proline imidic peptide bonds in oligopeptides (By similarity)	14
Samm50	SAMM50 sorting and assembly machinery component	Import & Sorting	May be required for the assembly pathway of mitochondrial outer membrane proteins (By similarity)	15
Tamm41	TAM41 mitochondrial translocator assembly and maintenance homolog	Import & Sorting	May be involved in the translocation of transit peptide- containing proteins across the mitochondrial inner membrane (By similarity)	6
Timm10	translocase of inner mitochondrial membrane 10	Import & Sorting	Mitochondrial intermembrane chaperone that participates in the import and insertion of multi-pass transmembrane proteins into the mitochondrial inner membrane. May also be required for the transfer of beta-barrel precursors from the TOM complex to the sorting and assembly machinery (SAM complex) of the outer membrane. Acts as a chaperone-like protein that protects the hydrophobic precursors from …	2
Timm10b	translocase of inner mitochondrial membrane 10B	Import & Sorting	Component of the TIM22 complex, a complex that mediates the import and insertion of multi-pass transmembrane proteins into the mitochondrial inner membrane. The TIM22 complex forms a twin- pore translocase that uses the membrane potential as external driving force. In the TIM22 complex, it may act as a docking point for the soluble 70 kDa complex that guides the target proteins in transit through…	7
Timm13	translocase of inner mitochondrial membrane 13	Import & Sorting	Mitochondrial intermembrane chaperone that participates in the import and insertion of some multi-pass transmembrane proteins into the mitochondrial inner membrane. Also required for the transfer of beta-barrel precursors from the TOM complex to the sorting and assembly machinery (SAM complex) of the outer membrane. Acts as a chaperone-like protein that protects the hydrophobic precursors from ag…	10
Timm17a	translocase of inner mitochondrial membrane 17a	Import & Sorting	Essential component of the TIM23 complex, a complex that mediates the translocation of transit peptide-containing proteins across the mitochondrial inner membrane	1
Timm17b	translocase of inner mitochondrial membrane 17b	Import & Sorting	Essential component of the TIM23 complex, a complex that mediates the translocation of transit peptide-containing proteins across the mitochondrial inner membrane	X
Timm21	translocase of inner mitochondrial membrane 21	Import & Sorting	May participate in the translocation of transit peptide- containing proteins across the mitochondrial inner membrane (By similarity)	18
Timm22	translocase of inner mitochondrial membrane 22	Import & Sorting	Essential core component of the TIM22 complex, a complex that mediates the import and insertion of multi-pass transmembrane proteins into the mitochondrial inner membrane. In the TIM22 complex, it constitutes the voltage-activated and signal-gated channel. Forms a twin-pore translocase that uses the membrane potential as external driving force in 2 voltage-dependent steps (By similarity)	11
Timm23	translocase of inner mitochondrial membrane 23	Import & Sorting	Essential component of the TIM23 complex, a complex that mediates the translocation of transit peptide-containing proteins across the mitochondrial inner membrane	14
Timm29	translocase of inner mitochondrial membrane 29	Import & Sorting	similarity: protein import into mitochondrial matrix	9
Timm44	translocase of inner mitochondrial membrane 44	Import & Sorting	Essential component of the PAM complex, a complex required for the translocation of transit peptide-containing proteins from the inner membrane into the mitochondrial matrix in an ATP-dependent manner. Recruits mitochondrial HSP70 to drive protein translocation into the matrix using ATP as an energy source	8
Timm50	translocase of inner mitochondrial membrane 50	Import & Sorting	Essential component of the TIM23 complex, a complex that mediates the translocation of transit peptide-containing proteins across the mitochondrial inner membrane (By similarity)	7
Timm8a1	translocase of inner mitochondrial membrane 8A1	Import & Sorting	Mitochondrial intermembrane chaperone that participates in the import and insertion of some multi-pass transmembrane proteins into the mitochondrial inner membrane. Also required for the transfer of beta-barrel precursors from the TOM complex to the sorting and assembly machinery (SAM complex) of the outer membrane. Acts as a chaperone-like protein that protects the hydrophobic precursors from ag…	X
Timm8a2	translocase of inner mitochondrial membrane 8A2	Import & Sorting	Putative mitochondrial intermembrane chaperone that participates in the import and insertion of some multi-pass transmembrane proteins into the mitochondrial inner membrane. Also required for the transfer of beta-barrel precursors from the TOM complex to the sorting and assembly machinery (SAM complex) of the outer membrane. Acts as a chaperone-like protein that protects the hydrophobic precursor…	14
Timm8b	translocase of inner mitochondrial membrane 8B	Import & Sorting	Probable mitochondrial intermembrane chaperone that participates in the import and insertion of some multi-pass transmembrane proteins into the mitochondrial inner membrane. Also required for the transfer of beta-barrel precursors from the TOM complex to the sorting and assembly machinery (SAM complex) of the outer membrane. Acts as a chaperone-like protein that protects the hydrophobic precursor…	9
Timm9	translocase of inner mitochondrial membrane 9	Import & Sorting	Mitochondrial intermembrane chaperone that participates in the import and insertion of multi-pass transmembrane proteins into the mitochondrial inner membrane. May also be required for the transfer of beta-barrel precursors from the TOM complex to the sorting and assembly machinery (SAM complex) of the outer membrane. Acts as a chaperone-like protein that protects the hydrophobic precursors from …	12
Timmdc1	translocase of inner mitochondrial membrane domain containing 1	Import & Sorting	similarity: tissue specificity:Generalized expression enhanced in heart and skeletal muscle	16
Tomm20	translocase of outer mitochondrial membrane 20	Import & Sorting	Central component of the receptor complex responsible for the recognition and translocation of cytosolically synthesized mitochondrial preproteins. Together with TOM22 functions as the transit peptide receptor at the surface of the mitochondrion outer membrane and facilitates the movement of preproteins into the TOM40 translocation pore (By similarity)	8
Tomm20l	translocase of outer mitochondrial membrane 20-like	Import & Sorting	similarity:Belongs to the Tom20 family	12
Tomm22	translocase of outer mitochondrial membrane 22	Import & Sorting	Central receptor component of the translocase of the outer membrane of mitochondria (TOM complex) responsible for the recognition and translocation of cytosolically synthesized mitochondrial preproteins. Together with the peripheral receptor TOM20 functions as the transit peptide receptor and facilitates the movement of preproteins into the translocation pore (By similarity)	15
Tomm34	translocase of outer mitochondrial membrane 34	Import & Sorting	Plays a role in the import of cytosolically synthesized preproteins into mitochondria. Binds the mature portion of precursor proteins. Interacts with cellular components, and possesses weak ATPase activity. May be a chaperone-like protein that helps to keep newly synthesized precursors in an unfolded import compatible state (By similarity)	2
Tomm40	translocase of outer mitochondrial membrane 40	Import & Sorting	Channel-forming protein essential for import of protein precursors into mitochondria (By similarity)	7
Tomm40l	translocase of outer mitochondrial membrane 40-like	Import & Sorting	Potential channel-forming protein implicated in import of protein precursors into mitochondria (By similarity)	1
Tomm5	translocase of outer mitochondrial membrane 5	Import & Sorting	similarity:Belongs to the Tom5 familysubunit:Forms part of the preprotein translocase complex of the outer mitochondrial membrane (TOM complex) which consists of at least 7 different proteins (TOMM5, TOMM6, TOMM7, TOMM20, TOMM22, TOMM40 and TOMM70)	4
Tomm6	translocase of outer mitochondrial membrane 6	Import & Sorting	similarity:Belongs to the Tom6 familysubunit:Forms part of the preprotein translocase complex of the outer mitochondrial membrane (TOM complex) which consists of at least 7 different proteins (TOMM5, TOMM6, TOMM7, TOMM20, TOMM22, TOMM40 and TOMM70)	17
Tomm7	translocase of outer mitochondrial membrane 7	Import & Sorting	Required for assembly and stability of the TOM complex (By similarity)	5
Tomm70a	translocase of outer mitochondrial membrane 70A	Import & Sorting	Receptor that accelerates the import of all mitochondrial precursor proteins (By similarity)	16
Yme1l1	YME1-like 1 (S. cerevisiae)	Import & Sorting	Putative ATP-dependent protease which plays a role in mitochondrial protein metabolism (By similarity)	2
Lias	lipoic acid synthetase	Lipoic Acid Metabolism	catalytic activity:Protein N(6)-(octanoyl)lysine + 2 sulfur + 2 S-adenosyl-L-methionine = protein N(6)-(lipoyl)lysine + 2 L-methionine + 2 5'-deoxyadenosinecofactor:Binds 2 4Fe-4S clusters per subunit. One cluster is coordinated with 3 cysteines and an exchangeable S-adenosyl-L-methioninefunction:Catalyzes the radical-mediated insertion of two sulfur atoms into the C-6 and C-8 positions of the oc…	5
Lipt1	lipoyltransferase 1	Lipoic Acid Metabolism	Catalyzes the transfer of the lipoyl group from lipoyl- AMP to the specific lysine residue of lipoyl domains of lipoate- dependent enzymes (By similarity)	1
Lipt2	lipoyl(octanoyl) transferase 2 (putative)	Lipoic Acid Metabolism	Catalyzes the transfer of endogenously produced octanoic acid from octanoyl-acyl-carrier-protein onto the lipoyl domains of lipoate-dependent enzymes. Lipoyl-ACP can also act as a substrate although octanoyl-ACP is likely to be the physiological substrate (By similarity)	7
Abcd1	ATP-binding cassette, sub-family D (ALD), member 1	Metabolism of Lipids & Lipoproteins	Probable transporter. Could be involved in the import of VLCFA-CoA synthetase into the peroxisomal membrane	X
Acaca	acetyl-Coenzyme A carboxylase alpha	Metabolism of Lipids & Lipoproteins	catalytic activity:ATP + acetyl-CoA + HCO(3)(-) = ADP + phosphate + malonyl-CoAcatalytic activity:ATP + biotin-carboxyl-carrier protein + CO(2) = ADP + phosphate + carboxybiotin-carboxyl-carrier proteincofactor:Binds 2 manganese ions per subunitcofactor:Biotinenzyme regulation:By phosphorylationfunction:Catalyzes the rate-limiting reaction in the biogenesis of long-chain fatty acids. Carries out …	11
Acp6	acid phosphatase 6, lysophosphatidic	Metabolism of Lipids & Lipoproteins	Hydrolyzes lysophosphatidic acid to monoacylglycerol (By similarity)	3
Acss3	acyl-CoA synthetase short-chain family member 3	Metabolism of Lipids & Lipoproteins	Activates acetate so that it can be used for lipid synthesis or for energy generation (By similarity)	10
Agpat5	1-acylglycerol-3-phosphate O-acyltransferase 5 (lysophosphatidic acid acyltransferase, epsilon)	Metabolism of Lipids & Lipoproteins	Converts lysophosphatidic acid (LPA) into phosphatidic acid by incorporating an acyl moiety at the sn-2 position of the glycerol backbone (By similarity)	8
Asah2	N-acylsphingosine amidohydrolase 2	Metabolism of Lipids & Lipoproteins	Hydrolyzes the sphingolipid ceramide into sphingosine and free fatty acid at an optimal pH of 6.5-8.5. Acts as a key regulator of sphingolipid signaling metabolites by generating sphingosine at the cell surface. Acts as a repressor of apoptosis both by reducing C16-ceramide, thereby preventing ceramide-induced apoptosis, and generating sphingosine, a precursor of the antiapoptotic factor sphingos…	19
Cds2	CDP-diacylglycerol synthase (phosphatidate cytidylyltransferase) 2	Metabolism of Lipids & Lipoproteins	Provides CDP-diacylglycerol an important precursor for the synthesis of phosphatidylinositol, phosphatidylglycerol, and cardiolipin (By similarity)	2
Cyb5r1	cytochrome b5 reductase 1	Metabolism of Lipids & Lipoproteins	NADH-cytochrome b5 reductases are involved in desaturation and elongation of fatty acids, cholesterol biosynthesis, drug metabolism, and, in erythrocyte, methemoglobin reduction (By similarity)	1
Cyb5r2	cytochrome b5 reductase 2	Metabolism of Lipids & Lipoproteins	NADH-cytochrome b5 reductases are involved in desaturation and elongation of fatty acids, cholesterol biosynthesis, drug metabolism, and, in erythrocyte, methemoglobin reduction. Responsible for NADH-dependent lucigenin chemiluminescence in spermatozoa by reducing both lucigenin and 2- [4-iodophenyl]-3-[4-nitrophenyl]-5-[2,4-disulfophenyl]-2H tetrazolium monosodium salt (WST-1) (By similarity)	7
Cyb5r3	cytochrome b5 reductase 3	Metabolism of Lipids & Lipoproteins	Desaturation and elongation of fatty acids, cholesterol biosynthesis, drug metabolism, and, in erythrocyte, methemoglobin reduction (By similarity)	15
Cyp11a1	cytochrome P450, family 11, subfamily a, polypeptide 1	Metabolism of Lipids & Lipoproteins	Catalyzes the side-chain cleavage reaction of cholesterol to pregnenolone (By similarity)	9
Cyp11b1	cytochrome P450, family 11, subfamily b, polypeptide 1	Metabolism of Lipids & Lipoproteins	similarity:Belongs to the cytochrome P450 family	15
Cyp11b2	cytochrome P450, family 11, subfamily b, polypeptide 2	Metabolism of Lipids & Lipoproteins	Forms corticosterone from 11-deoxycorticosterone	15
Cyp27a1	cytochrome P450, family 27, subfamily a, polypeptide 1	Metabolism of Lipids & Lipoproteins	Catalyzes the first step in the oxidation of the side chain of sterol intermediates; the 27-hydroxylation of 5-beta- cholestane-3-alpha,7-alpha,12-alpha-triol. Has also a vitamin D3- 25-hydroxylase activity (By similarity)	1
Dmgdh	dimethylglycine dehydrogenase precursor	Metabolism of Lipids & Lipoproteins	catalytic activity:N,N-dimethylglycine + acceptor + H(2)O = sarcosine + formaldehyde + reduced acceptorcofactor:Binds 1 FAD covalently per monomerpathway:Amine and polyamine degradation; betaine degradation; sarcosine from betaine: step 2/2similarity:Belongs to the gcvT family	13
Fabp6	fatty acid binding protein 6	Metabolism of Lipids & Lipoproteins	Ileal protein which stimulates gastric acid and pepsinogen secretion. Seems to be able to bind to bile salts and bilirubins	11
Fdps	farnesyl diphosphate synthetase	Metabolism of Lipids & Lipoproteins	Key enzyme in isoprenoid biosynthesis which catalyzes the formation of farnesyl diphosphate (FPP), a precursor for several classes of essential metabolites including sterols, dolichols, carotenoids, and ubiquinones. FPP also serves as substrate for protein farnesylation and geranylgeranylation. Catalyzes the sequential condensation of isopentenyl pyrophosphate with the allylic pyrophosphates, dim…	3
Gpam	glycerol-3-phosphate acyltransferase, mitochondrial	Metabolism of Lipids & Lipoproteins	Esterifies acyl-group from acyl-ACP to the sn-1 position of glycerol-3-phosphate, an essential step in glycerolipid biosynthesis (By similarity)	19
Gpat2	glycerol-3-phosphate acyltransferase 2, mitochondrial	Metabolism of Lipids & Lipoproteins	Esterifies acyl-group from acyl-ACP to the sn-1 position of glycerol-3-phosphate, an essential step in glycerolipid biosynthesis	2
Hsd3b1	hydroxy-delta-5-steroid dehydrogenase, 3 beta- and steroid delta-isomerase 1	Metabolism of Lipids & Lipoproteins	3-beta-HSD is a bifunctional enzyme, that catalyzes the oxidative conversion of Delta(5)-ene-3-beta-hydroxy steroid, and the oxidative conversion of ketosteroids. The 3-beta-HSD enzymatic system plays a crucial role in the biosynthesis of all classes of hormonal steroids	3
Hsd3b2	hydroxy-delta-5-steroid dehydrogenase, 3 beta- and steroid delta-isomerase 2	Metabolism of Lipids & Lipoproteins	3-beta-HSD is a bifunctional enzyme, that catalyzes the oxidative conversion of Delta(5)-ene-3-beta-hydroxy steroid, and the oxidative conversion of ketosteroids. The 3-beta-HSD enzymatic system plays a crucial role in the biosynthesis of all classes of hormonal steroids	3
Hsd3b3	hydroxy-delta-5-steroid dehydrogenase, 3 beta- and steroid delta-isomerase 3	Metabolism of Lipids & Lipoproteins	3-beta-HSD is a bifunctional enzyme, that catalyzes the oxidative conversion of Delta(5)-ene-3-beta-hydroxy steroid, and the oxidative conversion of ketosteroids. The 3-beta-HSD enzymatic system plays a crucial role in the biosynthesis of all classes of hormonal steroids	3
Hsd3b4	hydroxy-delta-5-steroid dehydrogenase, 3 beta- and steroid delta-isomerase 4	Metabolism of Lipids & Lipoproteins	The 3-beta-HSD enzymatic system plays a crucial role in the biosynthesis of all classes of hormonal steroids. HSD IV can only catalyze the conversion of dihydrotestosterone to 5 alpha- androstanediol in the presence of the cofactor NADPH. Does not function as a isomerase	3
Hsd3b5	hydroxy-delta-5-steroid dehydrogenase, 3 beta- and steroid delta-isomerase 5	Metabolism of Lipids & Lipoproteins	The 3-beta-HSD enzymatic system plays a crucial role in the biosynthesis of all classes of hormonal steroids. HSD V can only catalyze the conversion of dihydrotestosterone to 5 alpha- androstanediol in the presence of the cofactor NADPH. Does not function as a isomerase	3
Hsd3b6	hydroxy-delta-5-steroid dehydrogenase, 3 beta- and steroid delta-isomerase 6	Metabolism of Lipids & Lipoproteins	3-beta-HSD is a bifunctional enzyme, that catalyzes the oxidative conversion of Delta(5)-ene-3-beta-hydroxy steroid, and the oxidative conversion of ketosteroids. The 3-beta-HSD enzymatic system plays a crucial role in the biosynthesis of all classes of hormonal steroids. May be involved in local production of progesterone	3
Lactb	lactamase, beta	Metabolism of Lipids & Lipoproteins	similarity:Belongs to the peptidase S12 familytissue specificity:Expressed predominantly in liver	9
Neu4	sialidase 4	Metabolism of Lipids & Lipoproteins	May function in lysosomal catabolism of sialylated glycoconjugates. Has sialidase activity towards synthetic substrates, such as 2'-(4-methylumbelliferyl)-alpha-D-N- acetylneuraminic acid (4-MU-NANA or 4MU-NeuAc). Has a broad substrate specificity being active on glycoproteins, oligosaccharides and sialylated glycolipids (By similarity)	1
Nudt19	nudix (nucleoside diphosphate linked moiety X)-type motif 19	Metabolism of Lipids & Lipoproteins	Acyl-CoA diphosphatase that mediates the hydrolysis of a wide range of CoA esters, including choloyl-CoA and branched-chain fatty-acyl-CoA esters. At low substrate concentrations medium and long-chain fatty-acyl-CoA esters are the primary substrates	7
Opa3	optic atrophy 3	Metabolism of Lipids & Lipoproteins	May play some role in mitochondrial processes (By similarity)	7
Pisd	phosphatidylserine decarboxylase	Metabolism of Lipids & Lipoproteins	catalytic activity:Phosphatidyl-L-serine = phosphatidylethanolamine + CO(2)cofactor:Pyruvoyl grouppathway:Phospholipid metabolism; phosphatidylethanolamine biosynthesis; phosphatidylethanolamine from CDP-diacylglycerol: step 2/2similarity:Belongs to the phosphatidylserine decarboxylase familysubunit:Heterodimer	5
Prelid3a	PRELI domain containing 3A	Metabolism of Lipids & Lipoproteins	smilarity: similarity:Belongs to the slowmo familysimilarity:Contains 1 PRELI/MSF1 domain	18
Prelid3b	PRELI domain containing 3B	Metabolism of Lipids & Lipoproteins	smilarity: similarity:Belongs to the slowmo familysimilarity:Contains 1 PRELI/MSF1 domain	2
Sardh	sarcosine dehydrogenase	Metabolism of Lipids & Lipoproteins	catalytic activity:Sarcosine + acceptor + H(2)O = glycine + formaldehyde + reduced acceptorcofactor:Binds 1 FAD covalently per monomerpathway:Amine and polyamine degradation; sarcosine degradation; formaldehyde and glycine from sarcosine: step 1/1similarity:Belongs to the gcvT family	2
Serac1	serine active site containing 1	Metabolism of Lipids & Lipoproteins	similarity:Belongs to the SERAC1 familytissue specificity:Testis	17
Slc27a3	solute carrier family 27 (fatty acid transporter), member 3	Metabolism of Lipids & Lipoproteins	Has acyl-CoA ligase activity for long-chain and very- long-chain fatty acids. Does not exhibit fatty acid transport activity	3
Stard7	START domain containing 7	Metabolism of Lipids & Lipoproteins	similarity:Contains 1 START domain	2
Akr1b10	aldo-keto reductase family 1, member B10 (aldose reductase)	Metabolism of Vitamins & Co-Factors	This gene encodes a member of the aldo/keto reductase superfamily, which consists of more than 40 known enzymes and proteins. This member can efficiently reduce aliphatic and aromatic aldehydes, and it is less active on hexoses. It is highly expressed in adrenal gland, small intestine, and colon, and may play an important role in liver carcinogenesis. [provided by RefSeq, Jul 2008],	6
Akr1b7	aldo-keto reductase family 1, member B7	Metabolism of Vitamins & Co-Factors	catalytic activity:Alditol + NAD(P)(+) = aldose + NAD(P)Hfunction:The role of MVDP in sperm maturation and storage may be related to its potential capacity to produce fructose, or MVDP may play an osmoregulatory role by producing sorbitolinduction:Castration resulted in a marked decrease in the level of the mRNA coding for the protein, whereas administration of testosterone to castrated males res…	6
Clybl	citrate lyase beta like	Metabolism of Vitamins & Co-Factors	caution:This organism lacks the other subunits that are necessary for ATP-independent citrate lyase activity. Even though this protein has clear similarity to citrate lyase beta subunit, it is expected to have a somewhat different enzyme activitycofactor:Binds 1 magnesium ion per subunitsimilarity:Belongs to the hpcH/hpaI aldolase family. Citrate lyase beta subunit-like subfamilytissue specificit…	14
Coasy	Coenzyme A synthase	Metabolism of Vitamins & Co-Factors	Bifunctional enzyme that catalyzes the fourth and fifth sequential steps of CoA biosynthetic pathway. The fourth reaction is catalyzed by the phosphopantetheine adenylyltransferase, coded by the coaD domain; the fifth reaction is catalyzed by the dephospho-CoA kinase, coded by the coaE domain. May act as a point of CoA biosynthesis regulation	11
Cyb5a	cytochrome b5 type A (microsomal)	Metabolism of Vitamins & Co-Factors	Cytochrome b5 is a membrane bound hemoprotein which function as an electron carrier for several membrane bound oxygenases. It is also involved in several steps of the sterol biosynthesis pathway, particularly in the C-5 double bond introduction during the C-5 desaturation	18
Cyb5b	cytochrome b5 type B	Metabolism of Vitamins & Co-Factors	Cytochrome b5 is a membrane bound hemoprotein which function as an electron carrier for several membrane bound oxygenases (By similarity)	8
Cyp24a1	cytochrome P450, family 24, subfamily a, polypeptide 1	Metabolism of Vitamins & Co-Factors	Has a role in maintaining calcium homeostasis. Catalyzes the NADPH-dependent 24-hydroxylation of calcidiol (25- hydroxyvitamin D(3)) and calcitriol (1-alpha,25-dihydroxyvitamin D(3)). The enzyme can perform up to 6 rounds of hydroxylation of calcitriol leading to calcitroic acid	2
Cyp27b1	cytochrome P450, family 27, subfamily b, polypeptide 1	Metabolism of Vitamins & Co-Factors	Catalyzes the conversion of 25-hydroxyvitamin D3 (25(OH)D) to 1-alpha,25-dihydroxyvitamin D3 (1,25(OH)2D) plays an important role in normal bone growth, calcium metabolism, and tissue differentiation	10
Dhrs2	dehydrogenase/reductase member 2	Metabolism of Vitamins & Co-Factors	similarity: This gene encodes a member of the short-chain dehydrogenases/reductases (SDR) family, which has over 46,000 members. Members of this family are enzymes that metabolize many different compounds, such as steroid hormones, prostaglandins, retinoids, lipids and xenobiotics.	14
Dhrs4	dehydrogenase/reductase (SDR family) member 4	Metabolism of Vitamins & Co-Factors	catalytic activity:R-CHOH-R' + NADP(+) = R-CO-R' + NADPHfunction:Reduces all-trans-retinal and 9-cis retinal. Can also catalyze the oxidation of all-trans-retinol with NADP as co-factor, but with much lower efficiency. Reduces alkyl phenyl ketones and alpha-dicarbonyl compounds with aromatic rings, such as pyrimidine-4-aldehyde, 3-benzoylpyridine, 4-benzoylpyridine, menadione and 4-hexanoylpyridi…	14
Mmaa	methylmalonic aciduria (cobalamin deficiency) type A	Metabolism of Vitamins & Co-Factors	function:May be involved in the transport of cobalamin (Cbl) into mitochondria for the final steps of adenosylcobalamin (AdoCbl) synthesispathway:Cofactor biosynthesis; adenosylcobalamin biosynthesissimilarity:Belongs to the argK family	8
Mmab	methylmalonic aciduria (cobalamin deficiency) cblB type homolog (human)	Metabolism of Vitamins & Co-Factors	catalytic activity:ATP + cob(I)yrinic acid a,c-diamide = triphosphate + adenosylcob(III)yrinic acid a,c-diamidecatalytic activity:ATP + cobinamide = triphosphate + adenosylcobinamidepathway:Cofactor biosynthesis; adenosylcobalamin biosynthesis; adenosylcobalamin from cob(II)yrinic acid a,c-diamide: step 2/7similarity:Belongs to the Cob(I)alamin adenosyltransferase familysubunit:Homotrimer	5
Mmadhc	methylmalonic aciduria (cobalamin deficiency) cblD type, with homocystinuria	Metabolism of Vitamins & Co-Factors	similarity: This gene encodes a mitochondrial protein that is involved in an early step of vitamin B12 metabolism. Vitamin B12 (cobalamin) is essential for normal development and survival in humans. Mutations in this gene cause methylmalonic aciduria and homocystinuria type cblD (MMADHC), a disorder of cobalamin metabolism that is characterized by decreased levels of the coenzymes adenosylcobalam…	2
Naxd	NAD(P)HX dehydratase	Metabolism of Vitamins & Co-Factors	similarity:Belongs to the YjeF familysimilarity:Contains 1 YjeF C-terminal domain	8
Naxe	NAD(P)HX epimerase	Metabolism of Vitamins & Co-Factors	The product of this gene interacts with apolipoprotein A-I (apoA-I), the major apolipoprotein of high-density lipoproteins (HDLs). It is secreted into some bodily fluids, and its synthesis and secretion are stimulated in vitro by incubating cells with apoA-I. The human genome contains related pseudogenes. [provided by RefSeq, Jul 2008],	3
Nmnat3	nicotinamide nucleotide adenylyltransferase 3	Metabolism of Vitamins & Co-Factors	Catalyzes the formation of NAD(+) from nicotinamide mononucleotide (NMN) and ATP. Can also use the deamidated form; nicotinic acid mononucleotide (NaMN) as substrate with the same efficiency. Can use triazofurin monophosphate (TrMP) as substrate. Can also use GTP and ITP as nucleotide donors. Also catalyzes the reverse reaction, i.e. the pyrophosphorolytic cleavage of NAD(+). For the pyrophosphor…	9
Pank2	pantothenate kinase 2	Metabolism of Vitamins & Co-Factors	miscellaneous:The sequence shown here is derived from an EMBL/GenBank/DDBJ third party annotation (TPA) entry	2
Rdh13	retinol dehydrogenase 13 (all-trans and 9-cis)	Metabolism of Vitamins & Co-Factors	This gene encodes a mitochondrial short-chain dehydrogenase/reductase, which catalyzes the reduction and oxidation of retinoids. The encoded enzyme may function in retinoic acid production and may also protect the mitochondria against oxidative stress.	7
Slc16a7	solute carrier family 16 (monocarboxylic acid transporters), member 7	Mitochondrial Carrier	Proton-linked monocarboxylate transporter. Catalyzes the rapid transport across the plasma membrane of many monocarboxylates such as lactate, pyruvate, branched-chain oxo acids derived from leucine, valine and isoleucine, and the ketone bodies acetoacetate, beta-hydroxybutyrate and acetate. MCT2 is a high affinity pyruvate transporter	10
Slc22a4	solute carrier family 22 (organic cation transporter), member 4	Mitochondrial Carrier	Sodium-ion dependent, low affinity carnitine transporter. Probably transports one sodium ion with one molecule of carnitine. Also transports organic cations such as tetraethylammonium (TEA) without the involvement of sodium. Relative uptake activity ratio of carnitine to TEA is 1.78	11
Slc25a1	solute carrier family 25 (mitochondrial carrier, citrate transporter), member 1	Mitochondrial Carrier	similarity:Belongs to the mitochondrial carrier familysimilarity:Contains 3 Solcar repeats	16
Slc25a10	solute carrier family 25 (mitochondrial carrier, dicarboxylate transporter), member 10	Mitochondrial Carrier	function:Involved in translocation of malonate, malate and succinate in exchange for phosphate, sulfate, sulfite or thiosulfate across mitochondrial inner membranesimilarity:Belongs to the mitochondrial carrier familysimilarity:Contains 3 Solcar repeatstissue specificity:Expressed at very high levels in white adipocytes	11
Slc25a11	solute carrier family 25 (mitochondrial carrier oxoglutarate carrier), member 11	Mitochondrial Carrier	Catalyzes the transport of 2-oxoglutarate across the inner mitochondrial membrane in an electroneutral exchange for malate or other dicarboxylic acids, and plays an important role in several metabolic processes, including the malate-aspartate shuttle, the oxoglutarate/isocitrate shuttle, in gluconeogenesis from lactate, and in nitrogen metabolism (By similarity)	11
Slc25a14	solute carrier family 25 (mitochondrial carrier, brain), member 14	Mitochondrial Carrier	Participates in the mitochondrial proton leak measured in brain mitochondria	X
Slc25a15	solute carrier family 25 (mitochondrial carrier ornithine transporter), member 15	Mitochondrial Carrier	Ornithine transport across inner mitochondrial membrane, from the cytoplasm to the matrix	8
Slc25a16	solute carrier family 25 (mitochondrial carrier, Graves disease autoantigen), member 16	Mitochondrial Carrier	Required for the accumulation of coenzyme A in the mitochondrial matrix (By similarity)	10
Slc25a18	solute carrier family 25 (mitochondrial carrier), member 18	Mitochondrial Carrier	Involved in the transport of glutamate across the inner mitochondrial membrane. Glutamate is cotransported with H(+) (By similarity)	6
Slc25a19	solute carrier family 25 (mitochondrial thiamine pyrophosphate carrier), member 19	Mitochondrial Carrier	Mitochondrial transporter mediating uptake of thiamine pyrophosphate (ThPP) into mitochondria (By similarity)	11
Slc25a2	solute carrier family 25 (mitochondrial carrier, ornithine transporter) member 2	Mitochondrial Carrier	similarity:Belongs to the mitochondrial carrier familysimilarity:Contains 3 Solcar repeats	18
Slc25a20	solute carrier family 25 (mitochondrial carnitine/acylcarnitine translocase), member 20	Mitochondrial Carrier	Mediates the transport of acylcarnitines of different length across the mitochondrial inner membrane from the cytosol to the mitochondrial matrix for their oxidation by the mitochondrial fatty acid-oxidation pathway (By similarity)	9
Slc25a21	solute carrier family 25 (mitochondrial oxodicarboxylate carrier), member 21	Mitochondrial Carrier	Transports C5-C7 oxodicarboxylates across the inner membranes of mitochondria. Can transport 2-oxoadipate, 2- oxoglutarate, adipate, glutarate, and to a lesser extent, pimelate, 2-oxopimelate, 2-aminoadipate, oxaloacetate, and citrate (By similarity)	12
Slc25a22	solute carrier family 25 (mitochondrial carrier, glutamate), member 22	Mitochondrial Carrier	Involved in the transport of glutamate across the inner mitochondrial membrane. Glutamate is cotransported with H(+) (By similarity)	7
Slc25a23	solute carrier family 25 (mitochondrial carrier; phosphate carrier), member 23	Mitochondrial Carrier	Calcium-dependent mitochondrial solute carrier. Mitochondrial solute carriers shuttle metabolites, nucleotides, and cofactors through the mitochondrial inner membrane. May act as a ATP-Mg/Pi exchanger that mediates the transport of Mg-ATP in exchange for phosphate, catalyzing the net uptake or efflux of adenine nucleotides into or from the mitochondria (By similarity)	17
Slc25a24	solute carrier family 25 (mitochondrial carrier, phosphate carrier), member 24	Mitochondrial Carrier	Calcium-dependent mitochondrial solute carrier. Mitochondrial solute carriers shuttle metabolites, nucleotides, and cofactors through the mitochondrial inner membrane. May act as a ATP-Mg/Pi exchanger that mediates the transport of Mg-ATP in exchange for phosphate, catalyzing the net uptake or efflux of adenine nucleotides into or from the mitochondria (By similarity)	3
Slc25a25	solute carrier family 25 (mitochondrial carrier, phosphate carrier), member 25	Mitochondrial Carrier	function:Calcium-dependent mitochondrial solute carrier. Mitochondrial solute carriers shuttle metabolites, nucleotides, and cofactors through the mitochondrial inner membrane. May act as a ATP-Mg/Pi exchanger that mediates the transport of Mg-ATP in exchange for phosphate, catalyzing the net uptake or efflux of adenine nucleotides into or from the mitochondriasimilarity:Belongs to the mitochondr…	2
Slc25a26	solute carrier family 25 (mitochondrial carrier, phosphate carrier), member 26	Mitochondrial Carrier	Mitochondrial solute carriers shuttle metabolites, nucleotides, and cofactors through the mitochondrial inner membrane. Specifically mediates the transport of S- adenosylmethionine (SAM) into the mitochondria (By similarity)	6
Slc25a27	solute carrier family 25, member 27	Mitochondrial Carrier	similarity:Belongs to the mitochondrial carrier family	17
Slc25a29	solute carrier family 25 (mitochondrial carrier, palmitoylcarnitine transporter), member 29	Mitochondrial Carrier	Has palmitoylcarnitine transporting activity	12
Slc25a3	solute carrier family 25 (mitochondrial carrier, phosphate carrier), member 3	Mitochondrial Carrier	Transport of phosphate groups from the cytosol to mitochondrial matrix. Phosphate is cotransported with H(+) (By similarity)	10
Slc25a30	solute carrier family 25, member 30	Mitochondrial Carrier	function:Probable transporterinduction:Up-regulated during fasting and in the regenerative phase following renal tubular injurysimilarity:Belongs to the mitochondrial carrier familysimilarity:Contains 3 Solcar repeatstissue specificity:Present in kidney (at protein level). Expressed predominantly within the kidney cortex in the proximal and distal tubules and at lower levels in the testis and whi…	14
Slc25a33	solute carrier family 25, member 33	Mitochondrial Carrier	Probable mitochondrial transporter which participates in dendritic cell endocytosis. May associate with mitochondrial oxidative phosphorylation (By similarity)	4
Slc25a34	solute carrier family 25, member 34	Mitochondrial Carrier	similarity:Belongs to the mitochondrial carrier familysimilarity:Contains 3 Solcar repeats	4
Slc25a35	solute carrier family 25, member 35	Mitochondrial Carrier	similarity:Belongs to the mitochondrial carrier familysimilarity:Contains 3 Solcar repeats	11
Slc25a36	solute carrier family 25, member 36	Mitochondrial Carrier	similarity:Belongs to the mitochondrial carrier familysimilarity:Contains 3 Solcar repeats	9
Slc25a38	solute carrier family 25, member 38	Mitochondrial Carrier	similarity:Belongs to the mitochondrial carrier familysimilarity:Contains 3 Solcar repeats	9
Slc25a39	solute carrier family 25, member 39	Mitochondrial Carrier	similarity:Belongs to the mitochondrial carrier familysimilarity:Contains 3 Solcar repeats	11
Slc25a40	solute carrier family 25, member 40	Mitochondrial Carrier	similarity:Belongs to the mitochondrial carrier familysimilarity:Contains 3 Solcar repeats	5
Slc25a41	solute carrier family 25, member 41	Mitochondrial Carrier	similarity:Belongs to the mitochondrial carrier familysimilarity:Contains 3 Solcar repeats	17
Slc25a42	solute carrier family 25, member 42	Mitochondrial Carrier	similarity:Belongs to the mitochondrial carrier familysimilarity:Contains 3 Solcar repeats	8
Slc25a43	solute carrier family 25, member 43	Mitochondrial Carrier	similarity:Belongs to the mitochondrial carrier familysimilarity:Contains 3 Solcar repeats	X
Slc25a44	solute carrier family 25, member 44	Mitochondrial Carrier	similarity:Belongs to the mitochondrial carrier familysimilarity:Contains 3 Solcar repeats	3
Slc25a45	solute carrier family 25, member 45	Mitochondrial Carrier	similarity:Belongs to the mitochondrial carrier familysimilarity:Contains 3 Solcar repeats	19
Slc25a47	solute carrier family 25, member 47	Mitochondrial Carrier	Uncoupling protein which may catalyze the physiological 'proton leak' in liver (By similarity)	12
Slc25a48	solute carrier family 25, member 48	Mitochondrial Carrier	similarity:Belongs to the mitochondrial carrier familysimilarity:Contains 3 Solcar repeats	13
Slc25a51	solute carrier family 25, member 51	Mitochondrial Carrier	similarity:Belongs to the mitochondrial carrier familysimilarity:Contains 3 Solcar repeats	4
Slc25a53	solute carrier family 25, member 53	Mitochondrial Carrier	similarity:Belongs to the mitochondrial carrier family	X
Slc27a1	solute carrier family 27 (fatty acid transporter), member 1	Mitochondrial Carrier	Involved in translocation of long-chain fatty acids (LFCA) across the plasma membrane. The LFCA import appears to be hormone-regulated in a tissue-specific manner. In adipocytes, but not myocytes, insulin induces a rapid translocation of FatP1 from intracellular compartments to the plasma membrane, paralleled by increased LFCA uptake. May act directly as a bona fide transporter, or alternatively,…	8
Slc29a1	solute carrier family 29 (nucleoside transporters), member 1	Mitochondrial Carrier	Mediates both influx and efflux of nucleosides across the membrane (equilibrative transporter). It is sensitive (ES) to low concentrations of the inhibitor nitrobenzylmercaptopurine riboside (NBMPR) and is sodium-independent. It has a higher affinity for adenosine. Resistant to dipyridamole and dilazep inhibition (anticancer chemotherapeutics drugs)	17
Slc3a1	solute carrier family 3, member 1	Mitochondrial Carrier	Mitochondrial carrier protein involved in transmembrane transport	17
Slc44a1	solute carrier family 44, member 1	Mitochondrial Carrier	function:Probable choline transporter. May be involved in membrane synthesis and myelin productionsimilarity:Belongs to the CTL (choline transporter-like) familytissue specificity:Specifically abundant in skeletal muscle (at protein level)	4
Ucp1	uncoupling protein 1 (mitochondrial, proton carrier)	Mitochondrial Carrier	UCP are mitochondrial transporter proteins that create proton leaks across the inner mitochondrial membrane, thus uncoupling oxidative phosphorylation from ATP synthesis. As a result, energy is dissipated in the form of heat	8
Ucp2	uncoupling protein 2 (mitochondrial, proton carrier)	Mitochondrial Carrier	UCP are mitochondrial transporter proteins that create proton leaks across the inner mitochondrial membrane, thus uncoupling oxidative phosphorylation from ATP synthesis. As a result, energy is dissipated in the form of heat (By similarity)	7
Ucp3	uncoupling protein 3 (mitochondrial, proton carrier)	Mitochondrial Carrier	UCP are mitochondrial transporter proteins that create proton leaks across the inner mitochondrial membrane, thus uncoupling oxidative phosphorylation. As a result, energy is dissipated in the form of heat. May play a role in the modulation of tissue respiratory control. Participates in thermogenesis and energy balance (By similarity)	7
Actr2	ARP2 actin-related protein 2	Mitochondrial Dynamics	The specific function of this gene has not yet been determined; however, the protein it encodes is known to be a major constituent of the ARP2/3 complex. This complex is located at the cell surface and is essential to cell shape and motility through lamellipodial actin assembly and protrusion.	11
Afg3l2	AFG3-like AAA ATPase 2	Mitochondrial Dynamics	Putative ATP-dependent protease (By similarity)	18
Agtpbp1	ATP/GTP binding protein 1	Mitochondrial Dynamics	cofactor:Binds 1 zinc ion per subunit developmental stage:Highly expressed in differentiating neurons. From E16.5, expression is widespread in brain, spinal cord, and peripheral nervous tissue. Within the developing CNS, expression is restricted to regions of brain and spinal cord containing differentiating neuronsdisease:Defects in Agtpbp1 are a cause of Purkinje cell degeneration (pcd). The cla…	13
Apoo	apolipoprotein O	Mitochondrial Dynamics	Promotes cholesterol efflux from macrophage cells. Detected in HDL, LDL and VLDL. Secreted by a microsomal triglyceride transfer protein (MTTP)-dependent mechanism, probably as a VLDL-associated protein that is subsequently transferred to HDL. May be involved in myocardium-protective mechanisms against lipid accumulation	X
Apool	apolipoprotein O-like	Mitochondrial Dynamics	similarity:Belongs to the apolipoprotein O family	X
Arpc3	actin related protein 2/3 complex subunit 3	Mitochondrial Dynamics	This gene encodes one of seven subunits of the human Arp2/3 protein complex. The Arp2/3 protein complex has been conserved through evolution and is implicated in the control of actin polymerization in cells.	5
Arpc5	actin related protein 2/3 complex, subunit 5	Mitochondrial Dynamics	This gene encodes one of seven subunits of the human Arp2/3 protein complex. The Arp2/3 protein complex has been implicated in the control of actin polymerization in cells and has been conserved through evolution. The exact role of the protein encoded by this gene, the p16 subunit, has yet to be determined.	1
Arpc5l	actin related protein 2/3 complex, subunit 5-like	Mitochondrial Dynamics	May function as component of the Arp2/3 complex which is involved in regulation of actin polymerization and together with an activating nucleation-promoting factor (NPF) mediates the formation of branched actin networks.	2
Atad3a	ATPase family, AAA domain containing 3A	Mitochondrial Dynamics	similarity:Belongs to the AAA ATPase family	4
Chchd10	coiled-coil-helix-coiled-coil-helix domain containing 10	Mitochondrial Dynamics	similarity: This gene encodes a mitochondrial protein that is enriched at cristae junctions in the intermembrane space. It may play a role in cristae morphology maintenance or oxidative phosphorylation. Mutations in this gene cause frontotemporal dementia and/or amyotrophic lateral sclerosis-2. Alternative splicing of this gene results in multiple transcript variants. Related pseudogenes have bee…	10
Chchd3	coiled-coil-helix-coiled-coil-helix domain containing 3	Mitochondrial Dynamics	similarity:Contains 1 CHCH domain	6
Chchd6	coiled-coil-helix-coiled-coil-helix domain containing 6	Mitochondrial Dynamics	similarity:Contains 1 CHCH domain	6
Dnm1l	dynamin 1-like	Mitochondrial Dynamics	Functions in mitochondrial and peroxisomal division probably by regulating membrane fission. Enzyme hydrolyzing GTP that oligomerizes to form ring-like structures and is able to remodel membranes. May also play a role on organelles of the secretory pathway (By similarity)	16
Fis1	fission, mitochondrial 1	Mitochondrial Dynamics	domain:The C-terminus is required for mitochondrial or peroxisomal localization, while the N-terminus is necessary for mitochondrial or peroxisomal fission, localization and regulation of the interaction with DNM1Lfunction:Promotes the fragmentation of the mitochondrial network and its perinuclear clustering. Can induce cytochrome c release from the mitochondrion to the cytosol, ultimately leadin…	5
Fundc1	FUN14 domain containing 1	Mitochondrial Dynamics	similarity:Belongs to the FUN14 family	X
Fundc2	FUN14 domain containing 2	Mitochondrial Dynamics	similarity:Belongs to the FUN14 family	X
Gdap1	ganglioside-induced differentiation-associated-protein 1	Mitochondrial Dynamics	May function in a signal transduction pathway responsible for ganglioside-induced neurite differentiation. May also have a role in protecting myelin membranes against free radical-mediated damage	1
Immt	inner membrane protein, mitochondrial	Mitochondrial Dynamics	sequence caution:Translation N-terminally extended	6
Kif1b	kinesin family member 1B	Mitochondrial Dynamics	Motor for anterograde transport of mitochondria. Has a microtubule plus end-directed motility	4
Kif1bp	KIF1 binding protein	Mitochondrial Dynamics	Required for organization of axonal microtubules, and axonal outgrowth and maintenance during peripheral and central nervous system development. Regulates mitochondrial transport by modulating KIF1B motor activity (By similarity)	10
Kif5b	kinesin family member 5B	Mitochondrial Dynamics	Microtubule-dependent motor required for normal distribution of mitochondria and lysosomes. May be involved in the mechanisms of growth arrest induced by exposure to DNA-damaging drugs or by cellular senescence	18
Lyrm1	LYR motif containing 1	Mitochondrial Dynamics	similarity:Belongs to the complex I LYR family	7
Map1lc3a	microtubule-associated protein 1 light chain 3 alpha	Mitochondrial Dynamics	function:Probably involved in formation of autophagosomal vacuoles (autophagosomes)PTM:The precursor molecule is cleaved by APG4B/ATG4B to form the cytosolic form, LC3-I. This is activated by APG7L/ATG7, transferred to ATG3 and conjugated to phospholipid to form the membrane-bound form, LC3-IIsimilarity:Belongs to the MAP1 LC3 familysubcellular location:LC3-II binds to the autophagic membranessub…	2
2005-03-01	membrane-associated ring finger (C3HC4) 5	Mitochondrial Dynamics	domain:The RING-CH-type zinc finger domain is required for E3 ligase activityfunction:Mitochondrial E3 ubiquitin-protein ligase that plays a crucial role in the control of mitochondrial morphology. Promotes ubiquitination of DRP1. E3 ubiquitin ligases accept ubiquitin from an E2 ubiquitin-conjugating enzyme in the form of a thioester and then directly transfer the ubiquitin to targeted substrates…	19
Mff	mitochondrial fission factor	Mitochondrial Dynamics	Plays a role in mitochondrial and peroxisomal fission (By similarity)	1
Mfn1	mitofusin 1	Mitochondrial Dynamics	Essential transmembrane GTPase, which mediates mitochondrial fusion. Fusion of mitochondria occurs in many cell types and constitutes an important step in mitochondria morphology, which is balanced between fusion and fission. MFN1 acts independently of the cytoskeleton. Overexpression induces the formation of mitochondrial networks	3
Mfn2	mitofusin 2	Mitochondrial Dynamics	Essential transmembrane GTPase, which mediates mitochondrial fusion. Fusion of mitochondria occurs in many cell types and constitutes an important step in mitochondria morphology, which is balanced between fusion and fission. MFN2 acts independently of the cytoskeleton. It therefore plays a central role in mitochondrial metabolism and may be associated with obesity and/or apoptosis processes. Ove…	4
Mgarp	mitochondria localized glutamic acid rich protein	Mitochondrial Dynamics	similarity: tissue specificity:Found in ovary and corneal endothelial cells	3
Micos10	mitochondrial contact site and cristae organizing system subunit 10	Mitochondrial Dynamics	cristae formation; MICOS complex	4
Micos13	mitochondrial contact site and cristae organizing system subunit 13	Mitochondrial Dynamics	cristae formation; MICOS complex	17
Mief1	mitochondrial elongation factor 1	Mitochondrial Dynamics	similarity:Belongs to the SMCR7 family	15
Mief2	mitochondrial elongation factor 2	Mitochondrial Dynamics	similarity:Belongs to the SMCR7 family	11
Msto1	misato 1, mitochondrial distribution and morphology regulator	Mitochondrial Dynamics	Involved in the regulation of mitochondrial distribution and morphology (By similarity)	3
Mtfp1	mitochondrial fission process 1	Mitochondrial Dynamics	Essential for cell viability. May have a role in maintaining the integrity of the mitochondrial network. Loss-of- function leads to apoptosis (By similarity)	11
Mtfr1	mitochondrial fission regulator 1	Mitochondrial Dynamics	Promote mitochondrial fission (By similarity)	3
Mtfr1l	mitochondrial fission regulator 1-like	Mitochondrial Dynamics	similarity:Belongs to the MTFR1/FAM54 family	4
Mtfr2	mitochondrial fission regulator 2	Mitochondrial Dynamics	May play a role in mitochondrial aerobic respiration essentially in the testis. Can also promote mitochondrial fission	10
Oma1	OMA1 zinc metallopeptidase	Mitochondrial Dynamics	Mitochondrial protease (By similarity)	4
Opa1	OPA1, mitochondrial dynamin like GTPase	Mitochondrial Dynamics	Dynamin-related GTPase required for mitochondrial fusion and regulation of apoptosis. May form a diffusion barrier for proteins stored in mitochondrial cristae. Proteolytic processing in response to intrinsic apoptotic signals may lead to disassembly of OPA1 oligomers and release of the caspase activator cytochrome C (CYCS) into the mitochondrial intermembrane space	16
Phb2	prohibitin 2	Mitochondrial Dynamics	Acts as a mediator of transcriptional repression by nuclear hormone receptors via recruitment of histone deacetylases. Functions as an estrogen receptor (ER)-selective coregulator that potentiates the inhibitory activities of antiestrogens and represses the activity of estrogens. Competes with NCOA1 for modulation of ER transcriptional activity. Probably involved in regulating mitochondrial respi…	6
Pkia	protein kinase inhibitor, alpha	Mitochondrial Dynamics	Extremely potent competitive inhibitor of cAMP-dependent protein kinase activity, this protein interacts with the catalytic subunit of the enzyme after the cAMP-induced dissociation of its regulatory chains	3
Pld6	phospholipase D family, member 6	Mitochondrial Dynamics	catalytic activity:A phosphatidylcholine + H(2)O = choline + a phosphatidatesimilarity:Belongs to the phospholipase D familysimilarity:Contains 1 PLD phosphodiesterase domain	11
Rhot1	ras homolog family member T1	Mitochondrial Dynamics	function:Mitochondrial GTPase involved in mitochondrial trafficking. Probably involved in control of anterograde transport of mitochondria and their subcellular distributionsimilarity:Belongs to the mitochondrial Rho GTPase familysimilarity:Contains 2 EF-hand domainssimilarity:Contains 2 Miro domainssubunit:Interacts with the kinesin-binding proteins TRAK1/OIP106 and TRAK2/GRIF1, forming a link b…	11
Rhot2	ras homolog family member T2	Mitochondrial Dynamics	Mitochondrial GTPase involved in mitochondrial trafficking. Probably involved in control of anterograde transport of mitochondria and their subcellular distribution (By similarity)	17
Sh3glb1	SH3-domain GRB2-like B1 (endophilin)	Mitochondrial Dynamics	May be required for normal outer mitochondrial membrane dynamics. Required for coatomer-mediated retrograde transport in certain cells. May recruit other proteins to membranes with high curvature. May promote membrane fusion	3
Slc25a31	solute carrier family 25 (mitochondrial carrier; adenine nucleotide translocator), member 31	Mitochondrial Dynamics	Catalyzes the exchange of ADP and ATP across the mitochondrial inner membrane. May serve to mediate energy generating and energy consuming processes in the distal flagellum, possibly as a nucleotide shuttle between flagellar glycolysis, protein phosphorylation and mechanisms of motility	3
Slc25a4	solute carrier family 25 (mitochondrial carrier, adenine nucleotide translocator), member 4	Mitochondrial Dynamics	Catalyzes the exchange of ADP and ATP across the mitochondrial inner membrane	8
Slc25a46	solute carrier family 25, member 46	Mitochondrial Dynamics	similarity:Belongs to the mitochondrial carrier familysimilarity:Contains 2 Solcar repeats	18
Slc25a5	solute carrier family 25 (mitochondrial carrier, adenine nucleotide translocator), member 5	Mitochondrial Dynamics	Catalyzes the exchange of ADP and ATP across the mitochondrial inner membrane	X
Spg7	SPG7, paraplegin matrix AAA peptidase subunit	Mitochondrial Dynamics	Putative ATP-dependent protease (By similarity)	8
Sqstm1	sequestosome 1	Mitochondrial Dynamics	Adapter protein which binds ubiquitin and may regulate the activation of NFKB1 by TNF-alpha, nerve growth factor (NGF) and interleukin-1. May play a role in titin/TTN downstream signaling in muscle cells. May regulate signaling cascades through ubiquitination. May be involved in cell differentiation, apoptosis, immune response and regulation of K(+) channels	11
Stoml2	stomatin (Epb7.2)-like 2	Mitochondrial Dynamics	similarity:Belongs to the band 7/mec-2 familysubcellular location:Associated with the cytoskeletonsubunit:Interacts with CACNA2D2	4
Sybu	syntabulin (syntaxin-interacting)	Mitochondrial Dynamics	function:Part of a kinesin motor-adapter complex that is critical for the anterograde axonal transport of active zone components and contributes to activity-dependent presynaptic assembly during neuronal developmentsubcellular location:Colocalizes with syntaxin vesicles along microtubules in neuronal processessubunit:Interacts with STX1A and KIF5B	15
Tcaim	T cell activation inhibitor, mitochondrial	Mitochondrial Dynamics	similarity: mitochondrial protein regulating in T-cell activation	9
Tmem11	transmembrane protein 11	Mitochondrial Dynamics	similarity:Belongs to the TMEM11 family	11
Trak1	trafficking protein, kinesin binding 1	Mitochondrial Dynamics	similarity: PTM:O-glycosylatedsimilarity:Contains 1 HAP1 N-terminal domainsubunit:Interacts with O-GlcNAc transferase. Interacts with RHOT1/Miro-1 and RHOT2/Miro-2tissue specificity:High expression in spinal cord and moderate expression in all other tissues and specific brain regions examined. Expressed in all cell lines examined	9
Trak2	trafficking protein, kinesin binding 2	Mitochondrial Dynamics	similarity: PTM:O-glycosylatedsimilarity:Contains 1 HAP1 N-terminal domainsubunit:Interacts with GABA-A receptor and O-GlcNAc transferase (By similarity). Interacts with RHOT1/Miro-1 and RHOT2/Miro-2tissue specificity:Widely expressed, with highest expression in heart	1
Usp30	ubiquitin specific peptidase 30	Mitochondrial Dynamics	May participate in the maintenance of mitochondrial morphology (By similarity)	5
Wdr81	WD repeat domain 81	Mitochondrial Dynamics	similarity:Contains 5 WD repeats	11
Akap1	A kinase (PRKA) anchor protein 1	Mitochondrial Signaling	domain:RII-alpha binding site, predicted to form an amphipathic helix, could participate in protein-protein interactions with a complementary surface on the R-subunit dimerfunction:Differentially targeted protein that binds to type I and II regulatory subunits of protein kinase A. Anchors them to the cytoplasmic face of the mitochondrial outer membrane or allows them to reside in the endoplasmic …	11
Akap10	A kinase (PRKA) anchor protein 10	Mitochondrial Signaling	domain:RII-alpha binding site, predicted to form an amphipathic helix, could participate in protein-protein interactions with a complementary surface on the R-subunit dimerfunction:Differentially targeted protein that binds to type I and II regulatory subunits of protein kinase A and anchors them to the mitochondria or the plasma membrane. Although the physiological relevance between PKA and AKAP…	11
Akt1	thymoma viral proto-oncogene 1	Mitochondrial Signaling	This gene encodes the founding member of the Akt serine-threonine protein kinase gene family that also includes Akt2 and Akt3. This kinase is a major downstream effector of the phosphatidylinositol 3-kinase (PI3K) pathway that mediates the effects of various growth factors such as platelet-derived growth factor (PDGF), epidermal growth factor (EGF), insulin and insulin-like growth factor I (IGF-I…	12
Chchd2	coiled-coil-helix-coiled-coil-helix domain containing 2	Mitochondrial Signaling	similarity:Contains 1 CHCH domain	5
Gsk3b	glycogen synthase kinase 3 beta	Mitochondrial Signaling	similarity: Participates in the Wnt signaling pathway. Implicated in the hormonal control of several regulatory proteins including glycogen synthase, MYB and the transcription factor JUN. Phosphorylates JUN at sites proximal to its DNA-binding domain, thereby reducing its affinity for DNA. Phosphorylates MUC1 in breast cancer cells, and decreases the interaction of MUC1 with CTNNB1/beta-catenin	16
Ide	insulin degrading enzyme	Mitochondrial Signaling	catalytic activity:Degradation of insulin, glucagon and other polypeptides. No action on proteinscofactor:Binds 1 zinc ion per subunitfunction:May play a role in the cellular processing of insulin. May be involved in intercellular peptide signalingsimilarity:Belongs to the peptidase M16 familysubunit:Homodimer	19
Mavs	mitochondrial antiviral signaling protein	Mitochondrial Signaling	Required for innate immune defense against viruses. Acts downstream of DDX58 and IFIH1/MDA5, which detect intracellular dsRNA produced during viral replication, to coordinate pathways leading to the activation of NF-kappa-B, IRF3 and IRF7, and to the subsequent induction of antiviral cytokines such as IFN-beta and RANTES (CCL5). May activate the same pathways following detection of extracellular …	2
Mtor	mechanistic target of rapamycin kinase	Mitochondrial Signaling	similarity: Acts as the target for the cell-cycle arrest and immunosuppressive effects of the FKBP12-rapamycin complex. Part of the TORC2 complex which plays a critical role in AKT1 Ser-473 phosphorylation, and may modulate the phosphorylation of PKCA and regulate actin cytoskeleton organization	4
Nlrx1	NLR family member X1	Mitochondrial Signaling	Participates in antiviral signaling (By similarity)	9
Prkaca	protein kinase, cAMP dependent, catalytic, alpha	Mitochondrial Signaling	Phosphorylates a large number of substrates in the cytoplasm and the nucleus	8
Prkce	protein kinase C, epsilon	Mitochondrial Signaling	catalytic activity:ATP + a protein = ADP + a phosphoproteindomain:The C1 domain, containing the phorbol ester/DAG-type region 1 (C1A) and 2 (C1B), is the diacylglycerol sensor and the C2 domain is a non-calcium binding domainenzyme regulation:Three specific sites; Thr-566 (activation loop of the kinase domain), Thr-710 (turn motif) and Ser-729 (hydrophobic region), need to be phosphorylated for i…	17
Shc1	src homology 2 domain-containing transforming protein C1	Mitochondrial Signaling	Signaling adapter that couples activated growth factor receptors to signaling pathway. Isoform p47 and isoform p52, once phosphorylated, couple activated receptor kinases to Ras via the recruitment of the GRB2/SOS complex and are implicated in the cytoplasmic propagation of mitogenic signals. Isoform p47 and isoform p52 may thus function as initiators of the Ras signaling cascade in various non-n…	3
Sirt1	sirtuin 1	Mitochondrial Signaling	similarity: NAD-dependent deacetylase, which regulates processes such as apoptosis and muscle differentiation by deacetylating key proteins. Deacetylates 'Lys-382' of p53/TP53 and impairs its ability to induce proapoptotic program and modulate cell senescence. Deacetylates TAF1B and thereby represses rDNA transcription by the RNA polymerase I. Involved in HES1- and HEY2- mediated transcriptional …	10
Sirt2	sirtuin 2	Mitochondrial Signaling	NAD-dependent deacetylase, which deacetylates the 'Lys- 40' of alpha-tubulin. Involved in the control of mitotic exit in the cell cycle, probably via its role in the regulation of cytoskeleton. Despite some ability to deacetylate histones in vitro, it is unlikely in vivo (By similarity)	7
Sirt3	sirtuin 3	Mitochondrial Signaling	NAD-dependent deacetylase. Despite some ability to deacetylate histones in vitro, it is unlikely in vivo (By similarity)	7
Sirt4	sirtuin 4	Mitochondrial Signaling	Probable NAD-dependent deacetylase (By similarity)	5
Sirt5	sirtuin 5	Mitochondrial Signaling	Probable NAD-dependent deacetylase (By similarity)	13
Synj2bp	synaptojanin 2 binding protein	Mitochondrial Signaling	Isoform 1 regulates endocytosis of activin type 2 receptor kinases through the Ral/RALBP1-dependent pathway and may be involved in suppression of activin-induced signal transduction. Isoform 2 and isoform 3 show a stimulatory affect on activin- induced signal transduction and enhance activin type 2 expression at the cell surface	12
Ambra1	autophagy/beclin 1 regulator 1	Mitophagy	developmental stage:At E8.5, it is detected throughout the neuroepithelium. At E11.5, it is highly expressed in the ventral-most part of the spinal cord, the encephalic vesicles, the neural retina, the limbs and the dorsal root ganglia. Later, it is expressed in the entire developing nervous system as well as in other tissues. In brain, strong expression is observed in the cortex, hippocampus and…	2
Atg5	autophagy related 5	Mitophagy	The protein encoded by this gene, in combination with autophagy protein 12, functions as an E1-like activating enzyme in a ubiquitin-like conjugating system. The encoded protein is involved in several cellular processes, including autophagic vesicle formation, mitochondrial quality control after oxidative damage, negative regulation of the innate antiviral immune response, lymphocyte development …	10
Atg9b	autophagy related 9B	Mitophagy	This gene functions in the regulation of autophagy, a lysosomal degradation pathway. This gene also functions as an antisense transcript in the posttranscriptional regulation of the endothelial nitric oxide synthase 3 gene, which has 3' overlap with this gene on the opposite strand. Mutations in this gene and disruption of the autophagy process have been associated with multiple cancers. Alternat…	5
Becn1	beclin 1, autophagy related	Mitophagy	This gene encodes a protein that regulates autophagy, a catabolic process of degradation induced by starvation. The encoded protein is a component of the phosphatidylinositol-3-kinase (PI3K) complex which mediates vesicle-trafficking processes. This protein is thought to play a role in multiple cellular processes, including tumorigenesis, neurodegeneration and apoptosis. Alternative splicing resu…	11
Becn2	beclin 2	Mitophagy	involved in autophagy, mitophagy; endosome to lysosome transport; cellular response to nitrogen starvation; autophagosome assembly;	1
Calcoco2	calcium binding and coiled-coil domain 2	Mitophagy	This gene encodes a coiled-coil domain-containing protein. The encoded protein functions as a receptor for ubiquitin-coated bacteria and plays an important role in innate immunity by mediating macroautophagy. Alternatively spliced transcript variants encoding multiple isoforms have been observed for this gene.	11
Cited2	Cbp/p300-interacting transactivator, with Glu/Asp-rich carboxy-terminal domain, 2	Mitophagy	The protein encoded by this gene inhibits transactivation of HIF1A-induced genes by competing with binding of hypoxia-inducible factor 1-alpha to p300-CH1. Mutations in this gene are a cause of cardiac septal defects. Alternatively spliced transcript variants encoding multiple isoforms have been observed for this gene.	10
Gabarap	gamma-aminobutyric acid receptor associated protein	Mitophagy	Ubiquitin-like modifier that plays a role in intracellular transport of GABA(A) receptors and its interaction with the cytoskeleton. Involved in apoptosis. Involved in autophagy. Whereas LC3s are involved in elongation of the phagophore membrane, the GABARAP/GATE-16 subfamily is essential for a later stage in autophagosome maturation.	11
Nbr1	NBR1, autophagy cargo receptor	Mitophagy	The protein encoded by this gene was originally identified as an ovarian tumor antigen monitored in ovarian cancer. The encoded protein contains a B-box/coiled-coil motif, which is present in many genes with transformation potential. It functions as a specific autophagy receptor for the selective autophagic degradation of peroxisomes by forming intracellular inclusions with ubiquitylated autophag…	11
Optn	optineurin	Mitophagy	This gene encodes the coiled-coil containing protein optineurin. Optineurin may play a role in normal-tension glaucoma and adult-onset primary open angle glaucoma. Optineurin interacts with adenovirus E3-14.7K protein and may utilize tumor necrosis factor-alpha or Fas-ligand pathways to mediate apoptosis, inflammation or vasoconstriction. Optineurin may also function in cellular morphogenesis and…	2
Pgam5	phosphoglycerate mutase family member 5	Mitophagy	Displays phosphatase activity for serine/threonine residues, and, dephosphorylates and activates MAP3K5 kinase. Has apparently no phosphoglycerate mutase activity. May be regulator of mitochondrial dynamics. Substrate for a KEAP1-dependent ubiquitin ligase complex. Contributes to the repression of NFE2L2-dependent gene expression. Acts as a central mediator for programmed necrosis induced by TNF,…	5
Pink1	PTEN induced putative kinase 1	Mitophagy	This gene encodes a serine/threonine protein kinase that localizes to mitochondria. It is thought to protect cells from stress-induced mitochondrial dysfunction. Mutations in this gene cause one form of autosomal recessive early-onset Parkinson disease. [provided by RefSeq, Jul 2008],	4
Prkn	parkin RBR E3 ubiquitin protein ligase	Mitophagy	The precise function of this gene is unknown; however, the encoded protein is a component of a multiprotein E3 ubiquitin ligase complex that mediates the targeting of substrate proteins for proteasomal degradation. Mutations in this gene are known to cause Parkinson disease and autosomal recessive juvenile Parkinson disease. Alternative splicing of this gene produces multiple transcript variants …	17
Rab7b	RAB7B, member RAS oncogene family	Mitophagy	Controls vesicular trafficking from endosomes to the trans-Golgi network (TGN). Acts as a negative regulator of TLR9 signaling and can suppress TLR9-triggered TNFA, IL6, and IFNB production in macrophages by promoting TLR9 lysosomal degradation. Also negatively regulates TLR4 signaling in macrophages by promoting lysosomal degradation of TLR4. Promotes megakaryocytic differentiation by increasing…	1
Rras2	related RAS viral (r-ras) oncogene 2	Mitophagy	This gene encodes a member of the R-Ras subfamily of Ras-like small GTPases. The encoded protein associates with the plasma membrane and may function as a signal transducer. This protein may play an important role in activating signal transduction pathways that control cell proliferation. Mutations in this gene are associated with the growth of certain tumors. Pseudogenes of this gene are found o…	7
Tax1bp1	Tax1 (human T cell leukemia virus type I) binding protein 1	Mitophagy	This gene encodes a HTLV-1 tax1 binding protein. The encoded protein interacts with TNFAIP3, and inhibits TNF-induced apoptosis by mediating the TNFAIP3 anti-apoptotic activity. Degradation of this protein by caspase-3-like family proteins is associated with apoptosis induced by TNF. This protein may also have a role in the inhibition of inflammatory signaling pathways. Alternatively spliced tran…	6
Tbc1d15	TBC1 domain family, member 15	Mitophagy	This gene encodes a member of the Ras-like proteins in brain-GTPase activating protein superfamily that share a conserved Tre-2/Bub2/Cdc16 domain. The encoded protein interacts with Ras-like protein in brain 5A and may function as a regulator of intracellular trafficking. Alternate splicing results in multiple transcript variants.	10
Tbk1	TANK-binding kinase 1	Mitophagy	The NF-kappa-B (NFKB) complex of proteins is inhibited by I-kappa-B (IKB) proteins, which inactivate NFKB by trapping it in the cytoplasm. Phosphorylation of serine residues on the IKB proteins by IKB kinases marks them for destruction via the ubiquitination pathway, thereby allowing activation and nuclear translocation of the NFKB complex. The protein encoded by this gene is similar to IKB kinas…	10
Ulk1	unc-51 like kinase 1	Mitophagy	Serine/threonine-protein kinase involved in autophagy in response to starvation. Acts upstream of phosphatidylinositol 3-kinase PIK3C3 to regulate the formation of autophagophores, the precursors of autophagosomes. Part of regulatory feedback loops in autophagy: acts both as a downstream effector and negative regulator of mammalian target of rapamycin complex 1 (mTORC1) via interaction with RPTOR…	5
Usp15	ubiquitin specific peptidase 15	Mitophagy	This gene encodes a member of the ubiquitin specific protease (USP) family of deubiquitinating enzymes. USP enzymes play critical roles in ubiquitin-dependent processes through polyubiquitin chain disassembly and hydrolysis of ubiquitin-substrate bonds. The encoded protein associates with the COP9 signalosome, and also plays a role in transforming growth factor beta signalling through deubiquitin…	10
Usp8	ubiquitin specific peptidase 8	Mitophagy	This gene encodes a protein that belongs to the ubiquitin-specific processing protease family of proteins. The encoded protein is thought to regulate the morphology of the endosome by ubiquitination of proteins on this organelle and is involved in cargo sorting and membrane trafficking at the early endosome stage. This protein is required for the cell to enter the S phase of the cell cycle and al…	2
Arg1	arginase, liver	Nitrogen Metabolism	catalytic activity:L-arginine + H(2)O = L-ornithine + ureacofactor:Binds 2 manganese ions per subunitpathway:Nitrogen metabolism; urea cycle; L-ornithine and urea from L-arginine: step 1/1similarity:Belongs to the arginase familysubunit:Homotrimer	10
Arg2	arginase type II	Nitrogen Metabolism	May play a role in the regulation of extra-urea cycle arginine metabolism and also in down-regulation of nitric oxide synthesis (By similarity)	12
Asl	argininosuccinate lyase	Nitrogen Metabolism	catalytic activity:2-(N(omega)-L-arginino)succinate = fumarate + L-argininepathway:Amino-acid biosynthesis; L-arginine biosynthesis; L-arginine from L-ornithine and carbamoyl phosphate: step 3/3pathway:Nitrogen metabolism; urea cycle; L-arginine and fumarate from N(omega)-(L-arginino)succinic acid: step 1/1similarity:Belongs to the lyase 1 family. Argininosuccinate lyase subfamilysubunit:Homotetr…	5
Car5a	carbonic anhydrase 5a, mitochondrial	Nitrogen Metabolism	Reversible hydration of carbon dioxide	8
Car5b	carbonic anhydrase 5b, mitochondrial	Nitrogen Metabolism	Reversible hydration of carbon dioxide	X
Cps1	carbamoyl-phosphate synthetase 1	Nitrogen Metabolism	Involved in the urea cycle of ureotelic animals where the enzyme plays an important role in removing excess ammonia from the cell	1
Ddah1	dimethylarginine dimethylaminohydrolase 1	Nitrogen Metabolism	catalytic activity:N(omega),N(omega)-dimethyl-L-arginine + H(2)O = dimethylamine + L-citrullinecofactor:Binds 1 zinc ionfunction:Hydrolyzes N(G),N(G)-dimethyl-L-arginine (ADMA) and N(G)-monomethyl-L-arginine (MMA) which act as inhibitors of NOS. Has therefore a role in nitric oxide generationsimilarity:Belongs to the DDAH familysubunit:Monomer	3
Nags	N-acetylglutamate synthase	Nitrogen Metabolism	Plays a role in the regulation of ureagenesis by producing variable amounts of N-acetylglutamate (NAG), thus modulating carbamoylphosphate synthase I (CPSI) activity	11
Otc	ornithine transcarbamylase	Nitrogen Metabolism	catalytic activity:Carbamoyl phosphate + L-ornithine = phosphate + L-citrullinedisease:Defects in Otc are the cause of the Sparse fur (spf) phenotype. Spf mouse have an OTCase with an overall decrease in activity, and altered substrate affinitypathway:Nitrogen metabolism; urea cycle; L-citrulline from L-ornithine and carbamoyl phosphate: step 1/1similarity:Belongs to the ATCase/OTCase familysubun…	X
Ak2	adenylate kinase 2	Nucleotide Metabolism	Catalyzes the reversible transfer of the terminal phosphate group between ATP and AMP. This small ubiquitous enzyme involved in energy metabolism and nucleotide synthesis that is essential for maintenance and cell growth. Plays a key role in hematopoiesis (By similarity)	4
Ak3	adenylate kinase 3	Nucleotide Metabolism	catalytic activity:NTP + AMP = NDP + ADPsimilarity:Belongs to the adenylate kinase familysubunit:Monomer	19
Ak4	adenylate kinase 4	Nucleotide Metabolism	Catalyzes the reversible transfer of the terminal phosphate group between ATP and AMP. May also be active with GTP (By similarity)	4
Atic	5-aminoimidazole-4-carboxamide ribonucleotide formyltransferase/IMP cyclohydrolase	Nucleotide Metabolism	catalytic activity:10-formyltetrahydrofolate + 5-amino-1-(5-phospho-D-ribosyl)imidazole-4-carboxamide = tetrahydrofolate + 5-formamido-1-(5-phospho-D-ribosyl)imidazole-4-carboxamidecatalytic activity:IMP + H(2)O = 5-formamido-1-(5-phospho-D-ribosyl)imidazole-4-carboxamidedomain:The IMP cyclohydrolase activity resides in the N-terminal regionpathway:Purine metabolism; IMP biosynthesis via de novo …	1
Dhodh	dihydroorotate dehydrogenase	Nucleotide Metabolism	catalytic activity:(S)-dihydroorotate + O(2) = orotate + H(2)O(2)cofactor:Binds 1 FAD per subunitpathway:Pyrimidine metabolism; UMP biosynthesis via de novo pathway; UMP from HCO(3)(-): step 4/6similarity:Belongs to the dihydroorotate dehydrogenase family	8
Dtymk	deoxythymidylate kinase	Nucleotide Metabolism	catalytic activity:ATP + dTMP = ADP + dTDPfunction:Catalyzes the conversion of dTMP to dTDPpathway:Pyrimidine metabolism; dTTP biosynthesissimilarity:Belongs to the thymidylate kinase family	1
Dut	deoxyuridine triphosphatase	Nucleotide Metabolism	similarity: This enzyme is involved in nucleotide metabolism: it produces dUMP, the immediate precursor of thymidine nucleotides and it decreases the intracellular concentration of dUTP so that uracil cannot be incorporated into DNA	2
2001-03-01	mitochondrial amidoxime reducing component 1	Nucleotide Metabolism	Probable oxidoreductase (By similarity)	1
2002-03-01	mitochondrial amidoxime reducing component 2	Nucleotide Metabolism	Catalytic component of the benzamidoxime prodrug- converting complex, a complex required to reduce N-hydroxylated structures, such as benzamidoxime (By similarity)	1
Nme1	NME/NM23 nucleoside diphosphate kinase 1	Nucleotide Metabolism	This gene (NME1) was identified because of its reduced mRNA transcript levels in highly metastatic cells. Nucleoside diphosphate kinase (NDK) exists as a hexamer composed of 'A' (encoded by this gene) and 'B' (encoded by NME2) isoforms. Mutations in this gene have been identified in aggressive neuroblastomas. Two transcript variants encoding different isoforms have been found for this gene.	11
Nme4	NME/NM23 nucleoside diphosphate kinase 4	Nucleotide Metabolism	Major role in the synthesis of nucleoside triphosphates other than ATP. The ATP gamma phosphate is transferred to the NDP beta phosphate via a ping-pong mechanism, using a phosphorylated active-site intermediate	17
Nme6	NME/NM23 nucleoside diphosphate kinase 6	Nucleotide Metabolism	Major role in the synthesis of nucleoside triphosphates other than ATP. The ATP gamma phosphate is transferred to the NDP beta phosphate via a ping-pong mechanism, using a phosphorylated active-site intermediate	9
Nudt13	nudix (nucleoside diphosphate linked moiety X)-type motif 13	Nucleotide Metabolism	similarity:Belongs to the Nudix hydrolase familysimilarity:Contains 1 nudix hydrolase domain	14
Nudt9	nudix (nucleoside diphosphate linked moiety X)-type motif 9	Nucleotide Metabolism	Hydrolyzes ADP-ribose (ADPR) to AMP and ribose 5'- phosphate	5
Tyms	thymidylate synthase	Nucleotide Metabolism	catalytic activity:5,10-methylenetetrahydrofolate + dUMP = dihydrofolate + dTMPpathway:Pyrimidine metabolism; dTTP biosynthesissimilarity:Belongs to the thymidylate synthase familysubunit:Homodimer	5
AA467197	expressed sequence AA467197	Oxidative Phosphorylation	developmental stage:First detected at 8 dpc in the ossification center and the spinal cord. From this stage up to birth, expression extends throughout the bone tissue and strong expression is detected in the vertebrae. At 16 dpc, detected in the developing brain, including the prosencephalon, mesencephalon, diencephalon, telencephalon and rhombencephalon, and in the intestine. Faint expression at…	2
Adck1	aarF domain containing kinase 1	Oxidative Phosphorylation	The function of this protein is not yet clear. It is not known if it has protein kinase activity and what type of substrate it would phosphorylate (Ser, Thr or Tyr)	12
Atp5a1	ATP synthase, H+ transporting, mitochondrial F1 complex, alpha subunit 1	Oxidative Phosphorylation	Mitochondrial membrane ATP synthase (F(1)F(0) ATP synthase or Complex V) produces ATP from ADP in the presence of a proton gradient across the membrane which is generated by electron transport complexes of the respiratory chain. F-type ATPases consist of two structural domains, F(1) - containing the extramembraneous catalytic core, and F(0) - containing the membrane proton channel, linked togethe…	18
Atp5b	ATP synthase, H+ transporting mitochondrial F1 complex, beta subunit	Oxidative Phosphorylation	catalytic activity:ATP + H(2)O + H(+)(In) = ADP + phosphate + H(+)(Out)function:Mitochondrial membrane ATP synthase (F(1)F(0) ATP synthase or Complex V) produces ATP from ADP in the presence of a proton gradient across the membrane which is generated by electron transport complexes of the respiratory chain. F-type ATPases consist of two structural domains, F(1) - containing the extramembraneous c…	10
Atp5c1	ATP synthase, H+ transporting, mitochondrial F1 complex, gamma polypeptide 1	Oxidative Phosphorylation	Mitochondrial membrane ATP synthase (F(1)F(0) ATP synthase or Complex V) produces ATP from ADP in the presence of a proton gradient across the membrane which is generated by electron transport complexes of the respiratory chain. F-type ATPases consist of two structural domains, F(1) - containing the extramembraneous catalytic core, and F(0) - containing the membrane proton channel, linked togethe…	2
Atp5d	ATP synthase, H+ transporting, mitochondrial F1 complex, delta subunit	Oxidative Phosphorylation	Mitochondrial membrane ATP synthase (F(1)F(0) ATP synthase or Complex V) produces ATP from ADP in the presence of a proton gradient across the membrane which is generated by electron transport complexes of the respiratory chain. F-type ATPases consist of two structural domains, F(1) - containing the extramembraneous catalytic core, and F(0) - containing the membrane proton channel, linked togethe…	10
Atp5e	ATP synthase, H+ transporting, mitochondrial F1 complex, epsilon subunit	Oxidative Phosphorylation	Mitochondrial membrane ATP synthase (F(1)F(0) ATP synthase or Complex V) produces ATP from ADP in the presence of a proton gradient across the membrane which is generated by electron transport complexes of the respiratory chain. F-type ATPases consist of two structural domains, F(1) - containing the extramembraneous catalytic core, and F(0) - containing the membrane proton channel, linked togethe…	2
Atp5f1	ATP synthase, H+ transporting, mitochondrial F0 complex, subunit B1	Oxidative Phosphorylation	Mitochondrial membrane ATP synthase (F(1)F(0) ATP synthase or Complex V) produces ATP from ADP in the presence of a proton gradient across the membrane which is generated by electron transport complexes of the respiratory chain. F-type ATPases consist of two structural domains, F(1) - containing the extramembraneous catalytic core, and F(0) - containing the membrane proton channel, linked togethe…	3
Atp5g1	ATP synthase, H+ transporting, mitochondrial F0 complex, subunit C1 (subunit 9)	Oxidative Phosphorylation	Mitochondrial membrane ATP synthase (F(1)F(0) ATP synthase or Complex V) produces ATP from ADP in the presence of a proton gradient across the membrane which is generated by electron transport complexes of the respiratory chain. F-type ATPases consist of two structural domains, F(1) - containing the extramembraneous catalytic core and F(0) - containing the membrane proton channel, linked together…	11
Atp5g2	ATP synthase, H+ transporting, mitochondrial F0 complex, subunit C2 (subunit 9)	Oxidative Phosphorylation	Mitochondrial membrane ATP synthase (F(1)F(0) ATP synthase or Complex V) produces ATP from ADP in the presence of a proton gradient across the membrane which is generated by electron transport complexes of the respiratory chain. F-type ATPases consist of two structural domains, F(1) - containing the extramembraneous catalytic core and F(0) - containing the membrane proton channel, linked together…	15
Atp5g3	ATP synthase, H+ transporting, mitochondrial F0 complex, subunit C3 (subunit 9)	Oxidative Phosphorylation	Mitochondrial membrane ATP synthase (F(1)F(0) ATP synthase or Complex V) produces ATP from ADP in the presence of a proton gradient across the membrane which is generated by electron transport complexes of the respiratory chain. F-type ATPases consist of two structural domains, F(1) - containing the extramembraneous catalytic core and F(0) - containing the membrane proton channel, linked together…	2
Atp5h	ATP synthase, H+ transporting, mitochondrial F0 complex, subunit D	Oxidative Phosphorylation	Mitochondrial membrane ATP synthase (F(1)F(0) ATP synthase or Complex V) produces ATP from ADP in the presence of a proton gradient across the membrane which is generated by electron transport complexes of the respiratory chain. F-type ATPases consist of two structural domains, F(1) - containing the extramembraneous catalytic core, and F(0) - containing the membrane proton channel, linked togethe…	11
Atp5j	ATP synthase, H+ transporting, mitochondrial F0 complex, subunit F	Oxidative Phosphorylation	Mitochondrial membrane ATP synthase (F(1)F(0) ATP synthase or Complex V) produces ATP from ADP in the presence of a proton gradient across the membrane which is generated by electron transport complexes of the respiratory chain. F-type ATPases consist of two structural domains, F(1) - containing the extramembraneous catalytic core and F(0) - containing the membrane proton channel, linked together…	16
Atp5j2	ATP synthase, H+ transporting, mitochondrial F0 complex, subunit F2	Oxidative Phosphorylation	Mitochondrial membrane ATP synthase (F(1)F(0) ATP synthase or Complex V) produces ATP from ADP in the presence of a proton gradient across the membrane which is generated by electron transport complexes of the respiratory chain. F-type ATPases consist of two structural domains, F(1) - containing the extramembraneous catalytic core and F(0) - containing the membrane proton channel, linked together…	5
Atp5k	ATP synthase, H+ transporting, mitochondrial F1F0 complex, subunit E	Oxidative Phosphorylation	Mitochondrial membrane ATP synthase (F(1)F(0) ATP synthase or Complex V) produces ATP from ADP in the presence of a proton gradient across the membrane which is generated by electron transport complexes of the respiratory chain. F-type ATPases consist of two structural domains, F(1) - containing the extramembraneous catalytic core, and F(0) - containing the membrane proton channel, linked togethe…	5
Atp5l	ATP synthase, H+ transporting, mitochondrial F0 complex, subunit G	Oxidative Phosphorylation	Mitochondrial membrane ATP synthase (F(1)F(0) ATP synthase or Complex V) produces ATP from ADP in the presence of a proton gradient across the membrane which is generated by electron transport complexes of the respiratory chain. F-type ATPases consist of two structural domains, F(1) - containing the extramembraneous catalytic core, and F(0) - containing the membrane proton channel, linked togethe…	9
Atp5md	ATP synthase membrane subunit DAPIT	Oxidative Phosphorylation	similarity: part of the mitochondrial proton-transporting ATP synthase complex	19
Atp5mpl	ATP synthase membrane subunit 6.8PL	Oxidative Phosphorylation	similarity: part of the mitochondrial proton-transporting ATP synthase complex	12
Atp5o	ATP synthase, H+ transporting, mitochondrial F1 complex, O subunit	Oxidative Phosphorylation	Mitochondrial membrane ATP synthase (F(1)F(0) ATP synthase or Complex V) produces ATP from ADP in the presence of a proton gradient across the membrane which is generated by electron transport complexes of the respiratory chain. F-type ATPases consist of two structural domains, F(1) - containing the extramembraneous catalytic core and F(0) - containing the membrane proton channel, linked together…	16
Atp6v1e1	ATPase, H+ transporting, lysosomal V1 subunit E1	Oxidative Phosphorylation	Subunit of the peripheral V1 complex of vacuolar ATPase essential for assembly or catalytic function. V-ATPase is responsible for acidifying a variety of intracellular compartments in eukaryotic cells	6
Atpaf1	ATP synthase mitochondrial F1 complex assembly factor 1	Oxidative Phosphorylation	May play an essential role for the assembly of the mitochondrial F1-F0 complex (By similarity)	4
Atpaf2	ATP synthase mitochondrial F1 complex assembly factor 2	Oxidative Phosphorylation	May play a role in the assembly of the F1 component of the mitochondrial ATP synthase (ATPase) (By similarity)	11
Atpif1	ATPase inhibitory factor 1	Oxidative Phosphorylation	Thought to be a regulatory component of the ATP- synthesizing complex in the mitochondria	4
Bcs1l	BCS1-like (yeast)	Oxidative Phosphorylation	function:Chaperone necessary for the assembly of mitochondrial respiratory chain complex IIIsimilarity:Belongs to the AAA ATPase family. BCS1 subfamily	1
Cisd1	CDGSH iron sulfur domain 1	Oxidative Phosphorylation	cofactor:Binds 1 2Fe-2S clusters per subunitfunction:Plays a key role in regulating maximal capacity for electron transport and oxidative phosphorylation. May be involved in Fe-S cluster shuttling and/or in redox reactionssimilarity:Belongs to the CISD protein familysubunit:Homodimertissue specificity:Liver, adipose, skeletal muscle and heart (at protein level). Widely expressed. Expressed at the…	10
Cisd2	CDGSH iron sulfur domain 2	Oxidative Phosphorylation	cofactor:Binds 1 2Fe-2S clusterfunction:May play a role in calcium homeostasissimilarity:Belongs to the CISD protein familytissue specificity:Brain	3
Cisd3	CDGSH iron sulfur domain 3	Oxidative Phosphorylation	cofactor:Binds 2 2Fe-2S clusters per subunitsimilarity:Belongs to the CISD protein family	11
Cmc1	COX assembly mitochondrial protein 1	Oxidative Phosphorylation	Required for mitochondrial cytochrome c oxidase (COX) assembly and respiration. Binds copper. May be involved in copper trafficking and distribution to COX and SOD1 (By similarity)	9
Coa3	cytochrome C oxidase assembly factor 3	Oxidative Phosphorylation	similarity:Belongs to the CCDC56 family	11
Coa4	cytochrome c oxidase assembly factor 4	Oxidative Phosphorylation	similarity:Contains 1 CHCH domain	7
Coa5	cytochrome C oxidase assembly factor 5	Oxidative Phosphorylation	similarity:Belongs to the PET191 family	1
Coa6	cytochrome c oxidase assembly factor 6	Oxidative Phosphorylation	similarity: This gene encodes a member of the cytochrome c oxidase subunit 6B family. The encoded protein associates with cytochrome c oxidase may act has an cytochrome c oxidase mitochondrial respiratory complex VI assembly factor. Mutations in this gene may be associated with fatal infantile cardiomyopathy. Alternate splicing results in multiple transcript variants. [provided by RefSeq, Sep 201…	8
Coa7	cytochrome c oxidase assembly factor 7	Oxidative Phosphorylation	similarity:Belongs to the hcp beta-lactamase familysimilarity:Contains 5 Sel1-like repeats	4
Coq10a	coenzyme Q10A	Oxidative Phosphorylation	similarity:Belongs to the COQ10 family	10
Coq10b	coenzyme Q10B	Oxidative Phosphorylation	similarity:Belongs to the COQ10 family	1
Coq8a	coenzyme Q8A	Oxidative Phosphorylation	May be a chaperone-like protein essential for the proper conformation and functioning of protein complexes in the respiratory chain	1
Coq8b	coenzyme Q8B	Oxidative Phosphorylation	The function of this protein is not yet clear. It is not known if it has protein kinase activity and what type of substrate it would phosphorylate (Ser, Thr or Tyr)	7
Cox10	heme A:farnesyltransferase cytochrome c oxidase assembly factor 10	Oxidative Phosphorylation	Converts protoheme IX and farnesyl diphosphate to heme O (By similarity)	11
Cox11	cytochrome c oxidase assembly protein 11, copper chaperone	Oxidative Phosphorylation	Exerts its effect at some terminal stage of cytochrome c oxidase synthesis, probably by being involved in the insertion of the copper B into subunit I (By similarity)	11
Cox14	cytochrome c oxidase assembly protein 14	Oxidative Phosphorylation	similarity: This gene encodes a small single-pass transmembrane protein that localizes to mitochondria. This protein may play a role in coordinating the early steps of cytochrome c oxidase (COX; also known as complex IV) subunit assembly and, in particular, the synthesis and assembly of the COX I subunit of the holoenzyme. Mutations in this gene have been associated with mitochondrial complex IV …	15
Cox15	cytochrome c oxidase assembly protein 15	Oxidative Phosphorylation	May be involved in the biosynthesis of heme A (By similarity)	19
Cox16	cytochrome c oxidase assembly protein 16	Oxidative Phosphorylation	Isoform 1 regulates endocytosis of activin type 2 receptor kinases through the Ral/RALBP1-dependent pathway and may be involved in suppression of activin-induced signal transduction. Isoform 2 and isoform 3 show a stimulatory affect on activin- induced signal transduction and enhance activin type 2 expression at the cell surface	12
Cox17	cytochrome c oxidase assembly protein 17, copper chaperone	Oxidative Phosphorylation	Copper chaperone for cytochrome c oxidase (COX). Binds two copper ions and deliver them to the Cu(A) site of COX (By similarity)	16
Cox18	cytochrome c oxidase assembly protein 18	Oxidative Phosphorylation	Required for the insertion of integral membrane proteins into the mitochondrial inner membrane. Essential for the activity and assembly of cytochrome c oxidase. Plays a central role in the translocation and export of the C-terminal part of the COX2 protein into the mitochondrial intermembrane space (By similarity)	5
Cox19	cytochrome c oxidase assembly protein 19	Oxidative Phosphorylation	May be required for the assembly of mitochondrial cytochrome c oxidase (By similarity)	5
Cox20	cytochrome c oxidase assembly protein 20	Oxidative Phosphorylation	similarity:Belongs to the FAM36 family	1
Cox4i1	cytochrome c oxidase subunit 4I1	Oxidative Phosphorylation	This protein is one of the nuclear-coded polypeptide chains of cytochrome c oxidase, the terminal oxidase in mitochondrial electron transport	8
Cox4i2	cytochrome c oxidase subunit 4I2	Oxidative Phosphorylation	This protein is one of the nuclear-coded polypeptide chains of cytochrome c oxidase, the terminal oxidase in mitochondrial electron transport	2
Cox5a	cytochrome c oxidase subunit 5A	Oxidative Phosphorylation	This is the heme A-containing chain of cytochrome c oxidase, the terminal oxidase in mitochondrial electron transport	9
Cox5b	cytochrome c oxidase subunit 5B	Oxidative Phosphorylation	This protein is one of the nuclear-coded polypeptide chains of cytochrome c oxidase, the terminal oxidase in mitochondrial electron transport	1
Cox6a1	cytochrome c oxidase subunit 6A1	Oxidative Phosphorylation	This protein is one of the nuclear-coded polypeptide chains of cytochrome c oxidase, the terminal oxidase in mitochondrial electron transport	5
Cox6a2	cytochrome c oxidase subunit 6A2	Oxidative Phosphorylation	This protein is one of the nuclear-coded polypeptide chains of cytochrome c oxidase, the terminal oxidase in mitochondrial electron transport	7
Cox6b1	cytochrome c oxidase, subunit 6B1	Oxidative Phosphorylation	Connects the two COX monomers into the physiological dimeric form (By similarity)	7
Cox6b2	cytochrome c oxidase subunit 6B2	Oxidative Phosphorylation	This protein is one of the nuclear-coded polypeptide chains of cytochrome c oxidase, the terminal oxidase in mitochondrial electron transport. This protein may be one of the heme-binding subunits of the oxidase (By similarity)	7
Cox6c	cytochrome c oxidase subunit 6C	Oxidative Phosphorylation	This protein is one of the nuclear-coded polypeptide chains of cytochrome c oxidase, the terminal oxidase in mitochondrial electron transport (By similarity)	15
Cox7a1	cytochrome c oxidase subunit 7A1	Oxidative Phosphorylation	This protein is one of the nuclear-coded polypeptide chains of cytochrome c oxidase, the terminal oxidase in mitochondrial electron transport	7
Cox7a2	cytochrome c oxidase subunit 7A2	Oxidative Phosphorylation	This protein is one of the nuclear-coded polypeptide chains of cytochrome c oxidase, the terminal oxidase in mitochondrial electron transport	9
Cox7a2l	cytochrome c oxidase subunit 7A2 like	Oxidative Phosphorylation	May be a regulatory subunit of cytochrome c oxidase that mediates the higher level of energy production in target cells by estrogen	17
Cox7b2	cytochrome c oxidase subunit 7B2	Oxidative Phosphorylation	similarity: This protein is one of the nuclear-coded polypeptide chains of cytochrome c oxidase, the terminal oxidase in mitochondrial electron transport	5
Cox7c	cytochrome c oxidase subunit 7C	Oxidative Phosphorylation	This protein is one of the nuclear-coded polypeptide chains of cytochrome c oxidase, the terminal oxidase in mitochondrial electron transport	13
Cox8a	cytochrome c oxidase subunit 8A	Oxidative Phosphorylation	This protein is one of the nuclear-coded polypeptide chains of cytochrome c oxidase, the terminal oxidase in mitochondrial electron transport	19
Cox8b	cytochrome c oxidase subunit 8B	Oxidative Phosphorylation	This protein is one of the nuclear-coded polypeptide chains of cytochrome c oxidase, the terminal oxidase in mitochondrial electron transport	7
Cox8c	cytochrome c oxidase subunit 8C	Oxidative Phosphorylation	This protein is one of the nuclear-coded polypeptide chains of cytochrome c oxidase, the terminal oxidase in mitochondrial electron transport (By similarity)	12
Cyc1	cytochrome c-1	Oxidative Phosphorylation	This is the heme-containing component of the cytochrome b-c1 complex, which accepts electrons from Rieske protein and transfers electrons to cytochrome c in the mitochondrial respiratory chain (By similarity)	15
Cycs	cytochrome c, somatic	Oxidative Phosphorylation	Electron carrier protein. The oxidized form of the cytochrome c heme group can accept an electron from the heme group of the cytochrome c1 subunit of cytochrome reductase. Cytochrome c then transfers this electron to the cytochrome oxidase complex, the final protein carrier in the mitochondrial electron-transport chain	6
D2hgdh	D-2-hydroxyglutarate dehydrogenase	Oxidative Phosphorylation	Catalyzes the oxidation of D-2-hydroxyglutarate to alpha-ketoglutarate (By similarity)	1
Dmac1	distal membrane arm assembly complex 1	Oxidative Phosphorylation	similarity: mitochondrial respiratory chain complex I assembly	4
Dmac2	distal membrane arm assembly complex 2	Oxidative Phosphorylation	similarity: contributes_to ubiquitin-protein transferase activity, mitochondrial respiratory chain complex I assembly	7
Dmac2l	distal membrane arm assembly complex 2 like	Oxidative Phosphorylation	similarity: contributes_to ubiquitin-protein transferase activity, mitochondrial respiratory chain complex I assembly	12
Donson	downstream neighbor of SON	Oxidative Phosphorylation	function:Essential for DNA amplification in the ovary and required for cell proliferation during developmentsimilarity:Belongs to the DONSON family	16
Ecsit	ECSIT signalling integrator	Oxidative Phosphorylation	function:Required for efficient assembly of mitochondrial NADH:ubiquinone oxidoreductase (By similarity). Adapter protein of the Toll-like and IL-1 receptor signaling pathway that is involved in the activation of NF-kappa-B via MAP3K1. Promotes proteolytic activation of MAP3K1. Involved in the BMP signaling pathway. Required for normal embryonic developmentsimilarity:Belongs to the ECSIT familysu…	9
Etfa	electron transferring flavoprotein, alpha polypeptide	Oxidative Phosphorylation	cofactor:Binds 1 FAD per dimerfunction:The electron transfer flavoprotein serves as a specific electron acceptor for several dehydrogenases, including five acyl-CoA dehydrogenases, glutaryl-CoA and sarcosine dehydrogenase. It transfers the electrons to the main mitochondrial respiratory chain via ETF-ubiquinone oxidoreductase (ETF dehydrogenase)similarity:Belongs to the ETF alpha-subunit/fixB fam…	9
Etfb	electron transferring flavoprotein, beta polypeptide	Oxidative Phosphorylation	cofactor:Binds 1 AMP per subunitcofactor:Binds 1 FAD per dimerfunction:The electron transfer flavoprotein serves as a specific electron acceptor for several dehydrogenases, including five acyl-CoA dehydrogenases, glutaryl-CoA and sarcosine dehydrogenase. It transfers the electrons to the main mitochondrial respiratory chain via ETF-ubiquinone oxidoreductase (ETF dehydrogenase)similarity:Belongs t…	7
Etfdh	electron transferring flavoprotein, dehydrogenase	Oxidative Phosphorylation	catalytic activity:Reduced electron-transferring flavoprotein + ubiquinone = electron-transferring flavoprotein + ubiquinolcofactor:Binds 1 4Fe-4S clustercofactor:FADfunction:Accepts electrons from ETF and reduces ubiquinonePTM:Acetylation of Lys-95 and Lys-222 is observed in liver mitochondria from fasted mice but not from fed micesimilarity:Belongs to the ETF-QO/fixC familysimilarity:Contains 1…	3
Etfrf1	electron transfer flavoprotein regulatory factor 1	Oxidative Phosphorylation	similarity: similarity:Belongs to the complex I LYR family	6
Fmc1	formation of mitochondrial complex V assembly factor 1	Oxidative Phosphorylation	similarity:Belongs to the UPF0562 family	6
Foxred1	FAD-dependent oxidoreductase domain containing 1	Oxidative Phosphorylation	cofactor:FAD	9
Gpd1	glycerol-3-phosphate dehydrogenase 1 (soluble)	Oxidative Phosphorylation	catalytic activity:sn-glycerol 3-phosphate + NAD(+) = glycerone phosphate + NADHsimilarity:Belongs to the NAD-dependent glycerol-3-phosphate dehydrogenase familysubunit:Homodimer	15
Gpd2	glycerol phosphate dehydrogenase 2, mitochondrial	Oxidative Phosphorylation	catalytic activity:sn-glycerol 3-phosphate + a quinone = glycerone phosphate + a quinolcofactor:FADenzyme regulation:Calcium-binding enhance the activity of the enzymepathway:Polyol metabolism; glycerol degradation via glycerol kinase pathway; glycerone phosphate from sn-glycerol 3-phosphate (anaerobic route): step 1/1similarity:Belongs to the FAD-dependent glycerol-3-phosphate dehydrogenase fami…	2
Hccs	holocytochrome c synthetase	Oxidative Phosphorylation	Links covalently the heme group to the apoprotein of cytochrome c (By similarity)	X
Higd1a	HIG1 domain family, member 1A	Oxidative Phosphorylation	induction:By hypoxiasimilarity:Contains 1 HIG1 domain	9
Higd2a	HIG1 domain family, member 2A	Oxidative Phosphorylation	similarity:Contains 1 HIG1 domain	13
Lyrm7	LYR motif containing 7	Oxidative Phosphorylation	similarity:Belongs to the complex I LYR family	11
Ndufa1	NADH:ubiquinone oxidoreductase subunit A1	Oxidative Phosphorylation	Accessory subunit of the mitochondrial membrane respiratory chain NADH dehydrogenase (Complex I), that is believed to be not involved in catalysis. Complex I functions in the transfer of electrons from NADH to the respiratory chain. The immediate electron acceptor for the enzyme is believed to be ubiquinone (By similarity)	X
Ndufa10	NADH:ubiquinone oxidoreductase subunit A10	Oxidative Phosphorylation	Accessory subunit of the mitochondrial membrane respiratory chain NADH dehydrogenase (Complex I), that is believed to be not involved in catalysis. Complex I functions in the transfer of electrons from NADH to the respiratory chain. The immediate electron acceptor for the enzyme is believed to be ubiquinone (By similarity)	1
Ndufa11	NADH:ubiquinone oxidoreductase subunit A11	Oxidative Phosphorylation	Accessory subunit of the mitochondrial membrane respiratory chain NADH dehydrogenase (Complex I), that is believed to be not involved in catalysis. Complex I functions in the transfer of electrons from NADH to the respiratory chain. The immediate electron acceptor for the enzyme is believed to be ubiquinone (By similarity)	17
Ndufa12	NADH:ubiquinone oxidoreductase subunit A12	Oxidative Phosphorylation	Accessory subunit of the mitochondrial membrane respiratory chain NADH dehydrogenase (Complex I), that is believed to be not involved in catalysis. Complex I functions in the transfer of electrons from NADH to the respiratory chain. The immediate electron acceptor for the enzyme is believed to be ubiquinone (By similarity)	10
Ndufa13	NADH:ubiquinone oxidoreductase subunit A13	Oxidative Phosphorylation	Accessory subunit of the mitochondrial membrane respiratory chain NADH dehydrogenase (Complex I), that is believed to be not involved in catalysis. Complex I functions in the transfer of electrons from NADH to the respiratory chain. The immediate electron acceptor for the enzyme is believed to be ubiquinone. Involved in the interferon/all-trans-retinoic acid (IFN/RA) cell death pathway. May play …	8
Ndufa2	NADH:ubiquinone oxidoreductase subunit A2	Oxidative Phosphorylation	Accessory subunit of the mitochondrial membrane respiratory chain NADH dehydrogenase (Complex I), that is believed to be not involved in catalysis. Complex I functions in the transfer of electrons from NADH to the respiratory chain. The immediate electron acceptor for the enzyme is believed to be ubiquinone (By similarity)	18
Ndufa3	NADH:ubiquinone oxidoreductase subunit A3	Oxidative Phosphorylation	Accessory subunit of the mitochondrial membrane respiratory chain NADH dehydrogenase (Complex I), that is believed to be not involved in catalysis. Complex I functions in the transfer of electrons from NADH to the respiratory chain. The immediate electron acceptor for the enzyme is believed to be ubiquinone (By similarity)	7
Ndufa4	Ndufa4, mitochondrial complex associated	Oxidative Phosphorylation	Accessory subunit of the mitochondrial membrane respiratory chain NADH dehydrogenase (Complex I), that is believed to be not involved in catalysis. Complex I functions in the transfer of electrons from NADH to the respiratory chain. The immediate electron acceptor for the enzyme is believed to be ubiquinone (By similarity)	6
Ndufa5	NADH:ubiquinone oxidoreductase subunit A5	Oxidative Phosphorylation	Accessory subunit of the mitochondrial membrane respiratory chain NADH dehydrogenase (Complex I), that is believed to be not involved in catalysis. Complex I functions in the transfer of electrons from NADH to the respiratory chain. The immediate electron acceptor for the enzyme is believed to be ubiquinone (By similarity)	6
Ndufa6	NADH:ubiquinone oxidoreductase subunit A6	Oxidative Phosphorylation	Accessory subunit of the mitochondrial membrane respiratory chain NADH dehydrogenase (Complex I), that is believed to be not involved in catalysis. Complex I functions in the transfer of electrons from NADH to the respiratory chain. The immediate electron acceptor for the enzyme is believed to be ubiquinone (By similarity)	15
Ndufa7	NADH:ubiquinone oxidoreductase subunit A7	Oxidative Phosphorylation	Accessory subunit of the mitochondrial membrane respiratory chain NADH dehydrogenase (Complex I), that is believed to be not involved in catalysis. Complex I functions in the transfer of electrons from NADH to the respiratory chain. The immediate electron acceptor for the enzyme is believed to be ubiquinone (By similarity)	17
Ndufa8	NADH:ubiquinone oxidoreductase subunit A8	Oxidative Phosphorylation	Accessory subunit of the mitochondrial membrane respiratory chain NADH dehydrogenase (Complex I), that is believed to be not involved in catalysis. Complex I functions in the transfer of electrons from NADH to the respiratory chain. The immediate electron acceptor for the enzyme is believed to be ubiquinone (By similarity)	2
Ndufa9	NADH:ubiquinone oxidoreductase subunit A9	Oxidative Phosphorylation	Accessory subunit of the mitochondrial membrane respiratory chain NADH dehydrogenase (Complex I), that is believed to be not involved in catalysis. Complex I functions in the transfer of electrons from NADH to the respiratory chain. The immediate electron acceptor for the enzyme is believed to be ubiquinone (By similarity)	6
Ndufab1	NADH:ubiquinone oxidoreductase subunit AB1	Oxidative Phosphorylation	Carrier of the growing fatty acid chain in fatty acid biosynthesis in mitochondria. Accessory and non-catalytic subunit of the mitochondrial membrane respiratory chain NADH dehydrogenase (Complex I), which functions in the transfer of electrons from NADH to the respiratory chain (By similarity)	7
Ndufaf1	NADH:ubiquinone oxidoreductase complex assembly factor 1	Oxidative Phosphorylation	function:Chaperone protein involved in the assembly of the mitochondrial NADH:ubiquinone oxidoreductase complex (complex I)similarity:Belongs to the CIA30 family	2
Ndufaf2	NADH:ubiquinone oxidoreductase complex assembly factor 2	Oxidative Phosphorylation	function:Acts as a molecular chaperone for mitochondrial complex I assemblysimilarity:Belongs to the complex I NDUFA12 subunit family	13
Ndufaf3	NADH:ubiquinone oxidoreductase complex assembly factor 3	Oxidative Phosphorylation	Accessory subunit of the mitochondrial membrane respiratory chain NADH dehydrogenase (Complex I), that is believed to be not involved in catalysis. Complex I functions in the transfer of electrons from NADH to the respiratory chain. The immediate electron acceptor for the enzyme is believed to be ubiquinone (By similarity)	9
Ndufaf4	NADH:ubiquinone oxidoreductase complex assembly factor 4	Oxidative Phosphorylation	May be involved in cell proliferation and survival of hormone-dependent tumor cells. Plays a role in complex I activity. May be a complex I assembly factor (By similarity)	4
Ndufaf5	NADH:ubiquinone oxidoreductase complex assembly factor 5	Oxidative Phosphorylation	Putative methyltransferase involved in mitochondrial complex I assembly at early stages (By similarity)	2
Ndufaf6	NADH:ubiquinone oxidoreductase complex assembly factor 6	Oxidative Phosphorylation	Required for the function of the mitochondrial membrane respiratory chain NADH dehydrogenase (Complex I) (By similarity)	4
Ndufaf7	NADH:ubiquinone oxidoreductase complex assembly factor 7	Oxidative Phosphorylation	similarity:Belongs to the midA family	17
Ndufaf8	NADH:ubiquinone oxidoreductase complex assembly factor 8	Oxidative Phosphorylation	Accessory subunit of the mitochondrial membrane respiratory chain NADH dehydrogenase (Complex I), that is believed to be not involved in catalysis. Complex I functions in the transfer of electrons from NADH to the respiratory chain. The immediate electron acceptor for the enzyme is believed to be ubiquinone (By similarity)	11
Ndufb1-ps	NADH:ubiquinone oxidoreductase subunit B1	Oxidative Phosphorylation	mitochondrial respiratory chain complex I assembly	12
Ndufb10	NADH:ubiquinone oxidoreductase subunit B10	Oxidative Phosphorylation	Accessory subunit of the mitochondrial membrane respiratory chain NADH dehydrogenase (Complex I), that is believed to be not involved in catalysis. Complex I functions in the transfer of electrons from NADH to the respiratory chain. The immediate electron acceptor for the enzyme is believed to be ubiquinone (By similarity)	17
Ndufb11	NADH:ubiquinone oxidoreductase subunit B11	Oxidative Phosphorylation	Accessory subunit of the mitochondrial membrane respiratory chain NADH dehydrogenase (Complex I), that is believed to be not involved in catalysis. Complex I functions in the transfer of electrons from NADH to the respiratory chain. The immediate electron acceptor for the enzyme is believed to be ubiquinone (By similarity)	X
Ndufb2	NADH:ubiquinone oxidoreductase subunit B2	Oxidative Phosphorylation	Accessory subunit of the mitochondrial membrane respiratory chain NADH dehydrogenase (Complex I), that is believed to be not involved in catalysis. Complex I functions in the transfer of electrons from NADH to the respiratory chain. The immediate electron acceptor for the enzyme is believed to be ubiquinone (By similarity)	6
Ndufb3	NADH:ubiquinone oxidoreductase subunit B3	Oxidative Phosphorylation	Accessory subunit of the mitochondrial membrane respiratory chain NADH dehydrogenase (Complex I), that is believed to be not involved in catalysis. Complex I functions in the transfer of electrons from NADH to the respiratory chain. The immediate electron acceptor for the enzyme is believed to be ubiquinone (By similarity)	1
Ndufb4	NADH:ubiquinone oxidoreductase subunit B4	Oxidative Phosphorylation	Accessory subunit of the mitochondrial membrane respiratory chain NADH dehydrogenase (Complex I), that is believed to be not involved in catalysis. Complex I functions in the transfer of electrons from NADH to the respiratory chain. The immediate electron acceptor for the enzyme is believed to be ubiquinone (By similarity)	16
Ndufb5	NADH:ubiquinone oxidoreductase subunit B5	Oxidative Phosphorylation	Accessory subunit of the mitochondrial membrane respiratory chain NADH dehydrogenase (Complex I), that is believed to be not involved in catalysis. Complex I functions in the transfer of electrons from NADH to the respiratory chain. The immediate electron acceptor for the enzyme is believed to be ubiquinone (By similarity)	3
Ndufb6	NADH:ubiquinone oxidoreductase subunit B6	Oxidative Phosphorylation	Accessory subunit of the mitochondrial membrane respiratory chain NADH dehydrogenase (Complex I), that is believed to be not involved in catalysis. Complex I functions in the transfer of electrons from NADH to the respiratory chain. The immediate electron acceptor for the enzyme is believed to be ubiquinone (By similarity)	4
Ndufb7	NADH:ubiquinone oxidoreductase subunit B7	Oxidative Phosphorylation	Accessory subunit of the mitochondrial membrane respiratory chain NADH dehydrogenase (Complex I), that is believed to be not involved in catalysis. Complex I functions in the transfer of electrons from NADH to the respiratory chain. The immediate electron acceptor for the enzyme is believed to be ubiquinone (By similarity)	8
Ndufb8	NADH:ubiquinone oxidoreductase subunit B8	Oxidative Phosphorylation	Accessory subunit of the mitochondrial membrane respiratory chain NADH dehydrogenase (Complex I), that is believed to be not involved in catalysis. Complex I functions in the transfer of electrons from NADH to the respiratory chain. The immediate electron acceptor for the enzyme is believed to be ubiquinone (By similarity)	19
Ndufb9	NADH:ubiquinone oxidoreductase subunit B9	Oxidative Phosphorylation	Accessory subunit of the mitochondrial membrane respiratory chain NADH dehydrogenase (Complex I), that is believed to be not involved in catalysis. Complex I functions in the transfer of electrons from NADH to the respiratory chain. The immediate electron acceptor for the enzyme is believed to be ubiquinone (By similarity)	15
Ndufc1	NADH:ubiquinone oxidoreductase subunit C1	Oxidative Phosphorylation	Accessory subunit of the mitochondrial membrane respiratory chain NADH dehydrogenase (Complex I), that is believed to be not involved in catalysis. Complex I functions in the transfer of electrons from NADH to the respiratory chain. The immediate electron acceptor for the enzyme is believed to be ubiquinone (By similarity)	3
Ndufc2	NADH:ubiquinone oxidoreductase subunit C2	Oxidative Phosphorylation	Accessory subunit of the mitochondrial membrane respiratory chain NADH dehydrogenase (Complex I), that is believed to be not involved in catalysis. Complex I functions in the transfer of electrons from NADH to the respiratory chain. The immediate electron acceptor for the enzyme is believed to be ubiquinone (By similarity)	7
Ndufs1	NADH:ubiquinone oxidoreductase core subunit S1	Oxidative Phosphorylation	Core subunit of the mitochondrial membrane respiratory chain NADH dehydrogenase (Complex I) that is believed to belong to the minimal assembly required for catalysis. Complex I functions in the transfer of electrons from NADH to the respiratory chain. The immediate electron acceptor for the enzyme is believed to be ubiquinone (By similarity). This is the largest subunit of complex I and it is a c…	1
Ndufs2	NADH:ubiquinone oxidoreductase core subunit S2	Oxidative Phosphorylation	Core subunit of the mitochondrial membrane respiratory chain NADH dehydrogenase (Complex I) that is believed to belong to the minimal assembly required for catalysis. Complex I functions in the transfer of electrons from NADH to the respiratory chain. The immediate electron acceptor for the enzyme is believed to be ubiquinone (By similarity)	1
Ndufs3	NADH:ubiquinone oxidoreductase core subunit S3	Oxidative Phosphorylation	Core subunit of the mitochondrial membrane respiratory chain NADH dehydrogenase (Complex I) that is believed to belong to the minimal assembly required for catalysis. Complex I functions in the transfer of electrons from NADH to the respiratory chain. The immediate electron acceptor for the enzyme is believed to be ubiquinone (By similarity)	2
Ndufs4	NADH:ubiquinone oxidoreductase core subunit S4	Oxidative Phosphorylation	Accessory subunit of the mitochondrial membrane respiratory chain NADH dehydrogenase (Complex I), that is believed to be not involved in catalysis. Complex I functions in the transfer of electrons from NADH to the respiratory chain. The immediate electron acceptor for the enzyme is believed to be ubiquinone	13
Ndufs5	NADH:ubiquinone oxidoreductase core subunit S5	Oxidative Phosphorylation	Accessory subunit of the mitochondrial membrane respiratory chain NADH dehydrogenase (Complex I), that is believed to be not involved in catalysis. Complex I functions in the transfer of electrons from NADH to the respiratory chain. The immediate electron acceptor for the enzyme is believed to be ubiquinone (By similarity)	4
Ndufs6	NADH:ubiquinone oxidoreductase core subunit S6	Oxidative Phosphorylation	Accessory subunit of the mitochondrial membrane respiratory chain NADH dehydrogenase (Complex I), that is believed to be not involved in catalysis. Complex I functions in the transfer of electrons from NADH to the respiratory chain. The immediate electron acceptor for the enzyme is believed to be ubiquinone (By similarity)	13
Ndufs7	NADH:ubiquinone oxidoreductase core subunit S7	Oxidative Phosphorylation	Core subunit of the mitochondrial membrane respiratory chain NADH dehydrogenase (Complex I) that is believed to belong to the minimal assembly required for catalysis. Complex I functions in the transfer of electrons from NADH to the respiratory chain. The immediate electron acceptor for the enzyme is believed to be ubiquinone (By similarity)	10
Ndufs8	NADH:ubiquinone oxidoreductase core subunit S8	Oxidative Phosphorylation	Core subunit of the mitochondrial membrane respiratory chain NADH dehydrogenase (Complex I) that is believed to belong to the minimal assembly required for catalysis. Complex I functions in the transfer of electrons from NADH to the respiratory chain. The immediate electron acceptor for the enzyme is believed to be ubiquinone (By similarity)	19
Ndufv1	NADH:ubiquinone oxidoreductase core subunit V1	Oxidative Phosphorylation	Core subunit of the mitochondrial membrane respiratory chain NADH dehydrogenase (Complex I) that is believed to belong to the minimal assembly required for catalysis. Complex I functions in the transfer of electrons from NADH to the respiratory chain. The immediate electron acceptor for the enzyme is believed to be ubiquinone (By similarity)	19
Ndufv2	NADH:ubiquinone oxidoreductase core subunit V2	Oxidative Phosphorylation	Core subunit of the mitochondrial membrane respiratory chain NADH dehydrogenase (Complex I) that is believed to belong to the minimal assembly required for catalysis. Complex I functions in the transfer of electrons from NADH to the respiratory chain. The immediate electron acceptor for the enzyme is believed to be ubiquinone (By similarity)	17
Ndufv3	NADH:ubiquinone oxidoreductase core subunit V3	Oxidative Phosphorylation	Accessory subunit of the mitochondrial membrane respiratory chain NADH dehydrogenase (Complex I), that is believed to be not involved in catalysis. Complex I functions in the transfer of electrons from NADH to the respiratory chain. The immediate electron acceptor for the enzyme is believed to be ubiquinone (By similarity)	17
Nipsnap1	nipsnap homolog 1	Oxidative Phosphorylation	similarity:Belongs to the NipSnap family	11
Nipsnap2	nipsnap homolog 2	Oxidative Phosphorylation	similarity: This gene encodes a member of the NipSnap family of proteins that may be involved in vesicular transport. The encoded protein is localized to mitochondria and plays a role in oxidative phosphorylation. A pseudogene of this gene is located on the long arm of chromosome 2. Alternatively spliced transcript variants encoding multiple isoforms have been observed for this gene. [provided by…	5
Nubpl	nucleotide binding protein-like	Oxidative Phosphorylation	similarity:Belongs to the Mrp/NBP35 ATP-binding proteins family	12
Oxa1l	oxidase assembly 1-like	Oxidative Phosphorylation	Required for the insertion of integral membrane proteins into the mitochondrial inner membrane. Essential for the activity and assembly of cytochrome oxidase (By similarity)	14
Pet117	PET117 homolog	Oxidative Phosphorylation	similarity:Contains 1 N-acetyltransferase domainsubcellular location:Mainly nuclearsubunit:Interacts with the LIM 1 domain of CSRP2	2
Ptcd2	pentatricopeptide repeat domain 2	Oxidative Phosphorylation	sequence caution:Contaminating sequence. Potential vector sequencesimilarity:Belongs to the PTCD2 familysimilarity:Contains 1 PPR (pentatricopeptide) repeat	13
Rtn4ip1	reticulon 4 interacting protein 1	Oxidative Phosphorylation	function:Appears to be a potent inhibitor of regeneration following spinal cord injurysimilarity:Belongs to the zinc-containing alcohol dehydrogenase family. Quinone oxidoreductase subfamilysubunit:Interacts with RTN4, UQCRC1 and UQCRC2tissue specificity:Widely expressed in mitochondria-enriched tissues. Found in heart, kidney, liver, brain and spinal cord	10
Sco1	SCO1 cytochrome c oxidase assembly protein	Oxidative Phosphorylation	Thought to play a role in cellular copper homeostasis, mitochondrial redox signaling or insertion of copper into the active site of COX (By similarity)	11
Sco2	SCO2 cytochrome c oxidase assembly protein	Oxidative Phosphorylation	Acts as a copper chaperone, transporting copper to the Cu(A) site on the cytochrome c oxidase subunit II (COX2) (By similarity)	15
Sdha	succinate dehydrogenase complex, subunit A, flavoprotein (Fp)	Oxidative Phosphorylation	Flavoprotein (FP) subunit of succinate dehydrogenase (SDH) that is involved in complex II of the mitochondrial electron transport chain and is responsible for transferring electrons from succinate to ubiquinone (coenzyme Q) (By similarity)	13
Sdhaf1	succinate dehydrogenase complex assembly factor 1	Oxidative Phosphorylation	similarity: The succinate dehydrogenase (SDH) complex (or complex II) of the mitochondrial respiratory chain is composed of 4 individual subunits. The protein encoded by this gene resides in the mitochondria, and is essential for SDH assembly, but does not physically associate with the complex in vivo. Mutations in this gene are associated with SDH-defective infantile leukoencephalopathy (mitocho…	7
Sdhaf2	succinate dehydrogenase complex assembly factor 2	Oxidative Phosphorylation	similarity: This gene encodes a mitochondrial protein needed for the flavination of a succinate dehydrogenase complex subunit required for activity of the complex. Mutations in this gene are associated with paraganglioma.[provided by RefSeq, Jul 2010],	19
Sdhaf3	succinate dehydrogenase complex assembly factor 3	Oxidative Phosphorylation	similarity:Belongs to the ACN9 family	6
Sdhaf4	succinate dehydrogenase complex assembly factor 4	Oxidative Phosphorylation	similarity:Belongs to the UPF0369 family	1
Sdhb	succinate dehydrogenase complex, subunit B, iron sulfur (Ip)	Oxidative Phosphorylation	Iron-sulfur protein (IP) subunit of succinate dehydrogenase (SDH) that is involved in complex II of the mitochondrial electron transport chain and is responsible for transferring electrons from succinate to ubiquinone (coenzyme Q) (By similarity)	4
Sdhc	succinate dehydrogenase complex, subunit C, integral membrane protein	Oxidative Phosphorylation	Mono-heme cytochrome b. May act as a mediator of low potential couples in an electron flow through cardiac complex II. Is involved in system II of the mitochondrial electron transport chain which is responsible for transferring electrons from succinate to ubiquinone (coenzyme Q) (By similarity)	1
Sdhd	succinate dehydrogenase complex, subunit D, integral membrane protein	Oxidative Phosphorylation	Membrane-anchoring subunit of succinate dehydrogenase (SDH) that is involved in complex II of the mitochondrial electron transport chain and is responsible for transferring electrons from succinate to ubiquinone (coenzyme Q) (By similarity)	9
Surf1	surfeit gene 1	Oxidative Phosphorylation	function:Probably involved in the biogenesis of the COX complexsimilarity:Belongs to the SURF1 family	2
Tbrg4	transforming growth factor beta regulated gene 4	Oxidative Phosphorylation	May play a role in cell cycle progression (By similarity)	11
Tmem126b	transmembrane protein 126B	Oxidative Phosphorylation	similarity:Belongs to the TMEM126 family	7
Tmem186	transmembrane protein 186	Oxidative Phosphorylation	similarity:Belongs to the TMEM186 family	16
Tmem70	transmembrane protein 70	Oxidative Phosphorylation	function:Involved in biogenesis of mitochondrial ATP synthasesimilarity:Belongs to the TMEM70 family	1
Tstd1	thiosulfate sulfurtransferase (rhodanese)-like domain containing 1	Oxidative Phosphorylation	similarity: Possible role in tumorgenesis	1
Ttc19	tetratricopeptide repeat domain 19	Oxidative Phosphorylation	similarity:Contains 4 TPR repeats	11
Uqcc1	ubiquinol-cytochrome c reductase complex assembly factor 1	Oxidative Phosphorylation	developmental stage:Expressed mainly in the developing nervous system from 9.5 dpc onwards. Also detected in the developing eye and the brown fatinduction:Repressed by bFGF; in embryonic stem cellssequence caution:Translated as Leusimilarity:Belongs to the CBP3 familysubcellular location:Cytoplasmic vesicular structurestissue specificity:In the brain it is restricted to the olfactory bulb, the hi…	2
Uqcc2	ubiquinol-cytochrome c reductase complex assembly factor 2	Oxidative Phosphorylation	similarity: This gene encodes a nucleoid protein localized to the mitochondria inner membrane. The encoded protein affects regulation of insulin secretion, mitochondrial ATP production, and myogenesis through modulation of mitochondrial respiratory chain activity. [provided by RefSeq, Oct 2012],	17
Uqcc3	ubiquinol-cytochrome c reductase complex assembly factor 3	Oxidative Phosphorylation	similarity:Belongs to the UPF0723 family	19
Uqcr10	ubiquinol-cytochrome c reductase, complex III subunit X	Oxidative Phosphorylation	function:This is a component of the ubiquinol-cytochrome c reductase complex (complex III or cytochrome b-c1 complex), which is part of the mitochondrial respiratory chain. This subunit interacts with cytochrome c1similarity:Belongs to the UQCR10/QCR9 familysubunit:The bc1 complex contains 11 subunits: 3 respiratory subunits (cytochrome b, cytochrome c1 and Rieske/UQCRFS1), 2 core proteins (UQCRC…	11
Uqcr11	ubiquinol-cytochrome c reductase, complex III subunit XI	Oxidative Phosphorylation	This is a component of the ubiquinol-cytochrome c reductase complex (complex III or cytochrome b-c1 complex), which is part of the mitochondrial respiratory chain (By similarity)This protein may be closely linked to the iron-sulfur protein in the complex and function as an iron-sulfur protein binding factor (By similarity)	10
Uqcrb	ubiquinol-cytochrome c reductase binding protein	Oxidative Phosphorylation	This is a component of the ubiquinol-cytochrome c reductase complex (complex III or cytochrome b-c1 complex), which is part of the mitochondrial respiratory chain. This component is involved in redox-linked proton pumping (By similarity)	13
Uqcrc1	ubiquinol-cytochrome c reductase core protein 1	Oxidative Phosphorylation	This is a component of the ubiquinol-cytochrome c reductase complex (complex III or cytochrome b-c1 complex), which is part of the mitochondrial respiratory chain. This protein may mediate formation of the complex between cytochromes c and c1 (By similarity)	9
Uqcrc2	ubiquinol cytochrome c reductase core protein 2	Oxidative Phosphorylation	This is a component of the ubiquinol-cytochrome c reductase complex (complex III or cytochrome b-c1 complex), which is part of the mitochondrial respiratory chain. The core protein 2 is required for the assembly of the complex (By similarity)	7
Uqcrfs1	ubiquinol-cytochrome c reductase, Rieske iron-sulfur polypeptide 1	Oxidative Phosphorylation	Component of the ubiquinol-cytochrome c reductase complex (complex III or cytochrome b-c1 complex), which is a respiratory chain that generates an electrochemical potential coupled to ATP synthesisThe transit peptide of the Rieske protein seems to form part of the bc1 complex and is considered to be the subunit 11/IX of that complex (By similarity)	13
Uqcrh	ubiquinol-cytochrome c reductase hinge protein	Oxidative Phosphorylation	This is a component of the ubiquinol-cytochrome c reductase complex (complex III or cytochrome b-c1 complex), which is part of the mitochondrial respiratory chain. This protein may mediate formation of the complex between cytochromes c and c1 (By similarity)	4
Uqcrq	ubiquinol-cytochrome c reductase, complex III subunit VII	Oxidative Phosphorylation	function:This is a component of the ubiquinol-cytochrome c reductase complex (complex III or cytochrome b-c1 complex), which is part of the mitochondrial respiratory chain. This subunit, together with cytochrome b, binds to ubiquinonesimilarity:Belongs to the UQCRQ/QCR8 familysubunit:The bc1 complex contains 11 subunits: 3 respiratory subunits (cytochrome b, cytochrome c1 and Rieske/UQCRFS1), 2 c…	11
mt-Atp6	ATP synthase 6, mitochondrial	Oxidative Phosphorylation (mt)	contributes_to proton-transporting ATP synthase activity, rotational mechanism, mitochondrial ATP synthesis coupled proton transport	MT
mt-Atp8	ATP synthase 8, mitochondrial	Oxidative Phosphorylation (mt)	contributes_to ATPase activity, mitochondrial ATP synthesis coupled proton transport	MT
mt-Co1	cytochrome c oxidase I, mitochondrial	Oxidative Phosphorylation (mt)	contributes_to cytochrome-c oxidase activity, mitochondrial electron transport, cytochrome c to oxygen	MT
mt-Co2	cytochrome c oxidase II, mitochondrial	Oxidative Phosphorylation (mt)	contributes_to cytochrome-c oxidase activity, mitochondrial electron transport, cytochrome c to oxygen	MT
mt-Co3	cytochrome c oxidase III, mitochondrial	Oxidative Phosphorylation (mt)	contributes_to cytochrome-c oxidase activity, mitochondrial electron transport, cytochrome c to oxygen	MT
mt-Cytb	cytochrome b, mitochondrial	Oxidative Phosphorylation (mt)	ubiquinol-cytochrome-c reductase activity, mitochondrial electron transport, ubiquinol to cytochrome c	MT
mt-Nd1	NADH dehydrogenase 1, mitochondrial	Oxidative Phosphorylation (mt)	NADH dehydrogenase (ubiquinone) activity, mitochondrial electron transport, NADH to ubiquinone	MT
mt-Nd2	NADH dehydrogenase 2, mitochondrial	Oxidative Phosphorylation (mt)	NADH dehydrogenase (ubiquinone) activity, mitochondrial electron transport, NADH to ubiquinone	MT
mt-Nd3	NADH dehydrogenase 3, mitochondrial	Oxidative Phosphorylation (mt)	NADH dehydrogenase (ubiquinone) activity, mitochondrial electron transport, NADH to ubiquinone	MT
mt-Nd4	NADH dehydrogenase 4, mitochondrial	Oxidative Phosphorylation (mt)	NADH dehydrogenase (ubiquinone) activity, mitochondrial electron transport, NADH to ubiquinone	MT
mt-Nd4l	NADH dehydrogenase 4L, mitochondrial	Oxidative Phosphorylation (mt)	NADH dehydrogenase (ubiquinone) activity, mitochondrial electron transport, NADH to ubiquinone	MT
mt-Nd5	NADH dehydrogenase 5, mitochondrial	Oxidative Phosphorylation (mt)	NADH dehydrogenase (ubiquinone) activity, mitochondrial electron transport, NADH to ubiquinone	MT
mt-Nd6	NADH dehydrogenase 6, mitochondrial	Oxidative Phosphorylation (mt)	NADH dehydrogenase (ubiquinone) activity, mitochondrial electron transport, NADH to ubiquinone	MT
G6pdx	glucose-6-phosphate dehydrogenase X-linked	Pentose Phosphate Pathway	catalytic activity:D-glucose 6-phosphate + NADP(+) = D-glucono-1,5-lactone 6-phosphate + NADPHmiscellaneous:Has NADP both as cofactor (bound to the N-terminal domain) and as structural element bound to the C-terminal domainpathway:Carbohydrate degradation; pentose phosphate pathwaypathway:Carbohydrate degradation; pentose phosphate pathway; D-ribulose 5-phosphate from D-glucose 6-phosphate (oxida…	X
Pgd	phosphogluconate dehydrogenase	Pentose Phosphate Pathway	catalytic activity:6-phospho-D-gluconate + NADP(+) = D-ribulose 5-phosphate + CO(2) + NADPHpathway:Carbohydrate degradation; pentose phosphate pathway; D-ribulose 5-phosphate from D-glucose 6-phosphate (oxidative stage): step 3pathway:Carbohydrate degradation; pentose phosphate pathway; D-ribulose 5-phosphate from D-glucose 6-phosphate (oxidative stage): step 3/3similarity:Belongs to the 6-phosph…	4
Pgls	6-phosphogluconolactonase	Pentose Phosphate Pathway	Hydrolysis of 6-phosphogluconolactone to 6- phosphogluconate (By similarity)	8
Rpe	ribulose-5-phosphate-3-epimerase	Pentose Phosphate Pathway	catalytic activity:D-ribulose 5-phosphate = D-xylulose 5-phosphatesequence caution:Translated as stopsimilarity:Belongs to the ribulose-phosphate 3-epimerase family	1
Rpia	ribose 5-phosphate isomerase A	Pentose Phosphate Pathway	catalytic activity:D-ribose 5-phosphate = D-ribulose 5-phosphatepathway:Carbohydrate degradation; pentose phosphate pathway; D-ribose 5-phosphate from D-ribulose 5-phosphate (non-oxidative stage): step 1/1similarity:Belongs to the ribose 5-phosphate isomerase familytissue specificity:Found in the spleen, kidney, thymus, heart, brain and lung. Higher levels are found in testis	6
Taldo1	transaldolase 1	Pentose Phosphate Pathway	Transaldolase is important for the balance of metabolites in the pentose-phosphate pathway (By similarity)	7
Tkt	transketolase	Pentose Phosphate Pathway	catalytic activity:Sedoheptulose 7-phosphate + D-glyceraldehyde 3-phosphate = D-ribose 5-phosphate + D-xylulose 5-phosphatecofactor:Binds 1 calcium ion per subunitcofactor:Binds 1 thiamine pyrophosphate per subunitsimilarity:Belongs to the transketolase familysubunit:Homodimer	14
Afg1l	AFG1 like ATPase	Protein Stability & Degradation	similarity: This gene encodes a mitochondrial integral membrane protein that plays a role in mitochondrial protein homeostasis. The protein contains a P-loop motif and a five-domain structure that is conserved in fly, yeast, and bacteria. It functions to mediate the degradation of nuclear-encoded complex IV subunits. Two conserved estrogen receptor binding sites are located within 2.5 kb of this …	10
Atad1	ATPase family, AAA domain containing 1	Protein Stability & Degradation	similarity:Belongs to the AAA ATPase family	19
Atp23	ATP23 metallopeptidase and ATP synthase assembly factor homolog	Protein Stability & Degradation	The protein encoded by this gene is amplified in glioblastomas and interacts with the DNA binding subunit of DNA-dependent protein kinase. This kinase is involved in double-strand break repair (DSB), and higher expression of the encoded protein increases the efficiency of DSB. In addition, comparison to orthologous proteins strongly suggests that this protein is a metalloprotease important in the…	10
Clpb	ClpB caseinolytic peptidase B	Protein Stability & Degradation	May function as a regulatory ATPase and be related to secretion/protein trafficking process	7
Clpp	caseinolytic mitochondrial matrix peptidase proteolytic subunit	Protein Stability & Degradation	Clp cleaves peptides in various proteins in a process that requires ATP hydrolysis. Clp may be responsible for a fairly general and central housekeeping function rather than for the degradation of specific substrates	17
Clpx	caseinolytic mitochondrial matrix peptidase chaperone subunit	Protein Stability & Degradation	ATP-dependent specificity component of the Clp protease. It directs the protease to specific substrates. Can perform chaperone functions in the absence of clpP (By similarity)	9
Dnaja1	DnaJ heat shock protein family (Hsp40) member A1	Protein Stability & Degradation	The protein encoded by this gene is a member of the DnaJ family, whose members act as cochaperones of heat shock protein 70. Heat shock proteins facilitate protein folding, trafficking, prevention of aggregation, and proteolytic degradation. Members of this family are characterized by a highly conserved N-terminal J domain, a glycine/phenylalanine-rich region, four CxxCxGxG zinc finger repeats, a…	4
Dnaja3	DnaJ heat shock protein family (Hsp40) member A3	Protein Stability & Degradation	domain:Modulation of apoptosis, i.e proapoptotic activity of isoform 1 and antiapoptotic activity of isoform 2, is J domain-dependentfunction:Modulates apoptotic signal transduction or effector structures within the mitochondrial matrix. Affect cytochrome C release from the mitochondria and caspase 3 activation, but not caspase 8 activation. Isoform 1 increases apoptosis triggered by both TNF and…	16
Dnajc11	DnaJ heat shock protein family (Hsp40) member C11	Protein Stability & Degradation	similarity:Belongs to the DNAJC11 familysimilarity:Contains 1 J domain	4
Dnajc30	DnaJ heat shock protein family (Hsp40) member C30	Protein Stability & Degradation	similarity:Contains 1 J domain	5
Dnajc4	DnaJ heat shock protein family (Hsp40) member C4	Protein Stability & Degradation	similarity:Contains 1 J domain	19
Fbxl4	F-box and leucine-rich repeat protein 4	Protein Stability & Degradation	similarity:Contains 1 F-box domainsimilarity:Contains 8 LRR (leucine-rich) repeatssubunit:Part of a SCF (SKP1-cullin-F-box) protein ligase complex	4
Fkbp8	FK506 binding protein 8	Protein Stability & Degradation	catalytic activity:Peptidylproline (omega=180) = peptidylproline (omega=0)cofactor:Calciumfunction:Constitutively inactive PPiase, which becomes active when bound to calmodulin and calcium. Seems to act as a chaperone for BCL2, targets it to the mitochondria and modulates its phosphorylation state. The BCL2/FKBP8/calmodulin/calcium complex probably interferes with the binding of BCL2 to its targe…	8
Hspa1a	heat shock protein 1A	Protein Stability & Degradation	developmental stage:Specifically expressed in postmeiotic phases of spermatogenesisfunction:In cooperation with other chaperones, Hsp70s stabilize preexistent proteins against aggregation and mediate the folding of newly translated polypeptides in the cytosol as well as within organelles. These chaperones participate in all these processes through their ability to recognize nonnative conformation…	17
Hspa1b	heat shock protein 1B	Protein Stability & Degradation	developmental stage:Specifically expressed in postmeiotic phases of spermatogenesisfunction:In cooperation with other chaperones, Hsp70s stabilize preexistent proteins against aggregation and mediate the folding of newly translated polypeptides in the cytosol as well as within organelles. These chaperones participate in all these processes through their ability to recognize nonnative conformation…	17
Hspd1	heat shock protein 1 (chaperonin)	Protein Stability & Degradation	Implicated in mitochondrial protein import and macromolecular assembly. May facilitate the correct folding of imported proteins. May also prevent misfolding and promote the refolding and proper assembly of unfolded polypeptides generated under stress conditions in the mitochondrial matrix	1
Lonp1	lon peptidase 1, mitochondrial	Protein Stability & Degradation	Required for intramitochondrial proteolysis. Catalyzes the initial steps of protein degradation. Hydrolyzes ATP and degrades protein and peptide substrates in an ATP-dependent manner. Binds to single-stranded but not to double-stranded DNA	17
Mul1	mitochondrial ubiquitin ligase activator of NFKB 1	Protein Stability & Degradation	E3 ubiquitin-protein ligase that plays a role in the control of mitochondrial morphology. Promotes mitochondrial fragmentation and influences mitochondrial localization. Inhibits cell growth. When overexpressed, activates JNK through MAP3K7/TAK1 and induces caspase-dependent apoptosis. E3 ubiquitin ligases accept ubiquitin from an E2 ubiquitin-conjugating enzyme in the form of a thioester and the…	4
Nln	neurolysin (metallopeptidase M3 family)	Protein Stability & Degradation	Hydrolyzes oligopeptides such as neurotensin, bradykinin and dynorphin A (By similarity)	13
Nrd1	nardilysin, N-arginine dibasic convertase, NRD convertase 1	Protein Stability & Degradation	Cleaves peptide substrates on the N-terminus of arginine residues in dibasic pairs	4
Pet100	PET100 homolog	Protein Stability & Degradation	similarity: Mitochondrial complex IV, or cytochrome c oxidase, is a large transmembrane protein complex that is part of the respiratory electron transport chain of mitochondria. The small protein encoded by this gene plays a role in the biogenesis of mitochondrial complex IV. This protein localizes to the inner mitochondrial membrane and is exposed to the intermembrane space. Mutations in this ge…	8
Pitrm1	pitrilysin metallepetidase 1	Protein Stability & Degradation	cofactor:Binds 1 zinc ion per subunitfunction:ATP-independent protease that degrades mitochondrial transit peptides after their cleavage. Also degrades other unstructured peptides. Specific for peptides in the range of 10 to 65 residues. Shows a preference for cleavage after small polar residues and before basic residues, but without any positional preferenceinduction:Up-regulated transplantes nu…	13
Rnf185	ring finger protein 185	Protein Stability & Degradation	similarity:Contains 1 RING-type zinc finger	11
Rnf5	ring finger protein 5	Protein Stability & Degradation	Has E2-dependent E3 ubiquitin-protein ligase activity. May function together with E2 ubiquitin-conjugating enzymes UBE2D1/UBCH5A and UBE2D2/UBC4. Mediates ubiquitination of PXN/paxillin. May be involved in regulation of cell motility and localization of PXN/paxillin (By similarity)	17
Tmem177	transmembrane protein 177	Protein Stability & Degradation	similarity:Belongs to the TMEM177 family	1
Uba1	ubiquitin-like modifier activating enzyme 1	Protein Stability & Degradation	Activates ubiquitin by first adenylating with ATP its carboxy-terminal glycine residue and thereafter linking this residue to the side chain of a cysteine residue in E1, yielding an ubiquitin-E1 thioester and free AMP (By similarity)	X
Xpnpep3	X-prolyl aminopeptidase 3, mitochondrial	Protein Stability & Degradation	similarity: The protein encoded by this gene belongs to the family of X-pro-aminopeptidases that utilize a metal cofactor, and remove the N-terminal amino acid from peptides with a proline residue in the penultimate position. This protein has been shown to localize to the mitochondria of renal cells, and have a role in ciliary function. Mutations in this gene are associated with nephronophthisis-…	15
Acss1	acyl-CoA synthetase short-chain family member 1	Pyruvate Metabolism	Converts acetate to acetyl-CoA so that it can be used for oxidation through the tricarboxylic cycle to produce ATP and CO(2)	2
Acss2	acyl-CoA synthetase short-chain family member 2	Pyruvate Metabolism	Activates acetate so that it can be used for lipid synthesis or for energy generation	2
Adhfe1	alcohol dehydrogenase, iron containing, 1	Pyruvate Metabolism	catalytic activity:(S)-3-hydroxybutanoate + 2-oxoglutarate = acetoacetate + (R)-2-hydroxyglutaratecatalytic activity:2-oxoglutaric acid + 4-hydroxybutanoic acid = (R)-2-hydroxyglutaric acid + succinic semialdehydefunction:Catalyzes the cofactor-independent reversible oxidation of gamma-hydroxybutyrate (GHB) to succinic semialdehyde (SSA) coupled to reduction of 2-ketoglutarate (2-KG) to D-2-hydro…	1
Aldh7a1	aldehyde dehydrogenase family 7, member A1	Pyruvate Metabolism	catalytic activity:L-2-aminoadipate 6-semialdehyde + NAD(P)(+) + H(2)O = L-2-aminoadipate + NAD(P)Hsimilarity:Belongs to the aldehyde dehydrogenase familysubunit:Homotetramer	18
Dlat	dihydrolipoamide S-acetyltransferase (E2 component of pyruvate dehydrogenase complex)	Pyruvate Metabolism	The pyruvate dehydrogenase complex catalyzes the overall conversion of pyruvate to acetyl-CoA and CO(2). It contains multiple copies of three enzymatic components: pyruvate dehydrogenase (E1), dihydrolipoamide acetyltransferase (E2) and lipoamide dehydrogenase (E3) (By similarity)	9
Hagh	hydroxyacyl glutathione hydrolase	Pyruvate Metabolism	Thiolesterase that catalyzes the hydrolysis of S-D- lactoyl-glutathione to form glutathione and D-lactic acid	17
Hoga1	4-hydroxy-2-oxoglutarate aldolase 1	Pyruvate Metabolism	function:Probable lyasesequence caution:Translated as stopsimilarity:Belongs to the DHDPS family	19
L2hgdh	L-2-hydroxyglutarate dehydrogenase	Pyruvate Metabolism	catalytic activity:(S)-2-hydroxyglutarate + acceptor = 2-oxoglutarate + reduced acceptorcofactor:FADsimilarity:Belongs to the L2HGDH family	12
Ldhd	lactate dehydrogenase D	Pyruvate Metabolism	catalytic activity:(R)-lactate + 2 ferricytochrome c = pyruvate + 2 ferrocytochrome ccofactor:FADsimilarity:Belongs to the FAD-binding oxidoreductase/transferase type 4 familysimilarity:Contains 1 FAD-binding PCMH-type domainsubunit:Interacts with CSRP3tissue specificity:Readily detected in liver and kidney, with a weaker signal observed in heart, skeletal muscle, stomach, brain, and lung	8
Me1	malic enzyme 1, NADP(+)-dependent, cytosolic	Pyruvate Metabolism	catalytic activity:(S)-malate + NADP(+) = pyruvate + CO(2) + NADPHcofactor:Divalent metal cations. Prefers magnesium or manganesesimilarity:Belongs to the malic enzymes familysubunit:Homotetramer	9
Me2	malic enzyme 2, NAD(+)-dependent, mitochondrial	Pyruvate Metabolism	catalytic activity:(S)-malate + NAD(+) = pyruvate + CO(2) + NADHcofactor:Divalent metal cations. Prefers magnesium or manganeseenzyme regulation:Subject to allosteric activation by fumaratemiscellaneous:This isoenzyme can also use NADP(+) but is more effective with NAD(+)similarity:Belongs to the malic enzymes familysubunit:Homotetramer	18
Me3	malic enzyme 3, NADP(+)-dependent, mitochondrial	Pyruvate Metabolism	catalytic activity:(S)-malate + NADP(+) = pyruvate + CO(2) + NADPHcofactor:Divalent metal cations. Prefers magnesium or manganesesimilarity:Belongs to the malic enzymes family	7
Mpc1	mitochondrial pyruvate carrier 1	Pyruvate Metabolism	similarity:Belongs to the UPF0041 (0-44) family	17
Mpc2	mitochondrial pyruvate carrier 2	Pyruvate Metabolism	similarity:Belongs to the UPF0041 (0-44) family	1
Pck2	phosphoenolpyruvate carboxykinase 2 (mitochondrial)	Pyruvate Metabolism	Catalyzes the conversion of oxaloacetate (OAA) to phosphoenolpyruvate (PEP), the rate-limiting step in the metabolic pathway that produces glucose from lactate and other precursors derived from the citric acid cycle (By similarity)	14
Pdha1	pyruvate dehydrogenase E1 alpha 1	Pyruvate Metabolism	The pyruvate dehydrogenase complex catalyzes the overall conversion of pyruvate to acetyl-CoA and CO(2). It contains multiple copies of three enzymatic components: pyruvate dehydrogenase (E1), dihydrolipoamide acetyltransferase (E2) and lipoamide dehydrogenase (E3)	X
Pdha2	pyruvate dehydrogenase E1 alpha 2	Pyruvate Metabolism	The pyruvate dehydrogenase complex catalyzes the overall conversion of pyruvate to acetyl-CoA and CO(2). It contains multiple copies of three enzymatic components: pyruvate dehydrogenase (E1), dihydrolipoamide acetyltransferase (E2) and lipoamide dehydrogenase (E3)	3
Pdhb	pyruvate dehydrogenase (lipoamide) beta	Pyruvate Metabolism	The pyruvate dehydrogenase complex catalyzes the overall conversion of pyruvate to acetyl-CoA and CO(2). It contains multiple copies of three enzymatic components: pyruvate dehydrogenase (E1), dihydrolipoamide acetyltransferase (E2) and lipoamide dehydrogenase (E3) (By similarity)	14
Pdk1	3-phosphoinositide dependent protein kinase 1	Pyruvate Metabolism	Inhibits the mitochondrial pyruvate dehydrogenase complex by phosphorylation of the E1 alpha subunit, thus contributing to the regulation of glucose metabolism (By similarity)	17
Pdk2	pyruvate dehydrogenase kinase, isoenzyme 2	Pyruvate Metabolism	Inhibits the mitochondrial pyruvate dehydrogenase complex by phosphorylation of the E1 alpha subunit, thus contributing to the regulation of glucose metabolism	11
Pdk3	pyruvate dehydrogenase kinase, isoenzyme 3	Pyruvate Metabolism	Inhibits the mitochondrial pyruvate dehydrogenase complex by phosphorylation of the E1 alpha subunit, thus contributing to the regulation of glucose metabolism (By similarity)	X
Pdk4	pyruvate dehydrogenase kinase, isoenzyme 4	Pyruvate Metabolism	Inhibits the mitochondrial pyruvate dehydrogenase complex by phosphorylation of the E1 alpha subunit, thus contributing to the regulation of glucose metabolism (By similarity)	6
Pdp1	pyruvate dehyrogenase phosphatase catalytic subunit 1	Pyruvate Metabolism	Catalyzes the dephosphorylation and concomitant reactivation of the alpha subunit of the E1 component of the pyruvate dehydrogenase complex (By similarity)	4
Pdp2	pyruvate dehyrogenase phosphatase catalytic subunit 2	Pyruvate Metabolism	similarity:Belongs to the PP2C family	8
Pdpr	pyruvate dehydrogenase phosphatase regulatory subunit	Pyruvate Metabolism	Decreases the sensitivity of PDP1 to magnesium ions, and this inhibition is reversed by the polyamine spermine (By similarity)	8
Alkbh1	alkB homolog 1, histone H2A dioxygenase	Replication & Transcription	similarity: This gene encodes a homolog to the E. coli alkB gene product. The E. coli alkB protein is part of the adaptive response mechanism of DNA alkylation damage repair. It is involved in damage reversal by oxidative demethylation of 1-methyladenine and 3-methylcytosine. [provided by RefSeq, Jul 2008],	12
Apex1	apurinic/apyrimidinic endonuclease 1	Replication & Transcription	Repairs oxidative DNA damages in vitro. May have a role in protection against cell lethality and suppression of mutations. Removes the blocking groups from the 3'-termini of the DNA strand breaks generated by ionizing radiations and bleomycin	14
Apex2	apurinic/apyrimidinic endonuclease 2	Replication & Transcription	May participate in both nuclear and mitochondrial post- replicative base excision repair (BER). In the nucleus functions in the PCNA-dependent BER pathway	X
Cdk5rap1	CDK5 regulatory subunit associated protein 1	Replication & Transcription	Probable regulator of CDK5 activity. May inhibit CDK5 function via its interaction with CDK5R1 (By similarity)	2
Cmpk2	cytidine monophosphate (UMP-CMP) kinase 2, mitochondrial	Replication & Transcription	May participate in dUTP and dCTP synthesis in mitochondria. Is able to phosphorylate dUMP, dCMP, CMP, UMP and monophosphates of the pyrimidine nucleoside analogs ddC, dFdC, araC, BVDU and FdUrd with ATP as phosphate donor (By similarity)	12
Dguok	deoxyguanosine kinase	Replication & Transcription	Required for the phosphorylation of several deoxyribonucleosides and certain nucleoside analogs widely employed as antiviral and chemotherapeutic agents (By similarity)	6
Dhx29	DEAH (Asp-Glu-Ala-His) box polypeptide 29	Replication & Transcription	ATP-binding RNA helicase involved in translation initiation. Required for efficient initiation on mammalian mRNAs with structured 5'-UTRs by promoting efficient NTPase-dependent 48S complex formation. Specifically binds to the 40S ribosome near the mRNA entrance. Does not possess a processive helicase activity (By similarity)	13
Dhx30	DEAH (Asp-Glu-Ala-His) box polypeptide 30	Replication & Transcription	PTM:Isoform 3 is phosphorylated on Ser-15similarity:Belongs to the DEAD box helicase family. DEAH subfamilysimilarity:Contains 1 DRBM (double-stranded RNA-binding) domainsimilarity:Contains 1 helicase ATP-binding domainsimilarity:Contains 1 helicase C-terminal domainsubunit:Identified in a complex with TFAM and SSBP1	9
Dna2	DNA replication helicase/nuclease 2	Replication & Transcription	May function in chromosomal DNA replication (By similarity)	10
Endog	endonuclease G	Replication & Transcription	Cleaves DNA at double-stranded (DG)n.(DC)n and at single-stranded (DC)n tracts. In addition to deoxyribonuclease activities, also has ribonuclease (RNase) and RNase H activities. Capable of generating the RNA primers required by DNA polymerase gamma to initiate replication of mitochondrial DNA (By similarity)	2
Exog	endo/exonuclease (5'-3'), endonuclease G-like	Replication & Transcription	Endo/exonuclease with nicking activity towards supercoiled DNA, a preference for single stranded DNA and 5'-3' exonuclease activity (By similarity)	9
Fen1	flap structure specific endonuclease 1	Replication & Transcription	cofactor:Binds 2 magnesium ions per subunit. They probably participate in the reaction catalyzed by the enzyme. May bind an additional third magnesium ion after substrate bindingfunction:Endonuclease that cleaves the 5'-overhanging flap structure that is generated by displacement synthesis when DNA polymerase encounters the 5'-end of a downstream Okazaki fragment. It fails to cleave other DNA str…	19
Gk	glycerol kinase	Replication & Transcription	catalytic activity:ATP + glycerol = ADP + sn-glycerol 3-phosphatefunction:Key enzyme in the regulation of glycerol uptake and metabolismpathway:Polyol metabolism; glycerol degradation via glycerol kinase pathway; sn-glycerol 3-phosphate from glycerol: step 1/1similarity:Belongs to the FGGY kinase familysubcellular location:Bound to the mitochondrial surface or cytoplasmic	X
Gk2	glycerol kinase 2	Replication & Transcription	catalytic activity:ATP + glycerol = ADP + sn-glycerol 3-phosphatefunction:Key enzyme in the regulation of glycerol uptake and metabolismpathway:Polyol metabolism; glycerol degradation via glycerol kinase pathway; sn-glycerol 3-phosphate from glycerol: step 1/1similarity:Belongs to the FGGY kinase familysubcellular location:In sperm the majority of the enzyme is bound to mitochondria	5
Lig1	ligase I, DNA, ATP-dependent	Replication & Transcription	catalytic activity:ATP + (deoxyribonucleotide)(n) + (deoxyribonucleotide)(m) = AMP + diphosphate + (deoxyribonucleotide)(n+m)cofactor:Magnesiumfunction:DNA ligase that seals nicks in double-stranded DNA during DNA replication, DNA recombination and DNA repairsimilarity:Belongs to the ATP-dependent DNA ligase family	7
Lig3	ligase III, DNA, ATP-dependent	Replication & Transcription	catalytic activity:ATP + (deoxyribonucleotide)(n) + (deoxyribonucleotide)(m) = AMP + diphosphate + (deoxyribonucleotide)(n+m)cofactor:Magnesiumdevelopmental stage:During male germ cell differentiation, expression of the beta isoform begins in the later stages of meiotic prophase and ends in the round spermatid stagefunction:The alpha isoform interacts with DNA-repair protein XRCC1 and can correct…	11
Mgme1	mitochondrial genome maintenance exonuclease 1	Replication & Transcription	similarity: The protein encoded by this gene is a nuclear-encoded mitochondrial protein necessary for the maintenance of mitochondrial genome synthesis. The encoded protein is a RecB-type exonuclease and primarily cleaves single-stranded DNA. Defects in this gene have been associated with mitochondrial DNA depletion syndrome-11. Three transcript variants encoding different isoforms have been foun…	2
Msh5	mutS homolog 5	Replication & Transcription	This gene encodes a member of the MutS family of proteins that play critical roles in DNA mismatch repair and meiotic homologous recombination processes. Mice lacking the encoded protein are viable but sterile, with severe defects in spermatogenesis in males and complete loss of ovarian structures in females. Mutations in a similar gene in humans have been shown to cause common variable immune de…	17
Mterf1a	mitochondrial transcription termination factor 1a	Replication & Transcription	Transcription termination factor. Binds to a 28 bp region within the tRNA(Leu(uur)) gene at a position immediately adjacent to and downstream of the 16S rRNA gene, this region comprises a tridecamer sequence critical for directing accurate termination. Probably requires one or more components for termination activity (By similarity)	5
Mterf1b	mitochondrial transcription termination factor 1b	Replication & Transcription	paralog to Mterf1a: Transcription termination factor. Binds to a 28 bp region within the tRNA(Leu(uur)) gene at a position immediately adjacent to and downstream of the 16S rRNA gene, this region comprises a tridecamer sequence critical for directing accurate termination. Probably requires one or more components for termination activity (By similarity)	5
Mterf2	mitochondrial transcription termination factor 2	Replication & Transcription	Involved in cell cycle regulation. May participate in the regulation of cell growth through the modulation of mitochondrial transcription. May act as a transcription termination factor (By similarity)	10
Mutyh	mutY DNA glycosylase	Replication & Transcription	cofactor:Binds 1 4Fe-4S cluster. The cluster is not important for the catalytic activity, but which is probably involved in the proper positioning of the enzyme along the DNA strandfunction:Involved in oxidative DNA damage repair. Initiates repair of A*oxoG to C*G by removing the inappropriately paired adenine base from the DNA backbone. Possesses both adenine and 2-OH-A DNA glycosylase activitie…	4
Nfe2l2	nuclear factor, erythroid derived 2, like 2	Replication & Transcription	similarity: Transcription activator that binds to antioxidant response (ARE) elements in the promoter regions of target genes. Important for the coordinated up-regulation of genes in response to oxidative stress. May be involved in the transcriptional activation of genes of the beta-globin cluster by mediating enhancer activity of hypersensitive site 2 of the beta-globin locus control region	2
Nif3l1	Ngg1 interacting factor 3-like 1 (S. pombe)	Replication & Transcription	similarity:Belongs to the UPF0135 (NIF3) familysubunit:Homodimer (By similarity). Interacts with COPS2 and THOC7tissue specificity:Ubiquitous	1
Nsun2	NOL1/NOP2/Sun domain family member 2	Replication & Transcription	catalytic activity:S-adenosyl-L-methionine + tRNA = S-adenosyl-L-homocysteine + tRNA containing 5-methylcytosinedevelopmental stage:In G1, it is predominantly found in the nucleol. During S phase, it is present at its highest level and is distributed more uniformly throughout the nucleus (at protein level)function:RNA methyltransferase that methylates tRNAs, and possibly RNA polymerase III transc…	13
Nt5m	5',3'-nucleotidase, mitochondrial	Replication & Transcription	cofactor:Magnesiumfunction:Dephosphorylates specifically the 5' and 2'(3')-phosphates of uracil and thymine deoxyribonucleotides, and so protects mitochondrial DNA replication from excess dTTP. Has only marginal activity towards dIMP and dGMPsimilarity:Belongs to the 5'(3')-deoxyribonucleotidase familysubunit:Homodimer	11
Nthl1	nth (endonuclease III)-like 1 (E.coli)	Replication & Transcription	catalytic activity:The C-O-P bond 3' to the apurinic or apyrimidinic site in DNA is broken by a beta-elimination reaction, leaving a 3'-terminal unsaturated sugar and a product with a terminal 5'-phosphatecofactor:Binds 1 4Fe-4S cluster. The cluster is not important for the catalytic activity, but which is probably involved in the proper positioning of the enzyme along the DNA strandfunction:Has …	17
Phb	prohibitin	Replication & Transcription	Prohibitin inhibits DNA synthesis. It has a role in regulating proliferation. As yet it is unclear if the protein or the mRNA exhibits this effect. May play a role in regulating mitochondrial respiration activity and in aging (By similarity)	11
Pif1	PIF1 5'-to-3' DNA helicase	Replication & Transcription	disruption phenotype:Mice do not exhibit any change in telomere length in thymocytes or plenocytes nor significant change in chromosome gain or rearrangementsfunction:DNA-dependent ATPase and DNA helicase inhibiting telomerase activity by unwinding DNA/RNA duplex formed by telomerase RNA and telomeric DNA in a 5' to 3' polarity. Negatively regulates telomere length and such inhibition requires it…	9
Pold4	polymerase (DNA-directed), delta 4	Replication & Transcription	Required for optimal DNA polymerase delta activity. May contribute to PCNA-dependent activity of DNA polymerase delta (By similarity)	19
Poldip2	polymerase (DNA-directed), delta interacting protein 2	Replication & Transcription	similarity:Contains 1 apaG domainsubunit:Interacts with PCNA and POLD2	11
Polg	polymerase (DNA directed), gamma	Replication & Transcription	Involved in the replication of mitochondrial DNA	7
Polg2	polymerase (DNA directed), gamma 2, accessory subunit	Replication & Transcription	Mitochondrial polymerase processivity subunit. Stimulates the polymerase and exonuclease activities, and increases the processivity of the enzyme. Binds to ss-DNA	11
Polrmt	polymerase (RNA) mitochondrial (DNA directed)	Replication & Transcription	DNA-dependent RNA polymerase catalyzes the transcription of DNA into RNA using the four ribonucleoside triphosphates as substrates (By similarity)DNA-dependent RNA polymerase catalyzes the transcription of DNA into RNA using the four ribonucleoside triphosphates as substrates	10
Rad51	RAD51 recombinase	Replication & Transcription	function:May participate in a common DNA damage response pathway associated with the activation of homologous recombination and double-strand break repair. Binds to single and double stranded DNA and exhibits DNA-dependent ATPase activity. Underwinds duplex DNA and forms helical nucleoprotein filamentsmiscellaneous:The nucleus of a mouse embryonic stem (ES) cells contains on average 4.7 x 10(5) m…	2
Rmrp	RNA component of mitochondrial RNAase P	Replication & Transcription	similarity: This gene encodes the RNA component of mitochondrial RNA processing endoribonuclease, which cleaves mitochondrial RNA at a priming site of mitochondrial DNA replication. This RNA also interacts with the telomerase reverse transcriptase catalytic subunit to form a distinct ribonucleoprotein complex that has RNA-dependent RNA polymerase activity and produces double-stranded RNAs that ca…	4
Rnaseh1	ribonuclease H1	Replication & Transcription	Endonuclease that specifically degrades the RNA of RNA- DNA hybrids (By similarity)	12
Rrm2b	ribonucleotide reductase M2 B (TP53 inducible)	Replication & Transcription	Plays a pivotal role in cell survival by repairing damaged DNA in a p53/TP53-dependent manner. Supplies deoxyribonucleotides for DNA repair in cells arrested at G1 or G2. Contains an iron-tyrosyl free radical center required for catalysis. Forms an active ribonucleotide reductase (RNR) complex with RRM1 which is expressed both in resting and proliferating cells in response to DNA damage	15
Ssbp1	single-stranded DNA binding protein 1	Replication & Transcription	This protein binds preferentially and cooperatively to ss-DNA. Probably involved in mitochondrial DNA replication (By similarity)	6
Supv3l1	suppressor of var1, 3-like 1 (S. cerevisiae)	Replication & Transcription	ATPase and DNA/RNA helicase able to unwind DNA/DNA, DNA/RNA and RNA/RNA duplexes in the 5'-3' direction. May protect cells from apoptosis (By similarity)	10
Tefm	transcription elongation factor, mitochondrial	Replication & Transcription	similarity:Belongs to the UPF0629 family	11
Tert	telomerase reverse transcriptase	Replication & Transcription	Telomerase is a ribonucleoprotein enzyme essential for the replication of chromosome termini in most eukaryotes. It elongates telomeres. It is a reverse transcriptase that adds simple sequence repeats to chromosome ends by copying a template sequence within the RNA component of the enzyme	13
Tfam	transcription factor A, mitochondrial	Replication & Transcription	The mitochondrial isoform is involved in mitochondrial transcription regulation. Required for accurate and efficient promoter recognition by the mitochondrial RNA polymerase. Activates transcription by binding immediately upstream of transcriptional start sites. Is able to unwind and bend DNA. The testis-specific isoform may also function as a transcriptional activator or may have a structural ro…	10
Tfb1m	transcription factor B1, mitochondrial	Replication & Transcription	S-adenosyl-L-methionine-dependent methyltransferase which specifically dimethylates mitochondrial 12S rRNA at the conserved stem loop. Also required for basal transcription of mitochondrial DNA, probably via its interaction with POLRMT and TFAM. Stimulates transcription independently of the methyltransferase activity (By similarity)	17
Tfb2m	transcription factor B2, mitochondrial	Replication & Transcription	S-adenosyl-L-methionine-dependent methyltransferase which specifically dimethylates mitochondrial 12S rRNA at the conserved stem loop. Also required for basal transcription of mitochondrial DNA, probably via its interaction with POLRMT and TFAM. Stimulates transcription independently of the methyltransferase activity	1
Tk2	thymidine kinase 2, mitochondrial	Replication & Transcription	catalytic activity:ATP + thymidine = ADP + thymidine 5'-phosphatefunction:Deoxyribonucleoside kinase that phosphorylates thymidine, deoxycytidine, and deoxyuridine. Also phosphorylates anti-viral and anti-cancer nucleoside analogssimilarity:Belongs to the DCK/DGK familysubunit:Homodimertissue specificity:Found in most tissues; highly expressed in liver	8
Top1mt	DNA topoisomerase 1, mitochondrial	Replication & Transcription	similarity:Belongs to the eukaryotic type I topoisomerase family	15
Top3a	topoisomerase (DNA) III alpha	Replication & Transcription	Reduces the number of supercoils in a highly negatively supercoiled DNA. Essential component of the RMI complex, a complex that plays an important role in the processing of homologous recombination intermediates to limit DNA crossover formation in cells (By similarity)	11
Trub2	TruB pseudouridine (psi) synthase family member 2	Replication & Transcription	May be responsible for synthesis of pseudouridine from uracil in transfer RNAs (By similarity)	2
Twnk	twinkle mtDNA helicase	Replication & Transcription	similarity: This gene encodes a hexameric DNA helicase which unwinds short stretches of double-stranded DNA in the 5' to 3' direction and, along with mitochondrial single-stranded DNA binding protein and mtDNA polymerase gamma, is thought to play a key role in mtDNA replication. The protein localizes to the mitochondrial matrix and mitochondrial nucleoids. Mutations in this gene cause infantile o…	19
Ung	uracil DNA glycosylase	Replication & Transcription	Excises uracil residues from the DNA which can arise as a result of misincorporation of dUMP residues by DNA polymerase or due to deamination of cytosine (By similarity)	5
Yrdc	yrdC domain containing (E.coli)	Replication & Transcription	function:May regulate the activity of some transportersinduction:By ischemia/reperfusion and endotoxemiasimilarity:Belongs to the SUA5 familysimilarity:Contains 1 YrdC-like domainsubcellular location:Predominantly localized in the plasma membranesubunit:Interacts with RSC1A1tissue specificity:Widely expressed. Expressed at higher level in testis, secretory, and endocrine organs	4
Cat	catalase	ROS Defense	Occurs in almost all aerobically respiring organisms and serves to protect cells from the toxic effects of hydrogen peroxide (By similarity)Occurs in almost all aerobically respiring organisms and serves to protect cells from the toxic effects of hydrogen peroxide. Promotes growth of cells	2
Gclc	glutamate-cysteine ligase, catalytic subunit	ROS Defense	catalytic activity:ATP + L-glutamate + L-cysteine = ADP + phosphate + gamma-L-glutamyl-L-cysteineenzyme regulation:Feedback inhibition by glutathionepathway:Sulfur metabolism; glutathione biosynthesis; glutathione from L-cysteine and L-glutamate: step 1/2similarity:Belongs to the glutamate--cysteine ligase type 3 familysubunit:Heterodimer of a catalytic heavy chain and a regulatory light chain	9
Gclm	glutamate-cysteine ligase, modifier subunit	ROS Defense	pathway:Sulfur metabolism; glutathione biosynthesis; glutathione from L-cysteine and L-glutamate: step 1/2similarity:Belongs to the aldo/keto reductase family. Glutamate--cysteine ligase light chain subfamilysubunit:Heterodimer of a catalytic heavy chain and a regulatory light chain	3
Glrx2	glutaredoxin 2 (thioltransferase)	ROS Defense	Glutathione-dependent oxidoreductase that facilitates the maintenance of mitochondrial redox homeostasis upon induction of apoptosis by oxidative stress. Involved in response to hydrogen peroxide and regulation of apoptosis caused by oxidative stress. Acts as a very efficient catalyst of monothiol reactions because of its high affinity for protein glutathione-mixed disulfides. Can receive electro…	1
Gpx1	glutathione peroxidase 1	ROS Defense	Protects the hemoglobin in erythrocytes from oxidative breakdown	9
Gpx4	glutathione peroxidase 4	ROS Defense	Could play a major role in protecting mammals from the toxicity of ingested lipid hydroperoxides. Essential for embryonic development. Protects from radiation and oxidative damage. Stabilizes the condensed chromatin in sperm nuclei and is necessary for male fertilityMay bind RNA and play a role in mRNA processing (By similarity)Protects cells against membrane lipid peroxidation and cell death. Is…	10
Gsr	glutathione reductase	ROS Defense	Maintains high levels of reduced glutathione in the cytosol	8
Gss	glutathione synthetase	ROS Defense	catalytic activity:ATP + gamma-L-glutamyl-L-cysteine + glycine = ADP + phosphate + glutathionepathway:Sulfur metabolism; glutathione biosynthesis; glutathione from L-cysteine and L-glutamate: step 2/2similarity:Belongs to the eukaryotic GSH synthase familysubunit:Homodimer	2
Gsta1	glutathione S-transferase, alpha 1 (Ya)	ROS Defense	Conjugation of reduced glutathione to a wide number of exogenous and endogenous hydrophobic electrophiles	9
Gsta2	glutathione S-transferase, alpha 2 (Yc2)	ROS Defense	Conjugation of reduced glutathione to a wide number of exogenous and endogenous hydrophobic electrophiles	9
Gstp1	glutathione S-transferase, pi 1	ROS Defense	Conjugation of reduced glutathione to a wide number of exogenous and endogenous hydrophobic electrophiles. Can metabolize 1-chloro-2,4-dinitrobenzeneConjugation of reduced glutathione to a wide number of exogenous and endogenous hydrophobic electrophiles. Cannot metabolize 1-chloro-2,4-dinitrobenzene	19
Gstp2	glutathione S-transferase, pi 2	ROS Defense	Conjugation of reduced glutathione to a wide number of exogenous and endogenous hydrophobic electrophiles. Can metabolize 1-chloro-2,4-dinitrobenzeneConjugation of reduced glutathione to a wide number of exogenous and endogenous hydrophobic electrophiles. Cannot metabolize 1-chloro-2,4-dinitrobenzene	19
Mgst1	microsomal glutathione S-transferase 1	ROS Defense	Conjugation of reduced glutathione to a wide number of exogenous and endogenous hydrophobic electrophiles (By similarity)	6
Mpv17	MpV17 mitochondrial inner membrane protein	ROS Defense	caution:Was initially thought to be a peroxisomal protein (PubMed:7957077). However, it was later shown in human that it is a mitochondrial protein (PubMed:16582907 and PubMed:16582910)disruption phenotype:Mice lack expression of this protein resulting in the development of adult onset nephrotic syndrome and chronic renal failure. They also develop severe morphological degeneration of the inner e…	5
Mpv17l	Mpv17 transgene, kidney disease mutant-like	ROS Defense	Isoform 1 and isoform 3 participate in reactive oxygen species metablism by up- or down-regulation of the genes of antioxidant enzymes	16
Msra	methionine sulfoxide reductase A	ROS Defense	Has an important function as a repair enzyme for proteins that have been inactivated by oxidation. Catalyzes the reversible oxidation-reduction of methionine sulfoxide in proteins to methionine (By similarity)	14
Msrb2	methionine sulfoxide reductase B2	ROS Defense	Catalyzes the reduction of free and protein-bound methionine sulfoxide to methionine	2
Msrb3	methionine sulfoxide reductase B3	ROS Defense	Catalyzes the reduction of free and protein-bound methionine sulfoxide to methionine (By similarity)	10
Ngb	neuroglobin	ROS Defense	This gene encodes an oxygen-binding protein that is distantly related to members of the globin gene family. It is highly conserved among other vertebrates. It is expressed in the central and peripheral nervous system where it may be involved in increasing oxygen availability and providing protection under hypoxic/ischemic conditions.	12
Nudt2	nudix (nucleoside diphosphate linked moiety X)-type motif 2	ROS Defense	Asymmetrically hydrolyzes Ap4A to yield AMP and ATP. Plays a major role in maintaining homeostasis (By similarity)	4
Ogg1	8-oxoguanine DNA-glycosylase 1	ROS Defense	DNA repair enzyme that incises DNA at 8-oxoG residues. Excises 7,8-dihydro-8-oxoguanine and 2,6-diamino-4-hydroxy-5-N- methylformamidopyrimidine (FAPY) from damaged DNA. Has a beta- lyase activity that nicks DNA 3' to the lesion	6
Oxr1	oxidation resistance 1	ROS Defense	May be involved in protection from oxidative damage	15
Park7	Parkinson disease (autosomal recessive, early onset) 7	ROS Defense	function:Acts as a positive regulator of androgen receptor-dependent transcription. May function as a redox-sensitive chaperone and as a sensor for oxidative stress. Prevents aggregation of SNCA. Protects neurons against oxidative stress and cell death. Plays a role in fertilization. Has no proteolytic activity. Has cell-growth promoting activity and transforming activityPTM:Sumoylated on Lys-130…	4
Prdx1	peroxiredoxin 1	ROS Defense	Involved in redox regulation of the cell. Reduces peroxides with reducing equivalents provided through the thioredoxin system but not from glutaredoxin. May play an important role in eliminating peroxides generated during metabolism. Might participate in the signaling cascades of growth factors and tumor necrosis factor-alpha by regulating the intracellular concentrations of H(2)O(2)	4
Prdx3	peroxiredoxin 3	ROS Defense	Involved in redox regulation of the cell. Protects radical-sensitive enzymes from oxidative damage by a radical- generating system	19
Prdx5	peroxiredoxin 5	ROS Defense	Reduces hydrogen peroxide and alkyl hydroperoxides with reducing equivalents provided through the thioredoxin system. Involved in intracellular redox signaling	19
Romo1	reactive oxygen species modulator 1	ROS Defense	Induces production of reactive oxygen species (ROS) which are necessary for cell proliferation. May play a role in inducing oxidative DNA damage and replicative senescence (By similarity)	2
Sod1	superoxide dismutase 1, soluble	ROS Defense	similarity: Destroys radicals which are normally produced within the cells and which are toxic to biological systems	16
Sod2	superoxide dismutase 2, mitochondrial	ROS Defense	Destroys radicals which are normally produced within the cells and which are toxic to biological systems	17
Tldc2	TBC/LysM associated domain containing 2	ROS Defense	Involved in ROS defense by similarity to Yeast OXR1	2
Txn1	thioredoxin 1	ROS Defense	ADF augments the expression of the interleukin-2 receptor TAC (IL2R/P55)Participates in various redox reactions through the reversible oxidation of its active center dithiol to a disulfide and catalyzes dithiol-disulfide exchange reactions (By similarity). Plays a role in the reversible S-nitrosylation of cysteine residues in target proteins, and thereby contributes to the response to intracellul…	4
Txn2	thioredoxin 2	ROS Defense	Has an anti-apoptotic function and plays an important role in the regulation of mitochondrial membrane potential (By similarity). Possesses a dithiol-reducing activity	15
Txnrd1	thioredoxin reductase 1	ROS Defense	catalytic activity:Thioredoxin + NADP(+) = thioredoxin disulfide + NADPHcofactor:Binds 1 FAD per subunitmiscellaneous:The active site is a redox-active disulfide bond. The selenocysteine residue is also essential for catalytic activitysequence caution:Translated as Secsimilarity:Belongs to the class-I pyridine nucleotide-disulfide oxidoreductase familysubunit:Homodimer	10
Txnrd2	thioredoxin reductase 2	ROS Defense	Maintains thioredoxin in a reduced state. Implicated in the defenses against oxidative stress. May play a role in redox- regulated cell signaling	16
Arnt	aryl hydrocarbon receptor nuclear translocator	Transcription (nuclear)	This gene encodes a protein containing a basic helix-loop-helix domain and two characteristic PAS domains along with a PAC domain. The encoded protein binds to ligand-bound aryl hydrocarbon receptor and aids in the movement of this complex to the nucleus, where it promotes the expression of genes involved in xenobiotic metabolism. This protein is also a co-factor for transcriptional regulation by…	3
Atf4	activating transcription factor 4	Transcription (nuclear)	This gene encodes a transcription factor that was originally identified as a widely expressed mammalian DNA binding protein that could bind a tax-responsive enhancer element in the LTR of HTLV-1. The encoded protein was also isolated and characterized as the cAMP-response element binding protein 2 (CREB-2). The protein encoded by this gene belongs to a family of DNA-binding proteins that includes…	15
Creb1	cAMP responsive element binding protein 1	Transcription (nuclear)	similarity: This protein binds the cAMP response element (CRE), a sequence present in many viral and cellular promoters. CREB stimulates transcription on binding to the CRE. Transciption activation is enhanced by the TORC coactivators which act independently of Ser-133 phosphorylation. Implicated in synchronization of circadian rhythmicity	1
E2f1	E2F transcription factor 1	Transcription (nuclear)	The protein encoded by this gene is a member of the E2F family of transcription factors. The E2F family plays a crucial role in the control of cell cycle and action of tumor suppressor proteins and is also a target of the transforming proteins of small DNA tumor viruses. The E2F proteins contain several evolutionally conserved domains found in most members of the family. These domains include a D…	2
Esrra	estrogen related receptor, alpha	Transcription (nuclear)	The protein encoded by this gene is a nuclear receptor that is most closely related to the estrogen receptor. This protein acts as a site-specific transcription factor and interacts with members of the PGC-1 family of transcription cofactors to regulate the expression of most genes involved in cellular energy production as well as in the process of mitochondrial biogenesis.	19
Foxo3	forkhead box O3	Transcription (nuclear)	This gene belongs to the forkhead family of transcription factors which are characterized by a distinct forkhead domain. This gene likely functions as a trigger for apoptosis through expression of genes necessary for cell death. Translocation of this gene with the MLL gene is associated with secondary acute leukemia. Alternatively spliced transcript variants encoding the same protein have been ob…	10
Gabpa	GA repeat binding protein, alpha	Transcription (nuclear)	This gene encodes one of three GA-binding protein transcription factor subunits which functions as a DNA-binding subunit. Since this subunit shares identity with a subunit encoding the nuclear respiratory factor 2 gene, it is likely involved in activation of cytochrome oxidase expression and nuclear control of mitochondrial function. This subunit also shares identity with a subunit constituting t…	16
Hif1a	hypoxia inducible factor 1, alpha subunit	Transcription (nuclear)	This gene encodes the alpha subunit of transcription factor hypoxia-inducible factor-1 (HIF-1), which is a heterodimer composed of an alpha and a beta subunit. HIF-1 functions as a master regulator of cellular and systemic homeostatic response to hypoxia by activating transcription of many genes, including those involved in energy metabolism, angiogenesis, apoptosis, and other genes whose protein…	12
Jun	jun proto-oncogene	Transcription (nuclear)	This gene is the putative transforming gene of avian sarcoma virus 17. It encodes a protein which is highly similar to the viral protein, and which interacts directly with specific target DNA sequences to regulate gene expression. This gene is intronless and is mapped to 1p32-p31, a chromosomal region involved in both translocations and deletions in human malignancies.	4
Mitf	melanogenesis associated transcription factor	Transcription (nuclear)	The protein encoded by this gene is a transcription factor that contains both basic helix-loop-helix and leucine zipper structural features. The encoded protein regulates melanocyte development and is responsible for pigment cell-specific transcription of the melanogenesis enzyme genes. Heterozygous mutations in the this gene cause auditory-pigmentary syndromes, such as Waardenburg syndrome type …	6
Myc	myelocytomatosis oncogene	Transcription (nuclear)	The protein encoded by this gene is a multifunctional, nuclear phosphoprotein that plays a role in cell cycle progression, apoptosis and cellular transformation. It functions as a transcription factor that regulates transcription of specific target genes. Mutations, overexpression, rearrangement and translocation of this gene have been associated with a variety of hematopoietic tumors, leukemias …	15
Nrf1	nuclear respiratory factor 1	Transcription (nuclear)	Transcription factor that activates the expression of the EIF2S1 (EIF2-alpha) gene. Links the transcriptional modulation of key metabolic genes to cellular growth and development. Implicated in the control of nuclear genes required for respiration, heme biosynthesis, and mitochondrial DNA transcription and replication (By similarity)	6
Ppara	peroxisome proliferator activated receptor alpha	Transcription (nuclear)	Peroxisome proliferators include hypolipidemic drugs, herbicides, leukotriene antagonists, and plasticizers; this term arises because they induce an increase in the size and number of peroxisomes. Peroxisomes are subcellular organelles found in plants and animals that contain enzymes for respiration and for cholesterol and lipid metabolism. The action of peroxisome proliferators is thought to be …	15
Pparg	peroxisome proliferator activated receptor gamma	Transcription (nuclear)	This gene encodes a nuclear receptor protein belonging to the peroxisome proliferator-activated receptor (Ppar) family. The encoded protein is a ligand-activated transcription factor that is involved in the regulation of adipocyte differentiation and glucose homeostasis. The encoded protein forms a heterodimer with retinoid X receptors and binds to DNA motifs termed "peroxisome proliferator respo…	6
Ppargc1a	peroxisome proliferative activated receptor, gamma, coactivator 1 alpha	Transcription (nuclear)	similarity: Transcriptional coactivator for steroid receptors and nuclear receptors. Greatly increases the transcriptional activity of PPARG and thyroid hormone receptor on the uncoupling protein promoter. Can regulate key mitochondrial genes that contribute to the program of adaptive thermogenesis (By similarity)	5
Ppargc1b	peroxisome proliferative activated receptor, gamma, coactivator 1 beta	Transcription (nuclear)	The protein encoded by this gene stimulates the activity of several transcription factors and nuclear receptors, including estrogen receptor alpha, nuclear respiratory factor 1, and glucocorticoid receptor. The encoded protein may be involved in fat oxidation, non-oxidative glucose metabolism, and the regulation of energy expenditure. This protein is downregulated in prediabetic and type 2 diabet…	18
Pprc1	peroxisome proliferative activated receptor, gamma, coactivator-related 1	Transcription (nuclear)	The protein encoded by this gene is similar to PPAR-gamma coactivator 1 (PPARGC1/PGC-1), a protein that can activate mitochondrial biogenesis in part through a direct interaction with nuclear respiratory factor 1 (NRF1). This protein has been shown to interact with NRF1. It is thought to be a functional relative of PPAR-gamma coactivator 1 that activates mitochondrial biogenesis through NRF1 in r…	19
Rela	v-rel reticuloendotheliosis viral oncogene homolog A (avian)	Transcription (nuclear)	NF-kappa-B is a ubiquitous transcription factor involved in several biological processes. It is held in the cytoplasm in an inactive state by specific inhibitors. Upon degradation of the inhibitor, NF-kappa-B moves to the nucleus and activates transcription of specific genes. NF-kappa-B is composed of NFKB1 or NFKB2 bound to either REL, RELA, or RELB. The most abundant form of NF-kappa-B is NFKB1…	19
Sp1	trans-acting transcription factor 1	Transcription (nuclear)	The protein encoded by this gene is a zinc finger transcription factor that binds to GC-rich motifs of many promoters. The encoded protein is involved in many cellular processes, including cell differentiation, cell growth, apoptosis, immune responses, response to DNA damage, and chromatin remodeling. Post-translational modifications such as phosphorylation, acetylation, glycosylation, and proteo…	15
Tfe3	transcription factor E3	Transcription (nuclear)	This gene encodes a basic helix-loop-helix domain-containing transcription factor that binds MUE3-type E-box sequences in the promoter of genes. The encoded protein promotes the expression of genes downstream of transforming growth factor beta (TGF-beta) signaling. This gene may be involved in chromosomal translocations in renal cell carcinomas and other cancers, resulting in the production of fu…	X
Tfeb	transcription factor EB	Transcription (nuclear)	TFEB (Transcription Factor EB) is a Protein Coding gene. Diseases associated with TFEB include Renal Cell Carcinoma, Xp11-Associated and Microphthalmia. Among its related pathways are PI3K-AKT-mTOR signaling pathway and therapeutic opportunities and Apoptosis and Autophagy. Gene Ontology (GO) annotations related to this gene include DNA-binding transcription factor activity and protein dimerizati…	17
Trp53	transformation related protein 53	Transcription (nuclear)	This gene encodes tumor protein p53, which responds to diverse cellular stresses to regulate target genes that induce cell cycle arrest, apoptosis, senescence, DNA repair, or changes in metabolism. p53 protein is expressed at low level in normal cells and at a high level in a variety of transformed cell lines, where it's believed to contribute to transformation and malignancy. p53 is a DNA-bindin…	11
Yap1	yes-associated protein 1	Transcription (nuclear)	This gene encodes a protein which binds to the SH3 domain of the Yes proto-oncogene product, a tyrosine kinase. This protein contains a WW domain, consisting of four conserved aromatic amino acids including two tryptophan residues. This conserved WW domain is found in various structural, regulatory and signaling molecules in various species, and may play a role in protein-protein interaction. Fol…	9
Yy1	YY1 transcription factor	Transcription (nuclear)	YY1 is a ubiquitously distributed transcription factor belonging to the GLI-Kruppel class of zinc finger proteins. The protein is involved in repressing and activating a diverse number of promoters. YY1 may direct histone deacetylases and histone acetyltransferases to a promoter in order to activate or repress the promoter, thus implicating histone modification in the function of YY1.	12
1700021F05Rik	RIKEN cDNA 1700021F05 gene	Translation	mitochondrial respiratory chain complex I and IV assembly	10
2810006K23Rik	RIKEN cDNA 2810006K23 gene	Translation	similarity:Belongs to the prokaryotic/mitochondrial release factor family	5
Aars2	alanyl-tRNA synthetase 2, mitochondrial	Translation	catalytic activity:ATP + L-alanine + tRNA(Ala) = AMP + diphosphate + L-alanyl-tRNA(Ala)similarity:Belongs to the class-II aminoacyl-tRNA synthetase family	17
Aurkaip1	aurora kinase A interacting protein 1	Translation	function:May act as a negative regulator of Aurora-A kinase, by down-regulation through proteasome-dependent degradationsubunit:Interacts with Aurora-Atissue specificity:Ubiquitously expressed and especially highly expressed in heart, skeletal muscle and testis	4
Bphl	biphenyl hydrolase-like (serine hydrolase, breast epithelial mucin-associated antigen)	Translation	function:Serine hydrolase that catalyzes the hydrolytic activation of amino acid ester prodrugs of nucleoside analogs such as valacyclovir and valganciclovir. Activates valacyclovir to acyclovir. May play a role in detoxification processessimilarity:Belongs to the AB hydrolase superfamily. Lipase familysubunit:Monomer	13
Cars2	cysteinyl-tRNA synthetase 2 (mitochondrial)(putative)	Translation	catalytic activity:ATP + L-cysteine + tRNA(Cys) = AMP + diphosphate + L-cysteinyl-tRNA(Cys)cofactor:Binds 1 zinc ion per subunitsimilarity:Belongs to the class-I aminoacyl-tRNA synthetase family	8
Ccdc58	coiled-coil domain containing 58	Translation	similarity:Belongs to the CCDC58 family	16
Chchd1	coiled-coil-helix-coiled-coil-helix domain containing 1	Translation	similarity:Contains 1 CHCH domain	14
Dap3	death associated protein 3	Translation	function:Involved in mediating interferon-gamma-induced cell deathsubunit:Component of the mitochondrial ribosome small subunit (28S) which comprises a 12S rRNA and about 30 distinct proteins	3
Dars2	aspartyl-tRNA synthetase 2 (mitochondrial)	Translation	catalytic activity:ATP + L-aspartate + tRNA(Asp) = AMP + diphosphate + L-aspartyl-tRNA(Asp)similarity:Belongs to the class-II aminoacyl-tRNA synthetase familysubunit:Homodimer	1
Ddx28	DEAD (Asp-Glu-Ala-Asp) box polypeptide 28	Translation	May be involved in RNA processing or transport. Has RNA and Mg(2+)-dependent ATPase activity (By similarity)	8
Ears2	glutamyl-tRNA synthetase 2, mitochondrial	Translation	Catalyzes the attachment of glutamate to tRNA(Glu) in a two-step reaction: glutamate is first activated by ATP to form Glu-AMP and then transferred to the acceptor end of tRNA(Glu) (By similarity)	7
Eif2ak3	eukaryotic translation initiation factor 2 alpha kinase 3	Translation	catalytic activity:ATP + a protein = ADP + a phosphoproteindomain:The lumenal domain senses perturbations in protein folding in the ER, probably through reversible interaction with HSPA5/BIPenzyme regulation:Perturbation in protein folding in the endoplasmic reticulum (ER) promotes reversible dissociation from HSPA5/BIP and oligomerization, resulting in transautophosphorylation and kinase activit…	6
Elac2	elaC ribonuclease Z 2	Translation	Zinc phosphodiesterase, which displays some tRNA 3'- processing endonuclease activity. Probably involved in tRNA maturation, by removing a 3'-trailer from precursor tRNA (By similarity)	11
Eral1	Era (G-protein)-like 1 (E. coli)	Translation	similarity:Belongs to the era/mnmE GTP-binding protein family. Era subfamilysimilarity:Contains 1 KH type-2 domain	11
Fars2	phenylalanine-tRNA synthetase 2 (mitochondrial)	Translation	catalytic activity:ATP + L-phenylalanine + tRNA(Phe) = AMP + diphosphate + L-phenylalanyl-tRNA(Phe)similarity:Belongs to the class-II aminoacyl-tRNA synthetase familysimilarity:Contains 1 FDX-ACB domainsubunit:Monomer	13
Fastk	Fas-activated serine/threonine kinase	Translation	catalytic activity:ATP + [Fas-activated serine/threonine protein] = ADP + [Fas-activated serine/threonine phosphoprotein]function:Fas-mediated apoptosis is characterized by FASTK-dephosphorylation and TIA-1-phosphorylation. Both are activated and FASTK-mediated TIA-1 activation play a key role in apoptosisPTM:Phosphorylated on serine/threoninesimilarity:Belongs to the FAST protein kinase familysi…	5
Fastkd1	FAST kinase domains 1	Translation	similarity:Belongs to the FAST kinase familysimilarity:Contains 1 RAP domain	2
Fastkd2	FAST kinase domains 2	Translation	similarity:Belongs to the FAST kinase familysimilarity:Contains 1 RAP domain	1
Fastkd3	FAST kinase domains 3	Translation	similarity:Belongs to the FAST kinase familysimilarity:Contains 1 RAP domain	13
Fastkd5	FAST kinase domains 5	Translation	similarity:Belongs to the FAST kinase familysimilarity:Contains 1 RAP domain	2
Gadd45gip1	growth arrest and DNA-damage-inducible, gamma interacting protein 1	Translation	Acts as a negative regulator of G1 to S cell cycle phase progression by inhibiting cyclin-dependent kinases. Inhibitory effects are additive with GADD45 proteins but occurs also in the absence of GADD45 proteins. Acts as a repressor of the orphan nuclear receptor NR4A1 by inhibiting AB domain-mediated transcriptional activity. May be involved in the hormone-mediated regulation of NR4A1 transcript…	8
Gars	glycyl-tRNA synthetase	Translation	catalytic activity:ATP + glycine + tRNA(Gly) = AMP + diphosphate + glycyl-tRNA(Gly)similarity:Belongs to the class-II aminoacyl-tRNA synthetase familysimilarity:Contains 1 WHEP-TRS domainsubunit:Homodimer	6
Gatb	glutamyl-tRNA(Gln) amidotransferase, subunit B	Translation	catalytic activity:ATP + L-glutamyl-tRNA(Gln) + L-glutamine = ADP + phosphate + L-glutaminyl-tRNA(Gln) + L-glutamatefunction:Furnishes a means for formation of correctly charged Gln-tRNA(Gln) through the transamidation of misacylated Glu-tRNA(Gln) in the mitochondria. The reaction takes place in the presence of glutamine and ATP through an activated gamma-phospho-Glu-tRNA(Gln) similarity:Belongs …	3
Gatc	glutamyl-tRNA(Gln) amidotransferase, subunit C	Translation	similarity:Belongs to the gatC family	5
Gfm1	G elongation factor, mitochondrial 1	Translation	similarity: Eukaryotes contain two protein translational systems, one in the cytoplasm and one in the mitochondria. Mitochondrial translation is crucial for maintaining mitochondrial function and mutations in this system lead to a breakdown in the respiratory chain-oxidative phosphorylation system and to impaired maintenance of mitochondrial DNA. This gene encodes one of the mitochondrial transla…	3
Gfm2	G elongation factor, mitochondrial 2	Translation	similarity: Eukaryotes contain two protein translational systems, one in the cytoplasm and one in the mitochondria. Mitochondrial translation is crucial for maintaining mitochondrial function and mutations in this system lead to a breakdown in the respiratory chain-oxidative phosphorylation system and to impaired maintenance of mitochondrial DNA. This gene encodes one of the mitochondrial transla…	13
Glyat	glycine-N-acyltransferase	Translation	Mitochondrial acyltransferase which transfers the acyl group to the N-terminus of glycine. Can conjugate a multitude of substrates to form a variety of N-acylglycines (By similarity)	19
Glyatl3	glycine-N-acyltransferase-like 3	Translation	similarity: Acyltransferase which transfers the acyl group to the N- terminus of glycine (By similarity)	17
Gtpbp10	GTP-binding protein 10 (putative)	Translation	function:May be involved in the ribosome maturation processsimilarity:Belongs to the GTP1/OBG familysubcellular location:Found in the dense fibrillar compartment region of the nucleolus	5
Gtpbp3	GTP binding protein 3	Translation	function:GTPase involved in the 5-carboxymethylaminomethyl modification (mnm(5)s(2)U34) of the wobble uridine base in mitochondrial tRNAssimilarity:Belongs to the era/mnmE GTP-binding protein family. MnmE subfamilytissue specificity:Ubiquitously expressed. Highly expressed in tissues with high metabolic rates including heart, liver and brain. Weakly expressed in skeletal muscle	8
Guf1	GUF1 homolog, GTPase	Translation	similarity:Belongs to the GTP-binding elongation factor family. LepA subfamily	5
Hars2	histidyl-tRNA synthetase 2	Translation	catalytic activity:ATP + L-histidine + tRNA(His) = AMP + diphosphate + L-histidyl-tRNA(His)similarity:Belongs to the class-II aminoacyl-tRNA synthetase family	18
Hemk1	HemK methyltransferase family member 1	Translation	similarity:Belongs to the hemK family	9
Hsd17b10	hydroxysteroid (17-beta) dehydrogenase 10	Translation	Functions in mitochondrial tRNA maturation. Part of mitochondrial ribonuclease P, an enzyme composed of MRPP1/RG9MTD1, MRPP2/HSD17B10 and MRPP3/KIAA0391, which cleaves tRNA molecules in their 5'-ends (By similarity)	X
Iars2	isoleucine-tRNA synthetase 2, mitochondrial	Translation	catalytic activity:ATP + L-isoleucine + tRNA(Ile) = AMP + diphosphate + L-isoleucyl-tRNA(Ile)similarity:Belongs to the class-I aminoacyl-tRNA synthetase family	1
Kars	lysyl-tRNA synthetase	Translation	catalytic activity:ATP + L-lysine + tRNA(Lys) = AMP + diphosphate + L-lysyl-tRNA(Lys)similarity:Belongs to the class-II aminoacyl-tRNA synthetase familysubunit:Homodimer (By similarity); also part of a multisubunit complex that groups tRNA ligases for Arg, Asp, Glu, Gln, Ile, Leu, Lys, Met and Pro	8
Lactb2	lactamase, beta 2	Translation	similarity:Belongs to the metallo-beta-lactamase superfamily. Glyoxalase II family	1
Lars2	leucyl-tRNA synthetase, mitochondrial	Translation	catalytic activity:ATP + L-leucine + tRNA(Leu) = AMP + diphosphate + L-leucyl-tRNA(Leu)similarity:Belongs to the class-I aminoacyl-tRNA synthetase family	9
Lrpprc	leucine-rich PPR-motif containing	Translation	May play a role in RNA metabolism in both nuclei and mitochondria. In the nucleus binds to HNRPA1-associated poly(A) mRNAs and is part of nmRNP complexes at late stages of mRNA maturation which are possibly associated with nuclear mRNA export. May bind mature mRNA in the nucleus outer membrane. In mitochondria binds to poly(A) mRNA. Plays a role in translation or stability of mitochondrially enco…	17
Malsu1	mitochondrial assembly of ribosomal large subunit 1	Translation	similarity:Belongs to the Iojap family	6
Mars2	methionine-tRNA synthetase 2 (mitochondrial)	Translation	catalytic activity:ATP + L-methionine + tRNA(Met) = AMP + diphosphate + L-methionyl-tRNA(Met)similarity:Belongs to the class-I aminoacyl-tRNA synthetase family	1
Mettl17	methyltransferase like 17	Translation	May be a component of the mitochondrial small ribosomal subunit (By similarity)	14
Mpv17l2	MPV17 mitochondrial membrane protein-like 2	Translation	similarity:Belongs to the peroxisomal membrane protein PXMP2/4 family	8
Mrm1	mitochondrial rRNA methyltransferase 1	Translation	Probably methylates the ribose of guanosine G-2270 in the peptidyl transferase center of the mitochondrial large ribosomal RNA (21S) (By similarity)	11
Mrm2	mitochondrial rRNA methyltransferase 2	Translation	similarity: The protein encoded by this gene is a member of the S-adenosylmethionine-binding protein family. It is a nucleolar protein and it may be involved in the processing and modification of rRNA. This gene has been suggested to be involved in cell cycle control and DNA repair. [provided by RefSeq, Jul 2008],	5
Mrm3	mitochondrial rRNA methyltransferase 3	Translation	Probable RNA methyltransferase (By similarity)	11
Mrpl1	mitochondrial ribosomal protein L1	Translation	sequence caution:Translation N-terminally extendedsimilarity:Belongs to the ribosomal protein L1P family	5
Mrpl10	mitochondrial ribosomal protein L10	Translation	similarity:Belongs to the ribosomal protein L10P familysubunit:Component of the mitochondrial ribosome large subunit (39S) which comprises a 16S rRNA and about 50 distinct proteins	11
Mrpl11	mitochondrial ribosomal protein L11	Translation	similarity:Belongs to the ribosomal protein L11P family	19
Mrpl12	mitochondrial ribosomal protein L12	Translation	similarity:Belongs to the ribosomal protein L12P family	11
Mrpl13	mitochondrial ribosomal protein L13	Translation	similarity:Belongs to the ribosomal protein L13P family	15
Mrpl14	mitochondrial ribosomal protein L14	Translation	similarity:Belongs to the ribosomal protein L14P family	17
Mrpl15	mitochondrial ribosomal protein L15	Translation	similarity:Belongs to the ribosomal protein L15P family	1
Mrpl16	mitochondrial ribosomal protein L16	Translation	Component of the large subunit of mitochondrial ribosome	19
Mrpl17	mitochondrial ribosomal protein L17	Translation	similarity:Belongs to the ribosomal protein L17P family	7
Mrpl18	mitochondrial ribosomal protein L18	Translation	similarity:Belongs to the ribosomal protein L18P family	17
Mrpl19	mitochondrial ribosomal protein L19	Translation	similarity:Belongs to the ribosomal protein L19P family	6
Mrpl2	mitochondrial ribosomal protein L2	Translation	similarity:Belongs to the ribosomal protein L2P family	17
Mrpl20	mitochondrial ribosomal protein L20	Translation	similarity:Belongs to the ribosomal protein L20P family	4
Mrpl21	mitochondrial ribosomal protein L21	Translation	similarity:Belongs to the ribosomal protein L21P family	19
Mrpl22	mitochondrial ribosomal protein L22	Translation	similarity:Belongs to the ribosomal protein L22P family	11
Mrpl23	mitochondrial ribosomal protein L23	Translation	similarity:Belongs to the ribosomal protein L23P family	7
Mrpl24	mitochondrial ribosomal protein L24	Translation	similarity:Belongs to the ribosomal protein L24P familysimilarity:Contains 1 KOW domain	3
Mrpl27	mitochondrial ribosomal protein L27	Translation	similarity:Belongs to the ribosomal protein L27P family	11
Mrpl28	mitochondrial ribosomal protein L28	Translation	similarity:Belongs to the ribosomal protein L28P family	17
Mrpl3	mitochondrial ribosomal protein L3	Translation	similarity:Belongs to the ribosomal protein L3P family	9
Mrpl30	mitochondrial ribosomal protein L30	Translation	similarity:Belongs to the ribosomal protein L30P family	1
Mrpl32	mitochondrial ribosomal protein L32	Translation	similarity:Belongs to the ribosomal protein L32P family	13
Mrpl33	mitochondrial ribosomal protein L33	Translation	similarity:Belongs to the ribosomal protein L33P family	5
Mrpl34	mitochondrial ribosomal protein L34	Translation	similarity:Belongs to the ribosomal protein L34P family	8
Mrpl35	mitochondrial ribosomal protein L35	Translation	similarity:Belongs to the ribosomal protein L35P family	6
Mrpl36	mitochondrial ribosomal protein L36	Translation	Component of the large subunit of mitochondrial ribosome (Potential)	13
Mrpl37	mitochondrial ribosomal protein L37	Translation	similarity:Belongs to the ribosomal protein S30/L37 family	4
Mrpl38	mitochondrial ribosomal protein L38	Translation	Component of the large subunit of mitochondrial ribosome	11
Mrpl39	mitochondrial ribosomal protein L39	Translation	similarity:To the N-terminal of threonyl-tRNA synthetases	16
Mrpl4	mitochondrial ribosomal protein L4	Translation	similarity:Belongs to the ribosomal protein L4P family	9
Mrpl40	mitochondrial ribosomal protein L40	Translation	Component of the large subunit of mitochondrial ribosome	16
Mrpl41	mitochondrial ribosomal protein L41	Translation	Component of the mitochondrial ribosome large subunit. Also involved in apoptosis and cell cycle. Enhances TP53/p53 stability, thereby contributing to TP53/p53-induced apoptosis in response to growth-inhibitory condition. Enhances TP53/p53 translocation to the mitochondria. Has the ability to arrest the cell cycle at the G1 phase, possibly by stabilizing the CDKN1A and CDKN1B (p27Kip1) proteins (…	2
Mrpl42	mitochondrial ribosomal protein L42	Translation	caution:Has been found in the mitochondrial ribosome large and small subunitsubunit:Component of the mitochondrial ribosome large subunit (39S) which comprises a 16S rRNA and about 50 distinct proteins. Component of the mitochondrial ribosome small subunit (28S) which comprises a 12S rRNA and about 30 distinct proteins	10
Mrpl43	mitochondrial ribosomal protein L43	Translation	similarity:Belongs to the ribosomal protein S25/L51 familytissue specificity:Ubiquitous with the highest levels in the liver, heart and kidneys. The skeletal muscle, brain and testis showed lower but detectable expression. Expression is coregulated with PEO1	19
Mrpl44	mitochondrial ribosomal protein L44	Translation	Component of the 39S subunit of mitochondrial ribosome (By similarity)	1
Mrpl45	mitochondrial ribosomal protein L45	Translation	similarity:Belongs to the ribosomal protein L45 family	11
Mrpl46	mitochondrial ribosomal protein L46	Translation	similarity:Belongs to the ribosomal protein L46 family	7
Mrpl47	mitochondrial ribosomal protein L47	Translation	similarity:Belongs to the ribosomal protein L47em family	3
Mrpl48	mitochondrial ribosomal protein L48	Translation	sequence caution:Contaminating sequence. Vector contamination at the N-terminus	7
Mrpl49	mitochondrial ribosomal protein L49	Translation	similarity:Belongs to the ribosomal protein L49em family	19
Mrpl50	mitochondrial ribosomal protein L50	Translation	Component of the large subunit of mitochondrial ribosome	4
Mrpl51	mitochondrial ribosomal protein L51	Translation	subunit:Component of the mitochondrial ribosome large subunit (39S) which comprises a 16S rRNA and about 50 distinct proteins	6
Mrpl52	mitochondrial ribosomal protein L52	Translation	subunit:Component of the mitochondrial ribosome large subunit (39S) which comprises a 16S rRNA and about 50 distinct proteins	14
Mrpl53	mitochondrial ribosomal protein L53	Translation	Component of the large subunit of mitochondrial ribosome	6
Mrpl54	mitochondrial ribosomal protein L54	Translation	Component of the large subunit of mitochondrial ribosome	10
Mrpl55	mitochondrial ribosomal protein L55	Translation	subunit:Component of the mitochondrial ribosome large subunit (39S) which comprises a 16S rRNA and about 50 distinct proteins	11
Mrpl57	mitochondrial ribosomal protein L57	Translation	miscellaneous:Identified only in the intact 55S subunit. It is unknown whether it belongs to the 28S or to the 39S subunit. May localize at the subunit interface and dissociate from the 55S mitoribosome during subunit separation	14
Mrpl58	mitochondrial ribosomal protein L58	Translation	similarity:Belongs to the prokaryotic/mitochondrial release factor family	11
Mrpl9	mitochondrial ribosomal protein L9	Translation	similarity:Belongs to the ribosomal protein L9P family	3
Mrps10	mitochondrial ribosomal protein S10	Translation	similarity:Belongs to the ribosomal protein S10P family	17
Mrps11	mitochondrial ribosomal protein S11	Translation	similarity:Belongs to the ribosomal protein S11P familysubunit:Component of the mitochondrial ribosome small subunit (28S) which comprises a 12S rRNA and about 30 distinct proteins	7
Mrps12	mitochondrial ribosomal protein S12	Translation	similarity:Belongs to the ribosomal protein S12P familysubunit:Component of the mitochondrial ribosome small subunit (28S) which comprises a 12S rRNA and about 30 distinct proteins	7
Mrps14	mitochondrial ribosomal protein S14	Translation	similarity:Belongs to the ribosomal protein S14P familysubunit:Component of the mitochondrial ribosome small subunit (28S) which comprises a 12S rRNA and about 30 distinct proteins	1
Mrps15	mitochondrial ribosomal protein S15	Translation	similarity:Belongs to the ribosomal protein S15P familysubunit:Component of the mitochondrial ribosome small subunit (28S) which comprises a 12S rRNA and about 30 distinct proteins	4
Mrps16	mitochondrial ribosomal protein S16	Translation	similarity:Belongs to the ribosomal protein S16P familysubunit:Component of the mitochondrial ribosome small subunit (28S) which comprises a 12S rRNA and about 30 distinct proteins	14
Mrps17	mitochondrial ribosomal protein S17	Translation	similarity:Belongs to the ribosomal protein S17P familysubunit:Component of the mitochondrial ribosome small subunit (28S) which comprises a 12S rRNA and about 30 distinct proteins	5
Mrps18a	mitochondrial ribosomal protein S18A	Translation	similarity:Belongs to the ribosomal protein S18P familysubunit:Component of the mitochondrial ribosome small subunit (28S) which comprises a 12S rRNA and about 30 distinct proteins	17
Mrps18b	mitochondrial ribosomal protein S18B	Translation	similarity:Belongs to the ribosomal protein S18P familysubunit:Component of the mitochondrial ribosome small subunit (28S) which comprises a 12S rRNA and about 30 distinct proteins	17
Mrps18c	mitochondrial ribosomal protein S18C	Translation	similarity:Belongs to the ribosomal protein S18P familysubunit:Component of the mitochondrial ribosome small subunit (28S) which comprises a 12S rRNA and about 30 distinct proteins	5
Mrps2	mitochondrial ribosomal protein S2	Translation	similarity:Belongs to the ribosomal protein S2P familysubunit:Component of the mitochondrial ribosome small subunit (28S) which comprises a 12S rRNA and about 30 distinct proteins	2
Mrps21	mitochondrial ribosomal protein S21	Translation	similarity:Belongs to the ribosomal protein S21P familysubunit:Component of the mitochondrial ribosome small subunit (28S) which comprises a 12S rRNA and about 30 distinct proteins	3
Mrps22	mitochondrial ribosomal protein S22	Translation	subunit:Component of the mitochondrial ribosome small subunit (28S) which comprises a 12S rRNA and about 30 distinct proteins	9
Mrps23	mitochondrial ribosomal protein S23	Translation	subunit:Component of the mitochondrial ribosome small subunit (28S) which comprises a 12S rRNA and about 30 distinct proteins	11
Mrps24	mitochondrial ribosomal protein S24	Translation	subunit:Component of the mitochondrial ribosome small subunit (28S) which comprises a 12S rRNA and about 30 distinct proteins	11
Mrps25	mitochondrial ribosomal protein S25	Translation	similarity:Belongs to the ribosomal protein S25/L51 familysubunit:Component of the mitochondrial ribosome small subunit (28S) which comprises a 12S rRNA and about 30 distinct proteins	6
Mrps26	mitochondrial ribosomal protein S26	Translation	subunit:Component of the mitochondrial ribosome small subunit (28S) which comprises a 12S rRNA and about 30 distinct proteins	2
Mrps27	mitochondrial ribosomal protein S27	Translation	similarity:Contains 2 PPR (pentatricopeptide) repeatssubunit:Component of the mitochondrial ribosome small subunit (28S) which comprises a 12S rRNA and about 30 distinct proteins	13
Mrps28	mitochondrial ribosomal protein S28	Translation	subunit:Component of the mitochondrial ribosome small subunit (28S) which comprises a 12S rRNA and about 30 distinct proteins	3
Mrps30	mitochondrial ribosomal protein S30	Translation	similarity:Belongs to the ribosomal protein S30/L37 familysubunit:Component of the mitochondrial ribosome small subunit (28S) which comprises a 12S rRNA and about 30 distinct proteins	13
Mrps31	mitochondrial ribosomal protein S31	Translation	subunit:Component of the mitochondrial ribosome small subunit (28S) which comprises a 12S rRNA and about 30 distinct proteins	8
Mrps33	mitochondrial ribosomal protein S33	Translation	subunit:Component of the mitochondrial ribosome small subunit (28S) which comprises a 12S rRNA and about 30 distinct proteins	6
Mrps34	mitochondrial ribosomal protein S34	Translation	subunit:Component of the mitochondrial ribosome small subunit (28S) which comprises a 12S rRNA and about 30 distinct proteins	17
Mrps35	mitochondrial ribosomal protein S35	Translation	subunit:Component of the mitochondrial ribosome small subunit (28S) which comprises a 12S rRNA and about 30 distinct proteins	6
Mrps36	mitochondrial ribosomal protein S36	Translation	subunit:Component of the mitochondrial ribosome small subunit (28S) which comprises a 12S rRNA and about 30 distinct proteins	13
Mrps5	mitochondrial ribosomal protein S5	Translation	similarity:Belongs to the ribosomal protein S5P familysimilarity:Contains 1 S5 DRBM domainsubunit:Component of the mitochondrial ribosome small subunit (28S) which comprises a 12S rRNA and about 30 distinct proteins	2
Mrps6	mitochondrial ribosomal protein S6	Translation	similarity:Belongs to the ribosomal protein S6P familysubunit:Component of the mitochondrial ribosome small subunit (28S) which comprises a 12S rRNA and about 30 distinct proteins	16
Mrps7	mitchondrial ribosomal protein S7	Translation	similarity:Belongs to the ribosomal protein S7P familysubunit:Component of the mitochondrial ribosome small subunit (28S) which comprises a 12S rRNA and about 30 distinct proteins	11
Mrps9	mitochondrial ribosomal protein S9	Translation	similarity:Belongs to the ribosomal protein S9P familysubunit:Component of the mitochondrial ribosome small subunit (28S) which comprises a 12S rRNA and about 30 distinct proteins	1
Mrrf	mitochondrial ribosome recycling factor	Translation	Responsible for the release of ribosomes from messenger RNA at the termination of protein biosynthesis. May increase the efficiency of translation by recycling ribosomes from one round of translation to another (By similarity)	2
Mterf3	mitochondrial transcription termination factor 3	Translation	similarity:Belongs to the mTERF family	13
Mterf4	mitochondrial transcription termination factor 4	Translation	similarity:Belongs to the mTERF family	1
Mtfmt	mitochondrial methionyl-tRNA formyltransferase	Translation	Formylates methionyl-tRNA in mitochondria. A single tRNA(Met) gene gives rise to both an initiator and an elongator species via an unknown mechanism (By similarity)	9
Mtg1	mitochondrial ribosome-associated GTPase 1	Translation	Mitochondrial GTPase. May be involved in assembly of the large ribosomal subunit (By similarity)	7
Mtg2	mitochondrial ribosome associated GTPase 2	Translation	similarity: Small G proteins, such as GTPBP5, act as molecular switches that play crucial roles in the regulation of fundamental cellular processes such as protein synthesis, nuclear transport, membrane trafficking, and signal transduction (Hirano et al 2006 [PubMed 17054726]).[supplied by OMIM, Mar 2008],	2
Mtif2	mitochondrial translational initiation factor 2	Translation	One of the essential components for the initiation of protein synthesis. Protects formylmethionyl-tRNA from spontaneous hydrolysis and promotes its binding to the 30S ribosomal subunits. Also involved in the hydrolysis of GTP during the formation of the 70S ribosomal complex (By similarity)	11
Mtif3	mitochondrial translational initiation factor 3	Translation	IF-3 binds to the 28S ribosomal subunit and shifts the equilibrum between 55S ribosomes and their 39S and 28S subunits in favor of the free subunits, thus enhancing the availability of 28S subunits on which protein synthesis initiation begins (By similarity)	5
Mto1	mitochondrial tRNA translation optimization 1	Translation	Involved in the 5-carboxymethylaminomethyl modification (mnm(5)s(2)U34) of the wobble uridine base in mitochondrial tRNAs	9
Mtpap	mitochondrial poly(A) polymerase	Translation	catalytic activity:ATP + RNA(n) = diphosphate + RNA(n+1)function:Polymerase that creates the 3' poly(A) tail of mitochondrial mRNA's. Might be responsible for the creation of some UAA stop codons which are not encoded in mtDNAsimilarity:Belongs to the DNA polymerase type-B-like family	18
Mtrf1	mitochondrial translational release factor 1	Translation	Mitochondrial peptide chain release factor that directs the termination of translation in response to the peptide chain non-cognate termination stop codons AGG and AGA (By similarity)	14
Mtrf1l	mitochondrial translational release factor 1-like	Translation	Mitochondrial peptide chain release factor that directs the termination of translation in response to the peptide chain termination codons UAA and UAG (By similarity)	10
Nars2	asparaginyl-tRNA synthetase 2 (mitochondrial)(putative)	Translation	catalytic activity:ATP + L-asparagine + tRNA(Asn) = AMP + diphosphate + L-asparaginyl-tRNA(Asn)similarity:Belongs to the class-II aminoacyl-tRNA synthetase family	7
Noa1	nitric oxide associated 1	Translation	similarity: The protein encoded by this gene is a nuclear-encoded GTPase that functions in the mitochondrion. Upon translation, this protein is imported into the nucleus and then into the nucleolus before being exported to the mitochondrion. The encoded protein is required for oxygen-dependent regulation of mitochondrial respiratory complexes and for mitochondrial protein synthesis. [provided by …	5
Nsun3	NOL1/NOP2/Sun domain family member 3	Translation	function:May have S-adenosyl-L-methionine-dependent methyl-transferase activity similarity:Belongs to the methyltransferase superfamily. RsmB/NOP family	16
Nsun4	NOL1/NOP2/Sun domain family, member 4	Translation	function:May have S-adenosyl-L-methionine-dependent methyl-transferase activity similarity:Belongs to the methyltransferase superfamily. RsmB/NOP family	4
Osgepl1	O-sialoglycoprotein endopeptidase-like 1	Translation	O-sialoglycoprotein endopeptidases specifically cleave the polypeptide backbone of membrane glycoproteins that contain clusters of O-linked sialoglycans (By similarity)	1
Pars2	prolyl-tRNA synthetase (mitochondrial)(putative)	Translation	catalytic activity:ATP + L-proline + tRNA(Pro) = AMP + diphosphate + L-prolyl-tRNA(Pro)similarity:Belongs to the class-II aminoacyl-tRNA synthetase family	4
Pde12	phosphodiesterase 12	Translation	function:Enzyme that cleaves 2',5'-phosphodiester bond linking adenosines of the 5'-triphosphorylated oligoadenylates, triphosphorylated oligoadenylates referred as 2-5A modulates the 2-5A system. This enzyme degraded triphosphorylated 2-5A to produce AMP and ATP. Also cleaves 3',5'-phosphodiester bond of oligoadenylates. Play a role as a negative regulator of the The 2-5A system that is one of t…	14
Pin4	protein (peptidyl-prolyl cis/trans isomerase) NIMA-interacting, 4 (parvulin)	Translation	catalytic activity:Peptidylproline (omega=180) = peptidylproline (omega=0)similarity:Belongs to the ppiC/parvulin rotamase family. PIN4 subfamilysimilarity:Contains 1 PpiC domain	X
Pnpt1	polyribonucleotide nucleotidyltransferase 1	Translation	Involved in mRNA degradation. Hydrolyzes single-stranded polyribonucleotides processively in the 3'- to 5'-direction (By similarity)	11
Ppa2	pyrophosphatase (inorganic) 2	Translation	catalytic activity:Diphosphate + H(2)O = 2 phosphatecofactor:Magnesiumsimilarity:Belongs to the PPase familysubunit:Homodimer	3
Prorp	RIKEN cDNA 1110008L16 gene	Translation	Functions in mitochondrial tRNA maturation. Part of mitochondrial ribonuclease P, an enzyme composed of MRPP1/RG9MTD1, MRPP2/HSD17B10 and MRPP3/KIAA0391, which cleaves tRNA molecules in their 5'-ends (By similarity)	12
Pstk	phosphoseryl-tRNA kinase	Translation	Specifically phosphorylates seryl-tRNA(Sec) to O- phosphoseryl-tRNA(Sec), an activated intermediate for selenocysteine biosynthesis. No activity with other tRNAs has been detected	7
Ptcd1	pentatricopeptide repeat domain 1	Translation	similarity:Contains 9 PPR (pentatricopeptide) repeats	5
Ptcd3	pentatricopeptide repeat domain 3	Translation	similarity:Belongs to the PTCD3 familysimilarity:Contains 10 PPR (pentatricopeptide) repeats	6
Ptrh2	peptidyl-tRNA hydrolase 2	Translation	catalytic activity:N-substituted aminoacyl-tRNA + H(2)O = N-substituted amino acid + tRNAfunction:The natural substrate for this enzyme may be peptidyl-tRNAs which drop off the ribosome during protein synthesissimilarity:Belongs to the PTH2 familysubunit:Monomer	11
Pus1	pseudouridine synthase 1	Translation	Converts specific uridines to PSI in a number of tRNA substrates. Acts on positions 27/28 in the anticodon stem and also positions 34 and 36 in the anticodon of an intron containing tRNA. Involved in regulation of nuclear receptor activity possibly through pseudouridylation of SRA1 RNA. Isoforms 3 and 4 do not form pseudouridine when expressed in vitro	5
Pusl1	pseudouridylate synthase-like 1	Translation	catalytic activity:tRNA uridine = tRNA pseudouridinesimilarity:Belongs to the tRNA pseudouridine synthase truA family	4
Qars	glutaminyl-tRNA synthetase	Translation	similarity:Belongs to the class-I aminoacyl-tRNA synthetase family	9
Qrsl1	glutaminyl-tRNA synthase (glutamine-hydrolyzing)-like 1	Translation	catalytic activity:ATP + L-glutamyl-tRNA(Gln) + L-glutamine = ADP + phosphate + L-glutaminyl-tRNA(Gln) + L-glutamatesimilarity:Belongs to the amidase family	10
Qtrt1	queuine tRNA-ribosyltransferase catalytic subunit 1	Translation	Exchanges the guanine residue with 7-aminomethyl-7- deazaguanine in tRNAs with GU(N) anticodons (tRNA-Asp, -Asn, -His and -Tyr). After this exchange, a cyclopentendiol moiety is attached to the 7-aminomethyl group of 7-deazaguanine, resulting in the hypermodified nucleoside queuosine (Q) (7-(((4,5-cis- dihydroxy-2-cyclopenten-1-yl)amino)methyl)-7-deazaguanosine) (By similarity)	9
Rars2	arginyl-tRNA synthetase 2, mitochondrial	Translation	catalytic activity:ATP + L-arginine + tRNA(Arg) = AMP + diphosphate + L-arginyl-tRNA(Arg)similarity:Belongs to the class-I aminoacyl-tRNA synthetase family	4
Rbfa	ribosome binding factor A	Translation	similarity:Belongs to the rbfA family	18
Rexo2	RNA exonuclease 2	Translation	3'-to-5' exoribonuclease specific for small oligoribonucleotides. Active on small (primarily </=5 nucleotides in length) single-stranded RNA and DNA oligomers. May have a role for cellular nucleotide recycling (By similarity)	9
Rida	reactive intermediate imine deaminase A homolog	Translation	Catalyzes the hydrolytic deamination of enamine/imine intermediates that form during the course of normal metabolism. May facilitate the release of ammonia from these potentially toxic reactive metabolites, reducing their impact on cellular components. It may act on enamine/imine intermediates formed by several types of pyridoxal-5'-phosphate-dependent dehydratases including L-threonine dehydrata…	15
Rmnd1	required for meiotic nuclear division 1 homolog	Translation	similarity:Belongs to the RMD1/sif2 family	10
Rnasel	ribonuclease L (2', 5'-oligoisoadenylate synthetase-dependent)	Translation	Endoribonuclease, mediator of interferon action, which play a role in mediating resistance to virus infection and apoptosis. Might play a central role in the regulation of mRNA turnover	1
Rps19	ribosomal protein S19	Translation	Required for pre-rRNA processing and maturation of 40S ribosomal subunits (By similarity)	7
Rpusd3	RNA pseudouridylate synthase domain containing 3	Translation	similarity:Belongs to the pseudouridine synthase rluA family	6
Rpusd4	RNA pseudouridylate synthase domain containing 4	Translation	similarity:Belongs to the pseudouridine synthase rluA family	9
Sars2	seryl-aminoacyl-tRNA synthetase 2	Translation	Catalyzes the attachment of serine to tRNA(Ser). Is also able to aminoacylate tRNA(Sec) with serine, to form the misacylated tRNA L-seryl-tRNA(Sec), which will be further converted into selenocysteinyl-tRNA(Sec) (By similarity)	7
Sbds	SBDS ribosome maturation factor	Translation	May be involved in the biogenesis of the 60S ribosomal subunit and translational activation of ribosomes. May trigger the GTP-dependent release of eif6 from 60S pre-ribosomes in the cytoplasm, thereby activating ribosomes for translation competence by allowing 80S ribosome assembly and facilitating eif6 recycling to the nucleus, where it is required for 60S rRNA processing and nuclear export (By …	5
Slirp	SRA stem-loop interacting RNA binding protein	Translation	RNA-binding protein that acts as a nuclear receptor corepressor. Probably acts by binding the SRA RNA, and repressing the SRA-mediated nuclear receptor coactivation. Binds the STR7 loop of SRA RNA. Also able to repress glucocorticoid (GR), androgen (AR), thyroid (TR) and VDR-mediated transactivation (By similarity)	12
Taco1	translational activator of mitochondrially encoded cytochrome c oxidase I	Translation	similarity: This gene encodes a mitochondrial protein that function as a translational activator of mitochondrially-encoded cytochrome c oxidase 1. Mutations in this gene are associated with Leigh syndrome.[provided by RefSeq, Mar 2010],	11
Tars2	threonyl-tRNA synthetase 2, mitochondrial (putative)	Translation	catalytic activity:ATP + L-threonine + tRNA(Thr) = AMP + diphosphate + L-threonyl-tRNA(Thr)similarity:Belongs to the class-II aminoacyl-tRNA synthetase family	3
Thg1l	tRNA-histidine guanylyltransferase 1-like (S. cerevisiae)	Translation	function:Adds a GMP to the 5'-end of tRNA(His) after transcription and RNase P cleavagePTM:Phosphorylated upon DNA damage, probably by ATM or ATRsimilarity:Belongs to the tRNA(His) guanylyltransferase family	11
Trit1	tRNA isopentenyltransferase 1	Translation	Catalyzes the transfer of a dimethylallyl group onto the adenine at position 37 of both cytosolic and mitochondrial tRNAs, leading to the formation of N6-(dimethylallyl)adenosine (i(6)A) (By similarity)	4
Trmt10c	tRNA methyltransferase 10C, mitochondrial RNase P subunit	Translation	Functions in mitochondrial tRNA maturation. Part of mitochondrial ribonuclease P, an enzyme composed of MRPP1/RG9MTD1, MRPP2/HSD17B10 and MRPP3/KIAA0391, which cleaves tRNA molecules in their 5'-ends (By similarity)	16
Trmt11	tRNA methyltransferase 11	Translation	Catalytic subunit of an S-adenosyl-L-methionine- dependent tRNA methyltransferase complex that mediates the methylation of the guanosine nucleotide at position 10 (m2G10) in tRNAs (By similarity)	10
Trmt2b	TRM2 tRNA methyltransferase 2B	Translation	Probable S-adenosyl-L-methionine-dependent methlytransferase that catalyzes the formation of 5-methyl-uridine at position 54 (M-5-U54) in all tRNA. May also have a role in tRNA stabilization or maturation (By similarity)	X
Trmt5	TRM5 tRNA methyltransferase 5	Translation	Specifically methylates guanosine-37 in various tRNAs. Not dependent on the nature of the nucleoside 5' of the target nucleoside (By similarity)	12
Trmu	tRNA 5-methylaminomethyl-2-thiouridylate methyltransferase	Translation	Catalyzes the 2-thiolation of uridine at the wobble position (U34) of mitochondrial tRNA(Lys), tRNA(Glu) and tRNA(Gln). Required for the formation of 5-taurinomethyl-2- thiouridine (tm5s2U) of mitochondrial tRNA(Lys), tRNA(Glu), and tRNA(Gln) at the wobble position. ATP is required to activate the C2 atom of the wobble base (By similarity)	15
Trnt1	tRNA nucleotidyl transferase, CCA-adding, 1	Translation	Adds and repairs the conserved 3'-CCA sequence necessary for the attachment of amino acids to the 3' terminus of tRNA molecules, using CTP and ATP as substrates (By similarity)	6
Tsfm	Ts translation elongation factor, mitochondrial	Translation	Associates with the EF-Tu.GDP complex and induces the exchange of GDP to GTP. It remains bound to the aminoacyl-tRNA.EF- Tu.GTP complex up to the GTP hydrolysis stage on the ribosome (By similarity)	10
Tufm	Tu translation elongation factor, mitochondrial	Translation	This protein promotes the GTP-dependent binding of aminoacyl-tRNA to the A-site of ribosomes during protein biosynthesis (By similarity)	7
Vars2	valyl-tRNA synthetase 2, mitochondrial	Translation	catalytic activity:ATP + L-valine + tRNA(Val) = AMP + diphosphate + L-valyl-tRNA(Val)sequence caution:The sequence differs from that shown because it seems to be derived from a pre-mRNAsequence caution:Translation N-terminally shortenedsimilarity:Belongs to the class-I aminoacyl-tRNA synthetase family	17
Wars2	tryptophanyl tRNA synthetase 2 (mitochondrial)	Translation	catalytic activity:ATP + L-tryptophan + tRNA(Trp) = AMP + diphosphate + L-tryptophyl-tRNA(Trp)similarity:Belongs to the class-I aminoacyl-tRNA synthetase family	3
Yars2	tyrosyl-tRNA synthetase 2 (mitochondrial)	Translation	Catalyzes the attachment of tyrosine to tRNA(Tyr) in a two-step reaction: tyrosine is first activated by ATP to form Tyr- AMP and then transferred to the acceptor end of tRNA(Tyr) (By similarity)	16
mt-Rnr1	12S rRNA, mitochondrial	Translation (MT)	12S ribosomal RNA, mitochondrially encoded	MT
mt-Rnr2	16S rRNA, mitochondrial	Translation (MT)	16S ribosomal RNA, mitochondrially encoded	MT
mt-Ta	tRNA alanine, mitochondrial	Translation (MT)	mitochondrially encoded tRNA for alanine	MT
mt-Tc	tRNA cysteine, mitochondrial	Translation (MT)	mitochondrially encoded tRNA for cysteine	MT
mt-Td	tRNA aspartic acid, mitochondrial	Translation (MT)	mitochondrially encoded tRNA for aspartic acid	MT
mt-Te	tRNA glutamic acid, mitochondrial	Translation (MT)	mitochondrially encoded tRNA for glutamic acid	MT
mt-Tf	tRNA phenylalanine, mitochondrial	Translation (MT)	mitochondrially encoded tRNA for phenylalanine	MT
mt-Tg	tRNA glycine, mitochondrial	Translation (MT)	mitochondrially encoded tRNA for glycine	MT
mt-Th	tRNA histidine, mitochondrial	Translation (MT)	mitochondrially encoded tRNA for histidine	MT
Mt-Ti	tRNA isoleucine, mitochondrial	Translation (MT)	mitochondrially encoded tRNA for isoleucine	MT
mt-Tk	tRNA lysine, mitochondrial	Translation (MT)	mitochondrially encoded tRNA for lysine	MT
mt-Tl1	tRNA leucine 1, mitochondrial	Translation (MT)	mitochondrially encoded tRNA for leucine 1 (UUA/G)	MT
mt-Tl2	tRNA leucine 2, mitochondrial	Translation (MT)	mitochondrially encoded tRNA for leucine 2 (CUN)	MT
mt-Tm	tRNA methionine, mitochondrial	Translation (MT)	mitochondrially encoded tRNA for methionine	MT
mt-Tn	tRNA asparagine, mitochondrial	Translation (MT)	mitochondrially encoded tRNA for asparagine	MT
mt-Tp	tRNA proline, mitochondrial	Translation (MT)	mitochondrially encoded tRNA for proline	MT
mt-Tq	tRNA glutamine, mitochondrial	Translation (MT)	mitochondrially encoded tRNA for glutamine	MT
mt-Tr	tRNA arginine, mitochondrial	Translation (MT)	mitochondrially encoded tRNA for arginine	MT
mt-Ts1	tRNA serine 1, mitochondrial	Translation (MT)	mitochondrially encoded tRNA for serine 1 (UCN)	MT
mt-Ts2	tRNA serine 2, mitochondrial	Translation (MT)	mitochondrially encoded tRNA for serine 2 (AGU/C)	MT
mt-Tt	tRNA threonine, mitochondrial	Translation (MT)	mitochondrially encoded tRNA for threonine	MT
mt-Tv	tRNA valine, mitochondrial	Translation (MT)	mitochondrially encoded tRNA for valine	MT
Mt-Tw	tRNA tryptophan, mitochondrial	Translation (MT)	mitochondrially encoded tRNA for tryptophan	MT
mt-Ty	tRNA tyrosine, mitochondrial	Translation (MT)	mitochondrially encoded tRNA for tyrosine	MT
Abcb10	ATP-binding cassette, sub-family B (MDR/TAP), member 10	Transmembrane Transport	May mediate critical mitochondrial transport functions related to heme biosynthesis	8
Abcb6	ATP-binding cassette, sub-family B (MDR/TAP), member 6	Transmembrane Transport	Binds heme and porphyrins and functions in their ATP- dependent uptake into the mitochondria. Plays a crucial role in heme synthesis	1
Abcb7	ATP-binding cassette, sub-family B (MDR/TAP), member 7	Transmembrane Transport	Could be involved in the transport of heme from the mitochondria to the cytosol. Plays a central role in the maturation of cytosolic iron-sulfur (Fe/S) cluster-containing proteins (By similarity)	X
Abcb8	ATP-binding cassette, sub-family B (MDR/TAP), member 8	Transmembrane Transport	This nuclear gene encodes a multi-pass membrane protein that is targeted to the mitochondrial inner membrane. The encoded protein is an ATP-dependent transporter that may mediate the passage of organic and inorganic molecules out of the mitochondria. Loss of function of the related gene in mouse results in a disruption of iron homeostasis between the mitochondria and cytosol. Alternative splicing…	5
Abcd3	ATP-binding cassette, sub-family D (ALD), member 3	Transmembrane Transport	similarity:Belongs to the ABC transporter familysimilarity:Belongs to the ABC transporter family. ALD subfamilysimilarity:Contains 1 ABC transmembrane type-1 domainsimilarity:Contains 1 ABC transporter domainsubunit:Homodimer or heterodimer (Potential). Interacts with PEX19	3
Abce1	ATP-binding cassette, sub-family E (OABP), member 1	Transmembrane Transport	Antagonizes the binding of 2-5A (5'-phosphorylated 2',5'-linked oligoadenylates) by RNase L through direct interaction with RNase L and therefore inhibits its endoribonuclease activity. May play a central role in the regulation of mRNA turnover. Antagonizes the anti-viral effect of the interferon-regulated 2-5A/RNase L pathway (By similarity)	8
Abcf2	ATP-binding cassette, sub-family F (GCN20), member 2	Transmembrane Transport	caution:Lacks transmembrane domains and is probably not involved in transportsimilarity:Belongs to the ABC transporter familysimilarity:Belongs to the ABC transporter family. EF3 subfamilysimilarity:Contains 2 ABC transporter domains	5
Fam210b	family with sequence similarity 210, member B	Transmembrane Transport	similarity:Contains 1 DUF1279 domain	2
Mrs2	MRS2 magnesium transporter	Transmembrane Transport	Magnesium transporter that may mediate the influx of magnesium into the mitochondrial matrix (By similarity)	13
Nipsnap3a	nipsnap homolog 3A	Transmembrane Transport	similarity: NIPSNAP3A belongs to a family of proteins with putative roles in vesicular transport (Buechler et al 2004 [PubMed 15177564]).[supplied by OMIM, Mar 2008],	4
Nipsnap3b	nipsnap homolog 3B	Transmembrane Transport	similarity:Belongs to the NipSnap familysubcellular location:May be part of some vesicular structure distinct from lysosomal vesicles (By similarity). Also found in mitochondrion	4
Prelid2	PRELI domain containing 2	Transmembrane Transport	similarity:Contains 1 PRELI/MSF1 domain	18
Sfxn1	sideroflexin 1	Transmembrane Transport	Might be involved in the transport of a component required for iron utilization into or out of the mitochondria	13
Sfxn2	sideroflexin 2	Transmembrane Transport	Potential iron transporter	19
Sfxn3	sideroflexin 3	Transmembrane Transport	Potential iron transporter	19
Sfxn4	sideroflexin 4	Transmembrane Transport	Potential iron transporter	19
Sfxn5	sideroflexin 5	Transmembrane Transport	Transports citrate. Potential iron transporter (By similarity)	6
Vdac1	voltage-dependent anion channel 1	Transmembrane Transport	Forms a channel through the mitochondrial outer membrane and also the plasma membrane. The channel at the outer mitochondrial membrane allows diffusion of small hydrophilic molecules; in the plasma membrane it is involved in cell volume regulation and apoptosis. It adopts an open conformation at low or zero membrane potential and a closed conformation at potentials above 30-40 mV. The open state …	11
Vdac2	voltage-dependent anion channel 2	Transmembrane Transport	Forms a channel through the mitochondrial outer membrane that allows diffusion of small hydrophilic molecules. The channel adopts an open conformation at low or zero membrane potential and a closed conformation at potentials above 30-40 mV. The open state has a weak anion selectivity whereas the closed state is cation- selective (By similarity)	14
Vdac3	voltage-dependent anion channel 3	Transmembrane Transport	Forms a channel through the mitochondrial outer membrane that allows diffusion of small hydrophilic molecules (By similarity)	8
Aco1	aconitase 1	Tricarboxylic Acid Cycle	Binds to iron-responsive elements (IRES), which are stem-loop structures found in the 5'-UTR of ferritin, and delta aminolevulinic acid synthase mRNAs, and in the 3'-UTR of transferrin receptor mRNA. Binding to the IRE element in ferritin results in the repression of its mRNA translation. Binding of the protein to the transferrin receptor mRNA inhibits the degradation of this otherwise rapidly de…	4
Aco2	aconitase 2, mitochondrial	Tricarboxylic Acid Cycle	catalytic activity:Citrate = isocitratecofactor:Binds 1 4Fe-4S cluster per subunit. Binding of a 3Fe-4S cluster leads to an inactive enzymepathway:Carbohydrate metabolism; tricarboxylic acid cyclePTM:Acetylation of Lys-50 is observed in liver mitochondria from fasted mice but not from fed micesimilarity:Belongs to the aconitase/IPM isomerase familysubunit:Monomer	15
Cs	citrate synthase	Tricarboxylic Acid Cycle	catalytic activity:Acetyl-CoA + H(2)O + oxaloacetate = citrate + CoAmiscellaneous:Citrate synthase is found in nearly all cells capable of oxidative metabolismpathway:Carbohydrate metabolism; tricarboxylic acid cyclesimilarity:Belongs to the citrate synthase familysubunit:Homodimer	10
Csl	citrate synthase like	Tricarboxylic Acid Cycle	similarity:Belongs to the citrate synthase family	10
Dld	dihydrolipoamide dehydrogenase	Tricarboxylic Acid Cycle	catalytic activity:Protein N(6)-(dihydrolipoyl)lysine + NAD(+) = protein N(6)-(lipoyl)lysine + NADHcofactor:Binds 1 FAD per subunitfunction:Lipoamide dehydrogenase is a component of the glycine cleavage system as well as of the alpha-ketoacid dehydrogenase complexesmiscellaneous:The active site is a redox-active disulfide bondPTM:Acetylation of Lys-127 is observed in liver mitochondria from faste…	12
Dlst	dihydrolipoamide S-succinyltransferase (E2 component of 2-oxo-glutarate complex)	Tricarboxylic Acid Cycle	The 2-oxoglutarate dehydrogenase complex catalyzes the overall conversion of 2-oxoglutarate to succinyl-CoA and CO(2). It contains multiple copies of 3 enzymatic components: 2-oxoglutarate dehydrogenase (E1), dihydrolipoamide succinyltransferase (E2) and lipoamide dehydrogenase (E3) (By similarity)	12
Fh1	fumarate hydratase 1	Tricarboxylic Acid Cycle	catalytic activity:(S)-malate = fumarate + H(2)Omiscellaneous:There are 2 substrate binding sites: the catalytic A site, and the non-catalytic B site that may play a role in the transfer of substrate or product between the active site and the solvent. Alternatively, the B site may bind allosteric effectorspathway:Carbohydrate metabolism; tricarboxylic acid cyclePTM:Acetylation of Lys-474 is obser…	1
Idh1	isocitrate dehydrogenase 1 (NADP+), soluble	Tricarboxylic Acid Cycle	catalytic activity:Isocitrate + NADP(+) = 2-oxoglutarate + CO(2) + NADPHcatalytic activity:Oxalosuccinate + NADP(+) = 2-oxoglutarate + CO(2) + NADPHcofactor:Binds 1 magnesium or manganese ion per subunitsimilarity:Belongs to the isocitrate and isopropylmalate dehydrogenases familysubunit:Homodimer	1
Idh2	isocitrate dehydrogenase 2 (NADP+), mitochondrial	Tricarboxylic Acid Cycle	catalytic activity:Isocitrate + NADP(+) = 2-oxoglutarate + CO(2) + NADPHcatalytic activity:Oxalosuccinate + NADP(+) = 2-oxoglutarate + CO(2) + NADPHcofactor:Binds 1 magnesium or manganese ion per subunitfunction:Plays a role in intermediary metabolism and energy production. It may tightly associate or interact with the pyruvate dehydrogenase complexinduction:By oxidative stress (at protein level)…	7
Idh3a	isocitrate dehydrogenase 3 (NAD+) alpha	Tricarboxylic Acid Cycle	catalytic activity:Isocitrate + NAD(+) = 2-oxoglutarate + CO(2) + NADHcofactor:Binds 1 magnesium or manganese ion per subunitsimilarity:Belongs to the isocitrate and isopropylmalate dehydrogenases familysubunit:Heterooligomer of subunits alpha, beta, and gamma in the apparent ratio of 2:1:1	9
Idh3b	isocitrate dehydrogenase 3 (NAD+) beta	Tricarboxylic Acid Cycle	similarity:Belongs to the isocitrate and isopropylmalate dehydrogenases family	2
Idh3g	isocitrate dehydrogenase 3 (NAD+), gamma	Tricarboxylic Acid Cycle	catalytic activity:Isocitrate + NAD(+) = 2-oxoglutarate + CO(2) + NADHcofactor:Binds 1 magnesium or manganese ion per subunitenzyme regulation:Activated by increasing ADP/ATP ratios and by Ca(2+)similarity:Belongs to the isocitrate and isopropylmalate dehydrogenases familysubunit:Heterooligomer of subunits alpha, beta, and gamma in the apparent ratio of 2:1:1	X
Mdh1	malate dehydrogenase 1, NAD (soluble)	Tricarboxylic Acid Cycle	catalytic activity:(S)-malate + NAD(+) = oxaloacetate + NADHsimilarity:Belongs to the LDH/MDH superfamily. MDH type 2 familysubunit:Homodimer	11
Mdh2	malate dehydrogenase 2, NAD (mitochondrial)	Tricarboxylic Acid Cycle	catalytic activity:(S)-malate + NAD(+) = oxaloacetate + NADHPTM:Acetylation of Lys-239 and Lys-314 is observed in liver mitochondria from fasted mice but not from fed micesimilarity:Belongs to the LDH/MDH superfamily. MDH type 1 familysubunit:Homodimer	5
Nnt	nicotinamide nucleotide transhydrogenase	Tricarboxylic Acid Cycle	The transhydrogenation between NADH and NADP is coupled to respiration and ATP hydrolysis and functions as a proton pump across the membrane	13
Ogdh	oxoglutarate (alpha-ketoglutarate) dehydrogenase (lipoamide)	Tricarboxylic Acid Cycle	catalytic activity:2-oxoglutarate + [dihydrolipoyllysine-residue succinyltransferase] lipoyllysine = [dihydrolipoyllysine-residue succinyltransferase] S-succinyldihydrolipoyllysine + CO(2)cofactor:Thiamine pyrophosphateenzyme regulation:Catabolite repressedfunction:The 2-oxoglutarate dehydrogenase complex catalyzes the overall conversion of 2-oxoglutarate to succinyl-CoA and CO(2). It contains mu…	11
Ogdhl	oxoglutarate dehydrogenase-like	Tricarboxylic Acid Cycle	similarity: cofactor:Thiamine pyrophosphatesimilarity:Belongs to the alpha-ketoglutarate dehydrogenase family	14
Pdhx	pyruvate dehydrogenase complex, component X	Tricarboxylic Acid Cycle	Required for anchoring dihydrolipoamide dehydrogenase (E3) to the dihydrolipoamide transacetylase (E2) core of the pyruvate dehydrogenase complexes of eukaryotes. This specific binding is essential for a functional PDH complex (By similarity)	2
Pptc7	PTC7 protein phosphatase homolog	Tricarboxylic Acid Cycle	catalytic activity:A phosphoprotein + H(2)O = a protein + phosphatecofactor:Magnesium or manganese similarity:Belongs to the PP2C familysimilarity:Contains 1 PP2C-like domain	5
Sucla2	succinate-Coenzyme A ligase, ADP-forming, beta subunit	Tricarboxylic Acid Cycle	catalytic activity:ATP + succinate + CoA = ADP + phosphate + succinyl-CoApathway:Carbohydrate metabolism; tricarboxylic acid cyclesimilarity:Belongs to the succinate/malate CoA ligase beta subunit familysimilarity:Contains 1 ATP-grasp domainsubunit:Heterodimer of an alpha and a beta subunit	14
Suclg1	succinate-CoA ligase, GDP-forming, alpha subunit	Tricarboxylic Acid Cycle	catalytic activity:GTP + succinate + CoA = GDP + phosphate + succinyl-CoApathway:Carbohydrate metabolism; tricarboxylic acid cyclesimilarity:Belongs to the succinate/malate CoA ligase alpha subunit familysubunit:Heterodimer of an alpha and a beta subunit	6
Suclg2	succinate-Coenzyme A ligase, GDP-forming, beta subunit	Tricarboxylic Acid Cycle	catalytic activity:GTP + succinate + CoA = GDP + phosphate + succinyl-CoApathway:Carbohydrate metabolism; tricarboxylic acid cyclesimilarity:Belongs to the succinate/malate CoA ligase beta subunit familysimilarity:Contains 1 ATP-grasp domainsubunit:Heterodimer of an alpha and a beta subunit	6
Coq2	coenzyme Q2 4-hydroxybenzoate polyprenyltransferase	Ubiquinone Biosynthesis	Catalyzes the prenylation of para-hydroxybenzoate (PHB) with an all-trans polyprenyl group. Mediates the second step in the final reaction sequence of coenzyme Q (CoQ) biosynthesis, which is the condensation of the polyisoprenoid side chain with PHB (By similarity)	5
Coq3	coenzyme Q3 methyltransferase	Ubiquinone Biosynthesis	catalytic activity:S-adenosyl-L-methionine + 3-hexaprenyl-4,5-dihydroxybenzoate = S-adenosyl-L-homocysteine + 3-hexaprenyl-4-hydroxy-5-methoxybenzoatepathway:Cofactor biosynthesis; ubiquinone biosynthesissimilarity:Belongs to the methyltransferase superfamily. UbiG/COQ3 family	4
Coq4	coenzyme Q4	Ubiquinone Biosynthesis	pathway:Cofactor biosynthesis; ubiquinone biosynthesissimilarity:Belongs to the COQ4 family	2
Coq5	coenzyme Q5 methyltransferase	Ubiquinone Biosynthesis	Converts DDMQH2 into DMQH2 (By similarity)	5
Coq6	coenzyme Q6 monooxygenase	Ubiquinone Biosynthesis	cofactor:FAD pathway:Cofactor biosynthesis; ubiquinone biosynthesissimilarity:Belongs to the ubiH/COQ6 family	12
Coq7	demethyl-Q 7	Ubiquinone Biosynthesis	Potential central metabolic regulator	7
Coq9	coenzyme Q9	Ubiquinone Biosynthesis	Involved in the biosynthesis of coenzyme Q (By similarity)	8
Pdss1	prenyl (solanesyl) diphosphate synthase, subunit 1	Ubiquinone Biosynthesis	Supplies decaprenyl diphosphate, the precursor for the side chain of the isoprenoid quinones ubiquinone-10	2
Pdss2	prenyl (solanesyl) diphosphate synthase, subunit 2	Ubiquinone Biosynthesis	Supplies decaprenyl diphosphate, the precursor for the side chain of the isoprenoid quinones ubiquinone-10	10
BC003965	cDNA sequence BC003965	Unknown	similarity:Belongs to the CCSMST1 family	17
C030006K11Rik	RIKEN cDNA C030006K11 gene	Unknown	similarity:Belongs to the UPF0598 family	15
C330018D20Rik	RIKEN cDNA C330018D20 gene	Unknown	similarity:Belongs to the glutaredoxin family. YDR286C subfamily	18
Chchd7	coiled-coil-helix-coiled-coil-helix domain containing 7	Unknown	similarity:Belongs to the CHCHD7 familysimilarity:Contains 1 CHCH domain	4
Gatd3a	glutamine amidotransferase like class 1 domain containing 3A	Unknown	similarity: This gene encodes a potential mitochondrial protein that is a member of the DJ-1/PfpI gene family. This protein is overexpressed in fetal Down syndrome brain. Alternate splicing results in multiple transcript variants. [provided by RefSeq, May 2010]	10
Hsdl1	hydroxysteroid dehydrogenase like 1	Unknown	caution:Although related to the SDR family, lacks the conserved active Tyr residue in position 218 which is replaced by a Phe, suggesting that it may lack oxidoreductase activitysimilarity:Belongs to the short-chain dehydrogenases/reductases (SDR) family. 17-beta-HSD 3 subfamily	8
Myg1	melanocyte proliferating gene 1	Unknown	developmental stage:Strongly up-regulated from E7 to E11. Widely expressed at E8.5. At E11.75, expression is strongest in developing neuroepithelium and eyesimilarity:Belongs to the UPF0160 (MYG1) familytissue specificity:Ubiquitously expressed, with highest levels in testis	15
Pnkd	paroxysmal nonkinesiogenic dyskinesia	Unknown	Probable hydrolase that plays an aggravative role in the development of cardiac hypertrophy via activation of the NF-kappa- B signaling pathway	1
Rsad1	radical S-adenosyl methionine domain containing 1	Unknown	May be involved in porphyrin cofactor biosynthesis (By similarity)	11
Spata19	spermatogenesis associated 19	Unknown	May have a role in spermiogenesis	9
Tmem126a	transmembrane protein 126A	Unknown	similarity:Belongs to the TMEM126 family	7
Tmem143	transmembrane protein 143	Unknown	protein likely involved in transmembrane transport (similarity)	7
Atf5	activating transcription factor 5	UPRmt	ATF5 expression can rescue UPR(mt) signaling in atfs-1-deficient worms requiring the same UPR(mt) promoter element identified in C. elegans. Furthermore, mammalian cells require ATF5 to maintain mitochondrial activity during mitochondrial stress and promote organelle recovery. Combined, these data suggest that regulation of the UPR(mt) is conserved from worms to mammals.	7
Ddit3	DNA-damage inducible transcript 3	UPRmt	This gene encodes a member of the CCAAT/enhancer-binding protein (C/EBP) family of transcription factors. The protein functions as a dominant-negative inhibitor by forming heterodimers with other C/EBP members, such as C/EBP and LAP (liver activator protein), and preventing their DNA binding activity. The protein is implicated in adipogenesis and erythropoiesis, is activated by endoplasmic reticu…	10
Kdm6b	KDM1 lysine (K)-specific demethylase 6B	UPRmt	The protein encoded by this gene is a lysine-specific demethylase that specifically demethylates di- or tri-methylated lysine 27 of histone H3 (H3K27me2 or H3K27me3). H3K27 trimethylation is a repressive epigenetic mark controlling chromatin organization and gene silencing. This protein can also demethylate non-histone proteins such as retinoblastoma protein. Through its demethylation actvity thi…	11
Phf8	PHD finger protein 8	UPRmt	The protein encoded by this gene is a histone lysine demethylase that preferentially acts on histones in the monomethyl or dimethyl states. The encoded protein requires Fe(2+) ion, 2-oxoglutarate, and oxygen for its catalytic activity. The protein has an N-terminal PHD finger and a central Jumonji C domain. This gene is thought to function as a transcription activator. Defects in this gene are a …	X
Satb1	special AT-rich sequence binding protein 1	UPRmt	This gene encodes a matrix protein which binds nuclear matrix and scaffold-associating DNAs through a unique nuclear architecture. The protein recruits chromatin-remodeling factors in order to regulate chromatin structure and gene expression.	17
Satb2	special AT-rich sequence binding protein 2	UPRmt	This gene encodes a DNA binding protein that specifically binds nuclear matrix attachment regions. The encoded protein is involved in transcription regulation and chromatin remodeling. Defects in this gene are associated with isolated cleft palate and cognitive disability. Alternate splicing results in multiple transcript variants that encode the same protein.	1
Ubl5	ubiquitin-like 5	UPRmt	This gene encodes a member of a group of proteins similar to ubiquitin. The encoded protein is not thought to degrade proteins like ubiquitin but to affect their function through being bound to target proteins by an isopeptide bond. The gene product has been studied as a link to predisposition to obesity based on its expression in Psammomys obesus, the fat sand rat, which is an animal model for o…	9

## Sheet: Mitocarta proteins + annotation
Description	Synonyms	Maestro score	Evidence	Sub-compartment	MitoPathways	Tissues
cytochrome ­c-1	2610002H19Rik, AA408921, Cyct1, Q9D0M3, gene:66445	44	literature, APEX_IMS, APEX_matrix, targetP signal, yeast mito homolog++, Rickettsial homolog, mito protein domain+, induction, coexpression++, MS/MS++	MIM	OXPHOS > Complex III > CIII subunits;	all 14
					Metabolism > Metals and cofactors > Heme-containing proteins;
					Metabolism > Electron carriers > Cytochromes;
					OXPHOS > OXPHOS subunits
pyruvate ­dehydrogenase ­E1 ­alpha ­1	Pdha, Pdha-1, P35486, gene:18597	42	literature, APEX_matrix, targetP signal+, yeast mito homolog+, Rickettsial homolog, mito protein domain+, induction, coexpression++, MS/MS++	Matrix	Metabolism > Carbohydrate metabolism > Pyruvate metabolism	all 14
ATP ­synthase, ­H+ ­transporting, ­mitochondrial ­F1 ­complex, ­delta ­subunit	0610008F14Rik, 1500000I11Rik, AA960090, AI876556, AU020773, Atp5f1d, C85518, Q9D3D9, gene:66043	42	literature, APEX_matrix, targetP signal, yeast mito homolog++, Rickettsial homolog, mito protein domain+, induction, coexpression++, MS/MS+	MIM	OXPHOS > Complex V > CV subunits;	all 14
					OXPHOS > OXPHOS subunits
iron-sulfur ­cluster ­assembly ­2	0710001C05Rik, 5730594E03Rik, Hbld, Hbld1, Q9DCB8, gene:74316	42	APEX_matrix, targetP signal+, yeast mito homolog++, Rickettsial homolog, mito protein domain+, induction, coexpression, MS/MS++	Matrix	Metabolism > Metals and cofactors > Fe-S cluster biosynthesis;	all 14
					Metabolism > Metals and cofactors > Fe-S-containing proteins
pyruvate ­dehydrogenase ­(lipoamide) ­beta	2610103L06Rik, AL024199, C81408, Q9D051, gene:68263	42	literature, targetP signal+, yeast mito homolog+, Rickettsial homolog, mito protein domain+, induction, coexpression++, MS/MS++	Matrix	Metabolism > Carbohydrate metabolism > Pyruvate metabolism	all 14
ubiquinol-cytochrome ­c ­reductase ­core ­protein ­1	1110032G10Rik, Q9CZ13, gene:22273	42	literature, APEX_matrix, targetP signal+, yeast mito homolog+, Rickettsial homolog, mito protein domain+, induction, coexpression++, MS/MS++	MIM	Protein import, sorting and homeostasis > Protein import and sorting > Preprotein cleavage;	all 14
					OXPHOS > Complex III > CIII subunits;
					OXPHOS > OXPHOS subunits
coenzyme ­Q9	2310005O14Rik, C78387, Q8K1Z0, gene:67914	42	APEX_matrix, targetP signal+, yeast mito homolog++, Rickettsial homolog, mito protein domain+, induction, coexpression, MS/MS++	MIM	Metabolism > Metals and cofactors > Coenzyme Q metabolism	all 14
mitochondrial ­ribosomal ­protein ­L12	0610034O11Rik, 1500031N16Rik, L12mt, MRP-, MRP-L12, Rpm, Rpml12, Q9DB15, gene:56282	42	literature, targetP signal+, yeast mito homolog++, Rickettsial homolog, mito protein domain, induction, coexpression++, MS/MS++	Matrix	Mitochondrial central dogma > mtRNA metabolism > Transcription;	all 14
					Mitochondrial central dogma > Translation > Mitochondrial ribosome
mitochondrial ­ribosomal ­protein ­S35	MDSO, MDSO23, MRP, MRP-, MRP-S28, MRPS28, Q8BJZ4, gene:232536	42	literature, APEX_matrix, targetP signal+, yeast mito homolog++, mito protein domain+, induction, coexpression++, MS/MS++	Matrix	Mitochondrial central dogma > Translation > Mitochondrial ribosome	all 14
cytochrome ­c ­oxidase ­subunit ­5A	AA959768, CcO, CcOX, P12787, gene:12858	42	literature, APEX_IMS, APEX_matrix, targetP signal+, yeast mito homolog++, mito protein domain+, induction, coexpression++, MS/MS++	MIM	OXPHOS > Complex IV > CIV subunits;	all 14
					OXPHOS > OXPHOS subunits
ubiquinol-cytochrome ­c ­reductase, ­Rieske ­iron-sulfur ­polypeptide ­1	4430402G14Rik, AI875505, Q9CR68, gene:66694	41	literature, APEX_matrix, targetP signal, yeast mito homolog++, Rickettsial homolog, mito protein domain+, coexpression++, MS/MS++	MIM	OXPHOS > Complex III > CIII subunits;	all 14
					Metabolism > Metals and cofactors > Fe-S-containing proteins;
					OXPHOS > OXPHOS subunits
demethyl-Q ­7	clk-, clk-1, P97478, gene:12850	41	literature, targetP signal, yeast mito homolog++, Rickettsial homolog, mito protein domain+, coexpression++, MS/MS++	MIM	Metabolism > Metals and cofactors > Coenzyme Q metabolism	all 14
succinate ­dehydrogenase ­complex, ­subunit ­A, ­flavoprotein ­(Fp)	1500032O14Rik, 2310034D06Rik, 4921513A11, C81073, F, FP, SDH, SDH2, SDHF, Q8K2B3, gene:66945	41	literature, APEX_matrix, targetP signal, yeast mito homolog++, Rickettsial homolog, mito protein domain, induction, coexpression++, MS/MS++	MIM	OXPHOS > Complex II > CII subunits;	all 14
					Metabolism > Carbohydrate metabolism > TCA cycle;
					OXPHOS > OXPHOS subunits
succinate ­dehydrogenase ­complex, ­subunit ­B, ­iron ­sulfur ­(Ip)	0710008N11Rik, Q9CQA3, gene:67680	41	literature, APEX_matrix, targetP signal, yeast mito homolog, Rickettsial homolog, mito protein domain+, induction, coexpression++, MS/MS++	MIM	OXPHOS > Complex II > CII subunits;	all 14
					Metabolism > Carbohydrate metabolism > TCA cycle;
					Metabolism > Metals and cofactors > Fe-S-containing proteins;
					OXPHOS > OXPHOS subunits
ATP ­synthase, ­H+ ­transporting, ­mitochondrial ­F1 ­complex, ­alpha ­subunit ­1	AI035633, AL022851, AL023067, At, Atp5f1a, Atpm, D18Ertd206, D18Ertd206e, Mom, Mom2, Q03265, gene:11946	41	literature, APEX_matrix, targetP signal+, yeast mito homolog++, Rickettsial homolog, mito protein domain, induction, coexpression++, MS/MS++	MIM	OXPHOS > Complex V > CV subunits;	all 14
					OXPHOS > OXPHOS subunits
succinate ­dehydrogenase ­complex ­assembly ­factor ­4	1110058L19Rik, 1700001E18Rik, C6orf57, Q8BTE0, gene:68002	41	targetP signal+, yeast mito homolog++, Rickettsial homolog, mito protein domain+, induction, coexpression++, MS/MS	Matrix	OXPHOS > Complex II > CII assembly factors;	adipose, testis
					OXPHOS > OXPHOS assembly factors
peptidase ­(mitochondrial ­processing) ­beta	3110004O18Rik, MPP, MPP11, MPPB, MPPP52, Q9CXT8, gene:73078	41	literature, APEX_matrix, targetP signal+, yeast mito homolog+, Rickettsial homolog, mito protein domain+, induction, coexpression++, MS/MS++	Matrix	Protein import, sorting and homeostasis > Protein import and sorting > Preprotein cleavage;	all 14
					Protein import, sorting and homeostasis > Protein homeostasis > Proteases
succinate ­dehydrogenase ­complex, ­subunit ­D, ­integral ­membrane ­protein	3110001M13Rik, AVLL5809, C78570, PRO19626, Q9CXV1, gene:66925	41	literature, targetP signal, yeast mito homolog++, Rickettsial homolog, mito protein domain+, induction, coexpression++, MS/MS+	MIM	OXPHOS > Complex II > CII subunits;	all 14
					Metabolism > Carbohydrate metabolism > TCA cycle;
					Metabolism > Metals and cofactors > Heme-containing proteins;
					OXPHOS > OXPHOS subunits
ubiquinol ­cytochrome ­c ­reductase ­core ­protein ­2	1500004O06Rik, Q9DB77, gene:67003	40	literature, APEX_matrix, targetP signal, yeast mito homolog+, Rickettsial homolog, mito protein domain+, induction, coexpression++, MS/MS++	MIM	Protein import, sorting and homeostasis > Protein import and sorting > Preprotein cleavage;	all 14
					OXPHOS > Complex III > CIII subunits;
					OXPHOS > OXPHOS subunits
coenzyme ­Q5 ­methyltransferase	1810014G04Rik, D5Ertd33, D5Ertd33e, Q9CXI0, gene:52064	40	APEX_matrix, targetP signal, yeast mito homolog+, Rickettsial homolog, mito protein domain+, induction, coexpression++, MS/MS++	MIM	Metabolism > Metals and cofactors > Coenzyme Q metabolism	all 14
oxoglutarate ­(alpha-ketoglutarate) ­dehydrogenase ­(lipoamide)	2210403E04Rik, 2210412K19Rik, AA409584, d1401, mKIAA4192, Q60597, gene:18293	40	literature, APEX_matrix, targetP signal, yeast mito homolog+, Rickettsial homolog, mito protein domain+, induction, coexpression++, MS/MS++	Matrix	Metabolism > Carbohydrate metabolism > TCA cycle	all 14
ubiquinol-cytochrome ­c ­reductase, ­complex ­III ­subunit ­VII	1100001F06Rik, 1500040F11Rik, 5830407L17Rik, 9.5kDa, AA959903, QP-, QP-C, Qp, Qpc, Uqcrb, c1502, Q9CQ69, gene:22272	40	literature, APEX_IMS, targetP signal, yeast mito homolog++, mito protein domain+, induction, coexpression++, MS/MS++	MIM	OXPHOS > Complex III > CIII subunits;	all 14
					OXPHOS > OXPHOS subunits
malate ­dehydrogenase ­2, ­NAD ­(mitochondrial)	MDH, Mdh-2, Mo, Mor, Mor-1, Mor1, P08249, gene:17448	39	literature, APEX_matrix, targetP signal, yeast mito homolog++, Rickettsial homolog, mito protein domain, induction, coexpression++, MS/MS++	Matrix	Metabolism > Carbohydrate metabolism > Gluconeogenesis;	all 14
					Metabolism > Carbohydrate metabolism > Malate-aspartate shuttle;
					Metabolism > Carbohydrate metabolism > TCA cycle
dihydrolipoamide ­branched ­chain ­transacylase ­E2	BCKAD-E2, D3Wsu60, D3Wsu60e, P53395, gene:13171	38	literature, APEX_matrix, targetP signal+, yeast mito homolog+, Rickettsial homolog, mito protein domain+, induction, coexpression+, MS/MS++	Matrix	Metabolism > Amino acid metabolism > BCAA metabolism;	all 14
					Metabolism > Amino acid metabolism > BCAA dehydrogenase complex
dihydrolipoamide ­S-acetyltransferase ­(E2 ­component ­of ­pyruvate ­dehydrogenase ­complex)	6332404G05Rik, DLTA, PDC-E, PDC-E2, Q8BMF4, gene:235339	38	literature, APEX_matrix, targetP signal, yeast mito homolog+, Rickettsial homolog, mito protein domain+, induction, coexpression++, MS/MS++	Matrix	Metabolism > Carbohydrate metabolism > Pyruvate metabolism	all 14
leucine-rich ­PPR-motif ­containing	3110001K13Rik, C76645, Gp130, Lrp, Lrp130, Lsfc, Q6PB66, gene:72416	38	literature, APEX_matrix, targetP signal+, yeast mito homolog++, mito protein domain, induction, coexpression++, MS/MS++	Matrix	Mitochondrial central dogma > mtRNA metabolism > mtRNA stability and decay;	all 14
					Mitochondrial central dogma > Translation
mitochondrial ­ribosomal ­protein ­L53	1110007K17Rik, Q9D1H8, gene:68499	38	literature, APEX_matrix, targetP signal, yeast mito homolog++, mito protein domain+, induction, coexpression++, MS/MS++	Matrix	Mitochondrial central dogma > Translation > Mitochondrial ribosome	all 14
dihydrolipoamide ­S-succinyltransferase ­(E2 ­component ­of ­2-oxo-glutarate ­complex)	1600017E01Rik, 4632413C10Rik, 4930529O08Rik, DLTS, Q9D2G2, gene:78920	38	literature, APEX_IMS, APEX_matrix, targetP signal, yeast mito homolog+, Rickettsial homolog, mito protein domain+, induction, coexpression++, MS/MS+	Matrix	Metabolism > Carbohydrate metabolism > TCA cycle;	all 14
					Metabolism > Amino acid metabolism > Lysine metabolism
pyruvate ­dehydrogenase ­complex, ­component ­X	AI481367, E3bp, Pdx, Pdx1, Q8BKZ9, gene:27402	38	literature, APEX_matrix, targetP signal, yeast mito homolog+, Rickettsial homolog, mito protein domain+, induction, coexpression++, MS/MS+	Matrix	Metabolism > Carbohydrate metabolism > Pyruvate metabolism	all 14
G ­elongation ­factor, ­mitochondrial ­1	AW545374, D3Wsu133, D3Wsu133e, Gfm, Q8K0D5, gene:28030	37	literature, APEX_matrix, targetP signal, yeast mito homolog++, Rickettsial homolog, mito protein domain, induction, coexpression++, MS/MS++	Matrix	Mitochondrial central dogma > Translation > Translation factors	all 14
GrpE-like ­1, ­mitochondrial	AA408748, mt-GrpE, mt-GrpE#1, mt-Grpel1, Q99LP6, gene:17713	37	literature, APEX_matrix, targetP signal+, yeast mito homolog, Rickettsial homolog, mito protein domain+, induction, coexpression++, MS/MS++	Matrix	Protein import, sorting and homeostasis > Protein import and sorting > Import motor;	all 14
					Metabolism > Metals and cofactors > Fe-S cluster biosynthesis
mitochondrial ­pyruvate ­carrier ­2	0610006C01Rik, 2010002I07Rik, 2610205H19Rik, AA108335, Brp, Brp44, ESTM4, ESTM43, Q9D023, gene:70456	37	literature, yeast mito homolog++, mito protein domain+, induction, coexpression++, MS/MS++	MIM	Metabolism > Carbohydrate metabolism > Gluconeogenesis;	all 14
					Metabolism > Carbohydrate metabolism > Pyruvate metabolism;
					Metabolism > Carbohydrate metabolism > TCA-associated;
					Small molecule transport
ubiquinol-cytochrome ­c ­reductase, ­complex ­III ­subunit ­X	1110020P15Rik, AA960494, Ucrc, Q8R1I1, gene:66152	37	literature, yeast mito homolog++, mito protein domain+, induction, coexpression++, MS/MS++	MIM	OXPHOS > Complex III > CIII subunits;	all 14
					OXPHOS > OXPHOS subunits
coenzyme ­Q3 ­methyltransferase	4732433J24, C77934, Q8BMS4, gene:230027	37	APEX_matrix, targetP signal+, yeast mito homolog++, Rickettsial homolog, mito protein domain+, induction, coexpression+, MS/MS+	MIM	Metabolism > Metals and cofactors > Coenzyme Q metabolism	cerebrum, cerebellum, brainstem, spinalcord, liver, heart, skeletalmuscle, adipose, smallintestine, largeintestine, stomach, placenta, testis
ATP ­synthase, ­H+ ­transporting, ­mitochondrial ­F1 ­complex, ­epsilon ­subunit	2410043G19Rik, ATPE, AV000645, Atp5f1e, P56382, gene:67126	37	literature, targetP signal, yeast mito homolog++, mito protein domain+, induction, coexpression++, MS/MS++	MIM	OXPHOS > Complex V > CV subunits;	all 14
					OXPHOS > OXPHOS subunits
solute ­carrier ­family ­25 ­(mitochondrial ­carrier, ­phosphate ­carrier), ­member ­3	5730556H19Rik, PTP, Ph, Phc, Q8VEM8, gene:18674	37	literature, targetP signal, yeast mito homolog++, mito protein domain+, induction, coexpression++, MS/MS++	MIM	Metabolism > Metals and cofactors > Copper metabolism;	all 14
					Signaling > Calcium homeostasis > Calcium cycle;
					Small molecule transport > SLC25A family
mitochondrial ­ribosomal ­protein ­L34	0610007O17Rik, D8Bwg1484e, Q99N91, gene:94065	37	literature, APEX_matrix, targetP signal+, yeast mito homolog++, Rickettsial homolog, mito protein domain, induction, coexpression++, MS/MS	Matrix	Mitochondrial central dogma > Translation > Mitochondrial ribosome	cerebrum, cerebellum, brainstem, spinalcord, kidney, liver, heart, adipose, smallintestine, largeintestine, stomach, placenta, testis
mitochondrial ­ribosomal ­protein ­S15	1500003E24Rik, 2410002B11Rik, Mprs15, Q9DC71, gene:66407	37	literature, targetP signal+, yeast mito homolog++, Rickettsial homolog, mito protein domain, coexpression++, MS/MS++	Matrix	Mitochondrial central dogma > Translation > Mitochondrial ribosome	all 14
succinate ­dehydrogenase ­complex, ­subunit ­C, ­integral ­membrane ­protein	0610010E03Rik, AI316496, AU019277, Q9CZB0, gene:66052	36	literature, targetP signal, yeast mito homolog++, Rickettsial homolog, mito protein domain, induction, coexpression++, MS/MS+	MIM	OXPHOS > Complex II > CII subunits;	all 14
					Metabolism > Carbohydrate metabolism > TCA cycle;
					Metabolism > Metals and cofactors > Heme-containing proteins;
					OXPHOS > OXPHOS subunits
ATP ­synthase, ­H+ ­transporting ­mitochondrial ­F1 ­complex, ­beta ­subunit	Atp5f1b, P56480, gene:11947	36	literature, APEX_matrix, targetP signal+, yeast mito homolog++, Rickettsial homolog, mito protein domain, coexpression++, MS/MS++	MIM	OXPHOS > Complex V > CV subunits;	all 14
					OXPHOS > OXPHOS subunits
mitochondrial ­ribosomal ­protein ­S23	D11Bwg1153e, MRP-S23, Rpm, Rpms23, S23mt, Q8VE22, gene:64656	36	literature, APEX_matrix, yeast mito homolog++, mito protein domain+, induction, coexpression++, MS/MS++	Matrix	Mitochondrial central dogma > Translation > Mitochondrial ribosome	all 14
electron ­transferring ­flavoprotein, ­alpha ­polypeptide	2010200I21Rik, D9Ertd394, D9Ertd394e, Q99LC5, gene:110842	36	literature, APEX_matrix, targetP signal, yeast mito homolog++, mito protein domain, induction, coexpression++, MS/MS++	Matrix	Metabolism > Lipid metabolism > Fatty acid oxidation;	all 14
					Metabolism > Amino acid metabolism > BCAA metabolism;
					Metabolism > Amino acid metabolism > Lysine metabolism;
					Metabolism > Amino acid metabolism > Glycine metabolism;
					Metabolism > Vitamin metabolism > Choline and betaine metabolism;
					Metabolism > Electron carriers > Q-linked reactions, other
fumarate ­hydratase ­1	Fh, Fh-1, fuma, P97807, gene:14194	36	literature, APEX_matrix, targetP signal+, yeast mito homolog, Rickettsial homolog, mito protein domain, induction, coexpression++, MS/MS++	Matrix	Metabolism > Carbohydrate metabolism > TCA cycle	all 14
mitochondrial ­ribosomal ­protein ­S27	2610028H14Rik, Q8BK72, gene:218506	36	literature, APEX_matrix, targetP signal, yeast mito homolog++, mito protein domain+, induction, coexpression+, MS/MS++	Matrix	Mitochondrial central dogma > Translation > Mitochondrial ribosome	cerebrum, cerebellum, brainstem, spinalcord, kidney, liver, skeletalmuscle, adipose, smallintestine, largeintestine, stomach, placenta, testis
iron-sulfur ­cluster ­assembly ­1	1810010A06Rik, Hbld, Hbld2, Q9D924, gene:69046	36	APEX_matrix, targetP signal, yeast mito homolog++, Rickettsial homolog, mito protein domain+, induction, MS/MS++	Matrix	Metabolism > Metals and cofactors > Fe-S cluster biosynthesis;	cerebrum, cerebellum, brainstem, spinalcord, liver, heart, skeletalmuscle, adipose, smallintestine, largeintestine, stomach, placenta, testis
					Metabolism > Metals and cofactors > Fe-S-containing proteins
isocitrate ­dehydrogenase ­3 ­(NAD+) ­alpha	1110003P10Rik, 1500012E04Rik, AA407078, AI316514, Q9D6R2, gene:67834	36	APEX_matrix, targetP signal, yeast mito homolog++, Rickettsial homolog, mito protein domain, induction, coexpression++, MS/MS++	Matrix	Metabolism > Carbohydrate metabolism > TCA cycle	all 14
NADH:ubiquinone ­oxidoreductase ­core ­subunit ­S1	5830412M15Rik, 9930026A05Rik, Q91VD9, gene:227197	35	literature, APEX_matrix, targetP signal, Rickettsial homolog, mito protein domain+, induction, coexpression++, MS/MS++	MIM	OXPHOS > Complex I > CI subunits;	all 14
					Metabolism > Metals and cofactors > Fe-S-containing proteins;
					OXPHOS > OXPHOS subunits
AU ­RNA ­binding ­protein/enoyl-coenzyme ­A ­hydratase	C77140, W91705, Q9JLZ3, gene:11992	35	literature, APEX_matrix, targetP signal, yeast mito homolog+, Rickettsial homolog, mito protein domain, induction, coexpression++, MS/MS++	Matrix	Metabolism > Carbohydrate metabolism > Itaconate metabolism;	all 14
					Metabolism > Amino acid metabolism > BCAA metabolism
AFG3-like ­AAA ­ATPase ­2	2310036I02Rik, AW260507, Emv6, Emv66, par, Q8JZQ2, gene:69597	35	literature, APEX_matrix, targetP signal, yeast mito homolog, Rickettsial homolog, mito protein domain+, induction, coexpression++, MS/MS++	MIM	Protein import, sorting and homeostasis > Protein homeostasis > Proteases	all 14
peptidase ­(mitochondrial ­processing) ­alpha	1200002L24Rik, 4933435E07Rik, Alp, Alpha-MPP, IN, P-55, Q9DC61, gene:66865	35	literature, APEX_matrix, targetP signal+, yeast mito homolog++, Rickettsial homolog, mito protein domain+, coexpression, MS/MS++	Matrix	Protein import, sorting and homeostasis > Protein import and sorting > Preprotein cleavage;	all 14
					Protein import, sorting and homeostasis > Protein homeostasis > Proteases
cytochrome ­c ­oxidase ­assembly ­protein ­11, ­copper ­chaperone	2010004I09Rik, Q6P8I6, gene:69802	35	literature, APEX_IMS, targetP signal, yeast mito homolog++, Rickettsial homolog, mito protein domain+, induction, coexpression, MS/MS	MIM	OXPHOS > Complex IV > CIV assembly factors;	cerebrum, cerebellum, spinalcord, skeletalmuscle, largeintestine, placenta
					Metabolism > Metals and cofactors > Copper metabolism;
					OXPHOS > OXPHOS assembly factors
succinate-Coenzyme ­A ­ligase, ­ADP-forming, ­beta ­subunit	4930547K18Rik, A-SCS, SCS-betaA, Q9Z2I9, gene:20916	35	literature, APEX_matrix, targetP signal+, yeast mito homolog+, Rickettsial homolog, mito protein domain, induction, coexpression+, MS/MS++	Matrix	Metabolism > Carbohydrate metabolism > TCA cycle;	all 14
					Metabolism > Carbohydrate metabolism > Itaconate metabolism;
					Metabolism > Nucleotide metabolism > Nucleotide synthesis and processing
leucyl-tRNA ­synthetase, ­mitochondrial	AI035546, Kiaa0028, LEURS, Q8VDC0, gene:102436	35	literature, APEX_matrix, targetP signal, yeast mito homolog++, Rickettsial homolog, mito protein domain, coexpression++, MS/MS++	Matrix	Mitochondrial central dogma > Translation > mt-tRNA synthetases	all 14
ATP ­synthase, ­H+ ­transporting, ­mitochondrial ­F1 ­complex, ­O ­subunit	ATPO, Atp5po, D12Wsu28, D12Wsu28e, OSCP, Q9DB20, gene:28080	34	literature, APEX_matrix, targetP signal, yeast mito homolog++, Rickettsial homolog, mito protein domain+, induction, MS/MS++	MIM	OXPHOS > Complex V > CV subunits;	all 14
					OXPHOS > OXPHOS subunits
mitochondrial ­ribosomal ­protein ­L46	3110052F15Rik, C15orf4, C80107, LIEC, LIECG2, P2E, P2ECSL, Q9EQI8, gene:67308	34	literature, APEX_matrix, targetP signal, yeast mito homolog++, mito protein domain, induction, coexpression++, MS/MS++	Matrix	Mitochondrial central dogma > Translation > Mitochondrial ribosome	cerebrum, cerebellum, spinalcord, kidney, liver, heart, adipose, smallintestine, largeintestine, placenta, testis
cytochrome ­c ­oxidase ­assembly ­protein ­15	2900026G05Rik, Q8BJ03, gene:226139	34	literature, targetP signal, yeast mito homolog++, Rickettsial homolog, mito protein domain+, coexpression++, MS/MS	MIM	OXPHOS > Complex IV > CIV assembly factors;	cerebrum, brainstem, spinalcord, kidney, liver, adipose, smallintestine, largeintestine, stomach, placenta, testis
					Metabolism > Metals and cofactors > Heme synthesis and processing;
					OXPHOS > OXPHOS assembly factors
HIG1 ­domain ­family, ­member ­2A	2010110M21Rik, AA690237, Q9CQJ1, gene:67044	34	APEX_IMS, yeast mito homolog++, mito protein domain+, induction, coexpression++, MS/MS++	MIM	OXPHOS > OXPHOS assembly factors;	all 14
					OXPHOS > Respirasome assembly
ubiquinol-cytochrome ­c ­reductase ­hinge ­protein	2210416J04Rik, 2310021J10Rik, 2610041P16Rik, P99028, gene:66576	34	literature, APEX_IMS, yeast mito homolog++, mito protein domain+, induction, coexpression++, MS/MS++	MIM	OXPHOS > Complex III > CIII subunits;	all 14
					OXPHOS > OXPHOS subunits
electron ­transferring ­flavoprotein, ­dehydrogenase	0610010I20Rik, AV001013, Q921G7, gene:66841	34	literature, APEX_matrix, yeast mito homolog++, mito protein domain+, induction, coexpression++, MS/MS++	MIM	Metabolism > Lipid metabolism > Fatty acid oxidation;	all 14
					Metabolism > Amino acid metabolism > BCAA metabolism;
					Metabolism > Amino acid metabolism > Lysine metabolism;
					Metabolism > Amino acid metabolism > Glycine metabolism;
					Metabolism > Metals and cofactors > Fe-S-containing proteins;
					Metabolism > Vitamin metabolism > Choline and betaine metabolism;
					Metabolism > Electron carriers > Q-linked reactions, other
translocase ­of ­inner ­mitochondrial ­membrane ­10	Tim1, Tim13, Timm1, Timm13a, P62073, gene:30059	34	literature, APEX_IMS, yeast mito homolog++, mito protein domain+, induction, coexpression++, MS/MS++	MIM	Protein import, sorting and homeostasis > Protein homeostasis > Chaperones;	cerebrum, cerebellum, brainstem, spinalcord, liver, skeletalmuscle, adipose, smallintestine, largeintestine, stomach, placenta, testis
					Protein import, sorting and homeostasis > Protein import and sorting
enoyl ­Coenzyme ­A ­hydratase, ­short ­chain, ­1, ­mitochondrial	C80529, SCEH, Q8BH95, gene:93747	34	literature, APEX_matrix, targetP signal+, yeast mito homolog+, Rickettsial homolog, mito protein domain, induction, coexpression+, MS/MS++	Matrix	Metabolism > Lipid metabolism > Fatty acid oxidation;	all 14
					Metabolism > Amino acid metabolism > BCAA metabolism;
					Metabolism > Amino acid metabolism > Lysine metabolism
hydroxyacyl-CoA ­dehydrogenase ­trifunctional ­multienzyme ­complex ­subunit ­alpha	C77020, Mt, Mtpa, TP-alpha, Q8BMS1, gene:97212	33	literature, APEX_matrix, targetP signal+, yeast mito homolog+, Rickettsial homolog, mito protein domain, coexpression++, MS/MS++	MIM	Metabolism > Lipid metabolism > Fatty acid oxidation;	all 14
					Metabolism > Lipid metabolism > Cardiolipin synthesis;
					Metabolism > Amino acid metabolism > BCAA metabolism
branched ­chain ­ketoacid ­dehydrogenase ­E1, ­alpha ­polypeptide	Q3U3J1, gene:12039	33	literature, APEX_matrix, targetP signal+, yeast mito homolog+, Rickettsial homolog, mito protein domain+, coexpression+, MS/MS++	MIM	Metabolism > Amino acid metabolism > BCAA metabolism;	cerebrum, spinalcord, kidney, liver, heart, skeletalmuscle, adipose, largeintestine, stomach, placenta, testis
					Metabolism > Amino acid metabolism > BCAA dehydrogenase complex
succinate-CoA ­ligase, ­GDP-forming, ­alpha ­subunit	1500000I01Rik, Suc, Sucla1, Q9WUM5, gene:56451	33	targetP signal, yeast mito homolog+, Rickettsial homolog, mito protein domain, induction, coexpression++, MS/MS++	Matrix	Metabolism > Carbohydrate metabolism > TCA cycle;	all 14
					Metabolism > Carbohydrate metabolism > Itaconate metabolism;
					Metabolism > Nucleotide metabolism > Nucleotide synthesis and processing
citrate ­synthase	2610511A05Rik, 9030605P22Rik, Ahl4, BB234005, C, Cis, ah, Q9CZU6, gene:12974	33	literature, APEX_matrix, targetP signal, yeast mito homolog+, Rickettsial homolog, mito protein domain, induction, coexpression++, MS/MS++	Matrix	Metabolism > Carbohydrate metabolism > TCA cycle	all 14
cytochrome ­c ­oxidase ­subunit ­6A1	VIaL, P43024, gene:12861	33	literature, targetP signal+, yeast mito homolog+, mito protein domain+, induction, coexpression, MS/MS++	MIM	OXPHOS > Complex IV > CIV subunits;	all 14
					OXPHOS > OXPHOS subunits
acyl-Coenzyme ­A ­dehydrogenase, ­short ­chain	AI196007, Bcd-1, Bcd1, Hdlq, Hdlq8, SC, SCAD, Q07417, gene:11409	33	literature, APEX_matrix, targetP signal+, mito protein domain+, induction, coexpression++, MS/MS++	Matrix	Metabolism > Lipid metabolism > Fatty acid oxidation	all 14
NADH:ubiquinone ­oxidoreductase ­core ­subunit ­V2	2900010C23Rik, Q9D6J6, gene:72900	32	literature, APEX_matrix, targetP signal+, Rickettsial homolog, induction, coexpression++, MS/MS++	MIM	OXPHOS > Complex I > CI subunits;	all 14
					Metabolism > Metals and cofactors > Fe-S-containing proteins;
					OXPHOS > OXPHOS subunits
isoleucine-tRNA ­synthetase ­2, ­mitochondrial	2010002H18Rik, C79125, Q8BIJ6, gene:381314	32	APEX_matrix, targetP signal, yeast mito homolog++, Rickettsial homolog, mito protein domain, coexpression++, MS/MS++	Matrix	Mitochondrial central dogma > Translation > mt-tRNA synthetases	all 14
coenzyme ­Q6 ­monooxygenase	5930427M12Rik, AW742344, Q8R1S0, gene:217707	32	literature, APEX_matrix, targetP signal, yeast mito homolog++, Rickettsial homolog, mito protein domain, induction, coexpression+, MS/MS+	MIM	Metabolism > Metals and cofactors > Coenzyme Q metabolism	cerebrum, cerebellum, spinalcord, kidney, liver, heart, skeletalmuscle, adipose, smallintestine, largeintestine, stomach, placenta, testis
ATP ­synthase, ­H+ ­transporting, ­mitochondrial ­F1F0 ­complex, ­subunit ­E	2610008D24Rik, Atp5i, Atp5me, Lfm, Lfm1, Q06185, gene:11958	32	literature, APEX_IMS, yeast mito homolog++, mito protein domain+, coexpression++, MS/MS++	MIM	OXPHOS > Complex V > CV subunits;	all 14
					OXPHOS > OXPHOS subunits;
					Mitochondrial dynamics and surveillance > Cristae formation
isocitrate ­dehydrogenase ­3 ­(NAD+) ­beta	C78231, Q91VA7, gene:170718	32	literature, APEX_matrix, targetP signal+, yeast mito homolog+, Rickettsial homolog, mito protein domain, induction, coexpression, MS/MS++	Matrix	Metabolism > Carbohydrate metabolism > TCA cycle	all 14
NADH:ubiquinone ­oxidoreductase ­subunit ­A6	14kD, 14kDa, 2700038D15Rik, B230217P19Rik, Q9CQZ5, gene:67130	32	literature, APEX_matrix, targetP signal, mito protein domain+, induction, coexpression++, MS/MS++	MIM	OXPHOS > Complex I > CI subunits;	all 14
					OXPHOS > OXPHOS subunits
leucine ­zipper-EF-hand ­containing ­transmembrane ­protein ­1	Q9Z2I0, gene:56384	32	literature, APEX_IMS, APEX_matrix, targetP signal, yeast mito homolog+, mito protein domain+, coexpression++, MS/MS++	MIM	Signaling > Calcium homeostasis > Calcium cycle	all 14
ATP ­synthase ­mitochondrial ­F1 ­complex ­assembly ­factor ­2	ATP, ATP12, ATP12p, Q91YY4, gene:246782	32	literature, targetP signal+, yeast mito homolog++, mito protein domain+, induction, coexpression, MS/MS	Matrix	OXPHOS > Complex V > CV assembly factors;	cerebrum, cerebellum, brainstem, spinalcord, liver, heart, skeletalmuscle, adipose, smallintestine, largeintestine, stomach, placenta, testis
					OXPHOS > OXPHOS assembly factors
reticulon ­4 ­interacting ­protein ­1	D10Ertd690, D10Ertd690e, N, NIMP, Q924D0, gene:170728	32	literature, APEX_matrix, targetP signal+, yeast mito homolog, mito protein domain, induction, coexpression++, MS/MS++	Matrix	none	all 14
mitochondrial ­ribosomal ­protein ­L43	4930442D21Rik, bMRP, bMRP36a, Q5RL20, gene:94067	31	literature, targetP signal+, yeast mito homolog++, mito protein domain, induction, coexpression, MS/MS++	Matrix	Mitochondrial central dogma > Translation > Mitochondrial ribosome	all 14
abhydrolase ­domain ­containing ­11	1110054D16Rik, A630008N09Rik, Wbscr, Wbscr21, Q8K4F5, gene:68758	31	literature, APEX_matrix, targetP signal+, yeast mito homolog++, Rickettsial homolog, mito protein domain, coexpression+, MS/MS++	Matrix	Metabolism > Carbohydrate metabolism > TCA-associated	cerebrum, brainstem, spinalcord, kidney, liver, heart, skeletalmuscle, adipose, smallintestine, largeintestine, stomach, placenta, testis
translocase ­of ­inner ­mitochondrial ­membrane ­50	2810403L02Rik, AU015082, TIM5, TIM50L, Q9D880, gene:66525	31	literature, APEX_IMS, targetP signal+, yeast mito homolog++, mito protein domain, coexpression++, MS/MS++	MIM	Protein import, sorting and homeostasis > Protein import and sorting > TIM23 presequence pathway	all 14
mitochondrial ­ribosomal ­protein ­L28	1110015G04Rik, L28mt, MAA, MAAT1, MRP-L28, p1, p15, Q9D1B9, gene:68611	31	literature, APEX_matrix, targetP signal, yeast mito homolog++, Rickettsial homolog, mito protein domain, coexpression, MS/MS++	Matrix	Mitochondrial central dogma > Translation > Mitochondrial ribosome	cerebrum, cerebellum, brainstem, spinalcord, liver, heart, adipose, smallintestine, largeintestine, stomach, placenta, testis
succinate ­dehydrogenase ­complex ­assembly ­factor ­2	0610038F07Rik, AA407634, AW049997, Q8C6I2, gene:66072	31	GFP, targetP signal, yeast mito homolog++, Rickettsial homolog, mito protein domain+, induction, coexpression, MS/MS	Matrix	OXPHOS > Complex II > CII assembly factors;	cerebrum, cerebellum, brainstem, spinalcord, kidney, liver, heart, adipose, smallintestine, largeintestine, stomach, placenta, testis
					OXPHOS > OXPHOS assembly factors
NADH:ubiquinone ­oxidoreductase ­subunit ­B8	2900010I05Rik, AI987932, CI-ASHI, Q9D6J5, gene:67264	31	literature, APEX_IMS, APEX_matrix, targetP signal+, mito protein domain+, induction, coexpression++, MS/MS++	MIM	OXPHOS > Complex I > CI subunits;	all 14
					OXPHOS > OXPHOS subunits
dihydrolipoamide ­dehydrogenase	O08749, gene:13382	31	literature, APEX_matrix, targetP signal, yeast mito homolog, Rickettsial homolog, mito protein domain, induction, coexpression++, MS/MS++	Matrix	Metabolism > Carbohydrate metabolism > Pyruvate metabolism;	all 14
					Metabolism > Carbohydrate metabolism > TCA cycle;
					Metabolism > Amino acid metabolism > BCAA metabolism;
					Metabolism > Amino acid metabolism > BCAA dehydrogenase complex;
					Metabolism > Amino acid metabolism > Lysine metabolism;
					Metabolism > Amino acid metabolism > Glycine metabolism;
					Metabolism > Amino acid metabolism > Glycine cleavage system
NADH:ubiquinone ­oxidoreductase ­core ­subunit ­S2	CI-49kD, Q91WD5, gene:226646	31	literature, APEX_matrix, targetP signal, Rickettsial homolog, mito protein domain, induction, coexpression++, MS/MS++	MIM	OXPHOS > Complex I > CI subunits;	all 14
					Metabolism > Metals and cofactors > Fe-S-containing proteins;
					OXPHOS > OXPHOS subunits
NADH:ubiquinone ­oxidoreductase ­core ­subunit ­V1	CI-51kD, Q91YT0, gene:17995	31	literature, APEX_matrix, targetP signal, Rickettsial homolog, mito protein domain, induction, coexpression++, MS/MS++	MIM	OXPHOS > Complex I > CI subunits;	all 14
					Metabolism > Metals and cofactors > Fe-S-containing proteins;
					OXPHOS > OXPHOS subunits
OPA1, ­mitochondrial ­dynamin ­like ­GTPase	1200011N24Rik, AI225888, AI847218, l, lilr3, mKIAA0567, P58281, gene:74143	31	literature, APEX_IMS, yeast mito homolog++, mito protein domain, induction, coexpression++, MS/MS++	MIM	Mitochondrial dynamics and surveillance > Fusion;	all 14
					Mitochondrial dynamics and surveillance > Cristae formation
inner ­membrane ­protein, ­mitochondrial	1700082C19Rik, D830041H16Rik, HM, HMP, Mico, Micos60, P8, P87, P87/8, P87/89, P89, mit, Q8CAQ8, gene:76614	31	literature, targetP signal, yeast mito homolog, mito protein domain+, coexpression++, MS/MS++	MIM	Mitochondrial dynamics and surveillance > Cristae formation > MICOS complex	all 14
apolipoprotein ­O-like	6720473G16Rik, 9430083G14Rik, E130106L15Rik, Mico, Micos27, Q78IK4, gene:68117	31	literature, yeast mito homolog, mito protein domain+, induction, coexpression++, MS/MS++	MIM	Mitochondrial dynamics and surveillance > Cristae formation > MICOS complex	all 14
lon ­peptidase ­1, ­mitochondrial	1200017E13Rik, LON, Pr, Prss15, Q8CGK3, gene:74142	31	literature, APEX_matrix, targetP signal+, yeast mito homolog+, Rickettsial homolog, mito protein domain, induction, coexpression, MS/MS++	Matrix	Protein import, sorting and homeostasis > Protein homeostasis > Proteases	all 14
LETM1 ­domain ­containing ­1	1110019O13Rik, AI593524, BB130465, BB235638, HCCR, HCCR-, HCCR-2, HCCR1, MCC-32, Mccr, Q924L1, gene:68614	31	GFP, targetP signal, yeast mito homolog+, mito protein domain+, induction, coexpression, MS/MS++	Membrane	Small molecule transport	cerebrum, cerebellum, brainstem, spinalcord, kidney, liver, adipose, smallintestine, largeintestine, placenta, testis
pyruvate ­dehydrogenase ­kinase, ­isoenzyme ­4	AV005916, O70571, gene:27273	31	literature, targetP signal, yeast mito homolog+, mito protein domain+, induction, coexpression, MS/MS++	MIM	Metabolism > Carbohydrate metabolism > Pyruvate metabolism	cerebrum, cerebellum, brainstem, spinalcord, kidney, liver, heart, skeletalmuscle, adipose, smallintestine, largeintestine, stomach, testis
mitochondrial ­translational ­initiation ­factor ­2	2310038D14Rik, 2410112O06Rik, IF-2(Mt), IF-2m, IF-2mt, IF2(mt), Q91YJ5, gene:76784	31	literature, APEX_matrix, targetP signal, yeast mito homolog++, Rickettsial homolog, mito protein domain, induction, coexpression++, MS/MS	Matrix	Mitochondrial central dogma > Translation > Translation factors	all 14
NADH:ubiquinone ­oxidoreductase ­core ­subunit ­S8	BC021616, CI-23kD, TYKY, Q8K3J1, gene:225887	30	literature, APEX_matrix, targetP signal, Rickettsial homolog, mito protein domain, induction, coexpression++, MS/MS++	MIM	OXPHOS > Complex I > CI subunits;	all 14
					Metabolism > Metals and cofactors > Fe-S-containing proteins;
					OXPHOS > OXPHOS subunits
NADH:ubiquinone ­oxidoreductase ­core ­subunit ­S7	1010001M04Rik, CI-20kD, Q9DC70, gene:75406	30	literature, APEX_matrix, targetP signal, Rickettsial homolog, mito protein domain, induction, coexpression++, MS/MS++	MIM	OXPHOS > Complex I > CI subunits;	all 14
					Metabolism > Metals and cofactors > Fe-S-containing proteins;
					OXPHOS > OXPHOS subunits
mitochondrial ­ribosome ­recycling ­factor	2400002D02Rik, MRFF, MTRRF, RRF, Q9D6S7, gene:67871	30	literature, APEX_matrix, targetP signal+, yeast mito homolog++, Rickettsial homolog, mito protein domain, coexpression, MS/MS++	Matrix	Mitochondrial central dogma > Translation > Translation factors	all 14
mitochondrial ­ribosomal ­protein ­L2	CGI-2, CGI-22, L2mt, MRP-, MRP-L14, MRP-L2, Rpm, Rpml14, Q9D773, gene:27398	30	literature, APEX_matrix, yeast mito homolog++, Rickettsial homolog, mito protein domain, induction, coexpression++, MS/MS++	Matrix	Mitochondrial central dogma > Translation > Mitochondrial ribosome	spinalcord, liver, heart, adipose, smallintestine, largeintestine, placenta, testis
G ­elongation ­factor, ­mitochondrial ­2	6530419G12Rik, A930009M04Rik, EF-G2mt, EFG2, MST02, MST027, RRF2mt, Q8R2Q4, gene:320806	30	literature, APEX_matrix, targetP signal, yeast mito homolog++, Rickettsial homolog, mito protein domain, coexpression++, MS/MS++	Matrix	Mitochondrial central dogma > Translation > Translation factors	all 14
translocase ­of ­inner ­mitochondrial ­membrane ­9	2810011L15Rik, Tim1, Tim10a, Timm1, Timm10, Q9WV98, gene:30056	30	literature, APEX_IMS, yeast mito homolog++, mito protein domain+, induction, coexpression+, MS/MS++	MIM	Protein import, sorting and homeostasis > Protein homeostasis > Chaperones;	all 14
					Protein import, sorting and homeostasis > Protein import and sorting
pitrilysin ­metallepetidase ­1	2310012C15Rik, AA410010, MP-, MP-1, MP1, Ntu, Ntup1, P, PreP, mKIAA1104, Q8K411, gene:69617	30	literature, APEX_matrix, targetP signal+, yeast mito homolog++, mito protein domain+, coexpression, MS/MS++	Matrix	Protein import, sorting and homeostasis > Protein homeostasis > Proteases	all 14
acyl-Coenzyme ­A ­dehydrogenase, ­medium ­chain	AU018656, MCA, MCAD, P45952, gene:11364	30	literature, APEX_matrix, targetP signal, mito protein domain+, induction, coexpression++, MS/MS++	Matrix	Metabolism > Lipid metabolism > Fatty acid oxidation	all 14
suppressor ­of ­var1, ­3-like ­1 ­(S. ­cerevisiae)	6330443E10Rik, Q80YD1, gene:338359	30	literature, APEX_matrix, targetP signal+, yeast mito homolog++, mito protein domain, induction, coexpression+, MS/MS+	Matrix	Mitochondrial central dogma > mtRNA metabolism > mtRNA granules;	cerebrum, cerebellum, brainstem, spinalcord, kidney, liver, heart, skeletalmuscle, adipose, largeintestine, stomach, placenta, testis
					Mitochondrial central dogma > mtRNA metabolism > mtRNA stability and decay
mitochondrial ­ribosomal ­protein ­L1	2410002L03Rik, 5830418D04Rik, AI462572, L1mt, Q99N96, gene:94061	30	literature, APEX_matrix, targetP signal+, yeast mito homolog++, mito protein domain, induction, coexpression, MS/MS++	Matrix	Mitochondrial central dogma > Translation > Mitochondrial ribosome	cerebrum, cerebellum, spinalcord, liver, heart, adipose, smallintestine, largeintestine, stomach, placenta, testis
aconitase ­2, ­mitochondrial	Ac, Aco, Aco-2, Aco3, D10Wsu183, D10Wsu183e, Q99KI0, gene:11429	30	literature, APEX_matrix, targetP signal, yeast mito homolog, Rickettsial homolog, mito protein domain, induction, coexpression++, MS/MS++	Matrix	Metabolism > Carbohydrate metabolism > TCA cycle;	all 14
					Metabolism > Metals and cofactors > Fe-S-containing proteins
coenzyme ­Q10A	Gm1, E9Q3H6, gene:210582	30	targetP signal+, yeast mito homolog+, Rickettsial homolog, mito protein domain+, induction, MS/MS++	MIM	Metabolism > Metals and cofactors > Coenzyme Q metabolism	cerebrum, cerebellum, brainstem, spinalcord, kidney, liver, heart, skeletalmuscle, adipose, largeintestine, stomach
SAMM50 ­sorting ­and ­assembly ­machinery ­component	1110030L07Rik, Q8BGH2, gene:68653	30	literature, APEX_IMS, APEX_matrix, yeast mito homolog++, Rickettsial homolog, induction, coexpression++, MS/MS++	MOM	Protein import, sorting and homeostasis > Protein import and sorting > SAM;	all 14
					Mitochondrial dynamics and surveillance > Intramitochondrial membrane interactions
mitochondrial ­ribosomal ­protein ­S2	1500019M10Rik, Q924T2, gene:118451	30	literature, APEX_matrix, targetP signal, yeast mito homolog++, Rickettsial homolog, mito protein domain, induction, coexpression+, MS/MS+	Matrix	Mitochondrial central dogma > Translation > Mitochondrial ribosome	cerebrum, cerebellum, brainstem, spinalcord, liver, heart, adipose, smallintestine, largeintestine, stomach, placenta, testis
surfeit ­gene ­1	0610010F23Rik, Surf, Surf-1, P09925, gene:20930	30	literature, targetP signal, yeast mito homolog++, Rickettsial homolog, mito protein domain+, coexpression, MS/MS	MIM	OXPHOS > Complex IV > CIV assembly factors;	cerebrum, cerebellum, brainstem, spinalcord, kidney, liver, adipose, smallintestine, largeintestine, stomach, placenta, testis
					OXPHOS > OXPHOS assembly factors
mitochondrial ­ribosomal ­protein ­L44	1810030E18Rik, 5730593H20Rik, AI463302, Q9CY73, gene:69163	30	literature, APEX_matrix, targetP signal+, yeast mito homolog++, induction, coexpression+, MS/MS++	Matrix	Mitochondrial central dogma > Translation > Mitochondrial ribosome	cerebrum, spinalcord, liver, heart, adipose, smallintestine, largeintestine, stomach, placenta, testis
prohibitin	Bap32, P67778, gene:18673	30	literature, yeast mito homolog+, Rickettsial homolog, mito protein domain, induction, coexpression++, MS/MS++	MIM	Protein import, sorting and homeostasis > Protein homeostasis > Chaperones	all 14
GUF1 ­homolog, ­GTPase	4631409J12, AA407526, EF-4, Q8C3X4, gene:231279	30	APEX_matrix, targetP signal, yeast mito homolog++, Rickettsial homolog, mito protein domain+, coexpression, MS/MS+	Matrix	Mitochondrial central dogma > Translation	cerebrum, cerebellum, brainstem, spinalcord, kidney, liver, skeletalmuscle, adipose, smallintestine, largeintestine, stomach, placenta, testis
polymerase ­(RNA) ­mitochondrial ­(DNA ­directed)	1110018N15Rik, 4932416K13, Q8BKF1, gene:216151	29	literature, APEX_matrix, targetP signal, yeast mito homolog++, mito protein domain+, coexpression++, MS/MS	Matrix	Mitochondrial central dogma > mtDNA maintenance > mtDNA replication;	cerebrum, cerebellum, brainstem, spinalcord, kidney, skeletalmuscle, adipose, largeintestine, stomach, placenta, testis
					Mitochondrial central dogma > mtDNA maintenance > mtDNA nucleoid;
					Mitochondrial central dogma > mtRNA metabolism > Transcription
growth ­hormone ­inducible ­transmembrane ­protein	1010001P14Rik, C77840, MICS1, PTD01, PTD010, Tmbim, Tmbim5, Q91VC9, gene:66092	29	literature, APEX_IMS, targetP signal+, Rickettsial homolog, mito protein domain+, induction, coexpression++, MS/MS	MIM	Mitochondrial dynamics and surveillance > Apoptosis	all 14
translocase ­of ­inner ­mitochondrial ­membrane ­13	D10Ertd378, D10Ertd378e, Tim, Tim9, Timm, Timm9, P62075, gene:30055	29	literature, APEX_IMS, yeast mito homolog++, mito protein domain+, induction, coexpression, MS/MS++	MIM	Protein import, sorting and homeostasis > Protein homeostasis > Chaperones;	all 14
					Protein import, sorting and homeostasis > Protein import and sorting
carnitine ­palmitoyltransferase ­2	AI323697, CP, CPTII, P52825, gene:12896	29	literature, APEX_matrix, targetP signal, yeast mito homolog++, mito protein domain, induction, coexpression+, MS/MS++	MIM	Metabolism > Lipid metabolism > Fatty acid oxidation;	all 14
					Metabolism > Metals and cofactors > Carnitine synthesis and transport;
					Metabolism > Metals and cofactors > Carnitine shuttle
mitochondrial ­ribosomal ­protein ­L10	0610040E02Rik, C78440, L10mt, MRP, MRP-L8, Rp, Rpml8, Q3TBW2, gene:107732	29	literature, APEX_matrix, targetP signal, yeast mito homolog++, Rickettsial homolog, coexpression+, MS/MS++	Matrix	Mitochondrial central dogma > Translation > Mitochondrial ribosome	all 14
mitochondrial ­tRNA ­translation ­optimization ­1	2310039H01Rik, 5730419A02Rik, Q923Z3, gene:68291	29	literature, APEX_matrix, targetP signal+, yeast mito homolog++, Rickettsial homolog, mito protein domain, coexpression++	Matrix	Mitochondrial central dogma > mtRNA metabolism > mt-tRNA modifications;	cerebellum, spinalcord, stomach, placenta
					Metabolism > Vitamin metabolism > Folate and 1-C metabolism
peroxiredoxin ­3	A, AW822249, Aop1, D0Toh, D0Tohi1, Ef2, Ef2l, Mer, Mer5, Prx3, SP, SP22, TDXM, P20108, gene:11757	29	literature, APEX_IMS, APEX_matrix, targetP signal+, Rickettsial homolog, mito protein domain, induction, coexpression++, MS/MS++	Matrix	Metabolism > Detoxification > ROS and glutathione metabolism	all 14
cytochrome ­c ­oxidase ­subunit ­7A2	COX, COX7AL, Cox7, Cox7a3, CoxVIIa-L, P48771, gene:12866	29	literature, targetP signal, mito protein domain+, induction, coexpression++, MS/MS++	MIM	OXPHOS > Complex IV > CIV subunits;	all 14
					OXPHOS > OXPHOS subunits
ATP ­synthase, ­H+ ­transporting, ­mitochondrial ­F0 ­complex, ­subunit ­F	Atp5pf, CF6, P97450, gene:11957	29	literature, APEX_IMS, targetP signal, mito protein domain+, induction, coexpression++, MS/MS++	MIM	OXPHOS > Complex V > CV subunits;	all 14
					OXPHOS > OXPHOS subunits
IBA57 ­homolog, ­iron-sulfur ­cluster ­assembly	4930543L23Rik, A230051G13Rik, C1orf69, Q8CAK1, gene:216792	29	APEX_matrix, targetP signal+, yeast mito homolog++, Rickettsial homolog, mito protein domain, coexpression, MS/MS++	Matrix	Metabolism > Metals and cofactors > Fe-S cluster biosynthesis	cerebrum, cerebellum, brainstem, spinalcord, kidney, liver, heart, adipose, smallintestine, largeintestine, stomach, placenta, testis
mitochondrial ­ribosomal ­protein ­L40	Nl, Nlvcf, Q9Z2Q5, gene:18100	29	literature, APEX_matrix, targetP signal+, yeast mito homolog++, mito protein domain+, induction, coexpression, MS/MS	Matrix	Mitochondrial central dogma > Translation > Mitochondrial ribosome	cerebrum, cerebellum, brainstem, spinalcord, kidney, liver, skeletalmuscle, adipose, smallintestine, largeintestine, stomach, placenta, testis
3-hydroxyisobutyryl-Coenzyme ­A ­hydrolase	2610509I15Rik, HIBYL-C, HIBYL-COA-H, Q8QZS1, gene:227095	29	literature, APEX_matrix, targetP signal+, yeast mito homolog+, mito protein domain, induction, coexpression, MS/MS++	Matrix	Metabolism > Amino acid metabolism > BCAA metabolism	all 14
NADH:ubiquinone ­oxidoreductase ­core ­subunit ­S6	BC059730, IP, IP13, P52503, gene:407785	29	literature, APEX_matrix, targetP signal+, mito protein domain+, coexpression++, MS/MS++	MIM	OXPHOS > Complex I > CI subunits;	all 14
					OXPHOS > OXPHOS subunits
3-oxoacid ­CoA ­transferase ­1	2610008O03Rik, Oxct, Oxct2a, Sco, Scot-s, Q9D0K2, gene:67041	29	literature, APEX_matrix, targetP signal+, mito protein domain, induction, coexpression++, MS/MS++	Matrix	Metabolism > Carbohydrate metabolism > Ketone metabolism	cerebrum, cerebellum, brainstem, spinalcord, kidney, heart, skeletalmuscle, adipose, smallintestine, largeintestine, stomach, placenta, testis
glutamine ­amidotransferase ­like ­class ­1 ­domain ­containing ­3A	C21orf33, D10Jhu81e, ES1, Q9D172, gene:28295	29	APEX_matrix, targetP signal+, mito protein domain, induction, coexpression++, MS/MS++	Matrix	none	all 14
NADH:ubiquinone ­oxidoreductase ­subunit ­B9	1190008J14Rik, CI-B22, Q9CQJ8, gene:66218	29	literature, APEX_IMS, APEX_matrix, targetP signal, mito protein domain+, induction, coexpression++, MS/MS++	MIM	OXPHOS > Complex I > CI subunits;	all 14
					OXPHOS > OXPHOS subunits
[truncated: 1,555 more rows]

## Sheet: APP VEH vs. WT VEH
gene_symbols_or_id	MitoCarta	MitoXplorer	foldchange.log2_msempire_contrast: t1_wt_control vs t1_app_control	qvalue_msempire_contrast: t1_wt_control vs t1_app_control	pvalue_msempire_contrast: t1_wt_control vs t1_app_control
[truncated: 549 more rows]

[truncated: 6 more sheets: APP SUL vs. WT VEH, WT SUL vs. WT VEH, APP SUL vs. APP VEH, Enrichment APP VEH vs WT VEH, Enrichment APP SUL vs APP VEH, Enrichment WT SUL vs WT VEH]
